# Supplementary material for: Developmental Gene Expression Differences between Humans and Mammalian Models
Source: Cell Rep. 2020 Oct 27;33(4):108308. doi: 10.1016/j.celrep.2020.108308 (PMC7610014; doi:10.1016/j.celrep.2020.108308)
Supplement: Table S1. Biological Processes and Disease Enrichments in the Gene Co-expression Network, Related to Figure 1 — Top 5 biological processes and disease enrichments (FDR < 1%, hypergeometric test) for each of the 32 modules in the gene co-expression network. [file mmc2.xlsx]

## Sheet: Table S1
Table S1. Biological processes and disease enrichments in the gene co-expression network, Related to Figure 1. Top 5 biological processes and disease enrichments (FDR < 1%, hypergeometric test) for each of the 32 modules in the gene co-expression network.
M1 (1068 genes)									M2 (3856 genes)
geneset description	Biological processes	Count	Observed	Expected	Ratio	PValue	FDR		geneset description	Biological processes	Count	Observed	Expected	Ratio	PValue	FDR
GO:0009410	response to xenobiotic stimulus	91	23	1.83663	12.5229	0	0		GO:0001505	regulation of neurotransmitter levels	181	92	25.6147	3.59169	0	0
GO:0006631	fatty acid metabolic process	331	27	6.68049	4.04162	6.45231e-10	1.22916e-07		GO:0006813	potassium ion transport	203	83	28.7281	2.88916	0	0
GO:0009812	flavonoid metabolic process	19	8	0.383472	20.862	1.53869e-09	2.34496e-07		GO:0006836	neurotransmitter transport	181	94	25.6147	3.66977	0	0
GO:1901568	fatty acid derivative metabolic process	87	13	1.7559	7.40361	1.84129e-08	2.00438e-06		GO:0007215	glutamate receptor signaling pathway	69	47	9.76472	4.81325	0	0
GO:0044282	small molecule catabolic process	330	21	6.66031	3.15301	3.40686e-06	0.000288447		GO:0007270	neuron-neuron synaptic transmission	123	66	17.4067	3.79165	0	0
geneset description	GLAD4U	Count	Observed	Expected	Ratio	PValue	FDR		geneset description	GLAD4U	Count	Observed	Expected	Ratio	PValue	FDR
PA444602	Immune System Diseases	551	40	11.1869	3.5756	1.6579e-12	3.59929e-09		PA443553	Brain Diseases	429	132	60.6296	2.17716	0	0
PA443937	Drug Toxicity	155	20	3.14696	6.35534	4.29294e-11	4.65999e-08		PA443657	Central Nervous System Diseases	436	136	61.6188	2.20712	0	0
PA443474	Bacterial Infections	181	21	3.67484	5.71454	1.06106e-10	7.67857e-08		PA444065	Epilepsy	200	90	28.2655	3.18409	0	0
PA446199	Overdose	11	7	0.223333	31.3434	4.03584e-10	2.19045e-07		PA445093	Nervous System Diseases	614	163	86.7752	1.87842	0	0
PA447178	Pulmonary Disease, Chronic Obstructive	131	17	2.65969	6.39173	1.18176e-09	5.13121e-07		PA447196	Anxiety Disorders	134	61	18.9379	3.22105	0	0
M3 (2420 genes)									M4 (531 genes)
geneset description	Biological processes	Count	Observed	Expected	Ratio	PValue	FDR		geneset description	Biological processes	Count	Observed	Expected	Ratio	PValue	FDR
GO:0002253	activation of immune response	438	108	47.7154	2.26342	0	0		GO:0007389	pattern specification process	393	40	6.49535	6.15825	0	0
GO:0006520	cellular amino acid metabolic process	346	117	37.693	3.10403	0	0		GO:0048568	embryonic organ development	397	34	6.56146	5.18177	1.9984e-15	7.61391e-13
GO:0006790	sulfur compound metabolic process	361	95	39.3271	2.41564	0	0		GO:0001655	urogenital system development	308	30	5.0905	5.89333	3.33067e-15	8.4599e-13
GO:0008202	steroid metabolic process	251	86	27.3437	3.14514	0	0		GO:0001501	skeletal system development	444	34	7.33826	4.63325	5.36238e-14	1.02153e-11
GO:0016053	organic acid biosynthetic process	275	95	29.9583	3.17108	0	0		GO:0035239	tube morphogenesis	329	24	5.43758	4.41372	1.00775e-09	1.53581e-07
geneset description	GLAD4U	Count	Observed	Expected	Ratio	PValue	FDR		geneset description	GLAD4U	Count	Observed	Expected	Ratio	PValue	FDR
PA165108110	Dyslipidaemia	125	57	13.4923	4.22462	0	0		PA166048744	Female Urogenital Diseases and Pregnancy Complications	422	44	7.4634	5.89544	0	0
PA165108904	Protein deficiency disease	253	77	27.3085	2.81963	0	0		PA444682	Kidney Diseases	280	37	4.95202	7.4717	0	0
PA166048726	Nutritional and Metabolic Diseases	625	174	67.4617	2.57924	0	0		PA445996	Male Urogenital Diseases	400	43	7.07431	6.07833	0	0
PA166122489	hepatic steatosis	177	80	19.1052	4.18735	0	0		PA445997	Urologic Diseases	299	36	5.28805	6.8078	0	0
PA443425	Arteriosclerosis	250	75	26.9847	2.77935	0	0		PA446288	Disorder of the genitourinary system	168	34	2.97121	11.4431	0	0
M5 (337 genes)									M6 (279 genes)
geneset description	Biological processes	Count	Observed	Expected	Ratio	PValue	FDR		geneset description	Biological processes	Count	Observed	Expected	Ratio	PValue	FDR
GO:0007249	I-kappaB kinase/NF-kappaB signaling	231	20	4.20334	4.75812	7.67165e-09	5.84579e-06		NA	NA	NA	NA	NA	NA	NA	NA
GO:0034341	response to interferon-gamma	130	14	2.36551	5.91837	9.90915e-08	3.77539e-05
GO:0098542	defense response to other organism	366	23	6.65983	3.45354	2.26753e-07	5.75952e-05
GO:0007159	leukocyte cell-cell adhesion	412	23	7.49686	3.06795	1.78593e-06	0.000340219
GO:0050865	regulation of cell activation	427	23	7.76981	2.96018	3.26573e-06	0.000497697
geneset description	GLAD4U	Count	Observed	Expected	Ratio	PValue	FDR		geneset description	GLAD4U	Count	Observed	Expected	Ratio	PValue	FDR
PA444620	Inflammation	415	35	7.24086	4.83368	6.43929e-15	1.39797e-11		NA	NA	NA	NA	NA	NA	NA	NA
PA444614	Infection	451	29	7.86898	3.68536	1.16909e-09	1.26905e-06
PA446038	Virus Diseases	450	28	7.85153	3.56618	4.81427e-09	3.48393e-06
PA445051	Necrosis	292	22	5.09477	4.31815	7.97532e-09	4.3286e-06
PA445967	Tumor Virus Infections	114	12	1.98906	6.03301	6.81164e-07	0.000249408
M7 (213 genes)									M8 (346 genes)
geneset description	Biological processes	Count	Observed	Expected	Ratio	PValue	FDR		geneset description	Biological processes	Count	Observed	Expected	Ratio	PValue	FDR
GO:0048514	blood vessel morphogenesis	468	23	5.28057	4.35559	2.3729e-09	1.80815e-06		GO:0007548	sex differentiation	246	10	1.68105	5.94867	6.52792e-06	0.00497427
GO:1901342	regulation of vasculature development	225	15	2.53874	5.90845	3.51137e-08	1.33783e-05		GO:0061458	reproductive system development	394	12	2.69241	4.45697	1.41465e-05	0.00538982
GO:0001667	ameboidal-type cell migration	307	16	3.46397	4.61898	3.6153e-07	9.18286e-05
GO:0031589	cell-substrate adhesion	285	15	3.21573	4.66457	7.58447e-07	0.000144484
GO:0090130	tissue migration	219	13	2.47104	5.26095	1.13235e-06	0.000172571
geneset description	GLAD4U	Count	Observed	Expected	Ratio	PValue	FDR		geneset description	GLAD4U	Count	Observed	Expected	Ratio	PValue	FDR
PA443359	Aneurysm	68	14	0.819732	17.0788	5.26246e-14	1.14248e-10		PA445826	Testicular Diseases	79	16	0.614006	26.0584	0	0
PA443390	Aortic Aneurysm	50	12	0.602744	19.9089	4.9738e-13	5.39906e-10		PA445828	Testicular Neoplasms	95	17	0.738361	23.024	0	0
PA443393	Aortic Diseases	71	11	0.855897	12.852	7.47166e-10	5.40699e-07		PA446622	Seminoma	47	13	0.365295	35.5877	0	0
PA445582	Rupture	142	14	1.71179	8.17856	1.59613e-09	8.66299e-07		PA445066	Neoplasms, Germ Cell and Embryonal	61	12	0.474106	25.3108	3.08642e-14	1.67515e-11
PA443394	Aortic Rupture	60	10	0.723293	13.8257	2.16584e-09	9.40407e-07		PA446619	Carcinoma, Embryonal	68	10	0.528511	18.9211	1.00878e-10	4.38011e-08
M9 (318 genes)									M10 (1643 genes)
geneset description	Biological processes	Count	Observed	Expected	Ratio	PValue	FDR		geneset description	Biological processes	Count	Observed	Expected	Ratio	PValue	FDR
GO:0007200	phospholipase C-activating G-protein coupled receptor signaling pathway	96	6	0.541597	11.0783	1.61634e-05	0.00648599		GO:0006397	mRNA processing	426	70	20.6484	3.39009	0	0
GO:0007187	G-protein coupled receptor signaling pathway, coupled to cyclic nucleotide second messenger	147	7	0.829321	8.44064	1.83054e-05	0.00648599		GO:0016570	histone modification	404	68	19.582	3.47257	0	0
GO:0060359	response to ammonium ion	104	6	0.58673	10.2262	2.55354e-05	0.00648599		GO:0008380	RNA splicing	364	59	17.6432	3.34406	1.11022e-16	2.81997e-14
									GO:0018205	peptidyl-lysine modification	369	59	17.8856	3.29875	2.22045e-16	4.22995e-14
									GO:0040029	regulation of gene expression, epigenetic	207	36	10.0334	3.58803	1.77516e-11	2.70534e-09
geneset description	GLAD4U	Count	Observed	Expected	Ratio	PValue	FDR		geneset description	GLAD4U	Count	Observed	Expected	Ratio	PValue	FDR
NA	NA	NA	NA	NA	NA	NA	NA		PA446875	Neurobehavioral Manifestations	300	35	14.4897	2.41552	1.16949e-06	0.00155474
									PA444761	Leukemia, Myeloid	251	31	12.123	2.55712	1.43228e-06	0.00155474
									PA445538	Retinoblastoma	190	25	9.17678	2.72427	4.83212e-06	0.00349684
									PA443225	Abnormalities, Multiple	284	32	13.7169	2.33289	7.03219e-06	0.00353645
									PA444750	Leukemia	411	41	19.8508	2.06541	8.14474e-06	0.00353645
M11 (676 genes)									M0 (2028 genes)
geneset description	Biological processes	Count	Observed	Expected	Ratio	PValue	FDR		geneset description	Biological processes	Count	Observed	Expected	Ratio	PValue	FDR
NA	NA	NA	NA	NA	NA	NA	NA		NA	NA	NA	NA	NA	NA	NA	NA
geneset description	GLAD4U	Count	Observed	Expected	Ratio	PValue	FDR		geneset description	GLAD4U	Count	Observed	Expected	Ratio	PValue	FDR
NA	NA	NA	NA	NA	NA	NA	NA		PA446460	Angelman Syndrome	81	20	3.53961	5.65033	1.78122e-10	3.86703e-07
									PA445397	Prader-Willi Syndrome	74	18	3.23372	5.56634	1.90175e-09	1.44382e-06
									PA446313	Lymphoma, Large-Cell, Diffuse	131	24	5.72456	4.19246	1.99514e-09	1.44382e-06
M12 (507 genes)									M13 (508 genes)
geneset description	Biological processes	Count	Observed	Expected	Ratio	PValue	FDR		geneset description	Biological processes	Count	Observed	Expected	Ratio	PValue	FDR
GO:0006914	autophagy	411	27	9.27485	2.9111	6.39416e-07	0.000487235		NA	NA	NA	NA	NA	NA	NA	NA
GO:0007034	vacuolar transport	101	12	2.27922	5.26496	2.75535e-06	0.00104979
GO:0007033	vacuole organization	155	14	3.49781	4.0025	1.08215e-05	0.00243038
GO:0072512	trivalent inorganic cation transport	37	7	0.834962	8.38361	1.59474e-05	0.00243038
GO:0090382	phagosome maturation	37	7	0.834962	8.38361	1.59474e-05	0.00243038
geneset description	GLAD4U	Count	Observed	Expected	Ratio	PValue	FDR		geneset description	GLAD4U	Count	Observed	Expected	Ratio	PValue	FDR
NA	NA	NA	NA	NA	NA	NA	NA		NA	NA	NA	NA	NA	NA	NA	NA
M14 (502 genes)									M15 (450 genes)
geneset description	Biological processes	Count	Observed	Expected	Ratio	PValue	FDR		geneset description	Biological processes	Count	Observed	Expected	Ratio	PValue	FDR
GO:0033013	tetrapyrrole metabolic process	54	15	0.974017	15.4001	2.03171e-14	1.54816e-11		NA	NA	NA	NA	NA	NA	NA	NA
GO:0042440	pigment metabolic process	60	12	1.08224	11.0881	5.78552e-10	2.20428e-07
GO:0050878	regulation of body fluid levels	446	28	8.04466	3.48057	8.33607e-09	1.95109e-06
GO:0050817	coagulation	312	23	5.62765	4.08696	1.02419e-08	1.95109e-06
GO:0051186	cofactor metabolic process	352	21	6.34915	3.30753	1.56891e-06	0.000239102
geneset description	GLAD4U	Count	Observed	Expected	Ratio	PValue	FDR		geneset description	GLAD4U	Count	Observed	Expected	Ratio	PValue	FDR
PA165108385	Hereditary hemolytic anemia NOS	66	22	1.31382	16.745	0	0		PA444632	Intestinal Diseases	305	20	6.07146	3.2941	3.02928e-06	0.00539621
PA165108422	Congenital haemolytic anaemia	66	22	1.31382	16.745	0	0		PA443265	Adenocarcinoma	371	22	7.38528	2.9789	4.97118e-06	0.00539621
PA443343	Anemia, Hemolytic	91	23	1.81148	12.6968	0	0		PA166048883	Clostridium Infections	16	5	0.318503	15.6985	1.0965e-05	0.007935
PA444090	Leukemia, Erythroblastic, Acute	51	17	1.01523	16.745	0	0
PA444395	Hematologic Diseases	296	39	5.8923	6.61881	0	0
M16 (701 genes)									M17 (509 genes)
geneset description	Biological processes	Count	Observed	Expected	Ratio	PValue	FDR		geneset description	Biological processes	Count	Observed	Expected	Ratio	PValue	FDR
GO:0051321	meiotic cell cycle	218	25	3.79356	6.59011	6.23945e-14	4.75446e-11		GO:0034340	response to type I interferon	64	21	1.41883	14.8009	0	0
GO:0048232	male gamete generation	442	26	7.69154	3.38034	5.27148e-08	2.00844e-05		GO:0034341	response to interferon-gamma	130	27	2.882	9.36849	0	0
GO:0070193	synaptonemal complex organization	23	6	0.400238	14.9911	2.04374e-06	0.000519111		GO:0098542	defense response to other organism	366	39	8.11395	4.80654	2.22045e-16	5.63993e-14
GO:0022412	cellular process involved in reproduction in multicellular organism	250	16	4.35042	3.67781	7.66111e-06	0.00145944		GO:0009615	response to virus	258	32	5.71967	5.59473	1.77636e-15	3.38396e-13
									GO:0050865	regulation of cell activation	427	39	9.46627	4.11989	3.86358e-14	5.88809e-12
geneset description	GLAD4U	Count	Observed	Expected	Ratio	PValue	FDR		geneset description	GLAD4U	Count	Observed	Expected	Ratio	PValue	FDR
PA445145	Oligospermia	65	11	1.24237	8.85407	3.56952e-08	7.74944e-05		PA166048810	Respiratory Syncytial Virus Infections	175	31	4.0249	7.70205	0	0
PA444617	Infertility	190	16	3.63153	4.40585	7.2342e-07	0.000785273		PA443250	Acquired Immunodeficiency Syndrome	104	25	2.39194	10.4518	0	0
									PA443567	Bronchiolitis	174	32	4.0019	7.9962	0	0
									PA444435	Hepatitis	177	31	4.0709	7.61502	0	0
									PA444601	Immunologic Deficiency Syndromes	409	44	9.40677	4.67748	0	0
M18 (225 genes)									M19 (130 genes)
geneset description	Biological processes	Count	Observed	Expected	Ratio	PValue	FDR		geneset description	Biological processes	Count	Observed	Expected	Ratio	PValue	FDR
GO:0006413	translational initiation	178	64	1.73969	36.7882	0	0		GO:0032844	regulation of homeostatic process	415	13	2.90187	4.47987	5.72872e-06	0.00326795
GO:0016072	rRNA metabolic process	250	63	2.44338	25.7839	0	0		GO:0034762	regulation of transmembrane transport	366	12	2.55924	4.6889	8.57731e-06	0.00326795
GO:0019058	viral life cycle	414	67	4.04625	16.5586	0	0		GO:0003013	circulatory system process	463	13	3.2375	4.01544	1.84848e-05	0.00457222
GO:0019439	aromatic compound catabolic process	407	67	3.97783	16.8434	0	0		GO:0010959	regulation of metal ion transport	279	10	1.95089	5.12586	2.40012e-05	0.00457222
GO:0022613	ribonucleoprotein complex biogenesis	424	63	4.14398	15.2028	0	0		GO:0035637	multicellular organismal signaling	186	8	1.3006	6.15103	4.59074e-05	0.00699629
geneset description	GLAD4U	Count	Observed	Expected	Ratio	PValue	FDR		geneset description	GLAD4U	Count	Observed	Expected	Ratio	PValue	FDR
PA447182	Anemia, Diamond-Blackfan	26	13	0.20414	63.6818	0	0		PA443421	Arrhythmias, Cardiac	119	8	0.802205	9.97252	1.30406e-06	0.00283111
PA166048858	Red-Cell Aplasia, Pure	17	9	0.133476	67.4278	1.77636e-15	1.92824e-12
PA443341	Anemia, Aplastic	85	9	0.66738	13.4856	1.97192e-08	1.42701e-05
PA151958642	FTLD	77	8	0.604568	13.2326	1.46127e-07	7.93105e-05
A446101	Hydrops Fetalis	36	6	0.282655	21.2273	3.23698e-07	0.00014055
M20 (822 genes)									M21 (693 genes)
geneset description	Biological processes	Count	Observed	Expected	Ratio	PValue	FDR		geneset description	Biological processes	Count	Observed	Expected	Ratio	PValue	FDR
GO:0003012	muscle system process	375	81	11.4124	7.09755	0	0		GO:0001655	urogenital system development	308	45	10.23	4.39885	0	0
GO:0003013	circulatory system process	463	68	14.0905	4.82594	0	0		GO:0043062	extracellular structure organization	304	55	10.0971	5.44711	0	0
GO:0007507	heart development	482	66	14.6687	4.49937	0	0		GO:0048514	blood vessel morphogenesis	468	60	15.5442	3.85996	0	0
GO:0007517	muscle organ development	332	54	10.1038	5.34454	0	0		GO:0060485	mesenchyme development	229	38	7.60604	4.99603	1.11022e-16	2.11497e-14
GO:0010927	cellular component assembly involved in morphogenesis	88	29	2.67811	10.8285	0	0		GO:0001503	ossification	341	44	11.326	3.88486	7.21645e-15	1.09979e-12
geneset description	GLAD4U	Count	Observed	Expected	Ratio	PValue	FDR		geneset description	GLAD4U	Count	Observed	Expected	Ratio	PValue	FDR
PA165108588	Cardiomyopathy NOS	112	54	3.47307	15.5482	0	0		PA443751	Collagen Diseases	101	29	3.34824	8.66126	0	0
PA166114458	heart transplantation	78	28	2.41875	11.5762	0	0		PA443275	Adhesion	654	61	21.6807	2.81356	1.36779e-13	1.48474e-10
PA443398	Aortic Valve Stenosis	103	29	3.19399	9.07956	0	0		PA445057	Neoplasm Invasiveness	337	40	11.1719	3.58042	1.9148e-12	1.38568e-09
PA443421	Arrhythmias, Cardiac	119	35	3.69014	9.48473	0	0		PA443394	Aortic Rupture	60	17	1.98906	8.54677	5.34439e-12	2.90067e-09
PA443632	Cardiomyopathy, Dilated	88	48	2.72884	17.5899	0	0		PA445078	Neoplastic Processes	472	47	15.6472	3.00373	1.19447e-11	5.18637e-09
M22 (1134 genes)									M23 (432 genes)
geneset description	Biological processes	Count	Observed	Expected	Ratio	PValue	FDR		geneset description	Biological processes	Count	Observed	Expected	Ratio	PValue	FDR
GO:0000075	cell cycle checkpoint	215	65	12.3004	5.2844	0	0		GO:0031589	cell-substrate adhesion	285	24	7.17878	3.34318	2.30843e-07	0.000175903
GO:0000226	microtubule cytoskeleton organization	424	85	24.2574	3.50408	0	0		GO:0048514	blood vessel morphogenesis	468	28	11.7883	2.37523	2.01412e-05	0.0055091
GO:0006260	DNA replication	278	110	15.9046	6.91622	0	0		GO:0050673	epithelial cell proliferation	327	22	8.23671	2.67097	2.79905e-05	0.0055091
GO:0006281	DNA repair	471	128	26.9464	4.75018	0	0		GO:0043062	extracellular structure organization	304	21	7.65737	2.74246	2.89191e-05	0.0055091
GO:0006310	DNA recombination	237	82	13.559	6.04764	0	0
geneset description	GLAD4U	Count	Observed	Expected	Ratio	PValue	FDR		geneset description	GLAD4U	Count	Observed	Expected	Ratio	PValue	FDR
PA443358	Aneuploidy	182	43	8.87699	4.84398	0	0		PA445599	Sarcoma, Kaposi	54	10	1.29336	7.73179	5.04045e-07	0.000883566
PA443455	Ataxia Telangiectasia	174	62	8.4868	7.30547	0	0		PA443751	Collagen Diseases	101	13	2.41907	5.37398	8.13972e-07	0.000883566
PA443527	Bloom Syndrome	52	27	2.53628	10.6455	0	0		PA443275	Adhesion	654	36	15.664	2.29826	2.59641e-06	0.00187894
PA444146	Fanconi Anemia	107	45	5.21889	8.62252	0	0		PA445057	Neoplasm Invasiveness	337	23	8.07154	2.84952	6.41865e-06	0.00348372
PA445538	Retinoblastoma	190	43	9.26719	4.64003	0	0		PA446487	Skin Diseases, Vascular	94	11	2.25141	4.88583	1.46242e-05	0.00634982
M24 (155 genes)									M25 (531 genes)
geneset description	Biological processes	Count	Observed	Expected	Ratio	PValue	FDR		geneset description	Biological processes	Count	Observed	Expected	Ratio	PValue	FDR
NA	NA	NA	NA	NA	NA	NA	NA		GO:0006091	generation of precursor metabolites and energy	341	74	6.93651	10.6682	0	0
									GO:0006818	hydrogen transport	142	34	2.88852	11.7707	0	0
									GO:0009123	nucleoside monophosphate metabolic process	282	75	5.73635	13.0745	0	0
									GO:0009141	nucleoside triphosphate metabolic process	263	76	5.34986	14.206	0	0
									GO:0010257	NADH dehydrogenase complex assembly	55	36	1.11879	32.1776	0	0
geneset description	GLAD4U	Count	Observed	Expected	Ratio	PValue	FDR		geneset description	GLAD4U	Count	Observed	Expected	Ratio	PValue	FDR
NA	NA	NA	NA	NA	NA	NA	NA		PA145007200	Coenzyme Q10 Deficiency, Primary	32	17	0.581172	29.2512	0	0
									PA165108373	Biotinidase deficiency	36	16	0.653819	24.4716	0	0
									PA166048819	Acidosis, Respiratory	66	22	1.19867	18.3537	0	0
									PA445837	Thiamine Deficiency	46	18	0.835435	21.5457	0	0
									PA447172	Mitochondrial Diseases	276	63	5.01261	12.5683	0	0
M26 (197 genes)									M27 (142 genes)
geneset description	Biological processes	Count	Observed	Expected	Ratio	PValue	FDR		geneset description	Biological processes	Count	Observed	Expected	Ratio	PValue	FDR
GO:0015711	organic anion transport	407	13	1.51998	8.55272	1.81135e-09	1.38025e-06		NA	NA	NA	NA	NA	NA	NA	NA
GO:0015849	organic acid transport	295	11	1.10171	9.98449	8.01581e-09	3.05402e-06
GO:0098656	anion transmembrane transport	240	9	0.896305	10.0412	2.08138e-07	5.2867e-05
GO:0006814	sodium ion transport	199	8	0.743186	10.7645	6.29366e-07	0.000114227
GO:0015698	inorganic anion transport	139	7	0.51911	13.4846	7.49519e-07	0.000114227
geneset description	GLAD4U	Count	Observed	Expected	Ratio	PValue	FDR		geneset description	GLAD4U	Count	Observed	Expected	Ratio	PValue	FDR
PA444556	Hypertension, Renal	126	11	0.529622	20.7695	3.4055e-12	7.39334e-09		NA	NA	NA	NA	NA	NA	NA	NA
PA444682	Kidney Diseases	280	12	1.17694	10.196	1.34759e-09	1.4628e-06
PA445997	Urologic Diseases	299	12	1.2568	9.54805	2.83915e-09	2.0546e-06
PA165108455	Renal diabetes	124	8	0.521215	15.3488	4.26506e-08	2.31486e-05
PA444552	Hypertension	266	10	1.11809	8.94382	1.29331e-07	4.70055e-05
M28 (672 genes)									M29 (6470 genes)
geneset description	Biological processes	Count	Observed	Expected	Ratio	PValue	FDR		geneset description	Biological processes	Count	Observed	Expected	Ratio	PValue	FDR
GO:0006414	translational elongation	123	38	4.48605	8.47069	0	0		GO:0009566	fertilization	154	76	22.3321	3.40317	0	0
GO:0032543	mitochondrial translation	116	44	4.23075	10.4	0	0		GO:0022412	cellular process involved in reproduction in multicellular organism	250	90	36.2535	2.48252	0	0
GO:0032984	macromolecular complex disassembly	248	41	9.04505	4.53286	2.22045e-16	5.63993e-14		GO:0044782	cilium organization	264	100	38.2837	2.61208	0	0
GO:0022613	ribonucleoprotein complex biogenesis	424	42	15.4641	2.71596	3.51251e-09	6.69133e-07		GO:0048232	male gamete generation	442	197	64.0961	3.07351	0	0
GO:0033108	mitochondrial respiratory chain complex assembly	82	16	2.9907	5.34991	3.43532e-08	5.23542e-06		GO:0097722	sperm motility	61	34	8.84585	3.84361	6.66134e-14	1.01519e-11
geneset description	GLAD4U	Count	Observed	Expected	Ratio	PValue	FDR		geneset description	GLAD4U	Count	Observed	Expected	Ratio	PValue	FDR
PA447172	Mitochondrial Diseases	276	41	8.2522	4.96837	0	0		PA443735	Ciliary Motility Disorders	127	60	19.0062	3.15687	0	0
PA443243	Acidosis, Lactic	60	12	1.79396	6.68912	1.64252e-07	0.000178296		PA443884	Dextrocardia	50	35	7.48275	4.67742	0	0
PA447190	Cytochrome-c Oxidase Deficiency	46	10	1.37537	7.27079	7.90268e-07	0.000571891		PA444617	Infertility	190	98	28.4345	3.44652	0	0
PA143414733	Meckel syndrome (MKS)	154	16	4.60449	3.47487	1.47514e-05	0.00758202		PA444619	Infertility, Male	178	98	26.6386	3.67887	0	0
PA445752	Stress	546	35	16.325	2.14395	1.7462e-05	0.00758202		PA444665	Kartagener Syndrome	44	36	6.58482	5.46712	0	0
M30 (200 genes)									M31 (2155 genes)
geneset description	Biological processes	Count	Observed	Expected	Ratio	PValue	FDR		geneset description	Biological processes	Count	Observed	Expected	Ratio	PValue	FDR
GO:0006397	mRNA processing	426	17	4.67128	3.63926	4.08045e-06	0.0031093		GO:0061564	axon development	426	95	33.6129	2.8263	0	0
									GO:0097485	neuron projection guidance	208	62	16.4119	3.77774	0	0
									GO:0098742	cell-cell adhesion via plasma-membrane adhesion molecules	200	68	15.7807	4.30906	0	0
									GO:0050808	synapse organization	229	58	18.0689	3.20994	5.55112e-16	1.05749e-13
									GO:0007423	sensory organ development	466	88	36.769	2.39332	5.32907e-15	8.1215e-13
geneset description	GLAD4U	Count	Observed	Expected	Ratio	PValue	FDR		geneset description	GLAD4U	Count	Observed	Expected	Ratio	PValue	FDR
NA	NA	NA	NA	NA	NA	NA	NA		PA443275	Adhesion	654	107	54.098	1.97789	2.78355e-12	6.04309e-09
									PA443728	Chromosome Aberrations	318	56	26.3045	2.12891	4.27617e-08	4.64178e-05
