# Supplementary material for: Developmental Gene Expression Differences between Humans and Mammalian Models
Source: Cell Rep. 2020 Oct 27;33(4):108308. doi: 10.1016/j.celrep.2020.108308 (PMC7610014; doi:10.1016/j.celrep.2020.108308)
Supplement: Table S2. Spatiotemporal Characterization of Human Genes, Related to Figures 1 and 2 — Lists of human genes, the modules to which they belong in the global gene co-expression network, the clusters to which they were assigned in each organ (soft clustering), their associations with disease (‘DM’ means disease-causing), the number of organs where they show dynamic temporal profiles, the organ of maximal expression during development, their organ- and time-specificity, and their global expression pleiotropy. [file mmc3.xlsx]

## Sheet: Table S2
Table S2. Spatiotemporal characterization of human genes, Related to Figures 1 and 2. Lists of human genes, the modules to which they belong in the global gene co-expression network, the clusters to which they were assigned in each organ (soft clustering), their associations with disease (‘DM’ means disease-causing), the number of organs where they show dynamic temporal profiles, the organ of max…
Human ID	Gene symbol	WGNA module	Disease	Number systems	System	Number of organs with dynamic expression	Organ-specificity	Organ of maximum expression	Brain time-specificity	Cerebellum time-specificity	Heart time-specificity	Kidney time-specificity	Liver time-specificity	Ovary time-specificity	Testis time-specificity	median time-specificity	Expression pleiotropy	Brain clusters	Cerebellum clusters	Heart clusters	Kidney clusters	Liver clusters	Ovary clusters	Testis clusters	WGCNA module color
ENSG00000000003	TSPAN6	M23	Not_DM	NA	NA	4	0.0866176	Kidney	0.457823	0.479663	0.334403	0.136061	0.0913961	0.107285	0.13012	0.136061	1	1	5	2	NA	NA	2	NA	royalblue
ENSG00000000005	TNMD	M21	Not_DM	NA	NA	2	0.734219	Testis	NA	NA	0.841765	0.943173	NA	0.84326	0.954471	0.893216	0.164179	NA	NA	5	NA	NA	NA	2	purple
ENSG00000000419	DPM1	M29	DM	NA	NA	4	0.115424	Heart	0.101808	0.0877505	0.179791	0.127991	0.101788	0.0872492	0.122681	0.101808	1	NA	3	1	NA	1	NA	4	turquoise
ENSG00000000457	SCYL3	M1	Not_DM	NA	NA	3	0.198694	Liver	0.31564	0.271229	0.363494	0.19778	0.317899	0.343906	0.341921	0.317899	1	NA	NA	NA	NA	5	2	NA	black
ENSG00000000460	C1orf112	M22	Not_DM	NA	NA	7	0.236953	Brain	0.74773	0.682878	0.603231	0.453165	0.426425	0.257949	0.358347	0.453165	0.813433	1	1	2	5	6	3	4	red
ENSG00000000938	FGR	M17	Not_DM	NA	NA	6	0.737024	Liver	0.745812	0.849973	0.961369	0.869224	0.783291	NA	0.828921	0.839447	0.395522	6	NA	6	4	1	NA	5	midnightblue
ENSG00000000971	CFH	M3	DM	5	MultipleSystems	5	0.58675	Liver	0.755563	0.759781	0.498339	0.489743	0.395215	0.70333	0.509871	0.509871	0.858209	NA	NA	1	3	1	2	2	brown
ENSG00000001036	FUCA2	M15	Not_DM	NA	NA	7	0.250031	Liver	0.361426	0.354835	0.178422	0.143985	0.198419	0.219838	0.188475	0.198419	1	5	NA	NA	4	3	2	6	lightyellow
ENSG00000001084	GCLC	M3	DM	1	Metabolic	4	0.534927	Liver	0.457392	0.190609	0.368307	0.231021	0.183068	0.30971	0.410359	0.30971	0.992537	7	NA	3	NA	4	NA	2	brown
ENSG00000001167	NFYA	M22	Not_DM	NA	NA	7	0.211003	Brain	0.42857	0.276703	0.291229	0.18997	0.213787	0.135628	0.240005	0.240005	1	8	1	2	5	NA	2	NA	red
ENSG00000001460	STPG1	M29	Not_DM	NA	NA	6	0.74503	Testis	0.689677	0.416651	0.969347	0.534559	0.969806	0.625543	0.725047	0.689677	0.567164	7	4	NA	4	6	3	4	turquoise
ENSG00000001461	NIPAL3	M13	Not_DM	NA	NA	5	0.443695	Cerebellum	0.660728	0.4709	0.41734	0.37413	0.601451	0.332334	0.543825	0.4709	0.962687	7	2	NA	4	6	NA	6	lightcyan
ENSG00000001497	LAS1L	M2	DM	1	Respiratory	5	0.222531	Cerebellum	0.0928205	0.207259	0.189096	0.156764	0.182585	0.138762	0.193559	0.182585	1	NA	2	3	3	NA	3	NA	blue
ENSG00000001561	ENPP4	M13	Not_DM	NA	NA	5	0.234271	Brain	0.547725	0.376504	0.355514	0.507563	0.384779	0.556737	0.592124	0.507563	1	6	NA	1	2	1	NA	5	lightcyan
ENSG00000001617	SEMA3F	M31	Not_DM	NA	NA	5	0.250881	Kidney	0.475877	0.596215	0.474203	0.17291	0.787697	0.337701	0.520092	0.475877	0.843284	4	5	NA	NA	2	NA	1	yellow
ENSG00000001626	CFTR	M1	DM	10	Developmental++	2	0.935355	Testis	NA	NA	NA	NA	0.931088	NA	0.978284	0.954686	0.0597015	NA	NA	NA	NA	1	NA	5	black
ENSG00000001629	ANKIB1	M10	Not_DM	NA	NA	3	0.212881	Cerebellum	0.215199	0.256271	0.35129	0.241855	0.174382	0.159783	0.191299	0.215199	1	3	6	NA	NA	NA	NA	NA	green
ENSG00000001630	CYP51A1	M0	DM	1	Eye	0	0.728129	Testis	0.98114	NA	1	NA	0.720072	NA	0.836089	0.908614	0.171642	NA	NA	NA	NA	NA	NA	NA	grey
ENSG00000001631	KRIT1	M0	DM	1	Nervous system	2	0.0781068	Kidney	0.266714	0.225334	0.282202	0.259357	0.207428	0.198929	0.288386	0.259357	1	5	3	NA	NA	NA	NA	NA	grey
ENSG00000002016	RAD52	M10	DM	NA	NA	4	0.160354	Ovary	0.293545	0.115111	0.286358	0.207435	0.26761	0.241968	0.360096	0.26761	1	8	NA	5	5	NA	NA	1	green
ENSG00000002330	BAD	M12	Not_DM	NA	NA	4	0.189112	Brain	0.289488	0.214579	0.307653	0.324959	0.289706	0.230707	0.148956	0.289488	0.992537	6	NA	4	6	5	NA	NA	grey60
ENSG00000002549	LAP3	M17	Not_DM	NA	NA	5	0.309266	Liver	0.16152	0.213622	0.230308	0.195665	0.305076	0.250719	0.209386	0.213622	1	NA	NA	6	4	5	2	4	midnightblue
ENSG00000002586	CD99	M5	Not_DM	NA	NA	1	0.34239	Testis	0.532127	0.422686	0.275835	0.32935	0.231781	0.30489	0.264482	0.30489	0.992537	NA	NA	4	NA	NA	NA	NA	darkgreen
ENSG00000002587	HS3ST1	M2	Not_DM	NA	NA	5	0.658334	Cerebellum	0.768416	0.679735	0.957296	1	NA	0.644659	0.811144	0.78978	0.335821	2	2	NA	4	NA	3	2	blue
ENSG00000002726	AOC1	M26	Not_DM	NA	NA	5	0.88547	Kidney	NA	NA	1	0.626638	0.951036	1	0.85965	0.951036	0.19403	NA	NA	4	NA	5	2	4	skyblue
ENSG00000002745	WNT16	M31	Not_DM	NA	NA	2	0.896893	Ovary	NA	NA	NA	NA	NA	0.899249	0.943169	0.921209	0.0522388	NA	NA	NA	NA	NA	NA	1	yellow
ENSG00000002746	HECW1	M2	Not_DM	NA	NA	1	0.850381	Brain	0.455497	0.499575	NA	1	NA	NA	NA	0.499575	0.298507	NA	NA	NA	4	NA	NA	NA	blue
ENSG00000002822	MAD1L1	M29	Not_DM	NA	NA	2	0.148761	Testis	0.318783	0.33751	0.33246	0.438405	0.372801	0.318348	0.366197	0.33751	0.985075	4	NA	NA	NA	NA	NA	NA	turquoise
ENSG00000002834	LASP1	M3	Not_DM	NA	NA	5	0.0965963	Testis	0.143311	0.169924	0.168005	0.0790575	0.0835904	0.078533	0.287237	0.143311	1	3	5	NA	NA	6	2	1	brown
ENSG00000002919	SNX11	M13	Not_DM	NA	NA	4	0.0994025	Liver	0.200382	0.176483	0.229818	0.277074	0.253209	0.313907	0.218941	0.229818	1	6	NA	6	4	NA	3	NA	lightcyan
ENSG00000002933	TMEM176A	M3	Not_DM	NA	NA	5	0.61669	Liver	0.906801	0.919067	0.435462	0.573519	0.250797	0.332472	0.658493	0.573519	0.723881	7	NA	1	4	NA	NA	2	brown
ENSG00000003056	M6PR	M15	Not_DM	NA	NA	4	0.0630137	Liver	0.214292	0.198386	0.108637	0.0698133	0.174669	0.0982245	0.170453	0.170453	1	7	3	1	4	NA	NA	NA	lightyellow
ENSG00000003096	KLHL13	M31	Not_DM	NA	NA	5	0.296133	Heart	0.707927	0.523132	0.441601	0.419388	0.63997	0.23098	0.678525	0.523132	0.843284	4	5	5	2	NA	NA	2	yellow
ENSG00000003137	CYP26B1	M2	DM	2	Developmental++	2	0.481779	Cerebellum	0.587323	0.282344	0.38944	0.56265	0.960452	0.133302	0.504066	0.504066	0.813433	NA	NA	NA	NA	NA	NA	3	blue
ENSG00000003147	ICA1	M29	Not_DM	NA	NA	3	0.246834	Testis	0.446387	0.389235	0.13113	0.413178	0.331704	0.479673	0.618568	0.413178	0.970149	6	NA	NA	NA	NA	NA	4	turquoise
ENSG00000003249	DBNDD1	M2	Not_DM	NA	NA	2	0.605136	Brain	0.274607	0.157416	0.739261	0.447883	0.910042	0.649635	0.805744	0.649635	0.723881	6	NA	NA	NA	5	NA	NA	blue
ENSG00000003393	ALS2	M11	DM	1	Nervous system	5	0.455078	Cerebellum	0.181274	0.334328	0.295581	0.234087	0.196781	0.184849	0.352724	0.234087	1	NA	2	5	5	NA	2	1	greenyellow
ENSG00000003400	CASP10	M5	DM	1	Musculoskeletal	4	0.656219	Heart	NA	NA	0.710723	0.699434	0.189789	0.825013	0.851722	0.710723	0.507463	NA	NA	6	2	6	NA	2	darkgreen
ENSG00000003402	CFLAR	M20	Not_DM	NA	NA	6	0.328261	Heart	0.412438	0.4177	0.197958	0.23149	0.276952	0.115734	0.349999	0.276952	1	NA	2	1	NA	1	1	2	pink
ENSG00000003436	TFPI	M23	Not_DM	NA	NA	6	0.389833	Liver	0.906775	0.788936	0.330016	0.473522	0.151461	0.704766	0.634855	0.634855	0.746269	8	5	2	NA	1	2	2	royalblue
ENSG00000003509	NDUFAF7	M29	Not_DM	NA	NA	3	0.37986	Testis	0.187682	0.0859779	0.199606	0.193838	0.201273	0.110019	0.405055	0.193838	1	NA	NA	1	NA	NA	1	4	turquoise
ENSG00000003756	RBM5	M31	Not_DM	NA	NA	4	0.0553157	Testis	0.139347	0.105007	0.126377	0.126082	0.145419	0.0806031	0.184211	0.126377	1	NA	NA	5	5	NA	NA	1	yellow
ENSG00000003987	MTMR7	M2	Not_DM	NA	NA	2	0.791472	Brain	0.401591	0.218915	NA	0.819127	NA	0.750096	NA	0.575843	0.425373	2	NA	NA	1	NA	NA	NA	blue
ENSG00000003989	SLC7A2	M3	DM	NA	NA	5	0.547331	Liver	0.858251	0.95712	0.589146	0.470681	0.218566	0.198308	0.329131	0.470681	0.791045	5	3	3	1	NA	NA	NA	brown
ENSG00000004059	ARF5	M12	Not_DM	NA	NA	4	0.105273	Brain	0.132715	0.137157	0.136824	0.0825551	0.118038	0.112459	0.105694	0.118038	1	6	2	4	NA	NA	NA	6	grey60
ENSG00000004139	SARM1	M31	Not_DM	NA	NA	5	0.421928	Brain	0.24273	0.17588	0.439421	0.250417	0.954373	0.255417	0.456107	0.255417	0.850746	3	5	NA	NA	2	1	1	yellow
ENSG00000004142	POLDIP2	M28	Not_DM	NA	NA	4	0.179118	Heart	0.0804353	0.0613363	0.234823	0.184224	0.132709	0.0867307	0.110957	0.110957	1	6	NA	4	6	5	NA	NA	tan
ENSG00000004399	PLXND1	M21	DM	3	Developmental++	6	0.186227	Heart	0.332518	0.589842	0.195755	0.189653	0.365852	0.319997	0.385584	0.332518	1	NA	NA	3	3	3	2	1	purple
ENSG00000004455	AK2	M3	DM	2	MultipleSystems	6	0.1476	Liver	0.259097	0.179578	0.096318	0.161109	0.128896	0.142998	0.103731	0.142998	1	1	2	NA	4	5	1	4	brown
ENSG00000004468	CD38	M3	Not_DM	NA	NA	3	0.800997	Liver	0.915156	1	0.921625	NA	0.778099	NA	NA	0.918391	0.216418	6	4	6	NA	NA	NA	NA	brown
ENSG00000004478	FKBP4	M0	Not_DM	NA	NA	3	0.104826	Kidney	0.100473	0.163829	0.11447	0.230274	0.111366	0.143433	0.149663	0.143433	1	NA	2	NA	NA	6	3	NA	grey
ENSG00000004487	KDM1A	M22	DM	3	Developmental++	7	0.111014	Cerebellum	0.186269	0.216374	0.162689	0.142646	0.24329	0.0791839	0.176256	0.176256	1	8	5	2	5	3	3	4	red
ENSG00000004534	RBM6	M11	Not_DM	NA	NA	1	0.0917289	Ovary	0.162145	0.138267	0.134208	0.106003	0.177969	0.19463	0.205181	0.162145	1	4	NA	NA	NA	NA	NA	NA	greenyellow
ENSG00000004660	CAMKK1	M2	Not_DM	NA	NA	5	0.664509	Brain	0.495504	0.410907	0.505975	0.794497	0.978235	0.63332	0.468139	0.505975	0.731343	6	4	5	NA	NA	NA	NA	blue
ENSG00000004700	RECQL	M10	DM	1	Cancer	5	0.134012	Heart	0.330536	0.295601	0.284229	0.225859	0.247034	0.170034	0.342629	0.284229	1	8	1	NA	NA	6	2	1	green
ENSG00000004766	VPS50	M2	Not_DM	NA	NA	1	0.20597	Brain	0.216147	0.153618	0.37529	0.328527	0.352494	0.257779	0.212466	0.257779	1	2	NA	NA	NA	NA	NA	NA	blue
ENSG00000004776	HSPB6	M7	DM	NA	NA	6	0.568318	Heart	0.672983	0.725596	0.468592	0.315668	0.424207	0.249997	0.249131	0.424207	0.873134	6	2	6	NA	1	3	5	darkorange
ENSG00000004777	ARHGAP33	M2	Not_DM	NA	NA	5	0.296961	Brain	0.214061	0.23952	0.388966	0.351078	0.480049	0.262196	0.231514	0.262196	0.985075	4	5	NA	3	6	NA	NA	blue
ENSG00000004779	NDUFAB1	M25	Not_DM	NA	NA	3	0.345375	Heart	0.181118	0.146764	0.302528	0.199942	0.140155	0.166486	0.224258	0.181118	1	NA	NA	4	4	NA	NA	NA	salmon
ENSG00000004799	PDK4	M17	Not_DM	NA	NA	5	0.354733	Heart	0.665365	0.751465	0.387113	0.551805	0.518658	0.52001	0.636691	0.551805	0.902985	6	NA	1	2	1	NA	2	midnightblue
ENSG00000004809	SLC22A16	M29	Not_DM	NA	NA	2	0.847423	Testis	NA	NA	NA	NA	0.624369	NA	0.824453	0.724411	0.126866	NA	NA	NA	NA	6	NA	4	turquoise
ENSG00000004838	ZMYND10	M29	DM	4	Developmental++	5	0.864594	Testis	0.931003	0.740332	NA	1	1	0.918068	0.693298	0.924536	0.30597	NA	6	NA	6	5	3	4	turquoise
ENSG00000004846	ABCB5	NA	Not_DM	NA	NA	0	NA	Liver	NA	NA	NA	NA	NA	NA	NA	NA	0	NA	NA	NA	NA	NA	NA	NA	NA
ENSG00000004848	ARX	M2	DM	7	Developmental++	3	0.655636	Brain	0.367563	0.903233	NA	NA	NA	0.471338	0.555753	0.513545	0.41791	4	NA	NA	NA	NA	3	6	blue
ENSG00000004864	SLC25A13	M3	DM	3	Developmental++	7	0.334425	Liver	0.629839	0.4848	0.394337	0.195498	0.235974	0.255411	0.299977	0.299977	1	5	1	3	NA	5	2	1	brown
ENSG00000004866	ST7	M0	DM	2	Developmental++	3	0.188503	Heart	0.30505	0.222169	0.185958	0.268757	0.219607	0.413976	0.313181	0.268757	1	3	NA	NA	4	NA	2	NA	grey
ENSG00000004897	CDC27	M14	Not_DM	NA	NA	6	0.309536	Liver	0.188463	0.198	0.210859	0.240732	0.292335	0.129346	0.213472	0.210859	1	NA	1	2	5	6	NA	3	lightgreen
ENSG00000004939	SLC4A1	M14	DM	4	MultipleSystems	7	0.616617	Liver	0.936666	0.833188	0.624301	0.665477	0.512801	0.789874	0.806735	0.789874	0.552239	1	1	2	6	6	2	1	lightgreen
ENSG00000004948	CALCR	M29	Not_DM	NA	NA	1	1	Kidney	NA	NA	NA	1	NA	NA	NA	1	0.00746269	NA	NA	NA	NA	NA	NA	NA	turquoise
ENSG00000004961	HCCS	M25	DM	3	Developmental++	6	0.312497	Heart	0.238861	0.203468	0.280842	0.206655	0.159194	0.282213	0.181239	0.206655	1	7	2	NA	4	6	3	NA	salmon
ENSG00000004975	DVL2	M22	Not_DM	NA	NA	4	0.0654713	Testis	0.310774	0.242206	0.189154	0.161158	0.297615	0.0604222	0.233817	0.233817	1	1	NA	NA	NA	3	NA	1	red
ENSG00000005001	PRSS22	M4	Not_DM	NA	NA	5	0.788209	Kidney	1	0.758246	NA	0.704325	0.921045	NA	0.93903	0.921045	0.223881	5	2	NA	2	1	NA	2	cyan
ENSG00000005007	UPF1	M30	Not_DM	NA	NA	4	0.080586	Testis	0.186629	0.1733	0.149969	0.118124	0.129919	0.116301	0.198041	0.149969	1	NA	2	NA	NA	6	3	NA	white
ENSG00000005020	SKAP2	M29	Not_DM	NA	NA	3	0.115565	Ovary	0.677677	0.713662	0.870799	0.233752	0.442696	0.369771	0.27981	0.442696	0.80597	6	NA	NA	NA	4	NA	4	turquoise
ENSG00000005022	SLC25A5	M3	DM	NA	NA	5	0.104275	Kidney	0.0908737	0.090862	0.10059	0.185185	0.108002	0.0938739	0.150249	0.10059	1	7	NA	NA	4	NA	3	6	brown
ENSG00000005059	CCDC109B	M22	Not_DM	NA	NA	5	0.46614	Brain	0.586764	0.768672	0.852727	0.504169	0.596308	0.333177	0.58434	0.586764	0.776119	4	5	NA	NA	6	3	5	red
ENSG00000005073	HOXA11	M4	DM	NA	NA	2	0.774848	Kidney	NA	NA	NA	0.339905	NA	0.889171	0.894301	0.889171	0.223881	NA	NA	NA	1	NA	2	NA	cyan
ENSG00000005075	POLR2J	M28	Not_DM	NA	NA	2	0.149951	Heart	0.168018	0.175899	0.25843	0.235468	0.179073	0.230117	0.263645	0.230117	1	NA	NA	4	6	NA	NA	NA	tan
ENSG00000005100	DHX33	M10	Not_DM	NA	NA	6	0.175405	Brain	0.335135	0.300397	0.315772	0.198369	0.246736	0.0986197	0.266176	0.266176	1	1	3	2	5	NA	NA	1	green
ENSG00000005102	MEOX1	M21	DM	3	Developmental++	4	0.6312	Kidney	NA	1	0.395178	0.543605	NA	0.830147	0.550514	0.550514	0.41791	NA	NA	6	5	NA	2	NA	purple
ENSG00000005108	THSD7A	M31	Not_DM	NA	NA	6	0.43659	Brain	0.69561	0.605088	0.603007	0.290901	0.973744	0.423575	0.712615	0.605088	0.753731	3	5	2	2	NA	2	1	yellow
ENSG00000005156	LIG3	M22	Not_DM	NA	NA	7	0.16437	Brain	0.480117	0.39883	0.330044	0.252885	0.509847	0.257032	0.273381	0.330044	1	1	1	3	3	2	2	4	red
ENSG00000005175	RPAP3	M22	Not_DM	NA	NA	6	0.0543853	Heart	0.387659	0.315151	0.198157	0.220391	0.268131	0.201169	0.182734	0.220391	1	5	1	NA	5	3	2	NA	red
ENSG00000005187	ACSM3	M15	Not_DM	NA	NA	4	0.569794	Liver	NA	NA	0.799257	0.318226	0.285069	0.162924	0.451919	0.318226	0.634328	NA	NA	3	4	5	NA	6	lightyellow
ENSG00000005189	AC004381.6	M29	Not_DM	NA	NA	5	0.59375	Testis	0.730307	0.547633	0.381217	0.549666	0.482519	0.532431	0.66046	0.547633	0.895522	NA	NA	5	5	6	3	4	turquoise
ENSG00000005194	CIAPIN1	M29	Not_DM	NA	NA	5	0.197096	Testis	0.083453	0.135299	0.108756	0.132426	0.194961	0.138605	0.287204	0.135299	1	NA	1	NA	3	3	3	4	turquoise
ENSG00000005238	FAM214B	M14	Not_DM	NA	NA	4	0.385086	Liver	0.144778	0.213267	0.206189	0.405584	0.354059	0.123604	0.310004	0.213267	1	NA	6	NA	NA	6	NA	6	lightgreen
ENSG00000005243	COPZ2	M5	Not_DM	NA	NA	6	0.389148	Heart	0.743575	0.816467	0.373592	0.340899	0.487454	0.563869	0.301618	0.487454	0.828358	7	2	6	4	5	NA	NA	darkgreen
ENSG00000005249	PRKAR2B	M31	Not_DM	NA	NA	7	0.143938	Ovary	0.198273	0.296817	0.289391	0.233341	0.453453	0.223857	0.307497	0.289391	1	3	NA	5	1	6	3	6	yellow
ENSG00000005302	MSL3	M2	Not_DM	NA	NA	3	0.154226	Brain	0.192559	0.0882465	0.246798	0.207482	0.295422	0.18973	0.129972	0.192559	1	NA	NA	NA	5	NA	3	4	blue
ENSG00000005339	CREBBP	M10	DM	7	Developmental++	4	0.106078	Brain	0.268283	0.205819	0.256549	0.119302	0.247773	0.143485	0.225886	0.225886	1	8	1	2	5	NA	NA	NA	green
ENSG00000005379	TSPOAP1	M2	Not_DM	NA	NA	5	0.34233	Cerebellum	0.236324	0.299898	0.473099	0.174628	0.648606	0.328899	0.575511	0.328899	0.895522	6	4	NA	NA	5	1	2	blue
ENSG00000005381	MPO	M14	DM	4	MultipleSystems	4	0.854647	Liver	1	NA	0.991308	0.892641	0.583859	0.910503	0.852145	0.901572	0.246269	NA	NA	NA	3	NA	2	1	lightgreen
ENSG00000005421	PON1	M3	DM	1	Nervous system	3	0.960931	Liver	NA	NA	NA	NA	0.527181	0.967452	1	0.967452	0.164179	NA	NA	NA	NA	5	NA	5	brown
ENSG00000005436	GCFC2	M23	Not_DM	NA	NA	3	0.15676	Liver	0.423381	0.232226	0.249423	0.265062	0.176732	0.171567	0.217103	0.232226	1	1	1	NA	NA	NA	NA	NA	royalblue
ENSG00000005448	WDR54	M29	Not_DM	NA	NA	4	0.212705	Testis	0.179527	0.199752	0.41793	0.338591	0.7678	0.214081	0.298655	0.298655	0.955224	NA	NA	2	NA	3	NA	4	turquoise
ENSG00000005469	CROT	M3	Not_DM	NA	NA	6	0.483453	Liver	0.440154	0.296145	0.598103	0.249769	0.293477	0.294724	0.502427	0.296145	0.962687	5	2	NA	2	4	1	2	brown
ENSG00000005471	ABCB4	M3	DM	2	MultipleSystems	1	0.939296	Liver	NA	NA	0.462287	NA	0.569869	NA	NA	0.516078	0.298507	NA	NA	NA	NA	5	NA	NA	brown
ENSG00000005483	KMT2E	M10	Not_DM	NA	NA	4	0.155957	Brain	0.28257	0.169067	0.184789	0.192291	0.242082	0.176309	0.334185	0.192291	1	8	NA	5	1	NA	NA	1	green
ENSG00000005486	RHBDD2	M12	Not_DM	NA	NA	3	0.264122	Brain	0.237961	0.112553	0.208517	0.218533	0.133185	0.0994484	0.21342	0.208517	1	6	NA	4	6	NA	NA	NA	grey60
ENSG00000005513	SOX8	M2	DM	NA	NA	7	0.500363	Brain	0.486991	0.365152	0.623981	0.680816	0.971881	0.485959	0.591131	0.591131	0.768657	6	6	3	3	NA	1	3	blue
ENSG00000005700	IBTK	M3	Not_DM	NA	NA	3	0.195643	Liver	0.247515	0.133402	0.240515	0.236469	0.214934	0.145584	0.27311	0.236469	1	8	NA	NA	NA	5	NA	1	brown
ENSG00000005801	ZNF195	M31	Not_DM	NA	NA	6	0.308138	Brain	0.300109	0.248606	0.273032	0.27144	0.224094	0.297491	0.39108	0.273032	1	8	NA	3	5	NA	NA	1	yellow
ENSG00000005810	MYCBP2	M2	DM	NA	NA	0	0.311171	Cerebellum	0.223016	0.189683	0.403254	0.223718	0.361819	0.304555	0.330614	0.304555	1	NA	NA	NA	NA	NA	NA	NA	blue
ENSG00000005812	FBXL3	M0	Not_DM	NA	NA	6	0.136106	Heart	0.216153	0.172868	0.368228	0.28792	0.261939	0.236415	0.250464	0.250464	1	2	4	1	2	4	NA	5	grey
ENSG00000005844	ITGAL	M3	Not_DM	NA	NA	4	0.896148	Liver	NA	NA	0.954689	1	0.320527	NA	0.987565	0.971127	0.208955	NA	NA	6	NA	5	NA	5	brown
ENSG00000005882	PDK2	M12	Not_DM	NA	NA	6	0.243229	Heart	0.304064	0.369054	0.272875	0.221998	0.425157	0.173188	0.317334	0.304064	1	6	2	4	6	5	NA	NA	grey60
ENSG00000005884	ITGA3	M31	DM	6	Developmental++	4	0.331028	Kidney	0.4187	0.311597	0.435779	0.286124	0.920508	0.290035	0.48085	0.4187	0.850746	2	4	NA	NA	NA	1	1	yellow
ENSG00000005889	ZFX	M10	Not_DM	NA	NA	7	0.119503	Testis	0.449486	0.291381	0.300241	0.220404	0.243116	0.166803	0.507773	0.291381	0.977612	8	1	2	1	3	2	1	green
ENSG00000005893	LAMP2	M3	DM	3	MultipleSystems	5	0.158609	Brain	0.443471	0.166929	0.227611	0.160668	0.219636	0.155771	0.261071	0.219636	1	7	3	NA	2	1	NA	2	brown
ENSG00000005961	ITGA2B	M14	DM	3	MultipleSystems	5	0.61531	Liver	0.829019	0.662166	0.919516	0.613824	0.513813	0.304754	0.536823	0.613824	0.649254	1	2	3	NA	6	3	NA	lightgreen
ENSG00000005981	ASB4	M20	Not_DM	NA	NA	1	0.868562	Kidney	NA	NA	0.864386	0.947931	NA	NA	NA	0.906158	0.0597015	NA	NA	1	NA	NA	NA	NA	pink
ENSG00000006007	GDE1	M25	Not_DM	NA	NA	5	0.209047	Heart	0.216111	0.0681571	0.201192	0.120197	0.172239	0.164064	0.134852	0.164064	1	7	NA	1	4	6	2	NA	salmon
ENSG00000006015	C19orf60	M12	Not_DM	NA	NA	4	0.0958004	Heart	0.273448	0.285563	0.393567	0.374104	0.304433	0.364074	0.446712	0.364074	0.985075	NA	2	4	6	NA	NA	6	grey60
ENSG00000006016	CRLF1	M2	DM	1	Nervous system	4	0.511424	Brain	0.732748	0.894222	0.897311	0.968667	NA	0.58353	0.993113	0.895767	0.276119	7	6	6	NA	NA	1	NA	blue
ENSG00000006025	OSBPL7	M2	Not_DM	NA	NA	5	0.209724	Cerebellum	0.270905	0.320147	0.344853	0.343779	0.626818	0.320319	0.552396	0.343779	0.932836	2	2	NA	NA	3	1	1	blue
ENSG00000006042	TMEM98	M21	DM	2	Developmental++	6	0.0872972	Ovary	0.376276	0.359326	0.24233	0.116123	0.434604	0.156648	0.222666	0.24233	1	NA	1	NA	3	3	2	1	purple
ENSG00000006047	YBX2	M29	Not_DM	NA	NA	6	0.742722	Testis	0.91827	0.89058	0.637114	0.809109	0.840445	0.633151	0.76	0.809109	0.514925	NA	6	2	NA	5	3	4	turquoise
ENSG00000006059	KRT33A	M29	Not_DM	NA	NA	1	1	Testis	NA	NA	NA	NA	NA	NA	0.884459	0.884459	0.0373134	NA	NA	NA	NA	NA	NA	4	turquoise
ENSG00000006062	MAP3K14	M29	DM	1	Immune	4	0.331332	Testis	0.334187	0.300907	0.413777	0.265556	0.604852	0.173359	0.508132	0.334187	0.992537	NA	2	1	NA	5	NA	4	turquoise
ENSG00000006071	ABCC8	M2	DM	5	Developmental++	3	0.804958	Cerebellum	0.473765	0.398516	1	0.975484	1	NA	0.95954	0.967512	0.335821	6	4	NA	NA	NA	NA	5	blue
ENSG00000006116	CACNG3	M2	Not_DM	NA	NA	2	0.924774	Brain	0.522361	0.636261	NA	NA	NA	NA	NA	0.579311	0.268657	6	6	NA	NA	NA	NA	NA	blue
ENSG00000006118	TMEM132A	M31	Not_DM	NA	NA	5	0.200684	Brain	0.158267	0.179778	0.475144	0.32309	0.918437	0.213523	0.475962	0.32309	0.873134	4	NA	3	3	2	NA	NA	yellow
ENSG00000006125	AP2B1	M2	Not_DM	NA	NA	4	0.156677	Cerebellum	0.0924711	0.14896	0.158832	0.102319	0.206093	0.16118	0.203009	0.158832	1	NA	6	NA	NA	6	2	4	blue
ENSG00000006128	TAC1	M2	Not_DM	NA	NA	4	0.487125	Cerebellum	0.514886	0.554946	NA	0.940921	NA	0.612819	0.980166	0.612819	0.373134	NA	5	NA	3	NA	1	3	blue
ENSG00000006194	ZNF263	M29	Not_DM	NA	NA	3	0.11965	Ovary	0.140941	0.13678	0.171249	0.153217	0.231467	0.129804	0.143882	0.143882	1	2	NA	NA	NA	NA	NA	5	turquoise
ENSG00000006210	CX3CL1	M12	Not_DM	NA	NA	6	0.50041	Brain	0.604967	0.413764	0.686219	0.47873	0.321903	0.808743	0.815485	0.604967	0.843284	6	NA	6	4	NA	2	5	grey60
ENSG00000006282	SPATA20	M29	Not_DM	NA	NA	4	0.268424	Testis	0.318899	0.313222	0.30839	0.187072	0.290436	0.218307	0.361761	0.30839	1	6	2	NA	NA	5	NA	4	turquoise
ENSG00000006283	CACNA1G	M31	DM	1	Nervous system	6	0.33548	Cerebellum	0.470966	0.327049	0.622532	0.729	0.975705	0.543573	0.566993	0.566993	0.664179	NA	4	NA	3	2	1	1	yellow
ENSG00000006327	TNFRSF12A	M5	Not_DM	NA	NA	2	0.513377	Liver	0.932224	0.920299	0.264661	0.669969	0.532325	0.879724	0.529118	0.669969	0.686567	NA	NA	NA	NA	NA	NA	5	darkgreen
ENSG00000006377	DLX6	M29	DM	1	Ear Nose & Throat	2	0.817102	Brain	0.868071	1	NA	NA	NA	0.942451	0.826458	0.905261	0.171642	NA	NA	NA	NA	NA	3	4	turquoise
ENSG00000006432	MAP3K9	M2	Not_DM	NA	NA	4	0.568422	Cerebellum	0.333962	0.20256	0.922372	0.656937	0.959703	0.501653	0.833131	0.656937	0.664179	NA	NA	NA	NA	2	3	4	blue
ENSG00000006451	RALA	M31	Not_DM	NA	NA	5	0.115434	Brain	0.176288	0.178519	0.230093	0.187622	0.277193	0.0916119	0.16715	0.178519	1	3	5	NA	1	NA	2	1	yellow
ENSG00000006453	BAIAP2L1	M15	Not_DM	NA	NA	5	0.365147	Liver	0.958935	0.990729	0.748041	0.226511	0.145583	0.397046	0.486836	0.486836	0.664179	5	1	3	NA	NA	3	4	lightyellow
ENSG00000006459	KDM7A	M14	Not_DM	NA	NA	3	0.253339	Liver	0.378534	0.361891	0.31306	0.376735	0.387819	0.327915	0.49792	0.376735	1	8	NA	NA	NA	4	NA	NA	lightgreen
ENSG00000006468	ETV1	M2	Not_DM	NA	NA	6	0.509142	Cerebellum	0.228434	0.469089	0.28358	0.488311	0.775086	0.553396	0.550114	0.488311	0.925373	NA	2	2	5	2	NA	3	blue
ENSG00000006530	AGK	M2	DM	2	MultipleSystems	5	0.15603	Brain	0.191029	0.122734	0.195001	0.119539	0.312732	0.255315	0.294281	0.195001	1	6	NA	1	NA	3	2	1	blue
ENSG00000006534	ALDH3B1	M5	Not_DM	NA	NA	4	0.64167	Testis	NA	NA	0.854188	0.89659	0.668693	NA	0.960612	0.875389	0.208955	NA	NA	1	4	NA	NA	5	darkgreen
ENSG00000006555	TTC22	M15	Not_DM	NA	NA	2	0.873048	Kidney	NA	NA	NA	0.843097	0.856633	NA	0.992383	0.856633	0.149254	NA	NA	NA	4	NA	NA	5	lightyellow
ENSG00000006576	PHTF2	M31	Not_DM	NA	NA	5	0.304494	Heart	0.343471	0.173729	0.353255	0.367461	0.406622	0.185873	0.349711	0.349711	1	8	5	NA	1	NA	NA	1	yellow
ENSG00000006606	CCL26	M29	Not_DM	NA	NA	1	0.832746	Heart	NA	NA	0.99517	NA	NA	0.971443	0.984985	0.984985	0.0447761	NA	NA	NA	NA	NA	3	NA	turquoise
ENSG00000006607	FARP2	M29	Not_DM	NA	NA	5	0.267335	Cerebellum	0.285806	0.386514	0.404023	0.145448	0.497178	0.252063	0.369531	0.369531	1	NA	2	NA	1	5	3	4	turquoise
ENSG00000006611	USH1C	M4	DM	2	MultipleSystems	5	0.524142	Kidney	0.961724	1	0.666932	0.449247	0.974356	0.715591	0.850928	0.850928	0.373134	7	NA	NA	2	NA	2	2	cyan
ENSG00000006625	GGCT	M28	Not_DM	NA	NA	2	0.157822	Brain	0.200965	0.210649	0.170446	0.118445	0.103279	0.191975	0.17132	0.17132	1	7	NA	NA	NA	NA	1	NA	tan
ENSG00000006634	DBF4	M22	Not_DM	NA	NA	6	0.457425	Testis	0.64918	0.697202	0.472976	0.468631	0.381436	0.170765	0.574496	0.472976	0.873134	1	1	2	5	6	NA	4	red
ENSG00000006638	TBXA2R	M5	DM	NA	NA	6	0.5596	Liver	0.960696	NA	0.662948	0.805285	0.678128	1	0.94552	0.875402	0.41791	NA	NA	NA	NA	4	NA	6	darkgreen
ENSG00000006652	IFRD1	M1	Not_DM	NA	NA	3	0.289076	Liver	0.187768	0.15992	0.256065	0.207262	0.403775	0.231811	0.193315	0.207262	1	3	NA	NA	NA	1	1	NA	black
ENSG00000006659	LGALS14	NA	Not_DM	NA	NA	0	NA	Brain	NA	NA	NA	NA	NA	NA	NA	NA	0	NA	NA	NA	NA	NA	NA	NA	NA
ENSG00000006695	COX10	M29	DM	4	MultipleSystems	7	0.372687	Heart	0.244469	0.244943	0.3285	0.113348	0.217204	0.191766	0.461703	0.244469	1	8	1	4	NA	2	3	4	turquoise
ENSG00000006704	GTF2IRD1	M31	DM	NA	NA	5	0.165765	Kidney	0.329151	0.381938	0.313852	0.21752	0.76577	0.251416	0.420026	0.329151	0.970149	4	5	NA	NA	2	NA	1	yellow
ENSG00000006712	PAF1	M29	Not_DM	NA	NA	1	0.18768	Testis	0.103119	0.0850507	0.18974	0.124286	0.10299	0.0768539	0.251274	0.103119	1	NA	NA	NA	NA	NA	NA	4	turquoise
ENSG00000006715	VPS41	M31	Not_DM	NA	NA	5	0.161963	Brain	0.134698	0.160676	0.255388	0.198664	0.176911	0.0898455	0.253213	0.176911	1	2	5	2	1	NA	NA	1	yellow
ENSG00000006740	ARHGAP44	M2	Not_DM	NA	NA	7	0.612559	Brain	0.489751	0.445938	0.452912	0.534751	1	0.489796	0.790524	0.489796	0.783582	6	2	1	NA	5	3	5	blue
ENSG00000006744	ELAC2	M28	DM	6	Developmental++	5	0.190916	Heart	0.190201	0.197269	0.284502	0.139698	0.0908493	0.113382	0.205417	0.190201	1	5	3	4	NA	3	NA	3	tan
ENSG00000006747	SCIN	M4	Not_DM	NA	NA	2	0.794844	Kidney	1	NA	NA	0.403387	NA	0.623873	0.682555	0.653214	0.320896	NA	NA	NA	2	NA	2	NA	cyan
ENSG00000006756	ARSD	M23	Not_DM	NA	NA	7	0.346005	Kidney	0.487618	0.39172	0.245641	0.284511	0.449266	0.179445	0.445601	0.39172	0.992537	8	5	5	4	5	2	2	royalblue
ENSG00000006757	PNPLA4	M5	DM	1	Metabolic	5	0.34158	Heart	0.375024	0.186719	0.453559	0.265727	0.251769	0.132984	0.23297	0.251769	1	7	NA	4	4	NA	3	6	darkgreen
ENSG00000006788	MYH13	NA	Not_DM	NA	NA	0	NA	Kidney	NA	NA	NA	NA	NA	NA	NA	NA	0	NA	NA	NA	NA	NA	NA	NA	NA
ENSG00000006831	ADIPOR2	M3	Not_DM	NA	NA	2	0.316082	Liver	0.214597	0.128351	0.101265	0.0856318	0.24582	0.096047	0.173074	0.128351	1	NA	NA	NA	NA	5	3	NA	brown
ENSG00000006837	CDKL3	M29	Not_DM	NA	NA	1	0.992871	Testis	0.967453	NA	NA	NA	NA	NA	0.841165	0.904309	0.0597015	NA	NA	NA	NA	NA	NA	4	turquoise
ENSG00000007001	UPP2	M13	Not_DM	NA	NA	4	0.780006	Kidney	0.777667	0.957979	NA	0.917843	0.920533	NA	NA	0.919188	0.186567	2	4	NA	4	1	NA	NA	lightcyan
ENSG00000007038	PRSS21	M29	Not_DM	NA	NA	3	0.840517	Testis	1	NA	NA	NA	0.810637	0.702051	0.781529	0.796083	0.186567	NA	NA	NA	NA	6	3	4	turquoise
ENSG00000007047	MARK4	M2	DM	2	NervousPsychiatric	3	0.137732	Brain	0.160531	0.176797	0.293081	0.247661	0.377414	0.115498	0.229724	0.229724	1	2	6	NA	NA	NA	NA	NA	blue
ENSG00000007062	PROM1	M31	DM	2	MultipleSystems	4	0.289685	Brain	0.579662	0.673274	0.711497	0.393948	0.894815	0.275851	0.680745	0.673274	0.783582	4	1	NA	NA	2	NA	NA	yellow
ENSG00000007080	CCDC124	M28	Not_DM	NA	NA	2	0.15011	Brain	0.217424	0.119512	0.230219	0.235295	0.225702	0.213103	0.210144	0.217424	0.992537	6	NA	4	NA	NA	NA	NA	tan
ENSG00000007129	CEACAM21	M0	Not_DM	NA	NA	1	0.704124	Cerebellum	1	0.890448	0.88923	NA	0.936046	NA	1	0.936046	0.156716	NA	NA	3	NA	NA	NA	NA	grey
ENSG00000007168	PAFAH1B1	M2	DM	3	Developmental++	2	0.184785	Cerebellum	0.103743	0.112329	0.190739	0.142212	0.0818116	0.0802824	0.171037	0.112329	1	2	NA	NA	NA	NA	NA	4	blue
ENSG00000007171	NOS2	M2	Not_DM	NA	NA	3	0.887928	Brain	0.832494	NA	1	0.907923	NA	NA	0.891968	0.899945	0.171642	7	NA	NA	2	NA	NA	6	blue
ENSG00000007174	DNAH9	M29	Not_DM	NA	NA	2	0.963024	Testis	NA	0.947076	NA	NA	NA	NA	0.890262	0.918669	0.0820896	NA	NA	NA	NA	NA	NA	5	turquoise
ENSG00000007202	KIAA0100	M31	Not_DM	NA	NA	4	0.0845135	Brain	0.178379	0.154114	0.222672	0.08394	0.303585	0.122623	0.192967	0.178379	1	8	1	NA	NA	3	NA	1	yellow
ENSG00000007216	SLC13A2	M26	Not_DM	NA	NA	1	1	Kidney	NA	NA	NA	0.875045	NA	NA	NA	0.875045	0.0447761	NA	NA	NA	4	NA	NA	NA	skyblue
ENSG00000007237	GAS7	M2	DM	1	Eye	3	0.47919	Cerebellum	0.303401	0.449453	0.279527	0.442662	0.912171	0.230847	0.332427	0.332427	0.850746	2	2	NA	5	NA	NA	NA	blue
ENSG00000007255	TRAPPC6A	M28	Not_DM	NA	NA	3	0.176528	Kidney	0.368994	0.207634	0.218257	0.339436	0.123336	0.200465	0.224635	0.218257	0.985075	7	NA	NA	6	NA	3	NA	tan
ENSG00000007264	MATK	M9	Not_DM	NA	NA	3	0.849864	Brain	0.616706	0.825622	1	NA	0.477057	0.957239	NA	0.825622	0.358209	6	6	NA	NA	NA	3	NA	darkturquoise
ENSG00000007306	CEACAM7	NA	Not_DM	NA	NA	0	NA	Testis	NA	NA	NA	NA	NA	NA	NA	NA	0	NA	NA	NA	NA	NA	NA	NA	NA
ENSG00000007312	CD79B	M3	DM	1	Immune	3	0.812716	Liver	NA	NA	0.909962	0.859055	0.723506	NA	1	0.884509	0.253731	NA	NA	6	6	4	NA	NA	brown
ENSG00000007314	SCN4A	M29	DM	6	Developmental++	0	1	Heart	NA	NA	1	NA	NA	NA	NA	1	0.00746269	NA	NA	NA	NA	NA	NA	NA	turquoise
ENSG00000007341	ST7L	M29	Not_DM	NA	NA	3	0.551917	Testis	0.373892	0.166757	0.326839	0.26226	0.311622	0.209284	0.49197	0.311622	1	1	NA	NA	5	NA	NA	4	turquoise
ENSG00000007350	TKTL1	M29	Not_DM	NA	NA	5	0.614861	Testis	0.775871	0.731755	0.743005	NA	NA	0.776565	0.764433	0.764433	0.365672	4	5	1	NA	NA	3	4	turquoise
ENSG00000007372	PAX6	M2	DM	8	Developmental++	3	0.794481	Cerebellum	0.589481	0.305051	NA	NA	NA	0.828751	NA	0.589481	0.320896	1	NA	NA	NA	NA	3	NA	blue
ENSG00000007376	RPUSD1	M12	Not_DM	NA	NA	2	0.144801	Liver	0.21244	0.198722	0.275493	0.340691	0.337667	0.346557	0.39568	0.337667	0.985075	NA	NA	NA	NA	3	NA	6	grey60
ENSG00000007384	RHBDF1	M21	Not_DM	NA	NA	1	0.277254	Testis	0.747869	0.636063	0.240025	0.385878	0.519083	0.366335	0.505912	0.505912	0.932836	NA	NA	NA	NA	NA	NA	2	purple
ENSG00000007392	LUC7L	M31	Not_DM	NA	NA	4	0.0713912	Ovary	0.191218	0.174555	0.230543	0.145459	0.234776	0.207039	0.233688	0.207039	1	4	NA	NA	5	NA	NA	6	yellow
ENSG00000007402	CACNA2D2	M31	DM	NA	NA	4	0.312733	Cerebellum	0.42829	0.148717	0.476691	0.253142	0.960065	0.219083	0.412411	0.412411	0.835821	NA	4	NA	NA	2	3	3	yellow
ENSG00000007516	BAIAP3	M29	Not_DM	NA	NA	6	0.469455	Brain	0.58397	0.599181	0.889691	0.725075	0.668914	0.613449	0.714736	0.668914	0.716418	NA	5	4	6	NA	3	5	turquoise
ENSG00000007520	TSR3	M28	Not_DM	NA	NA	2	0.149989	Heart	0.194096	0.116822	0.265237	0.241216	0.172974	0.143894	0.177746	0.177746	1	NA	NA	4	6	NA	NA	NA	tan
ENSG00000007541	PIGQ	M14	DM	2	Developmental++	2	0.396926	Liver	0.16766	0.198264	0.296988	0.323871	0.391613	0.251994	0.245015	0.251994	0.985075	NA	NA	NA	6	6	NA	NA	lightgreen
ENSG00000007545	CRAMP1	M29	Not_DM	NA	NA	7	0.275506	Cerebellum	0.307824	0.305398	0.318562	0.21195	0.455377	0.193025	0.271067	0.305398	1	4	2	5	3	6	3	4	turquoise
ENSG00000007866	TEAD3	M21	Not_DM	NA	NA	6	0.193714	Heart	0.815863	0.79439	0.185728	0.175983	0.364622	0.243316	0.325137	0.325137	0.843284	1	1	NA	3	2	1	1	purple
ENSG00000007908	SELE	M1	Not_DM	NA	NA	2	0.837621	Testis	NA	1	0.94202	1	0.878581	NA	0.940211	0.94202	0.134328	NA	NA	NA	NA	5	NA	5	black
ENSG00000007923	DNAJC11	M28	Not_DM	NA	NA	4	0.166992	Kidney	0.136725	0.129711	0.213114	0.242859	0.145466	0.108967	0.183917	0.145466	1	NA	3	NA	6	3	NA	3	tan
ENSG00000007933	FMO3	M1	DM	1	Metabolic	3	0.941618	Liver	NA	NA	0.975316	NA	0.661726	NA	1	0.975316	0.11194	NA	NA	6	NA	5	NA	5	black
ENSG00000007944	MYLIP	M15	DM	NA	NA	3	0.177669	Kidney	0.438989	0.397291	0.154946	0.193604	0.30117	0.108618	0.327178	0.30117	1	NA	3	NA	2	6	NA	NA	lightyellow
ENSG00000007952	NOX1	NA	Not_DM	NA	NA	0	NA	Heart	NA	NA	NA	NA	NA	NA	NA	NA	0	NA	NA	NA	NA	NA	NA	NA	NA
ENSG00000007968	E2F2	M22	Not_DM	NA	NA	6	0.591725	Liver	0.739365	0.815957	0.584869	0.563394	0.529108	0.411416	0.437565	0.563394	0.664179	1	1	2	5	6	3	NA	red
ENSG00000008018	PSMB1	M3	Not_DM	NA	NA	2	0.121383	Heart	0.107017	0.147952	0.197207	0.0516171	0.102439	0.0787401	0.133648	0.107017	1	NA	NA	4	6	NA	NA	NA	brown
ENSG00000008056	SYN1	M2	DM	3	Developmental++	5	0.628936	Brain	0.367815	0.252488	0.310832	0.778593	0.963598	0.370997	0.596523	0.370997	0.761194	6	4	1	3	NA	NA	6	blue
ENSG00000008083	JARID2	M22	DM	1	Nervous system	5	0.102551	Ovary	0.32458	0.118754	0.297385	0.244803	0.302163	0.108466	0.245002	0.245002	1	1	NA	2	5	6	NA	3	red
ENSG00000008086	CDKL5	M31	DM	7	Developmental++	1	0.527869	Brain	0.678838	0.770274	0.726445	0.662203	1	0.677328	0.780204	0.726445	0.626866	NA	NA	NA	NA	NA	NA	4	yellow
ENSG00000008118	CAMK1G	M2	Not_DM	NA	NA	4	0.675719	Brain	0.565857	0.490037	0.591416	0.47007	1	0.255854	0.683345	0.565857	0.716418	7	NA	2	NA	2	NA	1	blue
ENSG00000008128	CDK11A	M30	Not_DM	NA	NA	0	0.875378	Liver	NA	0.98496	1	NA	0.978649	0.995965	1	0.995965	0.0746269	NA	NA	NA	NA	NA	NA	NA	white
ENSG00000008130	NADK	M3	Not_DM	NA	NA	1	0.329098	Liver	0.207966	0.135967	0.251895	0.166605	0.232086	0.0892206	0.211955	0.207966	1	4	NA	NA	NA	NA	NA	NA	brown
ENSG00000008196	TFAP2B	M31	DM	2	Developmental++	5	0.741816	Cerebellum	0.944783	0.509919	NA	0.496061	NA	0.831594	0.891747	0.831594	0.365672	5	NA	NA	4	NA	2	NA	yellow
ENSG00000008197	TFAP2D	M2	Not_DM	NA	NA	0	1	Cerebellum	NA	1	NA	NA	NA	NA	NA	1	0.00746269	NA	NA	NA	NA	NA	NA	NA	blue
ENSG00000008226	DLEC1	M29	Not_DM	NA	NA	2	0.983824	Testis	NA	0.971509	NA	NA	NA	NA	0.717824	0.844666	0.0820896	NA	5	NA	NA	NA	NA	NA	turquoise
ENSG00000008256	CYTH3	M31	Not_DM	NA	NA	3	0.228925	Heart	0.204068	0.166053	0.166948	0.112784	0.402701	0.113667	0.178242	0.166948	0.992537	2	4	1	NA	NA	NA	NA	yellow
ENSG00000008277	ADAM22	M2	DM	1	Nervous system	4	0.600801	Cerebellum	0.342218	0.333188	0.850903	0.392231	1	0.543722	0.806612	0.543722	0.708955	6	4	NA	2	NA	NA	2	blue
ENSG00000008282	SYPL1	M7	Not_DM	NA	NA	4	0.165018	Heart	0.335276	0.286801	0.252627	0.149859	0.15597	0.170242	0.169167	0.170242	1	NA	NA	1	2	NA	3	4	darkorange
ENSG00000008283	CYB561	M2	Not_DM	NA	NA	6	0.288562	Kidney	0.375764	0.434199	0.57764	0.413762	0.556496	0.334624	0.610745	0.434199	0.932836	6	6	6	NA	NA	1	5	blue
ENSG00000008294	SPAG9	M2	Not_DM	NA	NA	2	0.217048	Cerebellum	0.178357	0.178124	0.278717	0.192107	0.276627	0.178267	0.260641	0.192107	1	NA	5	5	NA	NA	NA	NA	blue
ENSG00000008300	CELSR3	M2	DM	3	Developmental++	5	0.72153	Brain	0.328418	0.149952	0.972898	0.898317	1	0.938785	0.906944	0.906944	0.432836	3	NA	3	3	3	NA	4	blue
ENSG00000008311	AASS	M23	DM	1	Metabolic	7	0.225684	Liver	0.667113	0.615763	0.278954	0.213201	0.562016	0.33118	0.475733	0.475733	0.985075	1	1	5	NA	5	2	NA	royalblue
ENSG00000008323	PLEKHG6	M3	Not_DM	NA	NA	2	0.831433	Liver	NA	NA	1	0.968446	0.482153	NA	1	0.984223	0.164179	NA	NA	3	NA	6	NA	NA	brown
ENSG00000008324	SS18L2	M3	Not_DM	NA	NA	0	0.232501	Liver	0.153789	0.154844	0.219553	0.172804	0.21728	0.304773	0.33483	0.21728	1	NA	NA	NA	NA	NA	NA	NA	brown
ENSG00000008382	MPND	M3	Not_DM	NA	NA	3	0.228126	Liver	0.174207	0.186051	0.205929	0.199881	0.2598	0.184113	0.298342	0.199881	1	NA	5	NA	NA	5	NA	6	brown
ENSG00000008394	MGST1	M3	Not_DM	NA	NA	6	0.619611	Liver	0.739504	0.533965	0.863579	0.466864	0.293697	0.821802	0.657791	0.657791	0.791045	7	NA	3	4	5	1	6	brown
ENSG00000008405	CRY1	M29	Not_DM	NA	NA	5	0.171884	Testis	0.305015	0.22373	0.293107	0.216995	0.313247	0.179049	0.377622	0.293107	1	8	2	NA	NA	1	2	4	turquoise
ENSG00000008438	PGLYRP1	M3	Not_DM	NA	NA	0	1	Liver	NA	NA	NA	NA	0.981856	NA	NA	0.981856	0.0223881	NA	NA	NA	NA	NA	NA	NA	brown
ENSG00000008441	NFIX	M2	DM	3	Developmental++	7	0.415619	Brain	0.378753	0.346655	0.355731	0.512032	0.380109	0.555918	0.511057	0.380109	0.902985	2	4	1	2	4	3	5	blue
ENSG00000008513	ST3GAL1	M3	Not_DM	NA	NA	6	0.316081	Liver	0.412669	0.383306	0.228292	0.183604	0.227085	0.265793	0.518758	0.265793	0.985075	3	1	1	NA	NA	2	1	brown
ENSG00000008516	MMP25	M0	Not_DM	NA	NA	6	0.723227	Liver	0.894505	1	0.978419	NA	0.91768	0.790158	0.914189	0.915934	0.186567	4	5	NA	NA	1	3	6	grey
ENSG00000008517	IL32	M5	Not_DM	NA	NA	7	0.576868	Liver	0.92411	0.939985	0.401488	0.611206	0.61169	0.526425	0.51545	0.611206	0.686567	6	4	1	4	1	3	6	darkgreen
ENSG00000008710	PKD1	M2	DM	6	Developmental++	4	0.443523	Cerebellum	0.218071	0.328427	0.227502	0.356739	0.48415	0.292681	0.427884	0.328427	0.985075	2	2	NA	NA	NA	3	1	blue
ENSG00000008735	MAPK8IP2	M2	Not_DM	NA	NA	4	0.635548	Cerebellum	0.200603	0.17799	NA	0.814668	0.984575	0.396944	0.71505	0.555997	0.5	2	4	NA	3	NA	NA	4	blue
ENSG00000008838	MED24	M2	Not_DM	NA	NA	3	0.0590791	Cerebellum	0.100132	0.0937817	0.167317	0.125838	0.181594	0.124216	0.138428	0.125838	1	4	NA	NA	NA	6	NA	3	blue
ENSG00000008853	RHOBTB2	M31	Not_DM	NA	NA	5	0.34947	Brain	0.256475	0.289144	0.282291	0.180513	0.563918	0.193994	0.379195	0.282291	0.962687	6	5	NA	NA	3	3	6	yellow
ENSG00000008869	HEATR5B	M31	Not_DM	NA	NA	3	0.194123	Brain	0.310024	0.203985	0.224001	0.175932	0.248001	0.254464	0.315851	0.248001	1	3	NA	NA	1	NA	NA	1	yellow
ENSG00000008952	SEC62	M3	Not_DM	NA	NA	6	0.155444	Liver	0.201772	0.117731	0.261789	0.176378	0.130446	0.127031	0.203399	0.176378	1	6	4	NA	2	NA	2	2	brown
ENSG00000008988	RPS20	M18	DM	1	Cancer	4	0.0810444	Testis	0.115424	0.139069	0.111637	0.102897	0.120078	0.107718	0.161264	0.115424	1	4	1	4	NA	NA	NA	NA	orange
ENSG00000009307	CSDE1	M0	Not_DM	NA	NA	3	0.0436411	Heart	0.128496	0.112415	0.100157	0.0837463	0.0951027	0.0843297	0.100683	0.100157	1	8	1	NA	NA	NA	NA	NA	grey
ENSG00000009335	UBE3C	M0	Not_DM	NA	NA	1	0.125683	Testis	0.164708	0.121692	0.140592	0.0737962	0.16955	0.155746	0.325297	0.155746	1	NA	4	NA	NA	NA	NA	NA	grey
ENSG00000009413	REV3L	M31	DM	3	Developmental++	3	0.289916	Cerebellum	0.390531	0.218604	0.384491	0.392893	0.425317	0.318292	0.425377	0.390531	1	8	NA	2	1	NA	NA	NA	yellow
ENSG00000009694	TENM1	M2	DM	NA	NA	4	0.61109	Cerebellum	0.626233	0.398749	1	0.752377	0.362951	0.631383	0.902478	0.631383	0.61194	NA	4	3	NA	NA	NA	2	blue
ENSG00000009709	PAX7	M2	DM	3	Developmental++	1	0.85603	Cerebellum	0.951214	0.745819	NA	NA	NA	NA	1	0.951214	0.11194	5	NA	NA	NA	NA	NA	NA	blue
ENSG00000009724	MASP2	M3	Not_DM	NA	NA	1	0.974487	Liver	NA	NA	1	NA	0.350951	NA	NA	0.675475	0.171642	NA	NA	NA	NA	5	NA	NA	brown
ENSG00000009765	IYD	M3	DM	1	Endocrine	2	0.922859	Liver	NA	NA	NA	0.936659	0.716157	NA	NA	0.826408	0.156716	NA	NA	NA	4	5	NA	NA	brown
ENSG00000009780	FAM76A	M29	Not_DM	NA	NA	5	0.15985	Testis	0.25339	0.183578	0.261591	0.285572	0.490294	0.275555	0.356215	0.275555	1	NA	2	1	NA	5	3	4	turquoise
ENSG00000009790	TRAF3IP3	M17	Not_DM	NA	NA	3	0.839866	Kidney	NA	NA	NA	0.952334	0.787232	NA	0.982618	0.952334	0.0820896	NA	NA	NA	4	1	NA	4	midnightblue
ENSG00000009830	POMT2	M29	DM	5	Developmental++	2	0.321147	Testis	0.32186	0.183421	0.263541	0.218938	0.277673	0.214457	0.289406	0.263541	1	1	NA	NA	NA	NA	3	NA	turquoise
ENSG00000009844	VTA1	M2	Not_DM	NA	NA	4	0.213446	Brain	0.201994	0.205172	0.277188	0.25357	0.161121	0.177199	0.273019	0.205172	1	3	6	NA	NA	NA	2	1	blue
ENSG00000009950	MLXIPL	M3	DM	3	Developmental++	7	0.490408	Liver	0.735656	0.712457	0.950397	0.77089	0.264617	0.467431	0.631688	0.712457	0.619403	7	2	6	6	5	3	4	brown
ENSG00000009954	BAZ1B	M10	DM	3	Developmental++	5	0.100701	Cerebellum	0.278513	0.241131	0.197643	0.164503	0.2304	0.133896	0.244865	0.2304	1	1	1	NA	5	6	NA	1	green
ENSG00000010017	RANBP9	M29	Not_DM	NA	NA	3	0.309094	Testis	0.102685	0.0630472	0.16815	0.183047	0.0902405	0.130322	0.36123	0.130322	1	6	NA	NA	NA	NA	3	4	turquoise
ENSG00000010030	ETV7	NA	Not_DM	NA	NA	0	NA	Ovary	NA	NA	NA	NA	NA	NA	NA	NA	0	NA	NA	NA	NA	NA	NA	NA	NA
ENSG00000010072	SPRTN	M29	DM	2	MultipleSystems	4	0.529971	Testis	0.599264	0.650036	0.577493	0.471083	0.451731	0.341899	0.711593	0.577493	0.932836	8	1	NA	NA	4	NA	4	turquoise
ENSG00000010165	METTL13	M14	Not_DM	NA	NA	2	0.182777	Liver	0.155741	0.137744	0.212227	0.118017	0.200656	0.143182	0.13877	0.143182	1	NA	3	NA	NA	6	NA	NA	lightgreen
ENSG00000010219	DYRK4	M29	Not_DM	NA	NA	4	0.503716	Testis	0.551195	0.569389	0.260193	0.322079	0.386448	0.29409	0.447319	0.386448	0.977612	7	2	NA	NA	3	NA	4	turquoise
ENSG00000010244	ZNF207	M10	Not_DM	NA	NA	7	0.0670679	Kidney	0.193538	0.103089	0.167796	0.174078	0.162416	0.118106	0.18001	0.167796	1	8	3	2	NA	6	2	1	green
ENSG00000010256	UQCRC1	M25	Not_DM	NA	NA	3	0.329448	Heart	0.144225	0.134564	0.263737	0.208791	0.0825446	0.0831119	0.136793	0.136793	1	7	NA	4	6	NA	NA	NA	salmon
ENSG00000010270	STARD3NL	M31	Not_DM	NA	NA	6	0.133902	Cerebellum	0.139335	0.200378	0.210271	0.117726	0.309958	0.214046	0.135463	0.200378	1	NA	5	2	NA	3	2	NA	yellow
ENSG00000010278	CD9	M17	Not_DM	NA	NA	7	0.188631	Kidney	0.651737	0.422743	0.379284	0.352499	0.510601	0.246351	0.448756	0.422743	0.992537	6	2	6	2	1	3	5	midnightblue
ENSG00000010282	HHATL	M20	Not_DM	NA	NA	4	0.801203	Heart	0.782647	0.809866	0.491973	NA	NA	NA	0.924295	0.796256	0.291045	7	2	1	NA	NA	NA	4	pink
ENSG00000010292	NCAPD2	M22	DM	1	Nervous system	7	0.102215	Brain	0.533308	0.492301	0.313905	0.235261	0.363053	0.234581	0.28014	0.313905	1	1	1	2	5	6	2	3	red
ENSG00000010295	IFFO1	M12	Not_DM	NA	NA	3	0.163868	Cerebellum	0.29841	0.32573	0.278516	0.238034	0.229615	0.250829	0.180613	0.250829	1	7	2	NA	NA	NA	NA	5	grey60
ENSG00000010310	GIPR	M20	Not_DM	NA	NA	4	0.678846	Heart	1	0.956793	0.606609	NA	0.894726	NA	0.974971	0.956793	0.223881	7	3	NA	NA	3	NA	5	pink
ENSG00000010318	PHF7	M29	Not_DM	NA	NA	5	0.72057	Testis	0.882769	0.576872	0.372899	0.561039	0.283104	0.511358	0.700571	0.561039	0.977612	NA	2	NA	4	4	3	4	turquoise
ENSG00000010319	SEMA3G	M19	Not_DM	NA	NA	6	0.357424	Cerebellum	0.565158	0.694567	0.545157	0.328591	0.938097	0.758704	0.699796	0.694567	0.708955	6	2	6	4	NA	2	1	paleturquoise
ENSG00000010322	NISCH	M2	Not_DM	NA	NA	5	0.264358	Cerebellum	0.0910533	0.241468	0.157787	0.143641	0.17728	0.0807749	0.124568	0.143641	1	NA	2	3	NA	2	1	3	blue
ENSG00000010327	STAB1	M3	Not_DM	NA	NA	3	0.468427	Liver	0.611876	0.722487	0.453268	0.28312	0.381564	0.510354	0.412442	0.453268	0.962687	NA	NA	6	NA	NA	1	2	brown
ENSG00000010361	FUZ	M29	DM	2	Developmental++	4	0.368395	Testis	0.220523	0.201765	0.239454	0.33841	0.243121	0.181226	0.380384	0.239454	1	NA	NA	4	6	6	NA	4	turquoise
ENSG00000010379	SLC6A13	M1	Not_DM	NA	NA	4	0.581878	Kidney	0.626179	0.777107	0.9319	0.645372	0.746315	0.701272	0.696846	0.701272	0.567164	NA	4	NA	4	5	1	NA	black
ENSG00000010404	IDS	M2	DM	5	Developmental++	6	0.512827	Brain	0.312504	0.156834	0.307264	0.239562	0.580112	0.197198	0.536495	0.307264	0.992537	6	4	1	NA	1	NA	2	blue
ENSG00000010438	PRSS3	M13	Not_DM	NA	NA	3	0.666374	Cerebellum	0.723036	0.599137	NA	1	0.855499	NA	0.873467	0.855499	0.291045	NA	2	NA	NA	NA	NA	4	lightcyan
ENSG00000010539	ZNF200	M29	Not_DM	NA	NA	3	0.491467	Testis	0.591203	0.483083	0.67945	0.628306	0.678297	0.425607	0.59865	0.59865	0.88806	NA	NA	NA	NA	NA	3	4	turquoise
ENSG00000010610	CD4	M3	Not_DM	NA	NA	3	0.56629	Liver	0.809337	0.869744	0.773128	0.415829	0.228196	0.6748	0.531698	0.6748	0.80597	7	NA	NA	NA	NA	2	NA	brown
ENSG00000010626	LRRC23	M29	Not_DM	NA	NA	5	0.500345	Testis	0.46409	0.446006	0.254335	0.374975	0.606043	0.219568	0.461137	0.446006	0.985075	6	2	4	6	NA	NA	4	turquoise
ENSG00000010671	BTK	M14	DM	3	MultipleSystems	2	0.940179	Liver	1	NA	0.942178	1	0.48334	NA	1	1	0.171642	NA	NA	NA	NA	6	NA	NA	lightgreen
ENSG00000010704	HFE	M15	DM	1	Metabolic	5	0.738982	Liver	NA	NA	0.907725	0.737094	0.647283	0.985485	0.724842	0.737094	0.402985	NA	NA	6	4	5	2	2	lightyellow
ENSG00000010803	SCMH1	M0	Not_DM	NA	NA	4	0.137558	Heart	0.129212	0.195227	0.110364	0.130969	0.190654	0.110962	0.206239	0.130969	1	NA	5	NA	3	3	NA	NA	grey
ENSG00000010810	FYN	M2	Not_DM	NA	NA	6	0.247487	Cerebellum	0.110919	0.131392	0.184561	0.145716	0.267661	0.174154	0.243449	0.174154	1	3	6	NA	1	NA	1	NA	blue
ENSG00000010818	HIVEP2	M2	DM	1	Developmental	5	0.497082	Brain	0.34357	0.308258	0.309959	0.456202	0.714406	0.459761	0.690205	0.456202	0.902985	2	4	NA	2	1	NA	2	blue
ENSG00000010932	FMO1	M15	Not_DM	NA	NA	4	0.655146	Kidney	1	NA	0.965941	0.552082	0.542095	0.500254	0.828914	0.690498	0.425373	4	NA	NA	2	6	NA	2	lightyellow
ENSG00000011007	TCEB3	M22	Not_DM	NA	NA	5	0.0348996	Ovary	0.196325	0.148885	0.121764	0.0971896	0.110786	0.0926341	0.195715	0.121764	1	8	NA	NA	5	NA	3	3	red
ENSG00000011009	LYPLA2	M3	Not_DM	NA	NA	2	0.0962074	Liver	0.167542	0.165133	0.209786	0.15486	0.109831	0.17032	0.193486	0.167542	1	4	NA	NA	NA	NA	NA	6	brown
ENSG00000011021	CLCN6	M2	Not_DM	NA	NA	3	0.192707	Brain	0.168612	0.092345	0.157471	0.205467	0.262374	0.127621	0.261939	0.168612	1	NA	NA	NA	NA	NA	3	3	blue
ENSG00000011028	MRC2	M21	Not_DM	NA	NA	6	0.224157	Testis	0.564991	0.719664	0.23663	0.248876	0.36863	0.0915283	0.321378	0.321378	0.947761	1	1	NA	3	6	NA	1	purple
ENSG00000011052	NME1-NME2	NA	Not_DM	NA	NA	0	NA	Brain	NA	NA	NA	NA	NA	NA	NA	NA	0	NA	NA	NA	NA	NA	NA	NA	NA
ENSG00000011083	SLC6A7	M2	Not_DM	NA	NA	2	0.832431	Cerebellum	0.613885	0.504608	NA	NA	0.994143	NA	NA	0.613885	0.238806	6	4	NA	NA	NA	NA	NA	blue
ENSG00000011105	TSPAN9	M20	Not_DM	NA	NA	2	0.315437	Heart	0.294444	0.352743	0.20536	0.186677	0.151794	0.076228	0.389446	0.20536	1	NA	2	NA	NA	NA	NA	1	pink
ENSG00000011114	BTBD7	M10	Not_DM	NA	NA	7	0.218491	Kidney	0.524617	0.344464	0.367901	0.281122	0.340716	0.253914	0.3369	0.340716	0.985075	8	1	NA	1	NA	2	1	green
ENSG00000011132	APBA3	M30	Not_DM	NA	NA	2	0.182546	Ovary	0.437498	0.327557	0.361314	0.351648	0.321149	0.40778	0.460072	0.361314	0.947761	4	NA	NA	NA	NA	NA	NA	white
ENSG00000011143	MKS1	M22	DM	4	Developmental++	6	0.111563	Kidney	0.438677	0.271461	0.204635	0.168987	0.239175	0.0760715	0.180953	0.204635	1	1	1	NA	3	6	NA	3	red
ENSG00000011198	ABHD5	M3	DM	2	MultipleSystems	5	0.36292	Liver	0.458238	0.328723	0.365871	0.357254	0.251591	0.378044	0.562762	0.365871	1	NA	NA	6	4	4	3	4	brown
ENSG00000011201	ANOS1	M31	Not_DM	NA	NA	3	0.429353	Cerebellum	0.630507	0.604427	0.532479	0.584852	NA	0.503608	0.641383	0.59464	0.708955	NA	5	NA	5	NA	NA	NA	yellow
ENSG00000011243	AKAP8L	M30	Not_DM	NA	NA	2	0.101989	Liver	0.178317	0.126474	0.127272	0.152487	0.215995	0.140636	0.148593	0.148593	1	4	NA	NA	NA	6	NA	NA	white
ENSG00000011258	MBTD1	M22	Not_DM	NA	NA	5	0.120043	Kidney	0.366183	0.288005	0.363673	0.297729	0.222165	0.170177	0.240554	0.288005	1	8	1	2	5	NA	2	NA	red
ENSG00000011260	UTP18	M29	Not_DM	NA	NA	5	0.156013	Testis	0.195008	0.194248	0.249202	0.150167	0.115736	0.157177	0.232596	0.194248	1	5	3	NA	NA	3	3	4	turquoise
ENSG00000011275	RNF216	M16	DM	8	Developmental++	5	0.201841	Ovary	0.170412	0.162643	0.166023	0.110646	0.270295	0.177685	0.264534	0.170412	1	NA	NA	NA	NA	3	3	4	magenta
ENSG00000011295	TTC19	M2	DM	2	MultipleSystems	4	0.134846	Brain	0.145293	0.0870273	0.162619	0.181593	0.230446	0.0563769	0.264596	0.162619	1	7	4	NA	NA	5	NA	2	blue
ENSG00000011304	PTBP1	M23	Not_DM	NA	NA	6	0.0465693	Brain	0.464243	0.406626	0.222029	0.143637	0.15513	0.104217	0.197222	0.197222	1	1	1	3	NA	3	1	1	royalblue
ENSG00000011332	DPF1	M2	Not_DM	NA	NA	5	0.672033	Brain	0.20176	0.356511	0.979091	0.846411	NA	0.247454	0.862214	0.601461	0.567164	2	6	NA	3	NA	NA	3	blue
ENSG00000011347	SYT7	M2	Not_DM	NA	NA	7	0.404026	Brain	0.285425	0.225319	0.697981	0.827148	0.660816	0.531356	0.70371	0.660816	0.820896	6	4	4	6	NA	3	4	blue
ENSG00000011376	LARS2	M21	DM	4	Developmental++	4	0.071187	Heart	0.267672	0.260852	0.202103	0.159968	0.273005	0.237413	0.407862	0.260852	1	5	1	NA	NA	2	NA	1	purple
ENSG00000011405	PIK3C2A	M10	Not_DM	NA	NA	3	0.118796	Kidney	0.420572	0.260917	0.263567	0.216608	0.278069	0.193219	0.309801	0.263567	1	1	3	2	NA	NA	NA	NA	green
ENSG00000011422	PLAUR	M22	Not_DM	NA	NA	5	0.448904	Liver	0.716153	0.852025	0.564109	0.618113	0.888116	0.605143	0.541533	0.618113	0.671642	1	1	NA	3	NA	1	1	red
ENSG00000011426	ANLN	M22	DM	1	Genitourinary	7	0.291785	Heart	0.553776	0.547323	0.454752	0.385258	0.481596	0.232867	0.348555	0.454752	0.858209	5	3	2	5	6	3	3	red
ENSG00000011451	WIZ	M31	Not_DM	NA	NA	4	0.200664	Testis	0.182327	0.26321	0.216733	0.241624	0.263434	0.0888548	0.365424	0.241624	1	4	5	NA	NA	NA	NA	NA	yellow
ENSG00000011454	RABGAP1	M31	Not_DM	NA	NA	4	0.120464	Brain	0.167101	0.15708	0.187102	0.111872	0.32899	0.133079	0.161413	0.161413	1	NA	5	NA	5	NA	2	1	yellow
ENSG00000011465	DCN	M7	DM	NA	NA	3	0.295284	Testis	0.412849	0.590439	0.3237	0.229135	0.387857	0.202565	0.295487	0.3237	0.977612	NA	NA	1	NA	1	NA	2	darkorange
ENSG00000011478	QPCTL	M3	Not_DM	NA	NA	2	0.243921	Liver	0.258258	0.318674	0.496255	0.359113	0.325241	0.329179	0.347437	0.329179	0.992537	NA	NA	3	NA	2	NA	NA	brown
ENSG00000011485	PPP5C	M2	Not_DM	NA	NA	3	0.0920828	Heart	0.0548064	0.078356	0.126874	0.146106	0.177536	0.0671786	0.258428	0.126874	1	NA	NA	NA	3	3	NA	1	blue
ENSG00000011523	CEP68	M31	Not_DM	NA	NA	4	0.171825	Cerebellum	0.148746	0.137935	0.254221	0.188317	0.474868	0.152193	0.337252	0.188317	1	NA	NA	NA	5	3	NA	2	yellow
ENSG00000011566	MAP4K3	M10	Not_DM	NA	NA	1	0.188791	Kidney	0.224631	0.0751574	0.253769	0.252917	0.261498	0.147684	0.238508	0.238508	1	NA	NA	5	NA	NA	NA	NA	green
ENSG00000011590	ZBTB32	M29	Not_DM	NA	NA	1	0.993106	Testis	1	NA	NA	NA	NA	NA	0.808893	0.904447	0.0522388	NA	NA	NA	NA	NA	NA	4	turquoise
ENSG00000011600	TYROBP	M3	DM	3	Developmental++	6	0.501886	Liver	0.609956	0.630668	0.587805	0.498162	0.409095	0.366624	0.370089	0.498162	0.947761	6	2	6	6	1	NA	5	brown
ENSG00000011638	TMEM159	M20	Not_DM	NA	NA	6	0.431132	Heart	0.427443	0.366281	0.264139	0.233282	0.763023	0.177321	0.354129	0.354129	0.940299	NA	2	1	2	NA	3	2	pink
ENSG00000011677	GABRA3	M2	DM	2	Developmental++	5	0.643451	Cerebellum	0.240305	0.522915	1	0.906298	NA	0.661383	0.709719	0.685551	0.5	2	6	NA	3	NA	1	3	blue
ENSG00000012048	BRCA1	M22	DM	8	MultipleSystems	7	0.213552	Ovary	0.783168	0.783792	0.545912	0.472762	0.546891	0.34318	0.53502	0.545912	0.746269	1	1	2	5	6	3	3	red
ENSG00000012061	ERCC1	M12	DM	3	Developmental++	2	0.251748	Heart	0.108878	0.0986554	0.228813	0.135357	0.132976	0.151688	0.132428	0.132976	1	NA	NA	4	NA	NA	NA	5	grey60
ENSG00000012124	CD22	M8	Not_DM	NA	NA	5	0.435415	Ovary	0.902605	0.841369	0.901225	0.577247	0.932242	0.210997	0.455583	0.841369	0.485075	7	2	NA	3	NA	3	6	darkred
ENSG00000012174	MBTPS2	M10	DM	4	Developmental++	3	0.102238	Heart	0.397218	0.27367	0.460074	0.311558	0.288455	0.294229	0.496291	0.311558	0.955224	8	NA	NA	1	NA	NA	1	green
ENSG00000012211	PRICKLE3	M5	DM	NA	NA	4	0.6774	Heart	NA	NA	0.637024	0.772904	0.572009	0.934464	0.591619	0.637024	0.522388	NA	NA	4	6	NA	1	5	darkgreen
ENSG00000012223	LTF	M17	Not_DM	NA	NA	4	0.766827	Testis	NA	NA	0.961114	0.931514	0.909449	NA	0.943636	0.937575	0.141791	NA	NA	6	4	4	NA	5	midnightblue
ENSG00000012232	EXTL3	M31	DM	2	Developmental++	5	0.176121	Brain	0.191109	0.278133	0.304399	0.354084	0.540097	0.256909	0.397388	0.304399	1	NA	1	NA	3	3	2	3	yellow
ENSG00000012504	NR1H4	M3	DM	1	Digestive	5	0.669382	Liver	NA	NA	1	0.673647	0.162022	0.597698	0.967403	0.673647	0.328358	NA	NA	3	2	5	3	2	brown
ENSG00000012660	ELOVL5	M3	DM	NA	NA	4	0.17092	Liver	0.232163	0.209188	0.22453	0.179534	0.177852	0.107544	0.198199	0.198199	1	NA	NA	3	5	NA	2	NA	brown
ENSG00000012779	ALOX5	M17	Not_DM	NA	NA	6	0.565265	Cerebellum	0.909326	0.722236	0.976507	0.961828	0.847358	0.467732	0.71175	0.847358	0.425373	6	2	6	NA	1	3	6	midnightblue
ENSG00000012817	KDM5D	M0	Not_DM	NA	NA	1	0.243472	Testis	0.330914	0.343041	0.213436	0.513468	0.371483	NA	0.295399	0.336977	0.820896	NA	NA	NA	NA	NA	NA	1	grey
ENSG00000012822	CALCOCO1	M12	Not_DM	NA	NA	6	0.119184	Cerebellum	0.108859	0.208572	0.133196	0.141046	0.228621	0.134684	0.196696	0.141046	1	2	2	4	NA	4	1	2	grey60
ENSG00000012963	UBR7	M29	DM	NA	NA	4	0.0928432	Heart	0.0746401	0.121118	0.185253	0.140426	0.237423	0.158985	0.221387	0.158985	1	NA	1	NA	NA	6	3	4	turquoise
ENSG00000012983	MAP4K5	M10	Not_DM	NA	NA	5	0.068802	Heart	0.191323	0.106023	0.293074	0.239014	0.298552	0.205564	0.362816	0.239014	1	NA	NA	2	1	6	2	1	green
ENSG00000013016	EHD3	M13	Not_DM	NA	NA	6	0.275367	Brain	0.515567	0.35838	0.20267	0.306322	0.306935	0.398213	0.648865	0.35838	0.955224	7	2	1	NA	6	2	1	lightcyan
ENSG00000013275	PSMC4	M28	Not_DM	NA	NA	3	0.113669	Liver	0.0760507	0.0824254	0.180962	0.107053	0.117688	0.0825919	0.107237	0.107053	1	NA	NA	4	6	3	NA	NA	tan
ENSG00000013288	MAN2B2	M3	Not_DM	NA	NA	6	0.294376	Liver	0.308262	0.385466	0.344089	0.357443	0.332156	0.272753	0.466409	0.344089	1	6	5	NA	6	5	NA	2	brown
ENSG00000013293	SLC7A14	M2	DM	1	Eye	2	0.742943	Cerebellum	0.668815	0.434417	1	0.971674	NA	NA	NA	0.820244	0.238806	6	4	NA	NA	NA	NA	NA	blue
ENSG00000013297	CLDN11	M29	Not_DM	NA	NA	6	0.478917	Kidney	0.810251	0.496859	0.816042	0.558207	0.993924	0.531336	0.349574	0.558207	0.671642	7	2	NA	1	NA	1	4	turquoise
ENSG00000013306	SLC25A39	M14	Not_DM	NA	NA	2	0.367504	Liver	0.142066	0.133546	0.170018	0.221533	0.234264	0.128091	0.149973	0.149973	1	NA	NA	NA	6	6	NA	NA	lightgreen
ENSG00000013364	MVP	M17	Not_DM	NA	NA	7	0.225721	Kidney	0.7946	0.643715	0.643683	0.699642	0.537412	0.521074	0.396547	0.643683	0.783582	6	2	6	4	1	3	5	midnightblue
ENSG00000013374	NUB1	M29	DM	2	Developmental++	6	0.237262	Testis	0.14641	0.112058	0.119209	0.0510735	0.174164	0.18991	0.28063	0.14641	1	5	NA	NA	NA	5	2	4	turquoise
ENSG00000013375	PGM3	M3	DM	3	Developmental++	5	0.23264	Liver	0.244561	0.119657	0.356502	0.292064	0.248023	0.110009	0.23827	0.244561	1	8	NA	2	1	2	NA	NA	brown
ENSG00000013392	RWDD2A	M29	Not_DM	NA	NA	7	0.267631	Testis	0.267324	0.223601	0.475463	0.495334	0.51628	0.319245	0.480925	0.475463	1	2	4	NA	2	5	3	4	turquoise
ENSG00000013441	CLK1	M10	Not_DM	NA	NA	3	0.0570722	Testis	0.172014	0.0772935	0.106446	0.148402	0.101284	0.0998978	0.24847	0.106446	1	8	NA	NA	NA	NA	1	2	green
ENSG00000013503	POLR3B	M22	DM	7	Developmental++	5	0.0764272	Heart	0.371537	0.367728	0.342055	0.221222	0.223093	0.245157	0.321473	0.321473	1	5	5	NA	5	NA	2	3	red
ENSG00000013523	ANGEL1	M29	Not_DM	NA	NA	6	0.225907	Testis	0.250485	0.207915	0.220674	0.147167	0.271327	0.140887	0.312928	0.220674	1	5	3	3	3	2	NA	4	turquoise
ENSG00000013561	RNF14	M29	Not_DM	NA	NA	6	0.104257	Liver	0.188278	0.144157	0.188164	0.203594	0.154895	0.175075	0.176864	0.176864	1	6	4	NA	4	4	3	4	turquoise
ENSG00000013563	DNASE1L1	M25	Not_DM	NA	NA	6	0.450565	Heart	0.483043	0.348886	0.403576	0.453765	0.360403	0.233327	0.403367	0.403367	1	7	NA	4	6	5	NA	5	salmon
ENSG00000013573	DDX11	M22	DM	1	Developmental	5	0.111544	Brain	0.642088	0.482666	0.437067	0.415598	0.462971	0.21055	0.39107	0.437067	0.925373	1	NA	2	3	3	NA	1	red
ENSG00000013583	HEBP1	M3	Not_DM	NA	NA	5	0.323626	Liver	0.392049	0.335127	0.216795	0.270852	0.129738	0.166672	0.192384	0.216795	1	7	NA	4	4	4	NA	6	brown
ENSG00000013588	GPRC5A	M21	Not_DM	NA	NA	2	0.881116	Kidney	NA	NA	0.912004	0.850931	NA	0.74556	0.799976	0.825453	0.350746	NA	NA	3	NA	NA	NA	2	purple
ENSG00000013619	MAMLD1	M2	DM	3	Developmental++	6	0.416839	Testis	0.277134	0.321283	0.434984	0.769229	0.474964	0.356169	0.367366	0.367366	0.902985	NA	6	5	1	4	3	NA	blue
ENSG00000013725	CD6	M29	Not_DM	NA	NA	0	1	Testis	NA	NA	NA	NA	NA	NA	1	1	0.00746269	NA	NA	NA	NA	NA	NA	NA	turquoise
ENSG00000013810	TACC3	M22	Not_DM	NA	NA	6	0.144567	Testis	0.671311	0.652601	0.369748	0.400962	0.369353	0.103788	0.379985	0.379985	0.962687	1	1	2	3	6	NA	3	red
ENSG00000014123	UFL1	M23	Not_DM	NA	NA	3	0.205181	Heart	0.266917	0.247399	0.23632	0.230872	0.112354	0.162329	0.255513	0.23632	1	NA	3	5	NA	NA	NA	2	royalblue
ENSG00000014138	POLA2	M22	Not_DM	NA	NA	7	0.165981	Brain	0.648555	0.600071	0.321623	0.299468	0.393106	0.176076	0.311819	0.321623	0.977612	1	3	2	NA	6	3	3	red
ENSG00000014164	ZC3H3	M29	Not_DM	NA	NA	2	0.290019	Testis	0.270945	0.210796	0.296804	0.302977	0.185409	0.199231	0.452594	0.270945	0.985075	4	NA	NA	NA	NA	NA	4	turquoise
ENSG00000014216	CAPN1	M0	DM	1	Nervous system	4	0.108935	Liver	0.165243	0.154456	0.160768	0.18135	0.184935	0.0958782	0.392229	0.165243	0.977612	2	4	NA	NA	6	NA	NA	grey
ENSG00000014257	ACPP	M4	Not_DM	NA	NA	4	0.841318	Kidney	NA	NA	NA	0.457443	1	0.440402	0.713071	0.585257	0.298507	NA	NA	NA	2	2	2	6	cyan
ENSG00000014641	MDH1	M20	Not_DM	NA	NA	7	0.376434	Heart	0.270642	0.188967	0.207601	0.198201	0.155026	0.068425	0.158383	0.188967	1	NA	2	4	4	5	NA	6	pink
ENSG00000014824	SLC30A9	M2	Not_DM	NA	NA	3	0.104787	Kidney	0.0927739	0.0995788	0.22716	0.178104	0.16239	0.173756	0.19284	0.173756	1	NA	NA	NA	NA	NA	2	1	blue
ENSG00000014914	MTMR11	M21	Not_DM	NA	NA	2	0.420232	Testis	0.503413	0.593486	0.405177	0.272987	0.72685	0.311131	0.430186	0.430186	0.955224	NA	NA	2	NA	NA	NA	2	purple
ENSG00000014919	COX15	M23	DM	3	MultipleSystems	3	0.0416462	Ovary	0.173152	0.165343	0.140417	0.082027	0.0996069	0.100311	0.164834	0.140417	1	8	1	NA	NA	NA	NA	1	royalblue
ENSG00000015133	CCDC88C	M22	DM	1	Nervous system	5	0.291011	Kidney	0.556263	0.531885	0.757502	0.433336	0.488189	0.446969	0.547134	0.531885	0.858209	NA	5	NA	NA	3	3	NA	red
ENSG00000015153	YAF2	M2	Not_DM	NA	NA	3	0.329994	Heart	0.311602	0.224375	0.447147	0.527217	0.516745	0.359694	0.491092	0.447147	0.970149	NA	NA	NA	NA	1	NA	2	blue
ENSG00000015171	ZMYND11	M2	DM	3	Developmental++	2	0.123496	Cerebellum	0.111319	0.0881242	0.184142	0.131852	0.128203	0.0934207	0.192226	0.128203	1	2	NA	NA	NA	NA	NA	2	blue
ENSG00000015285	WAS	M3	DM	2	MultipleSystems	4	0.656481	Liver	0.892905	0.793549	0.930691	0.716474	0.433581	0.467467	0.631568	0.716474	0.634328	6	NA	6	6	NA	NA	NA	brown
ENSG00000015413	DPEP1	M16	Not_DM	NA	NA	7	0.544716	Ovary	0.905417	0.940464	0.990315	0.54327	0.962581	0.425722	0.348286	0.905417	0.507463	4	5	3	6	2	3	4	magenta
ENSG00000015475	BID	M2	Not_DM	NA	NA	5	0.321346	Brain	0.225273	0.187986	0.412431	0.471344	0.193749	0.425918	0.662726	0.412431	0.947761	2	4	NA	3	NA	2	1	blue
ENSG00000015479	MATR3	M31	DM	4	Developmental++	5	0.119023	Brain	0.129547	0.110338	0.17296	0.166427	0.170401	0.0976388	0.183559	0.166427	1	8	5	NA	5	6	NA	1	yellow
ENSG00000015520	NPC1L1	M3	DM	NA	NA	3	0.907028	Liver	NA	NA	1	0.977409	0.368704	1	1	1	0.201493	NA	NA	3	NA	5	2	NA	brown
ENSG00000015532	XYLT2	M29	DM	1	Eye	4	0.305079	Testis	0.494939	0.314957	0.218485	0.181827	0.278045	0.0722693	0.322513	0.278045	1	5	2	NA	NA	2	NA	4	turquoise
ENSG00000015568	RGPD5	NA	Not_DM	NA	NA	0	NA	Heart	NA	NA	NA	NA	NA	NA	NA	NA	0	NA	NA	NA	NA	NA	NA	NA	NA
ENSG00000015592	STMN4	M2	Not_DM	NA	NA	3	0.676135	Brain	0.176276	0.140484	1	0.965619	0.992477	1	1	0.992477	0.373134	2	6	NA	NA	1	NA	NA	blue
ENSG00000015676	NUDCD3	M2	Not_DM	NA	NA	3	0.312924	Brain	0.18677	0.0837853	0.200397	0.108908	0.0907422	0.0960883	0.111725	0.108908	1	NA	4	4	NA	NA	NA	NA	blue
ENSG00000016082	ISL1	M22	DM	1	Heart	2	0.409405	Brain	0.949102	0.893937	0.953018	0.839994	1	0.848842	0.913953	0.913953	0.253731	NA	NA	NA	NA	2	NA	3	red
ENSG00000016391	CHDH	M3	Not_DM	NA	NA	6	0.511399	Liver	0.748324	0.613087	0.824514	0.801493	0.265086	1	0.717974	0.748324	0.69403	7	NA	NA	4	5	3	NA	brown
ENSG00000016402	IL20RA	M29	Not_DM	NA	NA	4	0.559136	Testis	NA	0.72972	1	NA	NA	0.652716	0.937225	0.833473	0.171642	NA	2	4	NA	NA	3	5	turquoise
ENSG00000016490	CLCA1	NA	Not_DM	NA	NA	0	NA	Testis	NA	NA	NA	NA	NA	NA	NA	NA	0	NA	NA	NA	NA	NA	NA	NA	NA
ENSG00000016602	CLCA4	M13	Not_DM	NA	NA	0	1	Brain	0.980618	NA	NA	NA	NA	NA	NA	0.980618	0.0223881	NA	NA	NA	NA	NA	NA	NA	lightcyan
ENSG00000016864	GLT8D1	M29	Not_DM	NA	NA	3	0.109789	Testis	0.0855789	0.104834	0.221786	0.126201	0.13153	0.0634121	0.11499	0.11499	1	NA	1	NA	NA	NA	1	4	turquoise
ENSG00000017260	ATP2C1	M31	DM	2	Developmental++	4	0.102548	Brain	0.162246	0.149558	0.261384	0.203078	0.13198	0.106758	0.250511	0.162246	1	NA	6	NA	1	6	NA	1	yellow
ENSG00000017427	IGF1	M17	DM	3	Developmental++	4	0.393718	Heart	0.922739	0.907516	0.684786	0.644806	0.786683	0.615043	0.636766	0.684786	0.58209	6	6	NA	NA	5	NA	NA	midnightblue
ENSG00000017483	SLC38A5	M0	Not_DM	NA	NA	5	0.603812	Liver	0.382626	0.176386	0.805426	0.984717	0.504087	1	0.932989	0.805426	0.58209	3	NA	3	NA	6	1	2	grey
ENSG00000017797	RALBP1	M4	Not_DM	NA	NA	4	0.255802	Kidney	0.202039	0.156324	0.126217	0.259729	0.223344	0.139577	0.253653	0.202039	1	7	2	NA	4	NA	NA	2	cyan
ENSG00000018189	RUFY3	M2	Not_DM	NA	NA	6	0.351953	Cerebellum	0.161962	0.206811	0.364348	0.223495	0.385456	0.159909	0.24741	0.223495	1	3	6	5	1	1	NA	NA	blue
ENSG00000018236	CNTN1	M2	DM	1	Musculoskeletal	4	0.399401	Cerebellum	0.28942	0.261501	0.953994	0.4894	0.980865	0.45806	0.638918	0.4894	0.731343	2	4	NA	NA	NA	NA	2	blue
ENSG00000018280	SLC11A1	M3	Not_DM	NA	NA	2	0.919182	Liver	1	NA	NA	NA	0.991776	NA	NA	0.995888	0.0373134	6	NA	NA	NA	1	NA	NA	brown
ENSG00000018408	WWTR1	M21	Not_DM	NA	NA	6	0.278006	Heart	0.688611	0.575476	0.259261	0.184875	0.578903	0.329694	0.466173	0.466173	0.985075	5	1	5	NA	NA	2	2	purple
ENSG00000018510	AGPS	M14	DM	NA	NA	4	0.154067	Liver	0.32796	0.279522	0.299696	0.297816	0.204643	0.333293	0.243944	0.297816	1	8	NA	2	NA	NA	2	NA	lightgreen
ENSG00000018610	CXorf56	M2	Not_DM	NA	NA	3	0.181486	Ovary	0.111862	0.147705	0.165761	0.105972	0.224656	0.141455	0.173751	0.147705	1	NA	2	NA	NA	NA	3	2	blue
ENSG00000018625	ATP1A2	M2	DM	2	MultipleSystems	5	0.495035	Brain	0.348014	0.242849	0.403517	0.716113	0.918729	0.341588	0.574881	0.403517	0.873134	6	4	NA	NA	1	1	NA	blue
ENSG00000018699	TTC27	M22	Not_DM	NA	NA	5	0.116486	Heart	0.364681	0.403534	0.225007	0.181283	0.208482	0.171299	0.163176	0.208482	1	8	NA	NA	5	3	3	NA	red
ENSG00000018869	ZNF582	M29	Not_DM	NA	NA	2	0.257209	Testis	0.515	0.443138	0.742545	0.458409	0.704813	0.267913	0.510397	0.510397	0.88806	NA	NA	6	NA	NA	NA	NA	turquoise
ENSG00000019102	VSIG2	M17	Not_DM	NA	NA	4	0.579108	Kidney	0.955301	NA	0.693218	0.612192	0.883933	0.474755	0.751597	0.722407	0.470149	NA	NA	6	NA	5	NA	2	midnightblue
ENSG00000019144	PHLDB1	M19	Not_DM	NA	NA	3	0.289268	Brain	0.412337	0.182736	0.124456	0.271806	0.822234	0.206443	0.40254	0.271806	0.932836	NA	2	NA	NA	NA	2	2	paleturquoise
ENSG00000019169	MARCO	M3	Not_DM	NA	NA	3	0.903335	Liver	0.952901	0.941841	NA	NA	0.645817	NA	1	0.947371	0.19403	NA	2	NA	NA	4	NA	5	brown
ENSG00000019186	CYP24A1	M2	DM	2	MultipleSystems	1	1	Kidney	NA	NA	NA	0.970461	NA	NA	NA	0.970461	0.0223881	NA	NA	NA	4	NA	NA	NA	blue
ENSG00000019485	PRDM11	M20	Not_DM	NA	NA	4	0.333515	Brain	0.776647	0.748314	0.423144	0.484204	0.648768	0.610895	0.64284	0.64284	0.761194	7	NA	NA	NA	6	2	2	pink
ENSG00000019505	SYT13	M2	Not_DM	NA	NA	6	0.570617	Brain	0.22057	0.236632	0.829191	0.493903	1	0.563606	0.648008	0.563606	0.69403	2	6	3	4	NA	2	1	blue
ENSG00000019549	SNAI2	M21	DM	3	Developmental++	6	0.148159	Heart	0.722361	0.828564	0.36175	0.256468	0.43622	0.363571	0.413631	0.413631	0.902985	8	3	NA	5	2	2	1	purple
ENSG00000019582	CD74	M17	Not_DM	NA	NA	7	0.305393	Heart	0.66182	0.650697	0.579238	0.384651	0.159765	0.18377	0.39441	0.39441	0.902985	7	2	6	4	1	3	5	midnightblue
ENSG00000019991	HGF	M3	DM	1	Ear Nose & Throat	2	0.639864	Liver	0.955114	1	0.834403	0.926736	0.323444	0.960277	0.864643	0.926736	0.373134	NA	NA	NA	NA	NA	NA	2	brown
ENSG00000019995	ZRANB1	M2	Not_DM	NA	NA	3	0.176561	Liver	0.150752	0.111139	0.20293	0.214416	0.29668	0.113242	0.111332	0.150752	1	NA	4	NA	1	5	NA	NA	blue
ENSG00000020129	NCDN	M2	Not_DM	NA	NA	3	0.512902	Brain	0.297562	0.21485	0.214565	0.231662	0.422513	0.124702	0.22362	0.22362	1	6	4	NA	NA	NA	NA	3	blue
ENSG00000020181	ADGRA2	M21	Not_DM	NA	NA	6	0.294135	Testis	0.586682	0.505636	0.16542	0.275245	0.472722	0.14175	0.407922	0.407922	1	5	NA	3	3	3	1	1	purple
ENSG00000020256	ZFP64	M31	Not_DM	NA	NA	4	0.241749	Testis	0.317999	0.430187	0.365144	0.272449	0.730768	0.337619	0.469753	0.365144	0.962687	8	5	NA	3	NA	2	NA	yellow
ENSG00000020426	MNAT1	M28	DM	2	Developmental++	4	0.0937799	Liver	0.218294	0.183114	0.198686	0.242946	0.255899	0.194087	0.31106	0.218294	1	7	2	NA	NA	3	NA	NA	tan
ENSG00000020577	SAMD4A	M29	Not_DM	NA	NA	4	0.482821	Testis	0.535469	0.531402	0.190661	0.739442	0.617091	0.822153	0.652215	0.617091	0.88806	NA	2	NA	NA	5	NA	4	turquoise
ENSG00000020633	RUNX3	M3	Not_DM	NA	NA	4	0.908782	Liver	NA	NA	1	NA	0.859452	0.969529	0.965793	0.967661	0.119403	NA	NA	6	NA	1	3	4	brown
ENSG00000020922	MRE11A	M22	DM	5	MultipleSystems	6	0.095265	Brain	0.64786	0.570583	0.34613	0.316895	0.39363	0.203238	0.296843	0.34613	0.992537	1	1	2	5	6	NA	1	red
ENSG00000021300	PLEKHB1	M13	Not_DM	NA	NA	4	0.646384	Brain	0.615642	0.483522	0.865285	0.62361	0.943489	0.544716	0.386408	0.615642	0.716418	7	2	6	4	NA	NA	NA	lightcyan
ENSG00000021355	SERPINB1	M5	Not_DM	NA	NA	5	0.371984	Liver	0.744304	0.651298	0.283531	0.455352	0.340615	0.191343	0.48332	0.455352	0.880597	7	2	NA	4	NA	NA	NA	darkgreen
ENSG00000021461	CYP3A43	M1	DM	3	MultipleSystems	2	0.977172	Liver	NA	NA	NA	NA	0.831697	NA	0.975676	0.903687	0.126866	NA	NA	NA	NA	5	NA	4	black
ENSG00000021488	SLC7A9	M3	DM	2	MultipleSystems	3	0.693113	Kidney	0.924173	0.959627	1	0.841701	0.167253	1	0.967521	0.959627	0.343284	NA	NA	NA	4	NA	NA	5	brown
ENSG00000021574	SPAST	M31	DM	3	Developmental++	5	0.328083	Brain	0.342005	0.268042	0.457377	0.359778	0.27111	0.157937	0.312887	0.312887	1	8	5	2	5	NA	NA	1	yellow
ENSG00000021645	NRXN3	M2	DM	5	Developmental++	5	0.664609	Cerebellum	0.515323	0.290668	NA	0.83525	0.9912	0.502646	0.914276	0.675287	0.514925	6	4	NA	NA	NA	1	3	blue
ENSG00000021762	OSBPL5	M31	Not_DM	NA	NA	3	0.376522	Brain	0.333342	0.488088	0.33959	0.280523	0.857711	0.403293	0.570398	0.403293	0.865672	3	5	NA	NA	NA	NA	NA	yellow
ENSG00000021776	AQR	M22	Not_DM	NA	NA	5	0.148269	Ovary	0.483025	0.383659	0.336625	0.243449	0.319387	0.215144	0.20608	0.319387	1	8	1	2	5	NA	NA	NA	red
ENSG00000021826	CPS1	M3	DM	1	Metabolic	4	0.759613	Liver	0.961998	1	0.987217	0.869715	0.176079	0.726395	0.726656	0.869715	0.432836	5	3	NA	NA	4	2	NA	brown
ENSG00000021852	C8B	M3	DM	NA	NA	1	0.925012	Liver	NA	NA	1	NA	0.310268	NA	1	1	0.179104	NA	NA	NA	NA	1	NA	NA	brown
ENSG00000022267	FHL1	M19	DM	3	Developmental++	4	0.317517	Heart	0.109823	0.124642	0.205902	0.196698	0.406774	0.251577	0.379878	0.205902	1	2	4	1	NA	NA	NA	5	paleturquoise
ENSG00000022277	RTFDC1	M28	Not_DM	NA	NA	4	0.162694	Heart	0.126647	0.08158	0.209494	0.108611	0.0827874	0.0720103	0.0703668	0.0827874	1	6	NA	4	6	4	NA	NA	tan
ENSG00000022355	GABRA1	M2	DM	1	Nervous system	3	0.778912	Cerebellum	0.628145	0.506601	NA	NA	0.994754	NA	NA	0.628145	0.246269	6	4	NA	NA	1	NA	NA	blue
ENSG00000022556	NLRP2	M16	DM	5	Developmental++	4	0.479009	Ovary	0.671675	0.75302	0.972177	0.615338	0.957171	0.387814	0.449893	0.671675	0.58209	NA	5	3	NA	3	3	NA	magenta
ENSG00000022567	SLC45A4	M29	Not_DM	NA	NA	4	0.230005	Testis	0.488793	0.274484	0.443692	0.480768	0.585385	0.243742	0.407524	0.443692	0.940299	7	NA	NA	6	3	3	NA	turquoise
ENSG00000022840	RNF10	M28	Not_DM	NA	NA	6	0.126536	Liver	0.0755203	0.0595958	0.118077	0.128836	0.18688	0.096781	0.181302	0.118077	1	2	NA	4	4	6	NA	4	tan
ENSG00000022976	ZNF839	M29	Not_DM	NA	NA	2	0.390541	Testis	0.287894	0.275445	0.282656	0.163105	0.354583	0.21501	0.37252	0.282656	1	5	NA	NA	NA	NA	NA	4	turquoise
ENSG00000023041	ZDHHC6	M23	Not_DM	NA	NA	5	0.166501	Kidney	0.169504	0.174004	0.132181	0.19052	0.0645735	0.154498	0.141397	0.154498	1	5	1	NA	4	NA	1	2	royalblue
ENSG00000023171	GRAMD1B	M2	Not_DM	NA	NA	3	0.485879	Cerebellum	0.259786	0.348141	0.71156	0.432882	0.955314	0.272158	0.554715	0.432882	0.843284	2	4	NA	NA	1	NA	NA	blue
ENSG00000023191	RNH1	M28	Not_DM	NA	NA	4	0.179446	Heart	0.401228	0.242542	0.275225	0.341799	0.137181	0.150773	0.184333	0.242542	0.992537	NA	2	4	6	NA	3	NA	tan
ENSG00000023228	NDUFS1	M25	DM	NA	NA	4	0.365431	Heart	0.17248	0.122185	0.26831	0.231463	0.199719	0.174808	0.215735	0.199719	1	7	NA	NA	4	NA	NA	1	salmon
ENSG00000023287	RB1CC1	M2	Not_DM	NA	NA	1	0.130984	Brain	0.224962	0.140026	0.264456	0.27189	0.25885	0.202716	0.320615	0.25885	1	NA	NA	NA	NA	4	NA	NA	blue
ENSG00000023318	ERP44	M3	Not_DM	NA	NA	4	0.161997	Liver	0.208245	0.100252	0.16841	0.139441	0.0969162	0.0748118	0.179694	0.139441	1	3	NA	NA	2	NA	2	NA	brown
ENSG00000023330	ALAS1	M25	Not_DM	NA	NA	7	0.240651	Liver	0.0902676	0.179927	0.315636	0.200344	0.315218	0.170762	0.388144	0.200344	1	2	2	4	4	5	3	6	salmon
ENSG00000023445	BIRC3	M17	Not_DM	NA	NA	5	0.777918	Liver	NA	NA	0.959762	0.974502	0.911975	1	0.868231	0.959762	0.171642	NA	NA	6	4	1	3	5	midnightblue
ENSG00000023516	AKAP11	M2	Not_DM	NA	NA	1	0.173246	Cerebellum	0.217101	0.200801	0.380061	0.269922	0.311913	0.288594	0.257329	0.269922	1	NA	NA	NA	1	NA	NA	NA	blue
ENSG00000023572	GLRX2	M29	Not_DM	NA	NA	5	0.456268	Testis	0.475127	0.453878	0.468987	0.387636	0.277609	0.416648	0.574808	0.453878	1	6	2	4	4	NA	NA	4	turquoise
ENSG00000023608	SNAPC1	M29	Not_DM	NA	NA	4	0.286162	Kidney	0.476172	0.428144	0.243737	0.439019	0.373288	0.22814	0.280978	0.373288	1	1	1	NA	NA	NA	3	4	turquoise
ENSG00000023697	DERA	M3	Not_DM	NA	NA	6	0.31885	Liver	0.416182	0.415319	0.252914	0.213769	0.18648	0.170712	0.261313	0.252914	1	5	3	NA	4	5	1	NA	brown
ENSG00000023734	STRAP	M2	Not_DM	NA	NA	4	0.0673847	Cerebellum	0.07251	0.109387	0.104532	0.0897269	0.0547798	0.088143	0.0881902	0.0881902	1	5	1	NA	NA	NA	2	3	blue
ENSG00000023839	ABCC2	M3	DM	3	Developmental++	5	0.8629	Liver	NA	1	1	0.859072	0.286205	1	NA	1	0.268657	NA	3	3	4	5	2	NA	brown
ENSG00000023892	DEF6	M29	Not_DM	NA	NA	3	0.66528	Testis	0.849752	0.905667	0.890558	0.433835	0.406344	0.581517	0.645396	0.645396	0.746269	7	NA	6	NA	NA	NA	4	turquoise
ENSG00000023902	PLEKHO1	M29	Not_DM	NA	NA	4	0.275582	Testis	0.194102	0.141705	0.234078	0.253561	0.568724	0.197791	0.396381	0.234078	0.992537	4	NA	NA	3	NA	1	4	turquoise
ENSG00000023909	GCLM	M3	Not_DM	NA	NA	4	0.621591	Liver	0.437849	0.413703	0.483516	0.510577	0.316448	0.347005	0.677464	0.437849	0.977612	NA	2	NA	NA	4	3	2	brown
ENSG00000024048	UBR2	M3	Not_DM	NA	NA	2	0.175029	Liver	0.190716	0.131293	0.203211	0.230292	0.205058	0.111816	0.264955	0.203211	1	NA	NA	NA	NA	4	NA	NA	brown
ENSG00000024422	EHD2	M7	Not_DM	NA	NA	4	0.390714	Heart	0.693412	0.56987	0.276213	0.229962	0.555447	0.147589	0.320323	0.320323	0.925373	6	NA	6	NA	NA	3	6	darkorange
ENSG00000024526	DEPDC1	M22	Not_DM	NA	NA	7	0.166822	Liver	0.809193	0.858109	0.455	0.49116	0.5282	0.389006	0.483824	0.49116	0.656716	1	1	2	5	6	2	3	red
ENSG00000024862	CCDC28A	M17	Not_DM	NA	NA	6	0.132641	Liver	0.354252	0.353707	0.180805	0.259328	0.252143	0.162454	0.237234	0.252143	1	7	2	NA	4	1	3	4	midnightblue
ENSG00000025039	RRAGD	M12	Not_DM	NA	NA	7	0.339429	Heart	0.188856	0.237896	0.186643	0.470688	0.396711	0.457561	0.519608	0.396711	0.970149	2	4	1	NA	4	3	4	grey60
ENSG00000025156	HSF2	M31	DM	NA	NA	5	0.171358	Ovary	0.184953	0.164149	0.197266	0.228292	0.266754	0.170895	0.132542	0.184953	1	8	5	NA	5	3	3	NA	yellow
ENSG00000025293	PHF20	M31	Not_DM	NA	NA	3	0.222435	Brain	0.272824	0.215251	0.261037	0.188833	0.320324	0.294374	0.252879	0.261037	1	8	NA	NA	5	NA	2	NA	yellow
ENSG00000025423	HSD17B6	M1	Not_DM	NA	NA	4	0.797212	Liver	0.785207	0.687569	1	NA	0.699868	0.66446	0.573242	0.693718	0.41791	7	2	NA	NA	5	3	NA	black
ENSG00000025434	NR1H3	M3	DM	2	MultipleSystems	4	0.546664	Liver	0.412277	0.624241	0.477147	0.3151	0.24648	0.175681	0.336145	0.336145	0.977612	7	NA	6	6	NA	NA	4	brown
ENSG00000025708	TYMP	M17	DM	1	Nervous system	5	0.521105	Liver	1	0.844563	0.772432	0.939168	0.680316	NA	0.901931	0.873247	0.380597	NA	2	6	4	1	NA	5	midnightblue
ENSG00000025770	NCAPH2	M30	Not_DM	NA	NA	3	0.109476	Ovary	0.166637	0.084029	0.129051	0.174079	0.250723	0.229568	0.127942	0.166637	1	4	NA	NA	NA	6	3	NA	white
ENSG00000025772	TOMM34	M29	Not_DM	NA	NA	7	0.316565	Testis	0.262713	0.359811	0.236795	0.136569	0.2303	0.138526	0.280644	0.236795	1	7	1	3	3	2	3	4	turquoise
ENSG00000025796	SEC63	M16	DM	3	Developmental++	4	0.044329	Testis	0.220769	0.170391	0.252973	0.192548	0.144563	0.108199	0.15032	0.170391	1	8	5	NA	5	NA	NA	6	magenta
ENSG00000025800	KPNA6	M10	Not_DM	NA	NA	2	0.139632	Ovary	0.113996	0.104021	0.163634	0.0899885	0.206302	0.197593	0.168248	0.163634	1	NA	NA	NA	1	NA	NA	NA	green
ENSG00000026025	VIM	M21	DM	2	Developmental++	6	0.0763144	Testis	0.280673	0.354896	0.104285	0.157171	0.28502	0.119483	0.181576	0.181576	1	1	NA	5	3	NA	1	NA	purple
ENSG00000026036	RTEL1-TNFRSF6B	M2	Not_DM	NA	NA	2	0.984909	Cerebellum	NA	0.94508	NA	NA	NA	NA	1	0.97254	0.0373134	NA	2	NA	NA	NA	NA	1	blue
ENSG00000026103	FAS	M17	DM	4	MultipleSystems	5	0.4747	Testis	0.871525	NA	0.762998	0.616138	0.765571	0.98326	0.711426	0.764285	0.507463	7	NA	6	2	5	NA	5	midnightblue
ENSG00000026297	RNASET2	M3	DM	NA	NA	2	0.372221	Kidney	0.636331	0.592387	0.657248	0.680413	0.511113	0.537524	0.618712	0.618712	0.91791	6	NA	NA	NA	NA	NA	NA	brown
ENSG00000026508	CD44	M5	Not_DM	NA	NA	4	0.386428	Liver	0.992686	0.964169	0.676247	0.880385	0.638355	0.986284	0.813582	0.880385	0.522388	6	4	NA	NA	4	NA	5	darkgreen
ENSG00000026559	KCNG1	M2	Not_DM	NA	NA	5	0.802171	Brain	0.539438	0.864335	1	0.856866	1	0.915318	0.816141	0.864335	0.373134	2	NA	3	3	NA	2	4	blue
ENSG00000026652	AGPAT4	M31	Not_DM	NA	NA	6	0.34101	Brain	0.226048	0.187481	0.413517	0.211594	0.512216	0.176062	0.39707	0.226048	0.925373	NA	5	2	3	6	1	1	yellow
ENSG00000026751	SLAMF7	M1	Not_DM	NA	NA	1	1	Liver	NA	NA	NA	NA	0.774711	NA	NA	0.774711	0.0597015	NA	NA	NA	NA	1	NA	NA	black
ENSG00000026950	BTN3A1	M17	Not_DM	NA	NA	7	0.211284	Testis	0.509556	0.370683	0.534989	0.302729	0.416528	0.246031	0.500087	0.416528	0.992537	3	4	6	2	5	3	2	midnightblue
ENSG00000027001	MIPEP	M5	DM	NA	NA	5	0.192751	Heart	0.465373	0.522316	0.3014	0.269461	0.324695	0.294502	0.212921	0.3014	1	5	1	4	4	NA	3	NA	darkgreen
ENSG00000027075	PRKCH	M7	Not_DM	NA	NA	3	0.643546	Heart	0.989151	NA	0.3906	0.507627	0.792697	0.830206	0.794764	0.793731	0.537313	NA	NA	NA	4	1	2	NA	darkorange
ENSG00000027644	INSRR	M29	Not_DM	NA	NA	2	0.900411	Kidney	1	0.948167	NA	0.8335	NA	NA	0.901025	0.924596	0.149254	NA	2	NA	4	NA	NA	NA	turquoise
ENSG00000027697	IFNGR1	M17	DM	NA	NA	5	0.230487	Liver	0.15128	0.130826	0.234962	0.182092	0.342188	0.133327	0.241648	0.182092	1	6	NA	6	2	1	NA	2	midnightblue
ENSG00000027847	B4GALT7	M30	DM	4	Developmental++	0	0.180727	Liver	0.201572	0.19273	0.251985	0.272773	0.245739	0.288133	0.212756	0.245739	0.985075	NA	NA	NA	NA	NA	NA	NA	white
ENSG00000027869	SH2D2A	M1	Not_DM	NA	NA	2	0.857594	Heart	NA	NA	0.977015	NA	0.921607	NA	NA	0.949311	0.0522388	NA	NA	6	NA	1	NA	NA	black
ENSG00000028116	VRK2	M23	Not_DM	NA	NA	5	0.265159	Liver	0.787579	0.88234	0.198685	0.228436	0.312735	0.175487	0.252523	0.252523	0.843284	NA	1	NA	NA	6	3	4	royalblue
ENSG00000028137	TNFRSF1B	M3	Not_DM	NA	NA	4	0.481438	Liver	0.72321	0.747617	0.368972	0.44323	0.439323	0.336398	0.495024	0.44323	0.91791	NA	NA	6	NA	1	3	2	brown
ENSG00000028203	VEZT	M31	Not_DM	NA	NA	5	0.178352	Brain	0.250428	0.265443	0.228554	0.219929	0.147247	0.201832	0.299103	0.228554	1	8	5	NA	1	NA	2	1	yellow
ENSG00000028277	POU2F2	M2	Not_DM	NA	NA	3	0.646067	Brain	0.588045	0.335395	NA	0.98771	1	0.971563	0.864645	0.918104	0.373134	3	NA	NA	NA	NA	3	4	blue
ENSG00000028310	BRD9	M2	Not_DM	NA	NA	3	0.135298	Brain	0.168917	0.125584	0.158233	0.162288	0.24098	0.0844086	0.21061	0.162288	1	NA	NA	NA	3	3	NA	NA	blue
ENSG00000028528	SNX1	M15	Not_DM	NA	NA	5	0.0507438	Brain	0.207147	0.113689	0.108967	0.0357401	0.138512	0.0742602	0.159056	0.113689	1	NA	NA	1	NA	1	2	2	lightyellow
ENSG00000028839	TBPL1	M29	Not_DM	NA	NA	3	0.480599	Testis	0.145939	0.162662	0.344773	0.316028	0.262012	0.130158	0.54249	0.262012	1	NA	NA	NA	5	6	NA	4	turquoise
ENSG00000029153	ARNTL2	M2	Not_DM	NA	NA	4	0.383975	Cerebellum	0.485653	0.61384	0.746329	0.711382	0.907127	0.710743	0.966028	0.711382	0.544776	NA	5	2	1	NA	3	NA	blue
ENSG00000029363	BCLAF1	M10	Not_DM	NA	NA	5	0.072157	Cerebellum	0.212804	0.169744	0.228913	0.186992	0.148976	0.126089	0.190596	0.186992	1	8	1	2	5	NA	NA	1	green
ENSG00000029364	SLC39A9	M3	Not_DM	NA	NA	5	0.116128	Kidney	0.115077	0.189679	0.317805	0.131437	0.162116	0.205025	0.224366	0.189679	1	NA	5	NA	2	5	2	1	brown
ENSG00000029534	ANK1	M14	DM	2	Developmental++	6	0.648917	Liver	0.632591	0.428321	0.612177	0.890054	0.491041	0.913989	0.951459	0.632591	0.604478	NA	2	4	3	6	2	3	lightgreen
ENSG00000029559	IBSP	NA	Not_DM	NA	NA	0	NA	Cerebellum	NA	NA	NA	NA	NA	NA	NA	NA	0	NA	NA	NA	NA	NA	NA	NA	NA
ENSG00000029639	TFB1M	M29	Not_DM	NA	NA	4	0.243998	Liver	0.434842	0.423022	0.237024	0.151209	0.256171	0.207809	0.346266	0.256171	1	5	3	NA	NA	5	NA	4	turquoise
ENSG00000029725	RABEP1	M2	Not_DM	NA	NA	2	0.168365	Cerebellum	0.14154	0.163359	0.195114	0.165872	0.137538	0.119283	0.197653	0.163359	1	NA	NA	NA	5	NA	NA	1	blue
ENSG00000029993	HMGB3	M22	DM	NA	NA	6	0.144466	Cerebellum	0.283732	0.412664	0.254746	0.239939	0.184574	0.130377	0.302145	0.254746	1	1	5	2	5	NA	3	3	red
ENSG00000030066	NUP160	M10	Not_DM	NA	NA	7	0.120283	Brain	0.46945	0.354955	0.308891	0.222088	0.236651	0.215081	0.273779	0.273779	1	8	1	2	5	6	2	1	green
ENSG00000030110	BAK1	M20	Not_DM	NA	NA	2	0.258247	Heart	0.421162	0.329798	0.199925	0.162902	0.321161	0.237766	0.384029	0.321161	1	5	NA	NA	NA	NA	NA	6	pink
ENSG00000030304	MUSK	NA	DM	5	Developmental++	0	NA	Testis	NA	NA	NA	NA	NA	NA	NA	NA	0	NA	NA	NA	NA	NA	NA	NA	NA
ENSG00000030419	IKZF2	M10	Not_DM	NA	NA	5	0.554458	Brain	0.889412	0.80924	0.811662	0.805572	NA	0.933684	0.930184	0.850537	0.313433	8	NA	5	1	NA	NA	2	green
ENSG00000030582	GRN	M7	DM	3	MultipleSystems	3	0.118547	Testis	0.210089	0.278288	0.209377	0.205636	0.22986	0.125186	0.206692	0.209377	1	NA	NA	4	NA	NA	3	6	darkorange
ENSG00000031003	FAM13B	M31	Not_DM	NA	NA	1	0.196504	Cerebellum	0.182415	0.196602	0.306537	0.255347	0.1934	0.114111	0.187061	0.1934	1	NA	NA	NA	1	NA	NA	NA	yellow
ENSG00000031081	ARHGAP31	M20	DM	2	Developmental++	2	0.456725	Heart	0.509718	0.610377	0.16017	0.218201	0.850509	0.634792	0.516477	0.516477	0.820896	NA	NA	NA	NA	NA	2	1	pink
ENSG00000031691	CENPQ	M22	Not_DM	NA	NA	5	0.0980377	Brain	0.510649	0.503394	0.38846	0.39684	0.393817	0.197938	0.312325	0.393817	0.992537	1	1	NA	NA	6	NA	1	red
ENSG00000031698	SARS	M12	Not_DM	NA	NA	2	0.167924	Brain	0.134944	0.0932067	0.153175	0.10165	0.116425	0.0646464	0.0981437	0.10165	1	6	NA	4	NA	NA	NA	NA	grey60
ENSG00000031823	RANBP3	M29	Not_DM	NA	NA	2	0.136703	Testis	0.144866	0.131571	0.141964	0.193278	0.178983	0.0954637	0.218797	0.144866	1	NA	NA	NA	NA	3	NA	4	turquoise
ENSG00000032219	ARID4A	M10	Not_DM	NA	NA	3	0.235805	Brain	0.399318	0.202508	0.377016	0.307577	0.311964	0.257483	0.431935	0.311964	1	8	NA	NA	NA	1	NA	2	green
ENSG00000032389	TSSC1	M2	Not_DM	NA	NA	3	0.351346	Brain	0.237969	0.179163	0.396795	0.252278	0.274505	0.232763	0.166607	0.237969	1	6	NA	NA	NA	3	NA	NA	blue
ENSG00000032444	PNPLA6	M30	DM	7	Developmental++	4	0.176941	Testis	0.233566	0.205045	0.274932	0.383038	0.235253	0.202641	0.358692	0.235253	0.985075	6	NA	NA	6	6	NA	4	white
ENSG00000032742	IFT88	M29	Not_DM	NA	NA	6	0.448973	Testis	0.351553	0.249636	0.382376	0.26432	0.26671	0.259374	0.453513	0.26671	1	1	NA	5	NA	1	3	4	turquoise
ENSG00000033011	ALG1	M29	DM	NA	NA	4	0.297744	Liver	0.283046	0.2807	0.560099	0.304491	0.29316	0.172307	0.357048	0.29316	1	7	NA	NA	6	2	NA	4	turquoise
ENSG00000033030	ZCCHC8	M3	DM	NA	NA	4	0.156699	Liver	0.344346	0.131756	0.235815	0.237285	0.219665	0.141904	0.185391	0.219665	1	8	NA	5	1	NA	NA	4	brown
ENSG00000033050	ABCF2	M2	Not_DM	NA	NA	6	0.0558737	Brain	0.120907	0.142021	0.231938	0.160794	0.193871	0.161479	0.228606	0.161479	1	7	3	4	3	NA	NA	4	blue
ENSG00000033100	CHPF2	M14	Not_DM	NA	NA	2	0.17587	Liver	0.182037	0.150799	0.284917	0.167906	0.245761	0.166331	0.312227	0.182037	1	NA	NA	NA	NA	3	NA	NA	lightgreen
ENSG00000033122	LRRC7	M2	Not_DM	NA	NA	3	0.779105	Brain	0.391707	0.680037	NA	0.91419	NA	0.73767	0.934931	0.73767	0.343284	2	6	NA	5	NA	NA	NA	blue
ENSG00000033170	FUT8	M2	Not_DM	NA	NA	2	0.290519	Brain	0.243522	0.208986	0.571575	0.297087	0.641767	0.198689	0.292138	0.292138	0.947761	NA	NA	NA	NA	6	3	NA	blue
ENSG00000033178	UBA6	M10	Not_DM	NA	NA	5	0.111473	Brain	0.30859	0.186515	0.387767	0.337977	0.211721	0.19922	0.358593	0.30859	1	8	5	2	1	NA	NA	1	green
ENSG00000033327	GAB2	M31	Not_DM	NA	NA	4	0.292464	Brain	0.309924	0.309606	0.23843	0.270064	0.541972	0.259235	0.434415	0.309606	0.985075	NA	5	NA	NA	3	3	NA	yellow
ENSG00000033627	ATP6V0A1	M2	Not_DM	NA	NA	6	0.400362	Brain	0.258578	0.14752	0.175781	0.155462	0.209455	0.194046	0.237558	0.194046	1	6	4	NA	6	6	NA	5	blue
ENSG00000033800	PIAS1	M29	Not_DM	NA	NA	3	0.174719	Testis	0.292426	0.267665	0.235507	0.197507	0.249695	0.176204	0.339608	0.249695	1	8	1	NA	NA	NA	NA	4	turquoise
ENSG00000033867	SLC4A7	M10	Not_DM	NA	NA	6	0.153621	Cerebellum	0.546952	0.475376	0.406248	0.435142	0.808574	0.387038	0.556237	0.475376	0.88806	8	1	2	5	NA	2	1	green
ENSG00000034053	APBA2	M2	DM	1	Psychiatric	5	0.493025	Cerebellum	0.118561	0.109091	0.878483	0.531434	0.695063	0.258806	0.604681	0.531434	0.791045	6	4	3	3	NA	NA	3	blue
ENSG00000034152	MAP2K3	M3	DM	2	Developmental++	4	0.512157	Liver	0.301755	0.244523	0.373799	0.37682	0.221175	0.179911	0.439691	0.301755	1	NA	NA	4	6	NA	NA	2	brown
ENSG00000034239	EFCAB1	M29	Not_DM	NA	NA	4	0.857646	Testis	0.8031	0.927131	NA	0.921086	NA	NA	0.731535	0.862093	0.208955	6	NA	NA	1	NA	NA	4	turquoise
ENSG00000034510	TMSB10	M31	Not_DM	NA	NA	2	0.0520606	Brain	0.0799535	0.140434	0.0731069	0.101321	0.243079	0.130494	0.120514	0.120514	1	2	5	NA	NA	NA	NA	NA	yellow
ENSG00000034533	ASTE1	M29	Not_DM	NA	NA	3	0.120198	Testis	0.340888	0.353052	0.549601	0.326833	0.243182	0.179944	0.277719	0.326833	0.992537	8	1	NA	NA	NA	NA	4	turquoise
ENSG00000034677	RNF19A	M3	Not_DM	NA	NA	6	0.1954	Liver	0.28981	0.126966	0.228282	0.238633	0.266962	0.216414	0.15709	0.228282	1	2	NA	5	2	4	3	4	brown
ENSG00000034693	PEX3	M1	DM	1	Metabolic	4	0.191823	Liver	0.110799	0.109598	0.281599	0.190446	0.236176	0.205894	0.273026	0.205894	1	NA	NA	NA	2	5	3	4	black
ENSG00000034713	GABARAPL2	M12	Not_DM	NA	NA	6	0.183909	Heart	0.143863	0.119335	0.228208	0.126444	0.157652	0.0827504	0.11589	0.126444	1	6	4	NA	4	4	NA	5	grey60
ENSG00000034971	MYOC	M24	DM	1	Eye	2	0.912079	Heart	NA	NA	0.782951	NA	1	NA	0.956724	0.956724	0.0970149	NA	NA	6	NA	NA	NA	4	saddlebrown
ENSG00000035115	SH3YL1	M0	Not_DM	NA	NA	2	0.18055	Kidney	0.177408	0.160938	0.431187	0.192837	0.332641	0.239793	0.33013	0.239793	1	NA	NA	5	NA	NA	1	NA	grey
ENSG00000035141	FAM136A	M3	DM	1	Ear Nose & Throat	5	0.206973	Liver	0.226332	0.183988	0.135775	0.12669	0.127295	0.100138	0.212624	0.135775	1	5	NA	NA	NA	3	1	6	brown
ENSG00000035403	VCL	M21	DM	1	Heart	4	0.189451	Heart	0.38476	0.372921	0.106946	0.11098	0.342169	0.139864	0.183764	0.183764	1	NA	NA	NA	1	NA	2	1	purple
ENSG00000035499	DEPDC1B	M22	Not_DM	NA	NA	7	0.213395	Brain	0.708562	0.763981	0.621399	0.296473	0.493014	0.519777	0.547263	0.547263	0.753731	1	1	2	5	6	2	3	red
ENSG00000035664	DAPK2	M20	Not_DM	NA	NA	3	0.713331	Heart	0.904552	0.938809	0.611884	0.780966	0.950199	NA	NA	0.904552	0.402985	NA	2	1	NA	1	NA	NA	pink
ENSG00000035681	NSMAF	M31	Not_DM	NA	NA	5	0.153127	Ovary	0.175144	0.237223	0.271207	0.261519	0.308107	0.19484	0.298746	0.261519	1	3	2	NA	5	NA	3	1	yellow
ENSG00000035687	ADSS	M29	Not_DM	NA	NA	3	0.163931	Testis	0.0857512	0.137407	0.295088	0.181643	0.169335	0.120223	0.242347	0.169335	1	NA	5	2	NA	NA	NA	4	turquoise
ENSG00000035720	STAP1	M29	DM	1	Metabolic	2	0.892686	Kidney	NA	NA	NA	0.941	1	NA	0.782212	0.941	0.0895522	NA	NA	NA	4	NA	NA	4	turquoise
ENSG00000035862	TIMP2	M0	DM	1	Reproductive	5	0.129573	Testis	0.198331	0.268956	0.172775	0.100811	0.280502	0.0902542	0.160605	0.172775	1	2	6	1	NA	NA	3	5	grey
ENSG00000035928	RFC1	M10	DM	1	Cancer	3	0.051463	Brain	0.337795	0.325279	0.272286	0.173167	0.18271	0.13419	0.259929	0.259929	1	1	1	NA	NA	NA	NA	1	green
ENSG00000036054	TBC1D23	M3	Not_DM	NA	NA	2	0.121113	Heart	0.209902	0.134249	0.340851	0.263166	0.209911	0.187863	0.250385	0.209911	1	NA	NA	NA	NA	4	NA	NA	brown
ENSG00000036257	CUL3	M29	DM	4	Developmental++	3	0.353525	Testis	0.180368	0.179586	0.225621	0.2252	0.176548	0.129604	0.405477	0.180368	1	8	5	NA	NA	NA	NA	4	turquoise
ENSG00000036448	MYOM2	M20	Not_DM	NA	NA	5	0.771684	Heart	0.713134	0.807675	0.383786	0.44345	0.871506	0.640701	0.787334	0.713134	0.723881	6	2	4	NA	5	3	NA	pink
ENSG00000036473	OTC	M3	DM	3	MultipleSystems	2	0.907831	Liver	NA	NA	1	NA	0.317675	NA	0.993149	0.993149	0.186567	NA	NA	NA	NA	5	NA	4	brown
ENSG00000036530	CYP46A1	M9	Not_DM	NA	NA	3	0.923059	Brain	0.693085	0.580355	0.888265	NA	NA	0.935632	NA	0.790675	0.291045	6	4	NA	NA	NA	3	NA	darkturquoise
ENSG00000036549	ZZZ3	M10	Not_DM	NA	NA	5	0.16022	Kidney	0.344202	0.294396	0.344598	0.263952	0.22148	0.229319	0.343129	0.294396	1	8	5	NA	1	NA	2	1	green
ENSG00000036565	SLC18A1	M31	Not_DM	NA	NA	1	0.788483	Kidney	1	NA	NA	0.862075	NA	0.938393	0.984232	0.961312	0.0895522	NA	NA	NA	NA	NA	NA	3	yellow
ENSG00000036672	USP2	M29	Not_DM	NA	NA	7	0.429875	Testis	0.634233	0.65536	0.305278	0.774161	0.821955	0.591851	0.673201	0.65536	0.723881	6	2	4	4	5	3	4	turquoise
ENSG00000036828	CASR	M4	DM	4	MultipleSystems	3	0.915143	Kidney	NA	NA	NA	0.533951	NA	0.883698	0.95304	0.883698	0.164179	NA	NA	NA	NA	NA	2	3	cyan
ENSG00000037042	TUBG2	M13	Not_DM	NA	NA	3	0.326032	Brain	0.300359	0.278253	0.197395	0.221826	0.307464	0.213249	0.199591	0.221826	1	6	2	NA	6	NA	NA	NA	lightcyan
ENSG00000037241	RPL26L1	M29	Not_DM	NA	NA	3	0.315038	Testis	0.192254	0.129002	0.248254	0.207487	0.142658	0.11281	0.363292	0.192254	1	NA	5	NA	6	NA	NA	4	turquoise
ENSG00000037280	FLT4	M23	DM	NA	NA	5	0.382883	Heart	0.900811	0.943394	0.632279	0.195722	0.500861	0.406216	0.514237	0.514237	0.768657	1	1	6	NA	NA	2	1	royalblue
ENSG00000037474	NSUN2	M3	DM	NA	NA	5	0.118529	Liver	0.17996	0.130724	0.111069	0.130511	0.147077	0.125786	0.157219	0.130724	1	NA	NA	NA	5	5	3	NA	brown
ENSG00000037637	FBXO42	M31	Not_DM	NA	NA	2	0.151472	Brain	0.203638	0.0986502	0.153712	0.265384	0.121506	0.162773	0.235754	0.162773	1	NA	NA	NA	NA	NA	NA	1	yellow
ENSG00000037749	MFAP3	M10	Not_DM	NA	NA	5	0.15468	Heart	0.38665	0.255235	0.355675	0.287705	0.227936	0.321028	0.438602	0.321028	1	8	5	NA	1	NA	2	1	green
ENSG00000037757	MRI1	M0	DM	NA	NA	4	0.0759933	Liver	0.153653	0.169401	0.198488	0.144179	0.238174	0.210713	0.360672	0.198488	1	NA	2	NA	NA	5	1	1	grey
ENSG00000037897	METTL1	M15	Not_DM	NA	NA	3	0.126832	Liver	0.548463	0.862317	0.408744	0.319314	0.229128	0.242441	0.319759	0.319759	0.977612	NA	3	NA	6	NA	NA	NA	lightyellow
ENSG00000037965	HOXC8	M4	Not_DM	NA	NA	3	0.694774	Ovary	NA	NA	NA	0.483906	NA	0.766785	0.741735	0.741735	0.298507	NA	NA	NA	5	NA	2	1	cyan
ENSG00000038002	AGA	M3	DM	3	Developmental++	4	0.293283	Liver	0.423209	0.451488	0.434994	0.214605	0.26597	0.274238	0.246832	0.274238	1	NA	3	6	2	NA	3	NA	brown
ENSG00000038210	PI4K2B	M3	Not_DM	NA	NA	2	0.453139	Liver	0.793197	0.726544	0.522985	0.386789	0.233088	0.364361	0.247144	0.386789	0.940299	1	3	NA	NA	NA	NA	NA	brown
ENSG00000038219	BOD1L1	M10	Not_DM	NA	NA	0	0.152336	Brain	0.344106	0.190855	0.35106	0.225097	0.399285	0.197397	0.36433	0.344106	1	NA	NA	NA	NA	NA	NA	NA	green
ENSG00000038274	MAT2B	M15	Not_DM	NA	NA	5	0.0867972	Kidney	0.208344	0.221243	0.256879	0.183101	0.171328	0.126727	0.210019	0.208344	1	5	3	1	2	NA	NA	2	lightyellow
ENSG00000038295	TLL1	M2	DM	2	Developmental++	3	0.770117	Cerebellum	1	0.55652	0.799882	NA	NA	NA	0.867547	0.833715	0.231343	NA	NA	NA	NA	NA	NA	2	blue
ENSG00000038358	EDC4	M31	Not_DM	NA	NA	1	0.0813703	Cerebellum	0.177031	0.118449	0.254813	0.169221	0.341621	0.121002	0.32328	0.177031	1	NA	NA	NA	NA	NA	NA	NA	yellow
ENSG00000038382	TRIO	M31	DM	3	Developmental++	6	0.28198	Brain	0.261922	0.224799	0.263178	0.263072	0.53187	0.185555	0.45284	0.263072	1	3	6	2	5	2	NA	1	yellow
ENSG00000038427	VCAN	M31	DM	1	Eye	7	0.162284	Heart	0.435507	0.440381	0.412652	0.314362	0.869836	0.342191	0.483602	0.435507	0.873134	8	5	2	5	2	2	1	yellow
ENSG00000038532	CLEC16A	M29	Not_DM	NA	NA	2	0.405163	Testis	0.177614	0.096785	0.403344	0.156972	0.332281	0.203131	0.465839	0.203131	0.992537	NA	NA	NA	NA	6	NA	4	turquoise
ENSG00000038945	MSR1	M3	DM	3	MultipleSystems	2	0.930601	Liver	NA	1	0.996986	NA	0.911587	NA	NA	0.996986	0.104478	NA	2	NA	NA	4	NA	NA	brown
ENSG00000039068	CDH1	M15	DM	4	MultipleSystems	6	0.345272	Liver	0.935455	0.870146	0.992113	0.307045	0.152066	0.237417	0.718184	0.718184	0.58209	5	5	3	2	NA	3	2	lightyellow
ENSG00000039123	SKIV2L2	M22	Not_DM	NA	NA	5	0.103797	Ovary	0.224532	0.203723	0.200856	0.200314	0.170301	0.182293	0.117911	0.200314	1	8	1	NA	1	6	3	NA	red
ENSG00000039139	DNAH5	M2	DM	7	Developmental++	2	0.992769	Testis	NA	NA	NA	1	NA	NA	0.995277	0.997638	0.0223881	NA	NA	NA	2	NA	NA	5	blue
ENSG00000039319	ZFYVE16	M10	Not_DM	NA	NA	4	0.172338	Kidney	0.371938	0.140451	0.288843	0.273938	0.270173	0.185454	0.359233	0.273938	1	NA	NA	2	1	NA	2	1	green
ENSG00000039523	FAM65A	M2	Not_DM	NA	NA	6	0.2379	Kidney	0.197765	0.105158	0.146726	0.286202	0.229353	0.177941	0.330144	0.197765	1	2	4	NA	6	6	1	1	blue
ENSG00000039537	C6	M3	DM	NA	NA	4	0.811643	Liver	NA	NA	0.802694	1	0.458254	NA	0.888627	0.845661	0.30597	NA	NA	6	4	5	NA	5	brown
ENSG00000039560	RAI14	M21	Not_DM	NA	NA	6	0.166718	Brain	0.545999	0.596243	0.348261	0.217776	0.226254	0.256449	0.270577	0.270577	0.955224	8	1	2	5	NA	2	3	purple
ENSG00000039600	SOX30	M29	Not_DM	NA	NA	2	0.898247	Testis	1	NA	NA	NA	NA	0.791326	0.787904	0.791326	0.0970149	NA	NA	NA	NA	NA	3	4	turquoise
ENSG00000039650	PNKP	M30	DM	5	Developmental++	3	0.121943	Heart	0.158115	0.168924	0.236017	0.196005	0.238745	0.187107	0.222658	0.196005	1	5	NA	NA	NA	3	NA	6	white
ENSG00000039987	BEST2	NA	Not_DM	NA	NA	0	NA	Ovary	NA	NA	NA	NA	NA	NA	NA	NA	0	NA	NA	NA	NA	NA	NA	NA	NA
ENSG00000040199	PHLPP2	M2	Not_DM	NA	NA	5	0.252266	Cerebellum	0.278146	0.237794	0.59542	0.439775	0.67962	0.394307	0.568905	0.439775	0.91791	NA	2	5	NA	4	3	NA	blue
ENSG00000040275	SPDL1	M22	DM	1	Nervous system	7	0.187265	Testis	0.521333	0.413327	0.341932	0.312031	0.420843	0.227271	0.456106	0.413327	0.985075	1	1	2	5	6	NA	3	red
ENSG00000040341	STAU2	M2	Not_DM	NA	NA	4	0.2018	Brain	0.164529	0.205768	0.265309	0.26729	0.263599	0.30184	0.374497	0.265309	1	NA	5	1	NA	NA	2	1	blue
ENSG00000040487	PQLC2	M30	Not_DM	NA	NA	1	0.191748	Liver	0.205898	0.256018	0.270654	0.332056	0.215444	0.210723	0.213763	0.215444	0.992537	NA	2	NA	NA	NA	NA	NA	white
ENSG00000040531	CTNS	M29	DM	2	MultipleSystems	4	0.326385	Testis	0.397933	0.373264	0.126798	0.284101	0.177964	0.171777	0.339779	0.284101	1	5	1	NA	6	NA	NA	4	turquoise
ENSG00000040608	RTN4R	M2	Not_DM	NA	NA	5	0.442526	Cerebellum	0.3359	0.433541	0.766462	0.715602	0.904984	0.426647	0.725118	0.715602	0.69403	6	2	NA	NA	5	3	NA	blue
ENSG00000040633	PHF23	M0	Not_DM	NA	NA	3	0.0533221	Brain	0.138342	0.165256	0.151747	0.146804	0.102487	0.15547	0.161971	0.151747	1	NA	1	NA	NA	NA	2	3	grey
ENSG00000040731	CDH10	M2	Not_DM	NA	NA	5	0.468765	Brain	0.337143	0.258289	0.93345	0.652797	1	0.731384	0.877034	0.731384	0.567164	6	4	NA	3	NA	2	3	blue
ENSG00000040933	INPP4A	M2	DM	2	MultipleSystems	4	0.427181	Cerebellum	0.154198	0.182805	0.206845	0.277899	0.428607	0.136958	0.464966	0.206845	0.970149	2	4	NA	5	NA	NA	1	blue
ENSG00000041353	RAB27B	M29	Not_DM	NA	NA	5	0.428462	Brain	0.701948	0.782137	0.980869	0.933391	0.804581	NA	0.828245	0.816413	0.365672	6	6	NA	1	6	NA	4	turquoise
ENSG00000041357	PSMA4	M18	Not_DM	NA	NA	3	0.071983	Liver	0.158806	0.182418	0.127321	0.137366	0.112762	0.123254	0.129065	0.129065	1	5	1	NA	NA	NA	1	NA	orange
ENSG00000041515	MYO16	M2	Not_DM	NA	NA	6	0.799115	Brain	0.585575	0.601401	0.948405	NA	0.977155	1	0.928757	0.938581	0.328358	3	6	5	NA	5	3	4	blue
ENSG00000041802	LSG1	M3	Not_DM	NA	NA	4	0.08244	Ovary	0.224658	0.227323	0.141028	0.0986684	0.112164	0.121985	0.167558	0.141028	1	8	1	NA	NA	NA	3	NA	brown
ENSG00000041880	PARP3	M1	Not_DM	NA	NA	6	0.334398	Liver	0.428985	0.348783	0.300899	0.369474	0.59704	0.239365	0.390823	0.369474	1	6	2	4	6	5	NA	5	black
ENSG00000041982	TNC	M31	DM	1	Ear Nose & Throat	5	0.374322	Kidney	0.686593	0.592785	0.624487	0.360899	0.841069	0.746059	0.661036	0.661036	0.753731	4	6	3	1	NA	2	NA	yellow
ENSG00000041988	THAP3	M12	Not_DM	NA	NA	0	0.0523953	Brain	0.186675	0.185836	0.311726	0.338273	0.279962	0.257329	0.226243	0.257329	0.992537	NA	NA	NA	NA	NA	NA	NA	grey60
ENSG00000042062	FAM65C	M14	Not_DM	NA	NA	6	0.636776	Liver	0.956409	0.751943	0.542511	0.786559	0.393377	0.368627	0.444818	0.542511	0.761194	5	5	NA	6	6	3	NA	lightgreen
ENSG00000042088	TDP1	M29	DM	1	Nervous system	7	0.19264	Testis	0.434043	0.435447	0.608561	0.267632	0.384885	0.235193	0.372473	0.384885	0.955224	1	1	2	5	NA	2	4	turquoise
ENSG00000042286	AIFM2	M28	Not_DM	NA	NA	5	0.379656	Heart	0.685931	0.69254	0.512365	0.729358	0.315379	0.595843	0.490777	0.595843	0.798507	6	2	4	6	NA	3	NA	tan
ENSG00000042304	C2orf83	M29	Not_DM	NA	NA	0	1	Brain	0.999847	NA	NA	NA	NA	NA	NA	0.999847	0.0149254	NA	NA	NA	NA	NA	NA	NA	turquoise
ENSG00000042317	SPATA7	M29	DM	1	Eye	2	0.55193	Testis	0.373587	0.292886	0.48293	0.397978	0.809495	0.179229	0.537863	0.397978	0.91791	NA	2	NA	NA	NA	NA	4	turquoise
ENSG00000042429	MED17	M31	DM	1	Developmental	5	0.196723	Kidney	0.335873	0.301202	0.36276	0.385143	0.311389	0.130018	0.350769	0.335873	0.992537	8	NA	5	1	NA	NA	1	yellow
ENSG00000042445	RETSAT	M3	Not_DM	NA	NA	7	0.381199	Liver	0.343937	0.282126	0.434324	0.409608	0.218479	0.212974	0.281153	0.282126	1	6	2	6	4	5	3	5	brown
ENSG00000042493	CAPG	M4	Not_DM	NA	NA	4	0.424715	Kidney	0.5754	0.775966	0.391099	0.349919	0.476468	0.173933	0.325324	0.391099	0.947761	NA	2	NA	6	6	NA	5	cyan
ENSG00000042753	AP2S1	M28	DM	1	Metabolic	2	0.158143	Brain	0.212342	0.127173	0.147255	0.151244	0.135364	0.12642	0.132313	0.135364	1	6	NA	4	NA	NA	NA	NA	tan
ENSG00000042781	USH2A	M1	DM	4	Developmental++	1	1	Liver	NA	NA	NA	NA	0.886229	NA	NA	0.886229	0.0373134	NA	NA	NA	NA	5	NA	NA	black
ENSG00000042813	ZPBP	M29	DM	2	MultipleSystems	2	0.906879	Testis	1	NA	NA	NA	NA	0.659145	0.709912	0.709912	0.179104	NA	NA	NA	NA	NA	3	4	turquoise
ENSG00000042832	TG	NA	DM	1	Endocrine	0	NA	Kidney	NA	NA	NA	NA	NA	NA	NA	NA	0	NA	NA	NA	NA	NA	NA	NA	NA
ENSG00000042980	ADAM28	M13	Not_DM	NA	NA	1	1	Testis	NA	NA	NA	NA	NA	NA	0.917395	0.917395	0.0223881	NA	NA	NA	NA	NA	NA	2	lightcyan
ENSG00000043039	BARX2	M29	Not_DM	NA	NA	3	0.918863	Kidney	0.963936	NA	NA	0.960102	NA	NA	0.893817	0.960102	0.0671642	NA	NA	NA	4	NA	NA	4	turquoise
ENSG00000043093	DCUN1D1	M29	Not_DM	NA	NA	2	0.416726	Testis	0.263291	0.168374	0.41755	0.401723	0.254924	0.273576	0.560894	0.273576	1	NA	NA	NA	NA	4	NA	4	turquoise
ENSG00000043143	JADE2	M17	Not_DM	NA	NA	7	0.29022	Brain	0.724598	0.704125	0.732433	0.709841	0.746883	0.432717	0.632901	0.709841	0.679104	6	2	6	4	1	3	5	midnightblue
ENSG00000043355	ZIC2	M2	DM	3	Developmental++	4	0.823373	Cerebellum	0.526463	0.216626	NA	NA	0.968193	NA	0.892476	0.709469	0.358209	1	NA	NA	NA	1	NA	4	blue
ENSG00000043462	LCP2	M3	Not_DM	NA	NA	5	0.830937	Liver	0.817578	NA	1	1	0.433858	NA	0.992395	0.992395	0.238806	7	NA	6	4	4	NA	5	brown
ENSG00000043514	TRIT1	M0	Not_DM	NA	NA	2	0.182856	Kidney	0.194864	0.16322	0.151118	0.303796	0.171585	0.162535	0.157941	0.16322	1	1	NA	NA	NA	NA	NA	NA	grey
ENSG00000043591	ADRB1	M12	Not_DM	NA	NA	3	0.871397	Heart	0.683159	NA	0.799011	1	NA	NA	NA	0.799011	0.126866	6	NA	4	4	NA	NA	NA	grey60
ENSG00000044012	GUCA2B	M1	Not_DM	NA	NA	1	1	Liver	NA	NA	NA	NA	0.829762	NA	NA	0.829762	0.0447761	NA	NA	NA	NA	5	NA	NA	black
ENSG00000044090	CUL7	M10	DM	2	Developmental++	7	0.102502	Kidney	0.232655	0.12494	0.278554	0.192976	0.299629	0.103428	0.277884	0.232655	1	8	NA	NA	3	3	1	1	green
ENSG00000044115	CTNNA1	M21	DM	2	MultipleSystems	5	0.123237	Heart	0.20607	0.272656	0.0789022	0.10145	0.123642	0.126298	0.194444	0.126298	1	5	1	NA	NA	NA	2	1	purple
ENSG00000044446	PHKA2	M15	DM	3	MultipleSystems	4	0.292384	Liver	0.322399	0.244278	0.153718	0.255551	0.18504	0.105609	0.154976	0.18504	1	8	2	NA	NA	NA	3	NA	lightyellow
ENSG00000044459	CNTLN	M22	Not_DM	NA	NA	5	0.170313	Ovary	0.729242	0.685495	0.553228	0.497273	0.322006	0.325246	0.442451	0.497273	0.880597	1	1	NA	5	NA	NA	1	red
ENSG00000044524	EPHA3	M31	DM	3	Developmental++	6	0.468578	Brain	0.599225	0.688803	0.498731	0.776076	0.862817	0.778617	0.797494	0.776076	0.634328	4	5	NA	5	NA	2	1	yellow
ENSG00000044574	HSPA5	M23	Not_DM	NA	NA	5	0.212358	Kidney	0.153313	0.168573	0.0961306	0.274127	0.137623	0.0620172	0.164362	0.153313	1	5	1	NA	NA	NA	3	3	royalblue
ENSG00000046604	DSG2	M21	DM	2	Developmental++	5	0.146735	Kidney	0.854919	0.865204	0.235457	0.21354	0.414582	0.220643	0.486876	0.414582	0.798507	1	1	NA	NA	NA	2	1	purple
ENSG00000046647	GEMIN8	M0	Not_DM	NA	NA	4	0.0669902	Heart	0.14313	0.132905	0.149753	0.0748177	0.154377	0.162558	0.280237	0.149753	1	3	NA	NA	NA	3	1	2	grey
ENSG00000046651	OFD1	M16	DM	6	Developmental++	2	0.14604	Ovary	0.219851	0.109104	0.231676	0.118397	0.180252	0.10477	0.144104	0.144104	1	NA	NA	5	NA	NA	NA	NA	magenta
ENSG00000046653	GPM6B	M2	Not_DM	NA	NA	4	0.529554	Brain	0.213461	0.151185	0.409461	0.562441	0.875093	0.533472	0.634289	0.533472	0.820896	6	4	NA	NA	NA	2	2	blue
ENSG00000046774	MAGEC2	M16	Not_DM	NA	NA	2	0.862723	Testis	NA	NA	NA	NA	NA	0.767342	0.712507	0.739925	0.11194	NA	NA	NA	NA	NA	3	4	magenta
ENSG00000046889	PREX2	M31	Not_DM	NA	NA	3	0.377736	Cerebellum	0.493786	0.487199	0.759756	0.678301	1	0.774179	0.834465	0.759756	0.634328	NA	3	1	NA	NA	2	NA	yellow
ENSG00000047056	WDR37	M2	Not_DM	NA	NA	1	0.197376	Testis	0.156485	0.128778	0.224237	0.148916	0.133528	0.107139	0.373615	0.148916	1	NA	NA	NA	NA	NA	NA	4	blue
ENSG00000047188	YTHDC2	M10	Not_DM	NA	NA	3	0.101456	Brain	0.251383	0.132759	0.262289	0.278603	0.142935	0.152294	0.237219	0.237219	1	8	NA	2	5	NA	NA	NA	green
ENSG00000047230	CTPS2	M10	Not_DM	NA	NA	7	0.0723974	Brain	0.42904	0.23067	0.258354	0.200747	0.263837	0.2966	0.381428	0.263837	0.970149	NA	1	2	5	3	2	1	green
ENSG00000047249	ATP6V1H	M13	Not_DM	NA	NA	7	0.297561	Brain	0.280112	0.158301	0.257105	0.30992	0.233585	0.212567	0.199732	0.233585	1	6	4	4	4	6	3	6	lightcyan
ENSG00000047315	POLR2B	M10	Not_DM	NA	NA	4	0.132831	Brain	0.207331	0.127984	0.180949	0.153061	0.157715	0.119382	0.153529	0.153529	1	8	5	NA	5	NA	NA	1	green
ENSG00000047346	FAM214A	M1	Not_DM	NA	NA	3	0.142308	Cerebellum	0.281008	0.278324	0.315872	0.273583	0.373217	0.308481	0.303318	0.303318	1	NA	2	NA	NA	NA	3	NA	black
ENSG00000047365	ARAP2	M13	Not_DM	NA	NA	5	0.566598	Brain	0.645186	0.596159	NA	0.884659	0.818345	0.864788	0.604047	0.731766	0.447761	6	4	NA	2	1	3	NA	lightcyan
ENSG00000047410	TPR	M22	Not_DM	NA	NA	5	0.179589	Testis	0.286863	0.231373	0.205948	0.153119	0.236337	0.104304	0.323237	0.231373	1	8	1	2	5	6	NA	NA	red
ENSG00000047457	CP	M3	DM	2	MultipleSystems	3	0.900649	Liver	NA	0.936383	0.980021	NA	0.37778	NA	1	0.958202	0.208955	NA	NA	6	NA	NA	NA	5	brown
ENSG00000047578	KIAA0556	M29	DM	2	Developmental++	3	0.399148	Testis	0.304215	0.276499	0.45831	0.157853	0.650788	0.220338	0.462444	0.304215	0.992537	8	5	NA	NA	2	NA	NA	turquoise
ENSG00000047579	DTNBP1	M9	DM	5	Developmental++	3	0.238791	Heart	0.298615	0.221226	0.381477	0.238615	0.461241	0.211778	0.248681	0.248681	1	7	NA	4	6	NA	NA	NA	darkturquoise
ENSG00000047597	XK	M14	DM	1	Blood	5	0.709024	Liver	0.762524	0.61206	0.570541	0.948727	0.561588	0.734421	0.99152	0.734421	0.5	7	NA	3	NA	6	3	NA	lightgreen
ENSG00000047617	ANO2	M29	Not_DM	NA	NA	4	0.716297	Testis	0.970907	1	0.94847	NA	NA	1	0.828568	0.970907	0.104478	5	5	6	NA	NA	NA	4	turquoise
ENSG00000047621	C12orf4	M2	DM	2	Developmental++	3	0.139998	Brain	0.197062	0.120418	0.370068	0.320759	0.261259	0.168137	0.226566	0.226566	1	NA	NA	NA	5	6	3	NA	blue
ENSG00000047634	SCML1	M3	Not_DM	NA	NA	4	0.294219	Liver	0.518549	0.349337	0.497799	0.23935	0.15412	0.426322	0.301184	0.349337	1	1	3	NA	NA	NA	3	4	brown
ENSG00000047644	WWC3	M20	Not_DM	NA	NA	6	0.191244	Heart	0.348218	0.156123	0.12566	0.104307	0.29635	0.198328	0.293287	0.198328	1	1	2	NA	3	6	2	1	pink
ENSG00000047648	ARHGAP6	M21	DM	NA	NA	6	0.576845	Kidney	1	0.882275	0.526008	0.578243	0.833622	0.76257	0.792844	0.792844	0.537313	NA	6	3	2	3	2	2	purple
ENSG00000047662	FAM184B	M2	Not_DM	NA	NA	3	0.841595	Cerebellum	0.576697	0.760728	NA	1	NA	NA	NA	0.760728	0.238806	3	NA	NA	NA	NA	NA	NA	blue
ENSG00000047849	MAP4	M19	DM	4	Developmental++	3	0.225049	Heart	0.104818	0.100835	0.162621	0.155527	0.298858	0.107892	0.204506	0.155527	1	2	NA	NA	NA	NA	3	3	paleturquoise
ENSG00000047932	GOPC	M10	Not_DM	NA	NA	3	0.147433	Heart	0.179662	0.0801266	0.245457	0.242761	0.0995336	0.0991527	0.246896	0.179662	1	NA	NA	5	1	NA	NA	1	green
ENSG00000047936	ROS1	M29	Not_DM	NA	NA	1	1	Testis	NA	NA	NA	NA	NA	NA	0.955741	0.955741	0.0223881	NA	NA	NA	NA	NA	NA	5	turquoise
ENSG00000048028	USP28	M20	Not_DM	NA	NA	6	0.371653	Heart	0.397308	0.185987	0.157169	0.190671	0.354861	0.164306	0.306883	0.190671	1	1	2	5	5	2	NA	1	pink
ENSG00000048052	HDAC9	M31	Not_DM	NA	NA	2	0.538128	Brain	0.348223	0.404326	0.521852	0.90452	NA	0.739076	0.692815	0.607334	0.604478	NA	NA	5	1	NA	NA	NA	yellow
ENSG00000048140	TSPAN17	M30	Not_DM	NA	NA	3	0.234057	Liver	0.11212	0.225462	0.211769	0.20255	0.282282	0.121538	0.220549	0.211769	1	NA	4	NA	NA	6	NA	6	white
ENSG00000048162	NOP16	M28	Not_DM	NA	NA	1	0.269603	Liver	0.171998	0.294658	0.313031	0.288292	0.172095	0.256838	0.276981	0.276981	1	NA	NA	4	NA	NA	NA	NA	tan
ENSG00000048342	CC2D2A	M31	DM	4	Developmental++	5	0.239797	Testis	0.351825	0.408236	0.375505	0.171819	0.890694	0.425571	0.516388	0.408236	0.895522	8	5	NA	NA	2	2	2	yellow
ENSG00000048392	RRM2B	M17	DM	7	MultipleSystems	5	0.132504	Brain	0.32904	0.178954	0.367251	0.293208	0.280804	0.287239	0.498849	0.293208	1	2	NA	1	2	1	NA	2	midnightblue
ENSG00000048405	ZNF800	M14	Not_DM	NA	NA	4	0.289397	Testis	0.514729	0.367971	0.415778	0.462409	0.34169	0.408067	0.561605	0.415778	0.992537	8	NA	NA	NA	4	NA	4	lightgreen
ENSG00000048462	TNFRSF17	M29	Not_DM	NA	NA	1	1	Testis	NA	NA	NA	NA	NA	NA	0.849219	0.849219	0.0447761	NA	NA	NA	NA	NA	NA	4	turquoise
ENSG00000048471	SNX29	M31	Not_DM	NA	NA	5	0.294783	Kidney	0.443744	0.411081	0.501699	0.248359	0.745663	0.526696	0.427377	0.443744	0.925373	8	5	NA	2	6	2	NA	yellow
ENSG00000048540	LMO3	M2	Not_DM	NA	NA	3	0.863056	Brain	0.388784	0.515532	0.977406	NA	NA	1	1	0.977406	0.335821	2	5	3	NA	NA	NA	NA	blue
ENSG00000048544	MRPS10	M28	Not_DM	NA	NA	4	0.231859	Heart	0.0941167	0.137708	0.271892	0.121593	0.142225	0.173658	0.135904	0.137708	1	NA	3	4	4	NA	3	NA	tan
ENSG00000048545	GUCA1A	M29	DM	1	Eye	3	0.855793	Testis	0.592663	0.789795	NA	NA	1	0.955056	0.812761	0.812761	0.298507	NA	5	NA	NA	3	NA	4	turquoise
ENSG00000048649	RSF1	M10	Not_DM	NA	NA	5	0.176787	Brain	0.371542	0.254254	0.363019	0.285938	0.346746	0.236378	0.37216	0.346746	1	8	5	2	NA	NA	NA	1	green
ENSG00000048707	VPS13D	M19	Not_DM	NA	NA	1	0.263534	Heart	0.255613	0.221801	0.285919	0.23595	0.463811	0.324471	0.303867	0.285919	1	NA	NA	NA	4	NA	NA	NA	paleturquoise
ENSG00000048740	CELF2	M2	Not_DM	NA	NA	4	0.438043	Brain	0.247845	0.276492	0.173125	0.582556	0.65797	0.701485	0.545167	0.545167	0.947761	3	6	NA	5	NA	2	NA	blue
ENSG00000048828	FAM120A	M3	DM	1	Eye	4	0.169582	Liver	0.145859	0.179038	0.105608	0.136937	0.137027	0.083142	0.193896	0.137027	1	7	2	NA	4	NA	NA	2	brown
ENSG00000048991	R3HDM1	M2	Not_DM	NA	NA	5	0.356866	Brain	0.227619	0.275049	0.345564	0.250299	0.366918	0.180273	0.289206	0.275049	1	6	NA	2	5	3	NA	3	blue
ENSG00000049089	COL9A2	M31	DM	3	Developmental++	3	0.400378	Brain	0.4121	0.302819	0.772344	0.283189	0.912209	0.47786	0.464779	0.464779	0.80597	NA	NA	3	NA	3	NA	6	yellow
ENSG00000049130	KITLG	M31	DM	2	MultipleSystems	3	0.374925	Cerebellum	0.324499	0.635677	0.434986	0.388534	0.528493	0.27745	0.494023	0.434986	0.992537	NA	6	NA	NA	NA	3	2	yellow
ENSG00000049167	ERCC8	M22	DM	2	Developmental++	7	0.135672	Brain	0.481285	0.461072	0.401857	0.317204	0.43902	0.434477	0.3753	0.434477	0.992537	8	5	2	5	2	2	4	red
ENSG00000049192	ADAMTS6	M22	Not_DM	NA	NA	6	0.373797	Heart	0.878198	0.802968	0.488694	0.913149	1	0.87247	0.878814	0.878198	0.365672	1	5	2	3	3	2	NA	red
ENSG00000049239	H6PD	M23	DM	1	Metabolic	5	0.21128	Liver	0.392544	0.363864	0.193703	0.170004	0.251463	0.151793	0.28804	0.251463	1	1	NA	NA	3	5	NA	1	royalblue
ENSG00000049245	VAMP3	M7	Not_DM	NA	NA	4	0.138322	Brain	0.360509	0.162164	0.139365	0.0923789	0.143118	0.0443527	0.0968506	0.139365	1	7	2	6	NA	NA	NA	5	darkorange
ENSG00000049246	PER3	M11	DM	NA	NA	7	0.326479	Cerebellum	0.498364	0.523861	0.406777	0.442991	0.74166	0.415915	0.674922	0.498364	1	7	2	1	4	5	3	5	greenyellow
ENSG00000049247	UTS2	NA	Not_DM	NA	NA	0	NA	Ovary	NA	NA	NA	NA	NA	NA	NA	NA	0	NA	NA	NA	NA	NA	NA	NA	NA
ENSG00000049249	TNFRSF9	NA	Not_DM	NA	NA	0	NA	Liver	NA	NA	NA	NA	NA	NA	NA	NA	0	NA	NA	NA	NA	NA	NA	NA	NA
ENSG00000049283	EPN3	M7	Not_DM	NA	NA	3	0.69145	Ovary	NA	NA	0.381086	0.6859	NA	0.387004	0.801123	0.536452	0.380597	NA	NA	NA	4	NA	3	6	darkorange
ENSG00000049323	LTBP1	M21	Not_DM	NA	NA	4	0.244556	Heart	0.630014	0.745723	0.129969	0.169017	0.32045	0.124268	0.348247	0.32045	0.925373	1	1	NA	NA	6	NA	1	purple
ENSG00000049449	RCN1	M21	Not_DM	NA	NA	6	0.119931	Testis	0.404226	0.251994	0.283165	0.153749	0.285471	0.185965	0.276943	0.276943	0.992537	5	1	NA	NA	NA	1	2	purple
ENSG00000049540	ELN	M7	DM	8	Developmental++	5	0.375562	Heart	0.525053	0.367989	0.373537	0.459635	0.534771	0.383389	0.578544	0.459635	0.970149	NA	4	NA	NA	1	3	2	darkorange
ENSG00000049541	RFC2	M22	DM	3	Developmental++	7	0.0934927	Brain	0.262322	0.335097	0.152725	0.234213	0.168827	0.116264	0.188322	0.188322	1	1	1	NA	3	3	3	3	red
ENSG00000049618	ARID1B	M10	DM	7	Developmental++	7	0.162916	Cerebellum	0.290799	0.233749	0.239455	0.132153	0.377246	0.188736	0.393599	0.239455	1	8	5	2	5	NA	2	1	green
ENSG00000049656	CLPTM1L	M3	DM	3	Developmental++	4	0.233134	Liver	0.115035	0.158258	0.173588	0.191328	0.217325	0.225226	0.1444	0.173588	1	NA	NA	NA	6	5	3	NA	brown
ENSG00000049759	NEDD4L	M31	DM	1	Nervous system	7	0.349987	Brain	0.239647	0.221723	0.282419	0.233918	0.486237	0.326788	0.514393	0.282419	0.977612	3	6	5	2	6	2	1	yellow
ENSG00000049768	FOXP3	M29	DM	5	Developmental++	3	0.945995	Liver	NA	NA	NA	NA	0.877015	1	1	1	0.0522388	NA	NA	NA	NA	5	3	4	turquoise
ENSG00000049769	PPP1R3F	M2	Not_DM	NA	NA	4	0.536368	Brain	0.371312	0.294227	0.445098	0.568322	0.640004	0.383509	0.411156	0.411156	0.955224	6	2	4	6	NA	NA	NA	blue
ENSG00000049860	HEXB	M17	DM	2	MultipleSystems	5	0.22633	Liver	0.363483	0.315839	0.342892	0.253956	0.180964	0.134513	0.360746	0.315839	1	7	2	6	NA	NA	NA	2	midnightblue
ENSG00000049883	PTCD2	M23	Not_DM	NA	NA	4	0.339456	Heart	0.471546	0.567899	0.542582	0.296241	0.392704	0.373669	0.460001	0.460001	0.962687	5	1	4	NA	NA	NA	1	royalblue
ENSG00000050030	KIAA2022	M2	DM	3	Developmental++	2	0.793542	Brain	0.529049	0.475151	NA	0.994019	NA	NA	0.970242	0.749646	0.328358	3	6	NA	NA	NA	NA	NA	blue
ENSG00000050130	JKAMP	M29	Not_DM	NA	NA	1	0.13062	Heart	0.136276	0.0949897	0.28454	0.236494	0.135243	0.114329	0.109211	0.135243	1	7	NA	NA	NA	NA	NA	NA	turquoise
ENSG00000050165	DKK3	M19	Not_DM	NA	NA	5	0.378762	Heart	0.275111	0.174051	0.293391	0.34523	0.605365	0.280826	0.258978	0.280826	1	6	4	NA	NA	1	3	5	paleturquoise
ENSG00000050327	ARHGEF5	M15	Not_DM	NA	NA	3	0.772885	Kidney	NA	NA	NA	0.544111	0.882228	0.854516	0.893213	0.868372	0.231343	NA	NA	NA	2	NA	1	2	lightyellow
ENSG00000050344	NFE2L3	M31	Not_DM	NA	NA	4	0.489497	Ovary	0.668354	0.705338	NA	0.358524	0.980961	0.316635	0.598493	0.633423	0.552239	NA	6	NA	NA	4	NA	6	yellow
ENSG00000050393	MCUR1	M0	Not_DM	NA	NA	2	0.27221	Brain	0.314137	0.201053	0.165496	0.156851	0.119753	0.180471	0.259292	0.180471	1	NA	NA	NA	4	NA	NA	1	grey
ENSG00000050405	LIMA1	M15	Not_DM	NA	NA	3	0.252423	Cerebellum	0.359807	0.440577	0.290444	0.234734	0.35478	0.150394	0.344253	0.344253	1	NA	2	NA	2	NA	NA	2	lightyellow
ENSG00000050426	LETMD1	M3	Not_DM	NA	NA	5	0.0774451	Kidney	0.105489	0.100803	0.160311	0.129259	0.126616	0.0672609	0.159862	0.126616	1	2	NA	NA	NA	NA	1	2	brown
ENSG00000050438	SLC4A8	M2	Not_DM	NA	NA	4	0.669287	Cerebellum	0.505525	0.528716	NA	0.883663	NA	0.582776	0.836154	0.582776	0.537313	NA	5	NA	NA	NA	3	4	blue
ENSG00000050555	LAMC3	M29	DM	2	Developmental++	2	0.300443	Kidney	0.803857	0.924251	0.591027	0.445705	0.805794	0.342123	0.365527	0.591027	0.716418	NA	1	NA	NA	NA	NA	NA	turquoise
ENSG00000050628	PTGER3	M4	Not_DM	NA	NA	3	0.630279	Kidney	0.911752	0.776852	0.782714	0.589101	NA	0.918288	0.854692	0.818703	0.38806	NA	5	NA	NA	NA	NA	2	cyan
ENSG00000050730	TNIP3	NA	Not_DM	NA	NA	0	NA	Cerebellum	NA	NA	NA	NA	NA	NA	NA	NA	0	NA	NA	NA	NA	NA	NA	NA	NA
ENSG00000050748	MAPK9	M2	Not_DM	NA	NA	3	0.375378	Brain	0.263224	0.213533	0.147429	0.137432	0.154846	0.135493	0.182477	0.154846	1	6	4	NA	NA	NA	3	NA	blue
ENSG00000050767	COL23A1	M20	Not_DM	NA	NA	4	0.339681	Heart	0.656234	0.53509	0.437374	0.619269	0.92033	0.340648	0.478717	0.53509	0.776119	7	NA	3	3	NA	NA	NA	pink
ENSG00000050820	BCAR1	M30	Not_DM	NA	NA	1	0.202122	Heart	0.26741	0.279692	0.264805	0.261299	0.394134	0.125723	0.1635	0.264805	0.985075	NA	2	NA	NA	NA	NA	NA	white
ENSG00000051009	FAM160A2	M29	Not_DM	NA	NA	2	0.127119	Testis	0.100956	0.115733	0.161503	0.0928489	0.120112	0.10527	0.150797	0.115733	1	NA	NA	NA	NA	NA	3	NA	turquoise
ENSG00000051108	HERPUD1	M17	Not_DM	NA	NA	6	0.298976	Kidney	0.238357	0.229284	0.246323	0.415218	0.235896	0.251958	0.311756	0.246323	1	6	4	6	2	5	NA	5	midnightblue
ENSG00000051128	HOMER3	M2	Not_DM	NA	NA	4	0.482438	Cerebellum	0.399061	0.456853	0.486931	0.36881	0.821603	0.399853	0.513388	0.456853	0.880597	4	2	NA	NA	NA	1	1	blue
ENSG00000051180	RAD51	M22	DM	NA	NA	7	0.146645	Testis	0.76064	0.833309	0.479259	0.487112	0.44098	0.201823	0.441776	0.479259	0.686567	1	1	2	5	6	3	NA	red
ENSG00000051341	POLQ	M22	Not_DM	NA	NA	7	0.328256	Liver	0.847836	0.892058	0.597905	0.544014	0.552171	0.600174	0.813328	0.600174	0.574627	1	1	2	5	6	2	3	red
ENSG00000051382	PIK3CB	M13	Not_DM	NA	NA	6	0.14372	Brain	0.303469	0.287266	0.341745	0.340248	0.288706	0.32322	0.572652	0.32322	1	6	4	1	NA	NA	3	NA	lightcyan
ENSG00000051523	CYBA	M18	DM	3	MultipleSystems	2	0.447454	Liver	0.543273	0.792216	0.247092	0.301598	0.398365	0.382635	0.527193	0.398365	0.91791	NA	NA	NA	6	NA	NA	2	orange
ENSG00000051596	THOC3	M29	Not_DM	NA	NA	2	0.303838	Ovary	0.419978	0.307842	0.633741	0.48814	0.418884	0.371281	0.421676	0.419978	0.970149	NA	NA	3	NA	3	NA	NA	turquoise
ENSG00000051620	HEBP2	M5	Not_DM	NA	NA	6	0.387145	Heart	0.485866	0.319225	0.404642	0.260034	0.37181	0.180029	0.434573	0.37181	0.985075	4	2	4	4	5	NA	2	darkgreen
ENSG00000051825	MPHOSPH9	M22	Not_DM	NA	NA	6	0.100293	Heart	0.495267	0.312509	0.414688	0.364204	0.319494	0.229473	0.349517	0.349517	0.992537	1	3	2	5	4	NA	4	red
ENSG00000052126	PLEKHA5	M31	Not_DM	NA	NA	5	0.183117	Testis	0.318599	0.282773	0.229357	0.240996	0.388651	0.155774	0.436859	0.282773	1	8	5	NA	NA	5	NA	2	yellow
ENSG00000052344	PRSS8	M15	Not_DM	NA	NA	5	0.636304	Kidney	0.977987	0.993463	1	0.452541	0.681591	0.343083	0.464133	0.681591	0.529851	5	3	NA	6	1	NA	1	lightyellow
ENSG00000052723	SIKE1	M10	Not_DM	NA	NA	6	0.152636	Kidney	0.333125	0.15913	0.311781	0.262161	0.179096	0.157157	0.32939	0.262161	1	8	NA	2	1	NA	2	1	green
ENSG00000052749	RRP12	M16	Not_DM	NA	NA	5	0.25951	Ovary	0.29463	0.425184	0.413404	0.249437	0.31634	0.2156	0.240269	0.29463	0.992537	5	1	NA	3	3	3	NA	magenta
ENSG00000052795	FNIP2	M10	Not_DM	NA	NA	2	0.192672	Heart	0.318547	0.343552	0.30807	0.233269	0.244535	0.413603	0.369962	0.318547	1	NA	5	NA	NA	NA	2	NA	green
ENSG00000052802	MSMO1	M3	DM	3	Developmental++	4	0.323312	Liver	0.239437	0.263625	0.513672	0.223902	0.187216	0.181627	0.420719	0.239437	1	4	5	NA	NA	NA	NA	6	brown
ENSG00000052841	TTC17	M15	Not_DM	NA	NA	5	0.0732302	Kidney	0.188291	0.111855	0.147419	0.137269	0.15353	0.12524	0.158665	0.147419	1	8	NA	NA	1	NA	1	NA	lightyellow
ENSG00000052850	ALX4	M31	DM	7	Developmental++	4	0.72097	Brain	0.94931	0.973179	1	0.978547	NA	0.592636	0.839762	0.961245	0.208955	1	1	NA	3	NA	NA	NA	yellow
ENSG00000053108	FSTL4	M13	Not_DM	NA	NA	3	0.68471	Cerebellum	0.769155	0.491677	NA	0.974571	NA	NA	0.832888	0.801021	0.291045	7	4	NA	4	NA	NA	NA	lightcyan
ENSG00000053254	FOXN3	M10	Not_DM	NA	NA	3	0.237426	Cerebellum	0.288458	0.244815	0.144841	0.240208	0.137123	0.187585	0.369695	0.240208	1	8	2	NA	NA	NA	NA	1	green
ENSG00000053328	METTL24	M4	Not_DM	NA	NA	6	0.355853	Ovary	0.951937	0.954007	0.940263	0.55277	1	0.698954	0.822941	0.940263	0.395522	5	3	3	5	NA	2	3	cyan
ENSG00000053371	AKR7A2	M3	Not_DM	NA	NA	3	0.15002	Kidney	0.198788	0.180824	0.235807	0.219022	0.0900169	0.113737	0.0705769	0.180824	1	5	NA	4	6	NA	NA	NA	brown
ENSG00000053372	MRTO4	M29	Not_DM	NA	NA	4	0.154462	Liver	0.137536	0.194639	0.157753	0.166415	0.228835	0.104367	0.149879	0.157753	1	7	1	NA	3	3	NA	NA	turquoise
ENSG00000053438	NNAT	M31	Not_DM	NA	NA	7	0.409403	Cerebellum	0.183505	0.27629	0.413709	0.384679	0.780328	0.236077	0.412227	0.384679	0.902985	4	5	2	5	3	NA	1	yellow
ENSG00000053501	USE1	M12	Not_DM	NA	NA	2	0.184927	Brain	0.226215	0.233382	0.268431	0.247486	0.204117	0.290901	0.167766	0.233382	1	NA	NA	4	NA	NA	NA	NA	grey60
ENSG00000053524	MCF2L2	M2	Not_DM	NA	NA	4	0.735778	Brain	0.854029	0.663389	NA	NA	NA	0.573388	0.952026	0.758709	0.216418	6	4	NA	NA	NA	3	3	blue
ENSG00000053702	NRIP2	M11	Not_DM	NA	NA	7	0.442707	Cerebellum	0.850819	0.627845	0.722566	0.318559	0.977422	0.51985	0.669904	0.669904	0.619403	6	2	1	2	1	2	1	greenyellow
ENSG00000053747	LAMA3	M0	DM	4	Developmental++	4	0.626429	Heart	0.983457	1	0.75815	1	NA	0.868156	0.765194	0.925806	0.261194	NA	6	1	NA	NA	3	5	grey
ENSG00000053770	AP5M1	M0	Not_DM	NA	NA	2	0.169131	Heart	0.193103	0.178493	0.223631	0.256537	0.142303	0.235852	0.170226	0.193103	1	NA	NA	NA	NA	1	2	NA	grey
ENSG00000053900	ANAPC4	M0	Not_DM	NA	NA	2	0.210994	Ovary	0.146415	0.16271	0.257923	0.28309	0.247729	0.2497	0.38899	0.2497	1	NA	NA	5	NA	NA	NA	2	grey
ENSG00000053918	KCNQ1	M7	DM	7	Developmental++	4	0.617228	Kidney	NA	NA	0.312583	0.664335	0.968975	0.508552	0.817429	0.664335	0.470149	NA	NA	1	4	NA	3	2	darkorange
ENSG00000054116	TRAPPC3	M28	Not_DM	NA	NA	6	0.103694	Testis	0.144614	0.134717	0.196795	0.146121	0.0817107	0.0681196	0.201872	0.144614	1	6	4	4	4	NA	3	4	tan
ENSG00000054118	THRAP3	M10	Not_DM	NA	NA	6	0.0498282	Cerebellum	0.167521	0.161659	0.0913783	0.0954379	0.110943	0.0919171	0.137864	0.110943	1	1	1	NA	5	6	2	1	green
ENSG00000054148	PHPT1	M28	Not_DM	NA	NA	4	0.209576	Heart	0.152116	0.254614	0.206077	0.208641	0.186036	0.198896	0.175263	0.198896	1	6	2	4	6	NA	NA	NA	tan
ENSG00000054179	ENTPD2	M29	Not_DM	NA	NA	4	0.521139	Testis	0.847592	0.724252	0.645018	0.841066	1	0.845907	0.56736	0.841066	0.529851	6	4	NA	NA	NA	3	5	turquoise
ENSG00000054219	LY75	NA	Not_DM	NA	NA	0	NA	Ovary	NA	NA	NA	NA	NA	NA	NA	NA	0	NA	NA	NA	NA	NA	NA	NA	NA
ENSG00000054267	ARID4B	M10	Not_DM	NA	NA	3	0.102314	Kidney	0.296814	0.213704	0.380289	0.29711	0.232642	0.213038	0.315191	0.296814	1	8	NA	2	1	NA	NA	NA	green
ENSG00000054277	OPN3	M15	Not_DM	NA	NA	4	0.166846	Testis	0.356543	0.705273	0.320618	0.226314	0.302733	0.239631	0.33483	0.320618	0.992537	7	1	NA	NA	NA	2	6	lightyellow
ENSG00000054282	SDCCAG8	M0	DM	3	Developmental++	3	0.0915678	Heart	0.17802	0.12959	0.202148	0.193974	0.226314	0.237891	0.206983	0.202148	1	NA	NA	NA	NA	NA	1	NA	grey
ENSG00000054356	PTPRN	M2	Not_DM	NA	NA	2	0.818418	Brain	0.478392	0.388986	NA	0.955448	1	NA	NA	0.71692	0.313433	6	4	NA	NA	NA	NA	NA	blue
ENSG00000054392	HHAT	M21	DM	NA	NA	6	0.205993	Heart	0.842814	0.809231	0.494725	0.172981	0.767874	0.396225	0.579841	0.579841	0.80597	5	1	NA	NA	2	2	NA	purple
ENSG00000054523	KIF1B	M2	DM	2	MultipleSystems	4	0.375514	Brain	0.220849	0.130514	0.302098	0.18791	0.417859	0.240186	0.274422	0.240186	1	NA	NA	2	5	NA	NA	3	blue
ENSG00000054598	FOXC1	M4	DM	7	Developmental++	6	0.295843	Ovary	0.706743	0.789518	0.444304	0.0971193	0.981184	0.634319	0.615343	0.634319	0.820896	5	NA	3	NA	2	2	1	cyan
ENSG00000054611	TBC1D22A	M28	Not_DM	NA	NA	2	0.162275	Heart	0.288401	0.331982	0.304671	0.256452	0.167573	0.174892	0.133376	0.256452	1	7	NA	4	NA	NA	NA	NA	tan
ENSG00000054654	SYNE2	M31	DM	2	Developmental++	6	0.35106	Brain	0.596908	0.359235	0.256322	0.281692	0.673782	0.225293	0.427572	0.359235	0.880597	8	1	NA	2	NA	3	2	yellow
ENSG00000054690	PLEKHH1	M2	Not_DM	NA	NA	7	0.522703	Brain	0.620966	0.410158	0.685842	0.224146	0.725686	0.306914	0.517607	0.517607	0.910448	7	2	NA	2	3	3	2	blue
ENSG00000054793	ATP9A	M2	Not_DM	NA	NA	4	0.390762	Cerebellum	0.129523	0.198267	0.341744	0.138453	0.333344	0.128144	0.258583	0.198267	1	2	6	2	1	NA	NA	NA	blue
ENSG00000054796	SPO11	M16	Not_DM	NA	NA	2	0.911363	Ovary	NA	NA	NA	NA	NA	0.775207	0.816814	0.79601	0.0895522	NA	NA	NA	NA	NA	3	4	magenta
ENSG00000054803	CBLN4	M2	Not_DM	NA	NA	5	0.534207	Testis	0.581631	0.7741	NA	0.73424	0.906003	0.714545	0.716101	0.725171	0.462687	6	6	NA	NA	5	1	2	blue
ENSG00000054938	CHRDL2	M29	Not_DM	NA	NA	3	0.665903	Heart	NA	NA	0.96846	NA	1	0.929851	0.933763	0.951112	0.0820896	NA	NA	6	NA	NA	3	4	turquoise
ENSG00000054965	FAM168A	M2	Not_DM	NA	NA	6	0.277987	Cerebellum	0.135649	0.140071	0.176912	0.0893343	0.271051	0.121097	0.287096	0.140071	1	2	6	2	5	5	NA	1	blue
ENSG00000054967	RELT	M22	Not_DM	NA	NA	6	0.393048	Liver	0.652965	0.453877	0.832356	0.682441	0.511233	0.381016	0.714348	0.652965	0.761194	5	NA	3	3	6	3	3	red
ENSG00000054983	GALC	M0	DM	3	MultipleSystems	2	0.107484	Testis	0.208879	0.170264	0.275939	0.17511	0.285345	0.171252	0.187048	0.187048	1	NA	NA	NA	NA	6	NA	NA	grey
ENSG00000055044	NOP58	M14	Not_DM	NA	NA	5	0.0597505	Ovary	0.221465	0.195162	0.111665	0.133532	0.111385	0.109678	0.13337	0.13337	1	1	3	NA	5	3	NA	6	lightgreen
ENSG00000055070	SZRD1	M23	Not_DM	NA	NA	5	0.0659735	Heart	0.262062	0.250465	0.135797	0.0680107	0.118336	0.144441	0.180637	0.144441	1	1	1	4	NA	NA	2	1	royalblue
ENSG00000055118	KCNH2	M14	DM	4	Developmental++	3	0.308642	Liver	0.474527	0.217361	0.241096	0.438878	0.496844	0.26529	0.265359	0.265359	0.91791	NA	NA	NA	3	6	1	NA	lightgreen
ENSG00000055130	CUL1	M29	Not_DM	NA	NA	5	0.185771	Testis	0.0767362	0.0891772	0.0880902	0.105986	0.0913327	0.111691	0.214204	0.0913327	1	5	1	NA	5	NA	3	4	turquoise
ENSG00000055147	FAM114A2	M29	Not_DM	NA	NA	5	0.277517	Testis	0.430168	0.462973	0.3201	0.261579	0.301702	0.161315	0.457021	0.3201	1	8	1	NA	NA	6	3	4	turquoise
ENSG00000055163	CYFIP2	M2	Not_DM	NA	NA	6	0.367779	Kidney	0.200851	0.151578	0.335693	0.438002	0.561793	0.19157	0.524518	0.335693	1	2	4	2	4	1	NA	1	blue
ENSG00000055208	TAB2	M21	DM	2	Developmental++	3	0.137295	Heart	0.231116	0.25549	0.208152	0.166456	0.169426	0.0965485	0.220479	0.208152	1	8	1	NA	NA	NA	NA	1	purple
ENSG00000055211	GINM1	M29	Not_DM	NA	NA	5	0.143912	Kidney	0.20602	0.138777	0.124425	0.173819	0.113506	0.123794	0.14266	0.138777	1	NA	2	1	2	1	NA	4	turquoise
ENSG00000055332	EIF2AK2	M10	Not_DM	NA	NA	2	0.120203	Kidney	0.178662	0.229645	0.377458	0.297938	0.306193	0.24836	0.491208	0.297938	0.985075	NA	NA	NA	1	NA	NA	2	green
ENSG00000055483	USP36	M11	Not_DM	NA	NA	5	0.0963384	Ovary	0.224252	0.243904	0.20934	0.296295	0.22709	0.150201	0.284978	0.22709	1	8	2	NA	NA	3	3	2	greenyellow
ENSG00000055609	KMT2C	M10	DM	4	MultipleSystems	3	0.256707	Brain	0.442367	0.220191	0.413048	0.208461	0.354868	0.222163	0.357215	0.354868	1	8	NA	NA	1	NA	NA	NA	green
ENSG00000055732	MCOLN3	M21	Not_DM	NA	NA	2	0.653611	Ovary	NA	NA	0.98	0.706765	NA	0.732616	0.881901	0.807259	0.216418	NA	NA	NA	NA	NA	3	2	purple
ENSG00000055813	CCDC85A	M2	Not_DM	NA	NA	5	0.482249	Brain	0.454992	0.558806	0.39869	0.890375	NA	0.654746	0.87069	0.606776	0.649254	2	6	1	3	NA	NA	1	blue
ENSG00000055917	PUM2	M31	Not_DM	NA	NA	5	0.143474	Brain	0.203775	0.0803203	0.210922	0.192013	0.109946	0.0952405	0.201951	0.192013	1	8	NA	5	1	NA	2	1	yellow
ENSG00000055950	MRPL43	M28	Not_DM	NA	NA	4	0.0929609	Testis	0.18517	0.192344	0.24005	0.184396	0.137364	0.203918	0.214906	0.192344	1	NA	2	4	6	NA	NA	4	tan
ENSG00000055955	ITIH4	M1	Not_DM	NA	NA	2	0.97694	Liver	NA	NA	NA	NA	0.709452	NA	0.95571	0.832581	0.126866	NA	NA	NA	NA	NA	NA	4	black
ENSG00000055957	ITIH1	M3	Not_DM	NA	NA	0	0.831737	Liver	NA	NA	1	1	0.110296	NA	1	1	0.186567	NA	NA	NA	NA	NA	NA	NA	brown
ENSG00000056050	HPF1	M2	Not_DM	NA	NA	4	0.0998406	Brain	0.109572	0.0953518	0.155596	0.181326	0.139668	0.0705586	0.206434	0.139668	1	NA	5	NA	5	6	NA	6	blue
ENSG00000056097	ZFR	M10	DM	NA	NA	3	0.0647489	Cerebellum	0.115955	0.131376	0.203522	0.16378	0.148842	0.124434	0.176141	0.148842	1	NA	1	NA	NA	NA	NA	1	green
ENSG00000056277	ZNF280C	M22	Not_DM	NA	NA	6	0.434224	Ovary	0.579451	0.618129	0.534771	0.434788	0.838578	0.309691	0.399148	0.534771	0.835821	8	1	2	5	2	3	NA	red
ENSG00000056291	NPFFR2	M16	Not_DM	NA	NA	1	1	Ovary	NA	NA	NA	NA	NA	0.872626	NA	0.872626	0.0298507	NA	NA	NA	NA	NA	NA	NA	magenta
ENSG00000056487	PHF21B	M31	Not_DM	NA	NA	4	0.676805	Cerebellum	0.587096	0.613596	0.993347	0.602583	NA	0.504347	0.721935	0.608089	0.544776	4	NA	3	NA	NA	NA	4	yellow
ENSG00000056558	TRAF1	M7	Not_DM	NA	NA	3	0.128033	Testis	0.45793	0.485356	0.361008	0.366533	0.735361	0.387378	0.487307	0.45793	0.910448	NA	2	NA	NA	5	NA	2	darkorange
ENSG00000056586	RC3H2	M10	Not_DM	NA	NA	4	0.1908	Brain	0.346311	0.227078	0.331832	0.296017	0.266502	0.192136	0.384792	0.296017	1	8	NA	2	1	NA	NA	1	green
ENSG00000056736	IL17RB	M3	Not_DM	NA	NA	5	0.375449	Liver	0.655953	0.509988	0.804343	0.747703	0.215798	0.768645	0.752509	0.747703	0.791045	7	2	3	4	NA	NA	5	brown
ENSG00000056972	TRAF3IP2	M7	DM	1	Skin	4	0.444846	Kidney	0.902533	0.983815	0.512501	0.505045	0.842203	0.39314	0.662338	0.662338	0.679104	NA	4	NA	2	NA	3	2	darkorange
ENSG00000056998	GYG2	M3	DM	1	Nervous system	6	0.140075	Ovary	0.514186	0.45501	0.578905	0.372594	0.246714	0.413899	0.592597	0.45501	0.910448	5	5	2	5	NA	2	1	brown
ENSG00000057019	DCBLD2	M21	Not_DM	NA	NA	6	0.288369	Heart	0.614276	0.464768	0.303654	0.253594	0.426163	0.159689	0.265809	0.303654	1	1	1	NA	5	2	NA	6	purple
ENSG00000057149	SERPINB3	M29	Not_DM	NA	NA	1	1	Testis	NA	NA	NA	NA	NA	NA	0.829039	0.829039	0.0373134	NA	NA	NA	NA	NA	NA	4	turquoise
ENSG00000057252	SOAT1	M23	Not_DM	NA	NA	5	0.245435	Testis	0.53406	0.580621	0.433646	0.242622	0.22333	0.395012	0.413513	0.413513	0.992537	1	1	2	NA	NA	2	6	royalblue
ENSG00000057294	PKP2	M20	DM	2	Developmental++	6	0.554695	Heart	0.913705	0.896606	0.11112	0.38757	0.497809	0.238988	0.503161	0.497809	0.828358	5	3	NA	5	5	3	1	pink
ENSG00000057468	MSH4	M29	Not_DM	NA	NA	3	0.879944	Testis	NA	0.885723	NA	NA	NA	0.909684	0.931451	0.909684	0.0895522	NA	2	NA	NA	NA	3	4	turquoise
ENSG00000057593	F7	M3	DM	1	Blood	2	0.913724	Liver	0.99681	NA	1	NA	0.25748	1	0.951083	0.99681	0.216418	6	NA	NA	NA	5	NA	NA	brown
ENSG00000057608	GDI2	M22	Not_DM	NA	NA	5	0.0512966	Liver	0.149077	0.211932	0.158695	0.121867	0.125666	0.0958893	0.111655	0.125666	1	8	1	NA	5	NA	2	1	red
ENSG00000057657	PRDM1	M8	Not_DM	NA	NA	3	0.682616	Ovary	NA	0.949259	0.857848	0.986346	1	0.489926	0.787536	0.903553	0.223881	NA	NA	1	NA	NA	3	6	darkred
ENSG00000057663	ATG5	M3	DM	3	Developmental++	3	0.0834384	Ovary	0.160868	0.129016	0.232659	0.200893	0.130661	0.142905	0.198344	0.160868	1	7	NA	NA	NA	1	NA	6	brown
ENSG00000057704	TMCC3	M4	Not_DM	NA	NA	4	0.386398	Kidney	0.756712	0.487622	0.667888	0.264075	0.957524	0.632292	0.605003	0.632292	0.776119	NA	NA	NA	1	NA	2	1	cyan
ENSG00000057757	PITHD1	M13	Not_DM	NA	NA	5	0.187669	Brain	0.192528	0.127162	0.208021	0.0513044	0.169176	0.115186	0.0806767	0.127162	1	6	4	4	NA	4	3	NA	lightcyan
ENSG00000057935	MTA3	M31	DM	1	Cancer	6	0.166432	Ovary	0.264389	0.209778	0.309001	0.221274	0.53346	0.140839	0.144787	0.221274	1	NA	5	3	NA	2	NA	3	yellow
ENSG00000058056	USP13	M20	Not_DM	NA	NA	7	0.350625	Heart	0.382432	0.272635	0.176645	0.259552	0.518716	0.239668	0.403767	0.272635	1	8	1	1	5	2	3	6	pink
ENSG00000058063	ATP11B	M23	Not_DM	NA	NA	4	0.137073	Kidney	0.361579	0.240046	0.318109	0.279011	0.30796	0.242397	0.302325	0.302325	1	8	3	NA	1	4	NA	NA	royalblue
ENSG00000058085	LAMC2	M29	DM	4	Developmental++	3	0.65042	Testis	1	0.793683	0.70543	0.841154	NA	0.843572	0.758663	0.817419	0.365672	NA	2	NA	2	NA	NA	5	turquoise
ENSG00000058091	CDK14	M2	Not_DM	NA	NA	3	0.191866	Cerebellum	0.244249	0.175458	0.346475	0.221401	0.356095	0.482329	0.394065	0.346475	1	7	NA	NA	NA	NA	2	NA	blue
ENSG00000058262	SEC61A1	M3	DM	1	Genitourinary	4	0.175579	Liver	0.120387	0.121655	0.212186	0.0480412	0.139486	0.0488145	0.136961	0.121655	1	4	5	NA	NA	2	NA	1	brown
ENSG00000058272	PPP1R12A	M10	Not_DM	NA	NA	4	0.122682	Heart	0.258319	0.260012	0.257557	0.266891	0.303998	0.18615	0.293	0.260012	1	NA	1	2	1	6	NA	NA	green
ENSG00000058335	RASGRF1	M2	Not_DM	NA	NA	4	0.811999	Brain	0.615398	0.511988	NA	NA	0.953653	1	NA	0.784526	0.261194	6	4	NA	NA	4	3	NA	blue
ENSG00000058404	CAMK2B	M2	Not_DM	NA	NA	5	0.556194	Brain	0.386302	0.354655	0.430803	0.992214	0.866626	0.674474	0.828399	0.674474	0.604478	2	4	NA	NA	5	3	NA	blue
ENSG00000058453	CROCC	M31	Not_DM	NA	NA	2	0.2627	Brain	0.408625	0.295195	0.411486	0.375776	0.690494	0.388236	0.463625	0.408625	0.940299	NA	NA	NA	NA	NA	NA	2	yellow
ENSG00000058600	POLR3E	M0	Not_DM	NA	NA	6	0.0984849	Cerebellum	0.201317	0.184265	0.174122	0.163684	0.151979	0.0773455	0.198692	0.174122	1	8	2	NA	3	2	NA	NA	grey
ENSG00000058668	ATP2B4	M20	DM	1	Nervous system	4	0.179065	Heart	0.195491	0.25532	0.133317	0.225914	0.317378	0.267486	0.230417	0.230417	1	7	NA	NA	5	NA	2	1	pink
ENSG00000058673	ZC3H11A	M10	Not_DM	NA	NA	6	0.0600562	Kidney	0.224497	0.0788746	0.189828	0.156935	0.153002	0.084981	0.188022	0.156935	1	8	2	5	NA	1	2	1	green
ENSG00000058729	RIOK2	M22	Not_DM	NA	NA	4	0.100683	Kidney	0.347199	0.297547	0.279186	0.310418	0.164581	0.126385	0.205269	0.279186	1	1	1	NA	NA	NA	NA	3	red
ENSG00000058799	YIPF1	M29	Not_DM	NA	NA	6	0.0966304	Liver	0.136622	0.176396	0.222719	0.139492	0.18494	0.136414	0.136222	0.139492	1	7	1	NA	NA	1	NA	NA	turquoise
ENSG00000058804	NDC1	M22	Not_DM	NA	NA	6	0.120468	Brain	0.429769	0.461741	0.354688	0.290976	0.269026	0.198804	0.324686	0.324686	1	1	1	2	5	NA	NA	1	red
ENSG00000058866	DGKG	M13	Not_DM	NA	NA	3	0.830941	Cerebellum	0.809117	0.599752	0.920886	NA	NA	NA	NA	0.809117	0.179104	6	2	NA	NA	NA	NA	NA	lightcyan
ENSG00000059122	FLYWCH1	M2	Not_DM	NA	NA	4	0.317246	Cerebellum	0.170713	0.316462	0.32777	0.391408	0.395209	0.284525	0.389157	0.32777	0.970149	NA	2	4	6	NA	NA	NA	blue
ENSG00000059145	UNKL	M2	Not_DM	NA	NA	4	0.270429	Cerebellum	0.274342	0.250783	0.343762	0.324738	0.451382	0.148912	0.371805	0.324738	1	4	NA	NA	NA	NA	NA	2	blue
ENSG00000059377	TBXAS1	M15	DM	3	Developmental++	5	0.778558	Liver	0.960027	NA	NA	0.428687	0.75213	0.914985	0.927065	0.914985	0.358209	7	NA	NA	NA	NA	2	1	lightyellow
ENSG00000059378	PARP12	M5	Not_DM	NA	NA	5	0.337355	Liver	0.935956	0.998164	0.329514	0.722072	0.249159	0.408313	0.366489	0.408313	0.671642	6	4	NA	4	NA	3	5	darkgreen
ENSG00000059573	ALDH18A1	M22	DM	6	Developmental++	7	0.0759983	Liver	0.304055	0.276659	0.35331	0.110341	0.207935	0.0771474	0.230813	0.230813	1	1	1	2	5	3	NA	1	red
ENSG00000059588	TARBP1	M2	Not_DM	NA	NA	4	0.219965	Cerebellum	0.280275	0.205193	0.327045	0.181276	0.255528	0.0942951	0.336668	0.255528	1	NA	NA	NA	5	3	NA	1	blue
ENSG00000059691	GATB	M25	Not_DM	NA	NA	5	0.534349	Heart	0.454915	0.339158	0.461932	0.391592	0.188946	0.314115	0.468474	0.391592	1	7	NA	4	6	NA	NA	3	salmon
ENSG00000059728	MXD1	M0	Not_DM	NA	NA	5	0.25645	Kidney	0.420955	0.1608	0.590684	0.643023	0.479799	0.551187	0.600389	0.551187	0.992537	NA	NA	2	2	4	3	4	grey
ENSG00000059758	CDK17	M2	Not_DM	NA	NA	2	0.147344	Brain	0.173167	0.091796	0.293029	0.326087	0.329293	0.168179	0.275836	0.275836	1	NA	NA	NA	1	NA	NA	NA	blue
ENSG00000059769	DNAJC25	M1	Not_DM	NA	NA	2	0.47422	Liver	0.223405	0.267549	0.299224	0.284086	0.302446	0.241921	0.16668	0.267549	1	NA	2	NA	NA	5	NA	NA	black
ENSG00000059804	SLC2A3	M0	Not_DM	NA	NA	3	0.271163	Heart	0.344851	0.301646	0.448895	0.502406	0.514564	0.159099	0.431057	0.431057	1	5	3	NA	NA	NA	NA	1	grey
ENSG00000059915	PSD	M2	Not_DM	NA	NA	5	0.675576	Brain	0.311335	0.285021	0.909659	0.805301	0.982974	0.422832	0.407164	0.422832	0.679104	2	6	3	NA	5	3	NA	blue
ENSG00000060069	CTDP1	M29	DM	3	Developmental++	4	0.420003	Testis	0.33649	0.274787	0.451415	0.301356	0.239791	0.21296	0.513923	0.301356	0.985075	4	NA	NA	NA	6	3	4	turquoise
ENSG00000060138	YBX3	M29	Not_DM	NA	NA	6	0.347763	Testis	0.678443	0.709699	0.276188	0.241316	0.339285	0.185129	0.389913	0.339285	0.955224	5	NA	4	2	6	3	4	turquoise
ENSG00000060140	STYK1	M9	Not_DM	NA	NA	3	0.865112	Brain	0.704394	0.835484	NA	1	0.86498	NA	NA	0.850232	0.164179	6	6	NA	NA	6	NA	NA	darkturquoise
ENSG00000060237	WNK1	M10	DM	1	Metabolic	3	0.16874	Kidney	0.179152	0.160252	0.187054	0.324951	0.319375	0.132855	0.279604	0.187054	1	NA	1	NA	4	6	NA	NA	green
ENSG00000060339	CCAR1	M10	Not_DM	NA	NA	7	0.0752959	Cerebellum	0.267064	0.233976	0.177718	0.152598	0.172351	0.142472	0.204674	0.177718	1	1	1	2	5	3	2	1	green
ENSG00000060491	OGFR	M28	Not_DM	NA	NA	0	0.138977	Liver	0.189975	0.197097	0.238886	0.315345	0.218025	0.247217	0.251345	0.238886	0.992537	NA	NA	NA	NA	NA	NA	NA	tan
ENSG00000060558	GNA15	M14	Not_DM	NA	NA	4	0.806382	Liver	0.748731	0.96257	1	NA	0.629923	NA	0.926297	0.926297	0.238806	6	2	NA	NA	6	NA	4	lightgreen
ENSG00000060566	CREB3L3	M3	DM	1	Metabolic	2	0.932115	Liver	NA	NA	1	NA	0.292947	NA	1	1	0.179104	NA	NA	3	NA	1	NA	NA	brown
ENSG00000060642	PIGV	M29	DM	NA	NA	5	0.474949	Testis	0.34001	0.235889	0.347106	0.35857	0.261713	0.217558	0.463041	0.34001	1	7	NA	NA	4	5	3	4	turquoise
ENSG00000060656	PTPRU	M31	Not_DM	NA	NA	3	0.291961	Heart	0.387818	0.397457	0.607623	0.40542	0.68989	0.223999	0.503959	0.40542	0.947761	NA	NA	3	NA	5	3	NA	yellow
ENSG00000060688	SNRNP40	M22	Not_DM	NA	NA	6	0.114957	Brain	0.318037	0.305826	0.190646	0.159266	0.194759	0.138789	0.196507	0.194759	1	1	3	NA	5	6	3	3	red
ENSG00000060709	RIMBP2	M2	Not_DM	NA	NA	3	0.620578	Brain	0.465204	0.571077	1	0.528949	1	0.853708	0.900681	0.853708	0.485075	6	5	NA	NA	NA	NA	NA	blue
ENSG00000060718	COL11A1	M31	DM	6	Developmental++	7	0.219807	Ovary	0.495148	0.696047	0.476344	0.752179	0.962273	0.155681	0.466669	0.495148	0.69403	1	5	2	5	3	3	NA	yellow
ENSG00000060749	QSER1	M10	Not_DM	NA	NA	5	0.118665	Kidney	0.449885	0.298826	0.398536	0.345889	0.474512	0.187707	0.396455	0.396455	1	8	1	2	5	NA	NA	1	green
ENSG00000060762	MPC1	M25	DM	1	Metabolic	6	0.36878	Heart	0.300999	0.181203	0.291119	0.338396	0.20541	0.155982	0.218956	0.218956	1	6	4	1	4	5	NA	NA	salmon
ENSG00000060971	ACAA1	M3	Not_DM	NA	NA	6	0.454072	Liver	0.261776	0.274007	0.309421	0.416057	0.203816	0.235798	0.250415	0.261776	1	6	2	4	6	5	NA	6	brown
ENSG00000060982	BCAT1	M22	Not_DM	NA	NA	7	0.188477	Brain	0.583102	0.57777	0.700678	0.364746	0.579512	0.262608	0.465702	0.57777	0.873134	5	1	2	5	3	2	1	red
ENSG00000061273	HDAC7	M21	Not_DM	NA	NA	5	0.0740343	Heart	0.385782	0.354931	0.156361	0.119636	0.255695	0.21422	0.280897	0.255695	1	1	1	NA	NA	6	1	2	purple
ENSG00000061337	LZTS1	M31	Not_DM	NA	NA	5	0.541441	Brain	0.314781	0.604799	0.584308	0.609776	0.979403	0.297445	0.454517	0.584308	0.753731	3	5	NA	3	2	NA	3	yellow
ENSG00000061455	PRDM6	M31	DM	2	Developmental++	6	0.450216	Cerebellum	NA	0.923823	0.846261	0.947961	1	0.974249	0.961539	0.95475	0.149254	NA	5	NA	3	2	2	3	yellow
ENSG00000061492	WNT8A	NA	DM	1	Cancer	0	NA	Testis	NA	NA	NA	NA	NA	NA	NA	NA	0	NA	NA	NA	NA	NA	NA	NA	NA
ENSG00000061656	SPAG4	M29	Not_DM	NA	NA	4	0.673711	Testis	0.811621	NA	0.783255	0.98734	0.703783	0.714983	0.676167	0.749119	0.492537	6	NA	NA	NA	NA	3	4	turquoise
ENSG00000061676	NCKAP1	M2	Not_DM	NA	NA	1	0.190518	Heart	0.188383	0.11705	0.281331	0.259956	0.33438	0.209226	0.3444	0.259956	1	NA	NA	NA	NA	NA	NA	1	blue
ENSG00000061794	MRPS35	M3	Not_DM	NA	NA	4	0.209262	Heart	0.069873	0.080953	0.217511	0.111782	0.131582	0.116507	0.17167	0.116507	1	NA	NA	NA	4	NA	2	6	brown
ENSG00000061918	GUCY1B3	M2	Not_DM	NA	NA	5	0.26625	Brain	0.293792	0.187876	0.214105	0.262538	0.31189	0.35971	0.47386	0.293792	0.962687	6	NA	1	1	NA	2	1	blue
ENSG00000061936	SFSWAP	M2	Not_DM	NA	NA	2	0.0554521	Cerebellum	0.142564	0.127006	0.200859	0.176275	0.266524	0.128289	0.211291	0.176275	1	NA	NA	NA	NA	6	NA	1	blue
ENSG00000061938	TNK2	M2	Not_DM	NA	NA	4	0.223172	Cerebellum	0.264708	0.28312	0.362361	0.345641	0.378401	0.271302	0.329638	0.329638	0.985075	6	4	NA	NA	NA	3	6	blue
ENSG00000061987	MON2	M10	Not_DM	NA	NA	5	0.0496627	Cerebellum	0.327063	0.175868	0.356535	0.295532	0.197395	0.188021	0.430322	0.295532	1	NA	2	NA	1	NA	NA	2	green
ENSG00000062038	CDH3	M31	DM	2	Developmental++	6	0.265103	Ovary	0.736524	0.751156	0.796098	0.224179	0.989619	0.107773	0.505631	0.736524	0.708955	NA	NA	3	3	3	3	1	yellow
ENSG00000062096	ARSF	M2	Not_DM	NA	NA	4	0.794074	Kidney	0.875689	1	NA	0.947456	1	NA	NA	0.973728	0.0970149	6	6	NA	4	5	NA	NA	blue
ENSG00000062194	GPBP1	M29	Not_DM	NA	NA	1	0.0758554	Kidney	0.104284	0.0539632	0.194096	0.190636	0.0910497	0.104397	0.0827242	0.104284	1	8	NA	NA	NA	NA	NA	NA	turquoise
ENSG00000062282	DGAT2	M3	DM	NA	NA	5	0.743074	Liver	0.831852	NA	0.624492	0.970138	0.403279	0.718083	0.776055	0.747069	0.5	6	NA	NA	NA	5	3	4	brown
ENSG00000062370	ZNF112	M31	Not_DM	NA	NA	3	0.385235	Brain	0.536517	0.285595	0.573246	0.411471	0.800715	0.225205	0.461159	0.461159	0.940299	8	NA	NA	1	NA	NA	1	yellow
ENSG00000062485	CS	M20	Not_DM	NA	NA	4	0.340934	Heart	0.0635061	0.0681661	0.205709	0.061799	0.0834969	0.168421	0.218533	0.0834969	1	NA	NA	4	NA	NA	2	1	pink
ENSG00000062524	LTK	M3	Not_DM	NA	NA	5	0.363155	Liver	0.790771	0.884398	0.804185	0.897843	0.678667	0.711483	0.947022	0.804185	0.440299	7	2	3	NA	NA	3	4	brown
ENSG00000062582	MRPS24	NA	Not_DM	NA	NA	0	NA	Heart	NA	NA	NA	NA	NA	NA	NA	NA	0	NA	NA	NA	NA	NA	NA	NA	NA
ENSG00000062598	ELMO2	M2	DM	2	Developmental++	5	0.271928	Cerebellum	0.100118	0.17667	0.12784	0.148151	0.222963	0.155601	0.148399	0.148399	1	2	2	NA	3	NA	3	3	blue
ENSG00000062650	WAPL	M22	Not_DM	NA	NA	2	0.0947872	Ovary	0.35418	0.29476	0.292843	0.245415	0.212382	0.201291	0.220047	0.245415	1	8	1	NA	NA	NA	NA	NA	red
ENSG00000062716	VMP1	M3	Not_DM	NA	NA	3	0.345016	Liver	0.145477	0.124196	0.310115	0.294297	0.360607	0.176903	0.32062	0.294297	1	6	NA	NA	NA	NA	1	5	brown
ENSG00000062725	APPBP2	M31	Not_DM	NA	NA	2	0.130796	Kidney	0.193217	0.123084	0.406084	0.285316	0.241376	0.176798	0.152173	0.193217	1	NA	NA	2	1	NA	NA	NA	yellow
ENSG00000062822	POLD1	M22	DM	2	MultipleSystems	7	0.210028	Brain	0.670386	0.615884	0.427127	0.427552	0.41325	0.178086	0.387349	0.427127	0.932836	1	1	3	3	6	3	3	red
ENSG00000063015	SEZ6	M2	Not_DM	NA	NA	4	0.830722	Brain	0.322126	0.275059	NA	0.979165	1	NA	NA	0.650646	0.313433	3	4	NA	3	1	NA	NA	blue
ENSG00000063046	EIF4B	M10	Not_DM	NA	NA	6	0.099386	Heart	0.198278	0.146642	0.181625	0.113649	0.177696	0.146074	0.187018	0.177696	1	8	1	NA	1	3	2	2	green
ENSG00000063127	SLC6A16	M29	Not_DM	NA	NA	7	0.787106	Testis	0.935597	0.690997	0.721743	0.759573	0.775446	0.469721	0.744843	0.744843	0.597015	5	5	3	4	5	2	4	turquoise
ENSG00000063169	GLTSCR1	M31	Not_DM	NA	NA	4	0.190832	Brain	0.327456	0.303657	0.409614	0.471977	0.628094	0.381599	0.526303	0.409614	0.947761	4	NA	3	NA	3	NA	1	yellow
ENSG00000063176	SPHK2	M30	Not_DM	NA	NA	2	0.244731	Kidney	0.277357	0.244604	0.704264	0.546981	0.348647	0.227577	0.526314	0.348647	0.970149	NA	NA	NA	6	NA	NA	4	white
ENSG00000063177	RPL18	M18	Not_DM	NA	NA	2	0.0767193	Testis	0.152389	0.130087	0.11206	0.114712	0.117543	0.174263	0.208473	0.130087	1	4	NA	NA	NA	NA	NA	6	orange
ENSG00000063180	CA11	M2	Not_DM	NA	NA	5	0.421446	Brain	0.385952	0.339406	0.559789	0.197539	0.848584	0.182913	0.2306	0.339406	0.91791	6	2	NA	NA	NA	1	2	blue
ENSG00000063241	ISOC2	M28	Not_DM	NA	NA	4	0.313701	Liver	0.456596	0.276946	0.310292	0.498702	0.225295	0.3492	0.304335	0.310292	0.977612	7	NA	4	6	5	NA	NA	tan
ENSG00000063244	U2AF2	M0	Not_DM	NA	NA	3	0.0604509	Brain	0.127149	0.0975821	0.0815606	0.103961	0.120053	0.0247153	0.102494	0.102494	1	4	NA	NA	NA	3	NA	NA	grey
ENSG00000063245	EPN1	M28	Not_DM	NA	NA	2	0.114868	Heart	0.195767	0.0977778	0.290686	0.293274	0.169464	0.160854	0.16972	0.16972	1	NA	NA	4	6	NA	NA	NA	tan
ENSG00000063322	MED29	M13	Not_DM	NA	NA	6	0.187394	Brain	0.210882	0.111169	0.134013	0.130263	0.16166	0.0872251	0.204639	0.134013	1	6	NA	4	6	5	NA	5	lightcyan
ENSG00000063438	AHRR	M29	Not_DM	NA	NA	3	0.751864	Testis	0.888033	NA	NA	0.938749	NA	0.844243	0.604922	0.866138	0.253731	NA	NA	NA	3	NA	NA	4	turquoise
ENSG00000063515	GSC2	M16	Not_DM	NA	NA	1	1	Ovary	NA	NA	NA	NA	NA	0.875438	NA	0.875438	0.0223881	NA	NA	NA	NA	NA	3	NA	magenta
ENSG00000063587	ZNF275	M0	Not_DM	NA	NA	3	0.215728	Testis	0.215296	0.164628	0.330528	0.244868	0.200965	0.248004	0.287199	0.244868	1	NA	4	5	NA	NA	NA	6	grey
ENSG00000063601	MTMR1	M2	Not_DM	NA	NA	6	0.242984	Brain	0.235002	0.126039	0.222986	0.112109	0.205977	0.129619	0.238847	0.205977	1	3	4	2	1	NA	NA	2	blue
ENSG00000063660	GPC1	M2	DM	2	Developmental++	2	0.236712	Brain	0.180886	0.162632	0.21909	0.296905	0.614863	0.135971	0.302042	0.21909	0.977612	NA	NA	NA	NA	5	3	NA	blue
ENSG00000063761	ADCK1	M28	Not_DM	NA	NA	3	0.335202	Brain	0.499357	0.267694	0.339211	0.415208	0.415576	0.339839	0.658646	0.415208	0.992537	6	NA	NA	NA	3	NA	6	tan
ENSG00000063854	HAGH	M28	Not_DM	NA	NA	7	0.237569	Liver	0.338243	0.321622	0.387114	0.464886	0.172491	0.282933	0.478666	0.338243	0.992537	6	2	4	6	4	3	4	tan
ENSG00000063978	RNF4	M16	Not_DM	NA	NA	2	0.175348	Ovary	0.135402	0.0879173	0.138419	0.0928434	0.184231	0.184215	0.172744	0.138419	1	NA	NA	NA	NA	6	3	NA	magenta
ENSG00000064012	CASP8	M5	DM	NA	NA	2	0.649705	Liver	NA	NA	0.903521	0.586566	0.377057	0.661712	0.65455	0.65455	0.455224	NA	NA	NA	2	NA	NA	2	darkgreen
ENSG00000064042	LIMCH1	M31	Not_DM	NA	NA	3	0.398224	Brain	0.361054	0.148169	0.234	0.195344	0.844805	0.59072	0.513946	0.361054	0.91791	NA	NA	4	2	NA	2	NA	yellow
ENSG00000064102	ASUN	M22	Not_DM	NA	NA	6	0.0527353	Testis	0.259347	0.307094	0.166836	0.214964	0.169441	0.0798265	0.236393	0.214964	1	NA	1	NA	5	3	1	6	red
ENSG00000064115	TM7SF3	M3	Not_DM	NA	NA	5	0.217938	Liver	0.184431	0.216581	0.258689	0.253116	0.242206	0.133019	0.249708	0.242206	1	7	1	NA	4	5	NA	5	brown
ENSG00000064195	DLX3	M0	DM	6	Developmental++	2	0.911504	Brain	0.981081	1	NA	0.959704	NA	NA	NA	0.981081	0.0373134	5	NA	NA	NA	NA	NA	NA	grey
ENSG00000064199	SPA17	M29	Not_DM	NA	NA	5	0.712961	Testis	0.631344	0.720961	0.691203	0.433077	0.645917	0.45981	0.682486	0.645917	0.776119	5	1	NA	NA	6	3	4	turquoise
ENSG00000064201	TSPAN32	M14	Not_DM	NA	NA	5	0.887564	Liver	NA	NA	0.446521	0.952326	0.520101	0.904403	0.963873	0.904403	0.30597	NA	NA	4	3	6	1	1	lightgreen
ENSG00000064205	WISP2	M29	Not_DM	NA	NA	3	0.850017	Testis	NA	NA	0.954897	NA	NA	0.908689	0.892552	0.908689	0.0895522	NA	NA	6	NA	NA	3	4	turquoise
ENSG00000064218	DMRT3	M29	Not_DM	NA	NA	4	0.852588	Brain	0.86086	1	NA	0.875485	NA	0.771615	0.815097	0.86086	0.186567	1	NA	NA	1	NA	3	4	turquoise
ENSG00000064225	ST3GAL6	M3	Not_DM	NA	NA	5	0.31496	Liver	0.416468	0.391605	0.288711	0.282102	0.340685	0.714196	0.700203	0.391605	0.902985	NA	2	NA	2	5	NA	1	brown
ENSG00000064270	ATP2C2	M2	DM	1	Developmental	3	0.828685	Brain	0.933234	0.98007	NA	NA	NA	NA	0.959346	0.959346	0.0895522	2	6	NA	NA	NA	NA	5	blue
ENSG00000064300	NGFR	M15	Not_DM	NA	NA	2	0.169681	Testis	0.727332	0.526992	0.330374	0.587714	0.291208	0.455357	0.471761	0.471761	0.910448	1	NA	NA	NA	NA	NA	6	lightyellow
ENSG00000064309	CDON	M31	DM	2	Developmental++	6	0.356851	Brain	0.602819	0.327976	0.460753	0.384919	0.816856	0.188974	0.435901	0.435901	0.88806	1	3	NA	5	2	NA	1	yellow
ENSG00000064313	TAF2	M10	DM	1	Developmental	5	0.0581592	Ovary	0.349484	0.245275	0.348442	0.239115	0.297065	0.192699	0.307898	0.297065	1	8	1	2	5	NA	NA	1	green
ENSG00000064393	HIPK2	M10	Not_DM	NA	NA	3	0.127465	Cerebellum	0.346685	0.271421	0.270623	0.103841	0.293016	0.517088	0.660939	0.293016	0.955224	NA	5	NA	NA	NA	2	1	green
ENSG00000064419	TNPO3	M10	DM	1	Musculoskeletal	4	0.106206	Brain	0.216665	0.191439	0.190123	0.128256	0.224501	0.179363	0.281645	0.191439	1	8	5	NA	5	NA	2	NA	green
ENSG00000064489	BORCS8-MEF2B	NA	Not_DM	NA	NA	0	NA	Heart	NA	NA	NA	NA	NA	NA	NA	NA	0	NA	NA	NA	NA	NA	NA	NA	NA
ENSG00000064490	RFXANK	M18	DM	1	Immune	2	0.156653	Testis	0.268926	0.344927	0.162005	0.164326	0.233849	0.209251	0.326477	0.233849	1	NA	NA	NA	NA	NA	NA	6	orange
ENSG00000064545	TMEM161A	M18	Not_DM	NA	NA	3	0.213515	Liver	0.304504	0.265158	0.271132	0.190113	0.22776	0.201089	0.323883	0.265158	0.985075	5	NA	NA	NA	NA	NA	1	orange
ENSG00000064547	LPAR2	M31	Not_DM	NA	NA	6	0.293699	Brain	0.440555	0.508408	0.725338	0.348528	0.721229	0.249693	0.306835	0.440555	0.865672	4	5	3	3	NA	1	NA	yellow
ENSG00000064601	CTSA	M17	DM	6	Developmental++	5	0.160106	Kidney	0.291432	0.23973	0.237542	0.321547	0.182591	0.110987	0.294902	0.23973	1	NA	2	4	6	NA	NA	6	midnightblue
ENSG00000064607	SUGP2	M2	Not_DM	NA	NA	7	0.151676	Testis	0.0665228	0.0876963	0.150446	0.122426	0.0924479	0.116588	0.244908	0.116588	1	3	NA	2	3	NA	3	4	blue
ENSG00000064651	SLC12A2	M31	DM	2	MultipleSystems	3	0.235624	Kidney	0.503874	0.27933	0.449309	0.371291	0.686304	0.282584	0.421271	0.421271	0.940299	7	3	NA	1	NA	NA	NA	yellow
ENSG00000064652	SNX24	M0	Not_DM	NA	NA	4	0.191857	Heart	0.312772	0.133854	0.231018	0.242096	0.25104	0.15007	0.164771	0.231018	1	7	NA	2	4	1	NA	NA	grey
ENSG00000064655	EYA2	M31	Not_DM	NA	NA	3	0.400211	Brain	0.727397	0.517354	0.798549	0.905583	NA	0.30299	0.472424	0.622375	0.58209	5	5	NA	NA	NA	3	NA	yellow
ENSG00000064666	CNN2	M21	Not_DM	NA	NA	6	0.0673416	Brain	0.723427	0.712781	0.219858	0.161348	0.292534	0.211712	0.367223	0.292534	0.962687	1	1	3	NA	3	1	1	purple
ENSG00000064687	ABCA7	M14	DM	2	MultipleSystems	5	0.578886	Liver	0.544879	0.426392	0.776977	0.559587	0.464109	0.476901	0.843498	0.544879	0.835821	NA	2	3	NA	6	3	NA	lightgreen
ENSG00000064692	SNCAIP	M31	Not_DM	NA	NA	7	0.158822	Brain	0.514318	0.286041	0.55483	0.501378	0.972992	0.345638	0.484516	0.501378	0.783582	4	NA	2	NA	2	2	3	yellow
ENSG00000064703	DDX20	M29	Not_DM	NA	NA	6	0.543204	Testis	0.345291	0.252849	0.349007	0.37809	0.180927	0.135228	0.524737	0.345291	1	8	1	2	5	6	NA	4	turquoise
ENSG00000064726	BTBD1	M19	Not_DM	NA	NA	3	0.209077	Heart	0.128646	0.0953961	0.178635	0.169564	0.108498	0.164192	0.226513	0.164192	1	6	NA	NA	NA	NA	2	4	paleturquoise
ENSG00000064763	FAR2	M31	Not_DM	NA	NA	5	0.250895	Ovary	0.317593	0.633507	0.702884	0.42548	0.684349	0.868514	0.705563	0.684349	0.791045	NA	6	NA	5	3	2	4	yellow
ENSG00000064787	BCAS1	M13	Not_DM	NA	NA	3	0.817912	Brain	0.770591	0.604892	NA	1	NA	NA	0.949391	0.859991	0.216418	6	4	NA	NA	NA	NA	4	lightcyan
ENSG00000064835	POU1F1	NA	DM	3	Developmental++	0	NA	Testis	NA	NA	NA	NA	NA	NA	NA	NA	0	NA	NA	NA	NA	NA	NA	NA	NA
ENSG00000064886	CHI3L2	M29	Not_DM	NA	NA	2	0.91349	Heart	NA	NA	0.993212	NA	1	NA	NA	0.996606	0.0223881	NA	NA	6	NA	1	NA	NA	turquoise
ENSG00000064932	SBNO2	M18	Not_DM	NA	NA	2	0.190872	Heart	0.526251	0.517515	0.462218	0.31516	0.379803	0.254222	0.25527	0.379803	0.977612	4	NA	NA	NA	NA	3	NA	orange
ENSG00000064933	PMS1	M29	DM	NA	NA	6	0.224784	Testis	0.345304	0.273311	0.304681	0.326208	0.212525	0.148051	0.317947	0.304681	1	1	3	2	5	NA	1	4	turquoise
ENSG00000064961	HMG20B	M18	Not_DM	NA	NA	1	0.116852	Testis	0.409359	0.449603	0.173388	0.183928	0.174151	0.226308	0.21009	0.21009	1	NA	1	NA	NA	NA	NA	NA	orange
ENSG00000064989	CALCRL	M21	Not_DM	NA	NA	3	0.304685	Heart	0.855711	0.725005	0.327329	0.271353	0.732048	0.440078	0.529151	0.529151	0.776119	5	NA	NA	NA	NA	2	1	purple
ENSG00000064995	TAF11	M0	Not_DM	NA	NA	6	0.0777246	Testis	0.0645574	0.0792379	0.0897365	0.0789404	0.0703093	0.146206	0.174225	0.0792379	1	NA	5	NA	5	4	1	NA	grey
ENSG00000064999	ANKS1A	M31	DM	1	Reproductive	5	0.284762	Cerebellum	0.323788	0.250112	0.186738	0.200544	0.268673	0.307781	0.267004	0.267004	1	NA	5	NA	3	NA	2	3	yellow
ENSG00000065000	AP3D1	M2	DM	5	Developmental++	1	0.0270858	Cerebellum	0.0829719	0.0580186	0.168238	0.0865011	0.148177	0.0681693	0.133842	0.0865011	1	NA	NA	NA	NA	3	NA	NA	blue
ENSG00000065029	ZNF76	M0	Not_DM	NA	NA	3	0.107213	Heart	0.219795	0.187033	0.165567	0.10521	0.175337	0.0959257	0.181854	0.175337	1	5	2	NA	NA	NA	NA	NA	grey
ENSG00000065054	SLC9A3R2	M17	Not_DM	NA	NA	5	0.293845	Heart	0.459225	0.425758	0.403645	0.321485	0.325924	0.290574	0.238469	0.325924	0.992537	6	2	4	6	5	NA	NA	midnightblue
ENSG00000065057	NTHL1	M28	DM	2	MultipleSystems	1	0.277655	Liver	0.213088	0.229199	0.264347	0.212356	0.360785	0.228927	0.28686	0.229199	0.992537	NA	NA	NA	NA	NA	NA	6	tan
ENSG00000065060	UHRF1BP1	M22	Not_DM	NA	NA	5	0.154512	Liver	0.515606	0.284966	0.283679	0.220429	0.435689	0.26443	0.444372	0.284966	1	1	1	NA	1	6	NA	4	red
ENSG00000065135	GNAI3	M10	DM	5	Developmental++	4	0.0570541	Kidney	0.258723	0.208141	0.289955	0.150957	0.113418	0.101907	0.177974	0.177974	1	8	5	NA	1	NA	NA	1	green
ENSG00000065150	IPO5	M29	Not_DM	NA	NA	7	0.0895128	Testis	0.24042	0.283837	0.188353	0.153975	0.208547	0.152804	0.236197	0.208547	1	1	1	2	5	NA	2	4	turquoise
ENSG00000065154	OAT	M3	DM	2	MultipleSystems	6	0.367269	Liver	0.250596	0.162067	0.274215	0.157543	0.235625	0.139312	0.249965	0.235625	1	6	4	NA	4	4	3	6	brown
ENSG00000065183	WDR3	M22	Not_DM	NA	NA	4	0.130333	Ovary	0.385187	0.3438	0.455098	0.347803	0.336943	0.233608	0.211524	0.3438	1	8	5	NA	5	NA	3	NA	red
ENSG00000065243	PKN2	M10	Not_DM	NA	NA	5	0.117905	Kidney	0.372518	0.246652	0.271769	0.260451	0.19309	0.137362	0.349364	0.260451	1	1	3	2	1	NA	NA	1	green
ENSG00000065268	WDR18	M30	Not_DM	NA	NA	2	0.115071	Liver	0.228402	0.152833	0.173888	0.243651	0.245369	0.242705	0.303248	0.242705	1	NA	NA	NA	NA	3	NA	3	white
ENSG00000065308	TRAM2	M21	Not_DM	NA	NA	3	0.258539	Kidney	0.690068	0.613877	0.220619	0.249957	0.259356	0.158862	0.212553	0.249957	0.992537	5	1	NA	1	NA	NA	NA	purple
ENSG00000065320	NTN1	M31	Not_DM	NA	NA	5	0.527249	Cerebellum	0.688796	0.585336	0.482174	0.561341	0.93924	0.668583	0.761738	0.668583	0.686567	NA	NA	NA	5	5	3	NA	yellow
ENSG00000065325	GLP2R	M3	Not_DM	NA	NA	3	0.778991	Heart	0.951889	NA	1	NA	0.905408	NA	NA	0.951889	0.0746269	7	NA	6	NA	2	NA	NA	brown
ENSG00000065328	MCM10	M22	Not_DM	NA	NA	7	0.249248	Brain	0.777285	0.825209	0.560533	0.493455	0.484816	0.471135	0.695748	0.560533	0.641791	1	1	2	5	6	2	3	red
ENSG00000065357	DGKA	M13	Not_DM	NA	NA	5	0.47625	Cerebellum	0.636551	0.633954	0.757671	0.891816	0.713985	0.855101	0.523046	0.713985	0.731343	6	4	6	NA	4	NA	4	lightcyan
ENSG00000065361	ERBB3	M15	DM	NA	NA	5	0.305345	Liver	0.840316	0.799478	0.616111	0.134761	0.237156	0.211171	0.461136	0.461136	0.828358	7	NA	3	2	5	NA	NA	lightyellow
ENSG00000065371	ROPN1	M29	Not_DM	NA	NA	2	0.938609	Testis	1	NA	NA	NA	NA	NA	0.777728	0.888864	0.0522388	6	NA	NA	NA	NA	NA	4	turquoise
ENSG00000065413	ANKRD44	M31	Not_DM	NA	NA	3	0.756113	Brain	0.824502	0.809418	0.967172	0.832382	1	0.987391	0.929266	0.929266	0.298507	8	6	NA	NA	NA	2	NA	yellow
ENSG00000065427	KARS	M29	DM	4	Developmental++	6	0.0714468	Testis	0.123672	0.151154	0.138788	0.111858	0.109105	0.095677	0.163016	0.123672	1	8	1	4	NA	3	3	4	turquoise
ENSG00000065457	ADAT1	M29	Not_DM	NA	NA	5	0.183617	Testis	0.392203	0.383183	0.412644	0.187776	0.293562	0.261213	0.393718	0.383183	1	NA	1	3	3	NA	NA	4	turquoise
ENSG00000065485	PDIA5	M15	Not_DM	NA	NA	4	0.4353	Liver	0.797308	0.738894	0.379684	0.249703	0.170812	0.238065	0.271751	0.271751	0.865672	5	5	NA	NA	NA	3	5	lightyellow
ENSG00000065491	TBC1D22B	M14	Not_DM	NA	NA	3	0.240157	Liver	0.134308	0.105048	0.14129	0.115046	0.319856	0.15366	0.14529	0.14129	1	NA	4	NA	NA	6	3	NA	lightgreen
ENSG00000065518	NDUFB4	M25	Not_DM	NA	NA	4	0.335195	Heart	0.143174	0.187889	0.301745	0.156489	0.0956214	0.131855	0.153942	0.153942	1	NA	2	4	6	NA	NA	NA	salmon
ENSG00000065526	SPEN	M10	Not_DM	NA	NA	2	0.205211	Cerebellum	0.269628	0.202856	0.26933	0.107507	0.281898	0.152129	0.325255	0.26933	1	8	NA	NA	NA	NA	NA	NA	green
ENSG00000065534	MYLK	M15	DM	1	Heart	4	0.374826	Kidney	0.761425	0.953387	0.739344	0.498926	0.653371	0.44283	0.508028	0.653371	0.746269	7	NA	NA	2	1	NA	2	lightyellow
ENSG00000065548	ZC3H15	M2	Not_DM	NA	NA	4	0.0484911	Ovary	0.080878	0.0804298	0.156788	0.134395	0.0813426	0.101544	0.108508	0.101544	1	7	NA	NA	NA	3	NA	3	blue
ENSG00000065559	MAP2K4	M2	Not_DM	NA	NA	3	0.282143	Brain	0.257377	0.126884	0.245324	0.213261	0.155879	0.160891	0.251824	0.213261	1	6	NA	NA	NA	NA	2	1	blue
ENSG00000065600	TMEM206	M31	Not_DM	NA	NA	5	0.413886	Brain	0.383727	0.19606	0.575235	0.264167	0.714664	0.138598	0.432596	0.383727	0.947761	NA	5	3	3	3	NA	3	yellow
ENSG00000065609	SNAP91	M2	Not_DM	NA	NA	4	0.540271	Cerebellum	0.22618	0.2067	0.684993	0.958097	0.998061	0.590715	0.836624	0.684993	0.567164	2	4	NA	NA	NA	3	4	blue
ENSG00000065613	SLK	M21	Not_DM	NA	NA	2	0.167129	Heart	0.207142	0.171871	0.241524	0.210287	0.213777	0.194144	0.266409	0.210287	1	NA	3	NA	NA	NA	NA	1	purple
ENSG00000065615	CYB5R4	M29	Not_DM	NA	NA	2	0.441637	Testis	0.57413	0.255817	0.646624	0.755861	0.587635	0.67638	0.820679	0.646624	0.843284	8	NA	NA	NA	NA	NA	4	turquoise
ENSG00000065618	COL17A1	M29	DM	6	Developmental++	3	0.76506	Ovary	0.960749	NA	NA	NA	NA	0.913969	0.785446	0.913969	0.0820896	5	NA	NA	NA	NA	3	4	turquoise
ENSG00000065621	GSTO2	M29	Not_DM	NA	NA	6	0.495767	Testis	0.611972	0.982668	1	0.131157	0.855739	0.385269	0.484381	0.611972	0.597015	7	1	3	NA	3	1	4	turquoise
ENSG00000065665	SEC61A2	M2	Not_DM	NA	NA	6	0.224388	Brain	0.112125	0.106896	0.229345	0.305772	0.517093	0.0945114	0.310528	0.229345	1	2	NA	2	5	5	3	4	blue
ENSG00000065675	PRKCQ	M4	Not_DM	NA	NA	4	0.442231	Kidney	0.75809	0.888999	NA	0.422515	0.679477	0.650394	0.74295	0.711213	0.58209	7	NA	NA	2	6	2	NA	cyan
ENSG00000065717	TLE2	M12	Not_DM	NA	NA	4	0.404689	Cerebellum	0.30867	0.432416	0.172309	0.394677	0.429477	0.331162	0.378724	0.378724	0.977612	NA	4	NA	6	NA	3	5	grey60
ENSG00000065802	ASB1	M0	Not_DM	NA	NA	2	0.117871	Heart	0.183506	0.11568	0.173504	0.125614	0.265824	0.143077	0.175566	0.173504	1	7	NA	NA	NA	6	NA	NA	grey
ENSG00000065809	FAM107B	M1	Not_DM	NA	NA	4	0.175943	Kidney	0.314129	0.100032	0.446865	0.274281	0.298641	0.355106	0.362756	0.314129	0.992537	NA	NA	NA	4	5	2	NA	black
ENSG00000065833	ME1	M0	Not_DM	NA	NA	2	0.277133	Testis	0.622739	0.31053	0.407896	0.885779	0.411989	0.41939	0.44189	0.41939	0.873134	7	NA	NA	NA	NA	3	NA	grey
ENSG00000065882	TBC1D1	M0	DM	1	Genitourinary	4	0.196257	Kidney	0.32709	0.328477	0.11073	0.200003	0.333341	0.132148	0.187808	0.200003	1	1	NA	NA	4	2	NA	NA	grey
ENSG00000065883	CDK13	M10	DM	2	Developmental++	5	0.0640897	Cerebellum	0.200645	0.154299	0.237574	0.217394	0.126315	0.0903165	0.182234	0.182234	1	8	3	5	5	NA	NA	NA	green
ENSG00000065911	MTHFD2	M22	Not_DM	NA	NA	6	0.190409	Ovary	0.583327	0.664043	0.247376	0.264184	0.519297	0.265764	0.386628	0.386628	0.910448	NA	NA	NA	5	6	3	3	red
ENSG00000065923	SLC9A7	M2	Not_DM	NA	NA	1	0.655877	Cerebellum	0.626872	0.603444	0.930559	0.819475	0.998258	0.903107	0.972866	0.903107	0.41791	NA	NA	NA	2	NA	NA	NA	blue
ENSG00000065970	FOXJ2	M10	Not_DM	NA	NA	5	0.0591157	Cerebellum	0.222125	0.174913	0.148596	0.110912	0.358554	0.197942	0.323779	0.197942	1	3	NA	NA	1	6	NA	NA	green
ENSG00000065978	YBX1	M0	Not_DM	NA	NA	7	0.11702	Testis	0.159819	0.138512	0.0949535	0.0922154	0.117996	0.169978	0.233075	0.138512	1	4	5	NA	3	6	NA	4	grey
ENSG00000065989	PDE4A	M13	Not_DM	NA	NA	7	0.398091	Brain	0.408273	0.36891	0.834598	0.934026	0.941138	0.714672	0.756969	0.756969	0.522388	2	4	6	4	1	3	4	lightcyan
ENSG00000066027	PPP2R5A	M17	Not_DM	NA	NA	7	0.239535	Heart	0.339515	0.212728	0.147199	0.338969	0.164007	0.137373	0.167073	0.167073	1	6	2	1	4	1	3	4	midnightblue
ENSG00000066032	CTNNA2	M2	Not_DM	NA	NA	6	0.603212	Brain	0.199843	0.30889	0.975356	0.871434	1	0.724322	0.635917	0.724322	0.552239	2	5	NA	3	2	NA	4	blue
ENSG00000066044	ELAVL1	M22	Not_DM	NA	NA	6	0.0635281	Brain	0.180099	0.183432	0.127628	0.142391	0.156867	0.100649	0.113917	0.142391	1	8	1	2	5	NA	NA	3	red
ENSG00000066056	TIE1	M7	Not_DM	NA	NA	2	0.36951	Heart	0.483955	0.657407	0.308389	0.182207	0.494134	0.444342	0.485018	0.483955	0.947761	NA	NA	NA	NA	NA	2	1	darkorange
ENSG00000066084	DIP2B	M2	DM	2	Developmental++	4	0.285534	Cerebellum	0.26736	0.206085	0.353235	0.236703	0.248347	0.183978	0.360847	0.248347	1	NA	2	2	5	NA	NA	1	blue
ENSG00000066117	SMARCD1	M31	Not_DM	NA	NA	7	0.115522	Brain	0.207056	0.214943	0.221167	0.132103	0.275497	0.187696	0.247093	0.214943	1	8	1	3	5	3	2	3	yellow
ENSG00000066135	KDM4A	M31	Not_DM	NA	NA	7	0.109761	Brain	0.205335	0.172485	0.250047	0.13573	0.227099	0.17562	0.349279	0.205335	1	8	5	2	3	5	2	1	yellow
ENSG00000066136	NFYC	M20	Not_DM	NA	NA	2	0.150597	Heart	0.109348	0.0871225	0.0959888	0.1258	0.117479	0.119182	0.190281	0.117479	1	4	NA	NA	NA	NA	NA	3	pink
ENSG00000066185	ZMYND12	M29	Not_DM	NA	NA	6	0.730662	Testis	0.825329	NA	0.90978	0.745013	0.662085	0.661647	0.736097	0.740555	0.514925	7	NA	NA	4	5	3	4	turquoise
ENSG00000066230	SLC9A3	M4	DM	NA	NA	3	0.805847	Kidney	NA	0.71275	1	0.62447	NA	0.760729	0.957592	0.760729	0.268657	NA	2	6	NA	NA	NA	NA	cyan
ENSG00000066248	NGEF	M2	Not_DM	NA	NA	6	0.638423	Brain	0.423912	0.757808	NA	0.955824	0.394187	0.466476	0.730262	0.598369	0.574627	6	6	NA	6	5	3	6	blue
ENSG00000066279	ASPM	M22	DM	1	Nervous system	6	0.146315	Liver	0.738333	0.772231	0.527087	0.476265	0.522119	0.281463	0.580941	0.527087	0.679104	1	1	2	5	6	NA	3	red
ENSG00000066294	CD84	M3	Not_DM	NA	NA	1	1	Liver	NA	NA	NA	NA	0.823481	NA	NA	0.823481	0.0671642	NA	NA	NA	NA	NA	NA	NA	brown
ENSG00000066322	ELOVL1	M5	Not_DM	NA	NA	7	0.344042	Brain	0.607664	0.319013	0.167274	0.163525	0.20989	0.190557	0.229637	0.20989	1	7	2	6	6	6	2	6	darkgreen
ENSG00000066336	SPI1	M3	DM	1	Cancer	4	0.673049	Liver	0.829138	0.969765	0.799109	0.763241	0.561386	0.78894	0.540672	0.78894	0.61194	6	NA	6	6	NA	NA	NA	brown
ENSG00000066379	ZNRD1	M18	Not_DM	NA	NA	1	0.160319	Testis	0.403863	0.388129	0.250762	0.233744	0.268667	0.221799	0.302004	0.268667	1	1	NA	NA	NA	NA	NA	NA	orange
ENSG00000066382	MPPED2	M31	Not_DM	NA	NA	6	0.505684	Brain	0.44775	0.509098	0.388511	0.562963	1	0.765079	0.739079	0.562963	0.776119	NA	5	2	NA	2	2	1	yellow
ENSG00000066405	CLDN18	M29	Not_DM	NA	NA	2	0.843915	Ovary	NA	NA	0.960616	NA	NA	0.936645	1	0.960616	0.0522388	NA	NA	NA	NA	NA	3	4	turquoise
ENSG00000066422	ZBTB11	M31	Not_DM	NA	NA	1	0.128462	Brain	0.315324	0.131306	0.423137	0.359794	0.270904	0.294607	0.348729	0.315324	1	NA	NA	NA	1	NA	NA	NA	yellow
ENSG00000066427	ATXN3	M10	DM	1	Nervous system	4	0.186099	Kidney	0.490034	0.443774	0.496814	0.455549	0.459536	0.296122	0.389215	0.455549	0.985075	8	1	NA	1	NA	NA	2	green
ENSG00000066455	GOLGA5	M3	Not_DM	NA	NA	2	0.152919	Liver	0.119531	0.126708	0.218562	0.150835	0.113446	0.0881539	0.162481	0.126708	1	NA	NA	NA	NA	NA	3	NA	brown
ENSG00000066468	FGFR2	M3	DM	8	Developmental++	4	0.224559	Brain	0.419729	0.264854	0.69952	0.127416	0.154568	0.286383	0.43309	0.286383	0.940299	NA	NA	2	1	NA	2	1	brown
ENSG00000066557	LRRC40	M31	Not_DM	NA	NA	5	0.113286	Brain	0.190226	0.155335	0.276577	0.251837	0.110275	0.128107	0.277289	0.190226	1	8	5	2	5	NA	NA	1	yellow
ENSG00000066583	ISOC1	M5	Not_DM	NA	NA	5	0.279284	Heart	0.260749	0.327517	0.141927	0.112363	0.138854	0.111163	0.267522	0.141927	1	5	5	1	4	NA	NA	6	darkgreen
ENSG00000066629	EML1	M31	DM	1	Developmental	6	0.523232	Brain	0.434898	0.581227	0.300325	0.199841	0.892192	0.44787	0.447101	0.447101	0.880597	8	5	1	5	2	2	NA	yellow
ENSG00000066651	TRMT11	M0	Not_DM	NA	NA	5	0.09014	Liver	0.334699	0.272143	0.204698	0.185812	0.262334	0.182781	0.196747	0.204698	1	5	2	NA	5	NA	NA	2	grey
ENSG00000066654	THUMPD1	M10	Not_DM	NA	NA	2	0.143174	Kidney	0.178266	0.191193	0.279586	0.212333	0.118545	0.101886	0.251917	0.191193	1	8	NA	NA	NA	NA	NA	NA	green
ENSG00000066697	MSANTD3	M31	Not_DM	NA	NA	3	0.22466	Brain	0.229658	0.282185	0.147545	0.188364	0.55412	0.104389	0.267782	0.229658	1	8	5	NA	NA	NA	NA	6	yellow
ENSG00000066735	KIF26A	M22	Not_DM	NA	NA	5	0.457931	Brain	0.603557	0.713824	0.374052	0.451792	0.605653	0.199534	0.590057	0.590057	0.761194	4	5	3	NA	6	NA	3	red
ENSG00000066739	ATG2B	M3	DM	NA	NA	3	0.178463	Liver	0.280585	0.240555	0.276718	0.244499	0.255299	0.215113	0.294278	0.255299	1	NA	2	NA	NA	4	NA	NA	brown
ENSG00000066777	ARFGEF1	M16	Not_DM	NA	NA	4	0.256002	Ovary	0.320678	0.244725	0.297868	0.211145	0.183378	0.277736	0.22652	0.244725	1	NA	5	2	2	NA	3	NA	magenta
ENSG00000066813	ACSM2B	M3	Not_DM	NA	NA	3	0.855483	Liver	NA	NA	NA	0.830199	0.488108	NA	0.955704	0.830199	0.238806	NA	NA	NA	4	5	NA	NA	brown
ENSG00000066827	ZFAT	M29	Not_DM	NA	NA	3	0.505131	Testis	0.683433	0.822026	0.749093	0.566692	0.760253	0.510961	0.76321	0.749093	0.686567	NA	NA	NA	6	6	NA	4	turquoise
ENSG00000066855	MTFR1	M3	Not_DM	NA	NA	5	0.346101	Liver	0.511975	0.528719	0.41352	0.252472	0.320823	0.174307	0.466797	0.41352	0.985075	1	1	NA	4	5	NA	4	brown
ENSG00000066923	STAG3	M16	DM	3	MultipleSystems	2	0.812187	Ovary	1	NA	NA	NA	0.959332	0.627536	0.745257	0.852295	0.156716	NA	NA	NA	NA	NA	3	4	magenta
ENSG00000066926	FECH	M14	DM	1	Metabolic	5	0.563337	Liver	0.338213	0.160834	0.264431	0.322282	0.352326	0.166767	0.260538	0.264431	1	7	NA	3	4	6	NA	1	lightgreen
ENSG00000066933	MYO9A	M29	DM	2	MultipleSystems	3	0.327478	Testis	0.419809	0.337142	0.467648	0.334772	0.70955	0.330427	0.513477	0.419809	0.940299	NA	NA	5	2	NA	NA	4	turquoise
ENSG00000067048	DDX3Y	M0	DM	1	Reproductive	0	0.280613	Testis	0.317039	0.292448	0.269073	0.511041	0.318692	NA	0.183613	0.304744	0.820896	NA	NA	NA	NA	NA	NA	NA	grey
ENSG00000067057	PFKP	M19	Not_DM	NA	NA	4	0.323497	Heart	0.319053	0.226325	0.149244	0.495151	0.813222	0.352082	0.597855	0.352082	0.962687	NA	4	NA	NA	NA	3	4	paleturquoise
ENSG00000067064	IDI1	M3	Not_DM	NA	NA	3	0.275265	Liver	0.146713	0.163166	0.409444	0.279246	0.177391	0.147782	0.398718	0.177391	1	NA	5	NA	NA	3	NA	6	brown
ENSG00000067066	SP100	M5	Not_DM	NA	NA	5	0.526677	Heart	NA	NA	0.597527	0.773414	0.294446	0.862245	0.770049	0.770049	0.485075	NA	NA	6	4	4	3	NA	darkgreen
ENSG00000067082	KLF6	M20	Not_DM	NA	NA	6	0.23335	Liver	0.278661	0.15658	0.198143	0.205614	0.425976	0.207649	0.34728	0.207649	1	NA	5	5	NA	NA	2	2	pink
ENSG00000067113	PLPP1	M17	Not_DM	NA	NA	6	0.179068	Kidney	0.409516	0.208968	0.252767	0.280847	0.314682	0.185685	0.267857	0.267857	1	6	4	6	4	1	NA	5	midnightblue
ENSG00000067141	NEO1	M31	Not_DM	NA	NA	7	0.161962	Brain	0.279931	0.257615	0.380786	0.131878	0.55943	0.220113	0.324166	0.279931	1	8	5	NA	5	2	2	1	yellow
ENSG00000067167	TRAM1	M15	Not_DM	NA	NA	3	0.211675	Liver	0.272685	0.25271	0.288883	0.203717	0.173482	0.114695	0.189565	0.203717	1	NA	1	NA	2	NA	NA	NA	lightyellow
ENSG00000067177	PHKA1	M21	DM	2	MultipleSystems	4	0.328754	Ovary	0.675573	0.640419	0.483334	0.425405	0.922408	0.297953	0.518558	0.518558	0.791045	NA	NA	4	NA	NA	3	6	purple
ENSG00000067182	TNFRSF1A	M5	DM	7	Developmental++	4	0.217449	Liver	0.495056	0.551808	0.329035	0.205855	0.222463	0.215446	0.302991	0.302991	1	NA	NA	6	NA	1	2	2	darkgreen
ENSG00000067191	CACNB1	M2	Not_DM	NA	NA	4	0.509256	Brain	0.241192	0.233966	0.518235	0.519756	NA	0.343581	0.478534	0.411057	0.791045	2	NA	3	3	NA	1	NA	blue
ENSG00000067208	EVI5	M15	Not_DM	NA	NA	4	0.265848	Liver	0.278445	0.186344	0.43925	0.340153	0.520854	0.229443	0.381903	0.340153	1	NA	NA	NA	1	5	NA	1	lightyellow
ENSG00000067221	STOML1	M2	Not_DM	NA	NA	5	0.536104	Brain	0.370325	0.399311	0.668507	0.440244	0.429977	0.612526	0.354995	0.429977	0.955224	2	6	4	NA	NA	3	4	blue
ENSG00000067225	PKM	M31	DM	2	Developmental++	5	0.152853	Heart	0.156805	0.10818	0.098772	0.141325	0.477073	0.110096	0.0988645	0.110096	1	7	2	NA	NA	3	NA	3	yellow
ENSG00000067248	DHX29	M3	Not_DM	NA	NA	3	0.119591	Liver	0.243752	0.116861	0.23005	0.165337	0.203239	0.158501	0.169928	0.169928	1	8	NA	NA	NA	6	NA	1	brown
ENSG00000067334	DNTTIP2	M16	Not_DM	NA	NA	5	0.0939445	Ovary	0.176699	0.18975	0.175163	0.200126	0.154497	0.137794	0.158468	0.175163	1	8	1	NA	NA	NA	3	NA	magenta
ENSG00000067365	METTL22	M29	Not_DM	NA	NA	4	0.337839	Testis	0.330576	0.230982	0.295965	0.358002	0.197847	0.327707	0.420495	0.327707	1	1	NA	4	NA	6	NA	4	turquoise
ENSG00000067369	TP53BP1	M31	Not_DM	NA	NA	6	0.158261	Cerebellum	0.257133	0.253884	0.275409	0.212324	0.537331	0.148276	0.275371	0.257133	1	8	5	2	5	NA	NA	1	yellow
ENSG00000067445	TRO	M31	Not_DM	NA	NA	7	0.116897	Kidney	0.14276	0.172794	0.374116	0.294455	0.615236	0.156696	0.406802	0.294455	0.932836	8	5	2	3	3	1	1	yellow
ENSG00000067533	RRP15	M22	Not_DM	NA	NA	6	0.15878	Heart	0.501751	0.483331	0.341973	0.37755	0.328272	0.261618	0.421804	0.37755	1	8	1	NA	5	6	2	1	red
ENSG00000067560	RHOA	M7	Not_DM	NA	NA	2	0.0753304	Heart	0.0855754	0.113632	0.107282	0.0350156	0.110793	0.0484868	0.115369	0.107282	1	NA	NA	NA	NA	NA	NA	6	darkorange
ENSG00000067596	DHX8	M22	Not_DM	NA	NA	5	0.0839478	Brain	0.295058	0.28166	0.291856	0.180202	0.281255	0.237534	0.228942	0.281255	1	8	1	NA	NA	6	2	NA	red
ENSG00000067606	PRKCZ	M13	Not_DM	NA	NA	6	0.402638	Brain	0.326359	0.333487	0.286693	0.333776	0.340776	0.30395	0.560796	0.333487	1	6	4	NA	6	5	3	4	lightcyan
ENSG00000067646	ZFY	M0	Not_DM	NA	NA	0	0.326134	Heart	0.683504	0.484764	0.633098	0.763261	0.535166	NA	0.354884	0.584132	0.768657	NA	NA	NA	NA	NA	NA	NA	grey
ENSG00000067704	IARS2	M5	DM	1	Nervous system	3	0.151655	Heart	0.154355	0.154624	0.129883	0.114072	0.124985	0.138019	0.142805	0.138019	1	5	1	NA	NA	NA	NA	1	darkgreen
ENSG00000067715	SYT1	M2	DM	2	Developmental++	5	0.525663	Brain	0.254533	0.209386	0.989434	0.521576	0.89991	0.534262	0.63183	0.534262	0.701493	2	4	NA	1	NA	2	1	blue
ENSG00000067798	NAV3	M31	Not_DM	NA	NA	6	0.46635	Brain	0.377648	0.363062	0.703752	0.698103	NA	0.700367	0.644423	0.671263	0.723881	NA	6	5	5	NA	2	2	yellow
ENSG00000067829	IDH3G	M12	Not_DM	NA	NA	4	0.220307	Heart	0.1626	0.177743	0.282586	0.199331	0.116249	0.102609	0.14646	0.1626	1	6	4	4	6	NA	NA	NA	grey60
ENSG00000067836	ROGDI	M12	DM	NA	NA	6	0.274526	Brain	0.304652	0.218044	0.317897	0.27836	0.223207	0.210307	0.312711	0.27836	1	NA	4	4	6	NA	NA	6	grey60
ENSG00000067840	PDZD4	M2	Not_DM	NA	NA	4	0.548457	Brain	0.232431	0.0889478	0.386397	0.466985	0.827317	0.48059	0.35749	0.386397	0.91791	2	4	NA	3	2	NA	NA	blue
ENSG00000067842	ATP2B3	M2	DM	3	Developmental++	4	0.65298	Brain	0.548236	0.476281	NA	NA	NA	0.474064	0.984084	0.512259	0.350746	2	4	NA	NA	NA	3	2	blue
ENSG00000067900	ROCK1	M10	Not_DM	NA	NA	3	0.154618	Heart	0.456423	0.299521	0.294927	0.264433	0.225544	0.167573	0.38527	0.294927	1	8	3	NA	NA	NA	NA	1	green
ENSG00000067955	CBFB	M10	DM	3	Developmental++	6	0.0941129	Kidney	0.377273	0.440336	0.25969	0.227555	0.293341	0.21763	0.317514	0.293341	1	1	1	2	5	NA	2	1	green
ENSG00000067992	PDK3	M29	DM	NA	NA	3	0.307265	Ovary	0.68858	0.846802	0.484088	0.56968	0.321892	0.492199	0.282965	0.492199	0.865672	7	1	NA	NA	3	NA	NA	turquoise
ENSG00000068001	HYAL2	M23	DM	NA	NA	3	0.249128	Heart	0.391049	0.492836	0.434991	0.241265	0.388653	0.169836	0.289897	0.388653	1	NA	1	NA	NA	NA	NA	6	royalblue
ENSG00000068024	HDAC4	M31	DM	4	Developmental++	5	0.344293	Brain	0.288161	0.186742	0.538161	0.341208	0.9182	0.357139	0.330529	0.341208	0.910448	3	6	1	NA	3	NA	NA	yellow
ENSG00000068028	RASSF1	M29	Not_DM	NA	NA	5	0.281398	Heart	0.234277	0.196207	0.339642	0.377594	0.17445	0.179244	0.234264	0.234264	1	4	NA	6	NA	4	3	4	turquoise
ENSG00000068078	FGFR3	M3	DM	10	Developmental++	3	0.183197	Brain	0.46171	0.37904	0.71773	0.360383	0.207883	0.208793	0.455368	0.37904	0.977612	NA	1	3	NA	NA	3	NA	brown
ENSG00000068079	IFI35	M17	Not_DM	NA	NA	7	0.302763	Liver	0.7184	0.776377	0.56963	0.718775	0.314067	0.490874	0.56661	0.56963	0.738806	6	2	6	4	NA	3	5	midnightblue
ENSG00000068097	HEATR6	M10	Not_DM	NA	NA	7	0.127181	Brain	0.337985	0.224339	0.258889	0.18743	0.406738	0.167032	0.261378	0.258889	1	NA	3	2	5	2	2	1	green
ENSG00000068120	COASY	M28	DM	NA	NA	1	0.202779	Liver	0.130666	0.115858	0.157593	0.244707	0.1128	0.135085	0.108018	0.130666	1	NA	NA	NA	6	NA	NA	NA	tan
ENSG00000068137	PLEKHH3	M17	Not_DM	NA	NA	4	0.195095	Testis	0.637831	0.611035	0.292797	0.402107	0.517689	0.383348	0.503804	0.503804	0.955224	NA	2	NA	NA	5	3	5	midnightblue
ENSG00000068305	MEF2A	M20	DM	NA	NA	7	0.374592	Heart	0.229752	0.201366	0.197112	0.173123	0.217359	0.125344	0.24538	0.201366	1	6	NA	5	2	1	NA	2	pink
ENSG00000068308	OTUD5	M12	Not_DM	NA	NA	4	0.122805	Brain	0.157772	0.123894	0.0885665	0.0726652	0.134356	0.0917187	0.148919	0.123894	1	6	2	NA	NA	6	NA	6	grey60
ENSG00000068323	TFE3	M12	Not_DM	NA	NA	4	0.133218	Brain	0.240776	0.1728	0.170337	0.21908	0.16335	0.103745	0.290834	0.1728	1	6	2	6	NA	NA	NA	2	grey60
ENSG00000068354	TBC1D25	M2	Not_DM	NA	NA	3	0.148267	Brain	0.162294	0.182897	0.191007	0.249565	0.144022	0.233408	0.22791	0.191007	1	2	4	NA	NA	NA	3	NA	blue
ENSG00000068366	ACSL4	M14	DM	NA	NA	2	0.440197	Liver	0.158956	0.242095	0.461345	0.363902	0.329434	0.219122	0.332283	0.329434	1	NA	NA	NA	NA	6	NA	NA	lightgreen
ENSG00000068383	INPP5A	M12	Not_DM	NA	NA	4	0.276815	Cerebellum	0.203233	0.314391	0.101015	0.132833	0.17488	0.0817288	0.17116	0.17116	1	7	2	NA	NA	NA	NA	4	grey60
ENSG00000068394	GPKOW	M12	Not_DM	NA	NA	5	0.0924458	Brain	0.159307	0.120521	0.176833	0.150041	0.14932	0.159119	0.2176	0.159119	1	6	NA	4	NA	6	3	6	grey60
ENSG00000068400	GRIPAP1	M2	Not_DM	NA	NA	3	0.311597	Cerebellum	0.14145	0.173908	0.139731	0.161263	0.0442582	0.100211	0.125997	0.139731	1	2	2	NA	NA	NA	NA	6	blue
ENSG00000068438	FTSJ1	M2	DM	2	Developmental++	3	0.120157	Brain	0.10785	0.0904959	0.124789	0.0988614	0.14621	0.124086	0.151952	0.124086	1	3	NA	NA	NA	3	NA	4	blue
ENSG00000068489	PRR11	M22	Not_DM	NA	NA	7	0.178142	Liver	0.739793	0.702547	0.521366	0.447544	0.561347	0.507045	0.713973	0.561347	0.686567	1	1	2	5	6	2	1	red
ENSG00000068615	REEP1	M2	DM	3	Developmental++	4	0.412063	Brain	0.273679	0.315521	0.275673	0.908713	0.900325	0.399924	0.428453	0.399924	0.80597	3	6	5	NA	NA	3	NA	blue
ENSG00000068650	ATP11A	M21	Not_DM	NA	NA	4	0.326233	Heart	0.582669	0.526366	0.278473	0.162857	0.291383	0.20463	0.492484	0.291383	0.992537	1	1	2	NA	NA	NA	1	purple
ENSG00000068654	POLR1A	M22	DM	1	Nervous system	6	0.133177	Brain	0.364501	0.34833	0.402072	0.285599	0.410949	0.170589	0.326394	0.34833	1	8	1	NA	3	3	NA	3	red
ENSG00000068697	LAPTM4A	M7	Not_DM	NA	NA	5	0.119164	Testis	0.107459	0.103807	0.132686	0.1333	0.10094	0.0503789	0.0685422	0.103807	1	1	NA	1	2	NA	3	5	darkorange
ENSG00000068724	TTC7A	M29	DM	3	Developmental++	4	0.50178	Testis	0.423644	0.201583	0.352426	0.459365	0.285396	0.278637	0.486368	0.352426	1	NA	4	NA	6	NA	3	4	turquoise
ENSG00000068745	IP6K2	M31	Not_DM	NA	NA	3	0.0656168	Testis	0.178741	0.0938082	0.17668	0.0939796	0.121516	0.131414	0.208535	0.131414	1	4	NA	NA	3	NA	NA	6	yellow
ENSG00000068781	STON1-GTF2A1L	NA	Not_DM	NA	NA	0	NA	Testis	NA	NA	NA	NA	NA	NA	NA	NA	0	NA	NA	NA	NA	NA	NA	NA	NA
ENSG00000068784	SRBD1	M22	Not_DM	NA	NA	3	0.234297	Ovary	0.685852	0.586105	0.372252	0.259046	0.332413	0.276178	0.241192	0.332413	0.977612	1	1	NA	5	NA	NA	NA	red
ENSG00000068796	KIF2A	M31	DM	3	Developmental++	6	0.224732	Brain	0.244724	0.255951	0.449677	0.31995	0.494052	0.241867	0.396982	0.31995	1	8	5	2	5	3	NA	4	yellow
ENSG00000068831	RASGRP2	M12	DM	1	Blood	7	0.357544	Brain	0.554726	0.596096	0.481834	0.922432	0.32103	0.537929	0.706853	0.554726	0.820896	2	4	4	6	4	3	5	grey60
ENSG00000068878	PSME4	M29	Not_DM	NA	NA	7	0.193322	Testis	0.302	0.3346	0.221504	0.205785	0.211564	0.134767	0.24913	0.221504	1	8	1	3	5	6	2	4	turquoise
ENSG00000068885	IFT80	M2	DM	2	Developmental++	3	0.268971	Brain	0.384583	0.189511	0.484422	0.364265	0.475546	0.33168	0.284623	0.364265	0.992537	NA	3	5	1	NA	NA	NA	blue
ENSG00000068903	SIRT2	M12	Not_DM	NA	NA	6	0.387162	Brain	0.387696	0.195973	0.312775	0.213167	0.133256	0.159775	0.169853	0.195973	1	NA	4	4	6	5	NA	4	grey60
ENSG00000068912	ERLEC1	M29	Not_DM	NA	NA	3	0.0918808	Liver	0.218422	0.0997455	0.230612	0.169107	0.207727	0.0861969	0.104313	0.169107	1	7	NA	1	NA	NA	NA	4	turquoise
ENSG00000068971	PPP2R5B	M2	DM	NA	NA	6	0.367167	Cerebellum	0.169268	0.190655	0.269228	0.27569	0.211092	0.2593	0.35884	0.2593	0.992537	2	4	4	6	4	NA	6	blue
ENSG00000068976	PYGM	M20	DM	2	MultipleSystems	6	0.648986	Heart	0.790947	0.724149	0.430966	0.943221	0.996368	0.741379	0.53806	0.741379	0.58209	7	2	4	3	2	2	NA	pink
ENSG00000068985	PAGE1	M29	Not_DM	NA	NA	2	0.921429	Testis	1	NA	NA	NA	NA	0.932515	0.807879	0.932515	0.0820896	NA	NA	NA	NA	NA	3	4	turquoise
ENSG00000069011	PITX1	M16	DM	2	Developmental++	1	0.788342	Heart	1	NA	0.907519	NA	1	0.909424	NA	0.954712	0.0671642	5	NA	NA	NA	NA	NA	NA	magenta
ENSG00000069018	TRPC7	M29	Not_DM	NA	NA	2	0.933283	Brain	1	NA	NA	NA	NA	NA	1	1	0.0149254	3	NA	NA	NA	NA	NA	4	turquoise
ENSG00000069020	MAST4	M20	Not_DM	NA	NA	4	0.423503	Heart	0.438509	0.662806	0.279618	0.383826	0.514755	0.462738	0.488395	0.462738	0.947761	6	5	5	NA	NA	NA	NA	pink
ENSG00000069122	ADGRF5	M20	Not_DM	NA	NA	6	0.48018	Kidney	0.502738	0.464646	0.377379	0.555493	0.730517	0.491542	0.518343	0.502738	0.955224	NA	NA	NA	4	1	2	2	pink
ENSG00000069188	SDK2	M31	Not_DM	NA	NA	6	0.200208	Brain	0.684867	0.722035	0.742373	0.602586	1	0.236798	0.42387	0.684867	0.656716	NA	1	2	3	2	NA	3	yellow
ENSG00000069206	ADAM7	M29	Not_DM	NA	NA	1	1	Testis	NA	NA	NA	NA	NA	NA	0.878318	0.878318	0.0522388	NA	NA	NA	NA	NA	NA	4	turquoise
ENSG00000069248	NUP133	M10	Not_DM	NA	NA	5	0.0605797	Ovary	0.193178	0.139372	0.208434	0.170332	0.223507	0.167998	0.202844	0.193178	1	1	3	NA	5	6	NA	1	green
ENSG00000069275	NUCKS1	M10	Not_DM	NA	NA	5	0.0544128	Cerebellum	0.188743	0.179413	0.15919	0.135187	0.101366	0.168995	0.21512	0.168995	1	1	1	NA	5	NA	2	1	green
ENSG00000069329	VPS35	M31	DM	2	NervousPsychiatric	5	0.185239	Heart	0.0920508	0.137089	0.239044	0.191265	0.226078	0.112661	0.194948	0.191265	1	NA	5	5	1	NA	NA	1	yellow
ENSG00000069345	DNAJA2	M0	Not_DM	NA	NA	3	0.15777	Heart	0.113622	0.070123	0.200431	0.115623	0.120555	0.163329	0.122201	0.120555	1	6	NA	4	NA	NA	3	NA	grey
ENSG00000069399	BCL3	M17	Not_DM	NA	NA	6	0.481753	Liver	0.916874	1	0.61034	0.693505	0.555188	0.475126	0.528133	0.61034	0.69403	6	NA	6	6	NA	3	5	midnightblue
ENSG00000069424	KCNAB2	M13	DM	2	MultipleSystems	5	0.669668	Brain	0.538954	0.367808	0.932274	0.896234	0.878706	0.477592	0.696566	0.696566	0.686567	6	4	6	6	1	NA	NA	lightcyan
ENSG00000069431	ABCC9	M20	DM	1	Heart	6	0.591355	Heart	0.906831	0.845081	0.33587	0.610675	0.80401	0.882735	0.848198	0.845081	0.447761	2	5	1	1	5	NA	2	pink
ENSG00000069482	GAL	M0	DM	1	Nervous system	1	0.508195	Kidney	0.937444	0.959836	1	0.900584	0.727195	0.92711	0.959349	0.937444	0.216418	NA	NA	NA	NA	3	NA	NA	grey
ENSG00000069493	CLEC2D	M21	Not_DM	NA	NA	5	0.398815	Heart	0.766041	0.702945	0.426164	0.398618	0.523489	0.468179	0.25784	0.468179	0.850746	1	5	5	5	NA	1	NA	purple
ENSG00000069509	FUNDC1	M12	Not_DM	NA	NA	6	0.225655	Heart	0.231246	0.155075	0.290458	0.132129	0.163103	0.156298	0.212978	0.163103	1	7	2	4	4	3	3	NA	grey60
ENSG00000069535	MAOB	M3	Not_DM	NA	NA	6	0.363555	Liver	0.611444	0.362849	0.321717	0.465271	0.202461	0.19507	0.526461	0.362849	0.977612	6	4	1	4	5	NA	5	brown
ENSG00000069667	RORA	M1	DM	NA	NA	3	0.676966	Cerebellum	0.748988	0.604578	0.625896	0.667248	0.57102	0.834224	0.707577	0.667248	0.738806	NA	NA	5	NA	1	NA	5	black
ENSG00000069696	DRD4	M29	DM	2	Developmental++	3	0.571217	Cerebellum	0.86491	0.949717	1	0.753007	NA	0.714075	0.86767	0.86629	0.328358	5	4	NA	NA	NA	3	NA	turquoise
ENSG00000069702	TGFBR3	M21	DM	3	MultipleSystems	2	0.349087	Kidney	0.844493	0.872316	0.261807	0.232743	0.487193	0.228623	0.351032	0.351032	0.80597	NA	NA	NA	NA	2	NA	2	purple
ENSG00000069712	KIAA1107	M2	Not_DM	NA	NA	6	0.489203	Cerebellum	0.368051	0.337037	0.603724	0.577455	0.778476	0.308436	0.520265	0.520265	0.88806	6	4	5	1	NA	3	4	blue
ENSG00000069764	PLA2G10	M29	Not_DM	NA	NA	2	0.952456	Testis	NA	NA	NA	NA	NA	1	0.942472	0.971236	0.0373134	NA	NA	NA	NA	NA	3	4	turquoise
ENSG00000069812	HES2	M29	Not_DM	NA	NA	1	1	Testis	NA	NA	NA	NA	NA	NA	0.9954	0.9954	0.0149254	NA	NA	NA	NA	NA	NA	4	turquoise
ENSG00000069849	ATP1B3	M2	Not_DM	NA	NA	4	0.063399	Cerebellum	0.093157	0.0774144	0.133645	0.169256	0.278893	0.123345	0.171107	0.133645	1	NA	NA	3	4	6	3	NA	blue
ENSG00000069869	NEDD4	M23	Not_DM	NA	NA	5	0.311028	Liver	0.910318	0.97352	0.472702	0.4598	0.359248	0.41931	0.620788	0.472702	0.723881	1	1	NA	NA	NA	2	1	royalblue
ENSG00000069943	PIGB	M29	Not_DM	NA	NA	3	0.376979	Liver	0.565147	0.409322	0.685155	0.419587	0.500267	0.458009	0.356294	0.458009	0.940299	7	NA	NA	NA	5	NA	4	turquoise
ENSG00000069956	MAPK6	M2	Not_DM	NA	NA	6	0.187749	Cerebellum	0.234123	0.217093	0.322132	0.212291	0.150863	0.276182	0.282465	0.234123	1	8	1	2	5	NA	2	NA	blue
ENSG00000069966	GNB5	M2	DM	4	Developmental++	7	0.388668	Cerebellum	0.260436	0.322628	0.355072	0.483138	0.409301	0.301501	0.405408	0.355072	0.985075	6	4	5	4	1	3	5	blue
ENSG00000069974	RAB27A	M15	DM	4	Developmental++	5	0.526287	Liver	0.915676	0.743768	0.483733	0.377251	0.605827	0.366053	0.439802	0.483733	0.835821	5	2	NA	NA	1	2	NA	lightyellow
ENSG00000069998	CECR5	M20	Not_DM	NA	NA	5	0.207261	Heart	0.20613	0.127105	0.228143	0.17729	0.244636	0.16761	0.241494	0.20613	1	4	NA	4	NA	5	3	6	pink
ENSG00000070010	UFD1L	M28	DM	NA	NA	4	0.215943	Liver	0.129935	0.158527	0.263827	0.133531	0.205967	0.208239	0.298325	0.205967	1	NA	2	4	NA	NA	3	4	tan
ENSG00000070018	LRP6	M10	DM	6	Developmental++	7	0.117381	Kidney	0.362165	0.329822	0.336173	0.237253	0.353349	0.207665	0.415336	0.336173	1	8	1	2	1	5	2	1	green
ENSG00000070019	GUCY2C	NA	DM	NA	NA	0	NA	Liver	NA	NA	NA	NA	NA	NA	NA	NA	0	NA	NA	NA	NA	NA	NA	NA	NA
ENSG00000070031	SCT	M0	Not_DM	NA	NA	0	0.660422	Heart	NA	NA	0.470993	0.862764	NA	0.791111	0.862328	0.826719	0.320896	NA	NA	NA	NA	NA	NA	NA	grey
ENSG00000070047	PHRF1	M30	Not_DM	NA	NA	3	0.0882694	Ovary	0.217064	0.127767	0.225697	0.20737	0.221381	0.153533	0.201502	0.20737	1	4	NA	NA	NA	NA	3	3	white
ENSG00000070061	IKBKAP	M2	DM	1	Nervous system	3	0.10124	Cerebellum	0.0994996	0.0813737	0.193695	0.140678	0.155141	0.0877945	0.267385	0.140678	1	NA	NA	NA	5	NA	NA	NA	blue
ENSG00000070081	NUCB2	M29	Not_DM	NA	NA	6	0.264039	Testis	0.127318	0.20489	0.2637	0.276668	0.19155	0.229886	0.308572	0.229886	1	3	NA	1	NA	3	3	4	turquoise
ENSG00000070087	PFN2	M2	Not_DM	NA	NA	5	0.206813	Brain	0.105893	0.0508923	0.208137	0.091531	0.354535	0.143695	0.185472	0.143695	1	6	NA	NA	NA	2	2	1	blue
ENSG00000070159	PTPN3	M5	Not_DM	NA	NA	6	0.265384	Kidney	0.732908	0.795837	0.945936	0.242693	0.576434	0.277481	0.726601	0.726601	0.708955	6	4	6	2	1	NA	2	darkgreen
ENSG00000070182	SPTB	M14	DM	4	Developmental++	5	0.606764	Liver	0.577704	0.473457	0.229999	0.515386	0.506737	0.896472	0.929956	0.515386	0.731343	2	4	NA	NA	6	2	2	lightgreen
ENSG00000070190	DAPP1	M14	Not_DM	NA	NA	1	1	Liver	NA	NA	NA	NA	0.912784	NA	NA	0.912784	0.0522388	NA	NA	NA	NA	6	NA	NA	lightgreen
ENSG00000070193	FGF10	M21	DM	4	Developmental++	5	0.573216	Testis	1	0.937249	0.737383	0.734124	1	0.983189	0.893241	0.937249	0.276119	NA	5	NA	1	2	2	2	purple
ENSG00000070214	SLC44A1	M3	DM	1	Developmental	4	0.353244	Brain	0.511189	0.325206	0.479191	0.316079	0.159033	0.209782	0.511017	0.325206	0.962687	NA	2	NA	2	NA	NA	2	brown
ENSG00000070269	TMEM260	M4	Not_DM	NA	NA	5	0.224116	Kidney	0.36924	0.188363	0.489715	0.28296	0.200466	0.212145	0.26484	0.26484	1	5	3	NA	NA	NA	NA	NA	cyan
ENSG00000070366	SMG6	M31	Not_DM	NA	NA	5	0.0668136	Brain	0.217604	0.160588	0.305495	0.172899	0.407451	0.122877	0.217316	0.217316	1	8	3	NA	3	3	3	NA	yellow
ENSG00000070367	EXOC5	M10	Not_DM	NA	NA	4	0.138486	Cerebellum	0.272162	0.309022	0.33486	0.312462	0.260417	0.236608	0.318009	0.309022	1	8	5	NA	1	4	NA	NA	green
ENSG00000070371	CLTCL1	M29	DM	2	Developmental++	5	0.665827	Testis	0.667288	0.332999	0.747762	0.786041	0.845352	0.489703	0.659445	0.667288	0.791045	8	NA	NA	3	5	3	4	turquoise
ENSG00000070388	FGF22	M13	Not_DM	NA	NA	1	1	Brain	0.967017	NA	NA	NA	NA	NA	NA	0.967017	0.0149254	6	NA	NA	NA	NA	NA	NA	lightcyan
ENSG00000070404	FSTL3	M7	Not_DM	NA	NA	3	0.368081	Heart	0.47644	0.356579	0.424857	0.379869	0.538777	0.207164	0.266798	0.379869	1	6	NA	6	NA	NA	NA	5	darkorange
ENSG00000070413	DGCR2	M2	Not_DM	NA	NA	2	0.0688528	Brain	0.0718047	0.0776139	0.172922	0.107357	0.216122	0.0742306	0.177212	0.107357	1	NA	NA	NA	NA	2	NA	6	blue
ENSG00000070423	RNF126	M28	Not_DM	NA	NA	1	0.256155	Testis	0.211435	0.232043	0.266171	0.28021	0.281026	0.308456	0.4109	0.28021	0.985075	NA	NA	NA	NA	NA	NA	4	tan
ENSG00000070444	MNT	M2	Not_DM	NA	NA	2	0.336816	Brain	0.295069	0.213714	0.396225	0.366462	0.437108	0.200911	0.233945	0.295069	1	NA	NA	NA	NA	3	NA	NA	blue
ENSG00000070476	ZXDC	M0	Not_DM	NA	NA	4	0.0351463	Brain	0.321933	0.194051	0.239075	0.102169	0.148188	0.141909	0.263389	0.194051	1	8	5	NA	NA	NA	NA	2	grey
ENSG00000070495	JMJD6	M0	Not_DM	NA	NA	6	0.212093	Heart	0.232538	0.161615	0.180898	0.435034	0.218724	0.242928	0.21134	0.218724	1	3	4	NA	NA	4	3	4	grey
ENSG00000070501	POLB	M2	Not_DM	NA	NA	6	0.334957	Cerebellum	0.151935	0.279706	0.313465	0.162114	0.567595	0.141637	0.352068	0.279706	1	3	2	4	5	5	NA	4	blue
ENSG00000070526	ST6GALNAC1	M8	Not_DM	NA	NA	7	0.763753	Testis	0.981991	1	0.746341	1	0.688479	0.322564	0.669093	0.746341	0.395522	6	2	NA	3	6	3	6	darkred
ENSG00000070540	WIPI1	M28	Not_DM	NA	NA	5	0.465497	Heart	0.395333	0.416231	0.325075	0.314952	0.270539	0.0963204	0.270492	0.314952	1	7	2	4	4	6	NA	NA	tan
ENSG00000070601	FRMPD1	M29	Not_DM	NA	NA	2	0.973564	Testis	1	0.927475	NA	1	NA	NA	0.60324	0.963738	0.156716	6	NA	NA	4	NA	NA	NA	turquoise
ENSG00000070610	GBA2	M12	DM	1	Nervous system	5	0.163928	Heart	0.085999	0.158353	0.110844	0.171525	0.0875573	0.145531	0.186641	0.145531	1	6	2	NA	6	NA	2	1	grey60
ENSG00000070614	NDST1	M10	DM	NA	NA	4	0.0697008	Brain	0.189544	0.248135	0.147946	0.132523	0.193184	0.210801	0.286976	0.193184	1	NA	5	NA	3	NA	2	1	green
ENSG00000070669	ASNS	M2	DM	2	Developmental++	2	0.241576	Brain	0.107737	0.113251	0.400019	0.207781	0.506199	0.273559	0.260957	0.260957	0.992537	2	NA	NA	5	NA	NA	NA	blue
ENSG00000070718	AP3M2	M2	Not_DM	NA	NA	4	0.21655	Brain	0.190296	0.183821	0.273762	0.205266	0.407884	0.20024	0.177537	0.20024	1	NA	NA	5	5	NA	3	NA	blue
ENSG00000070729	CNGB1	M2	DM	1	Eye	2	0.895218	Brain	0.938401	0.976284	NA	NA	NA	NA	NA	0.957342	0.0597015	7	5	NA	NA	NA	NA	NA	blue
ENSG00000070731	ST6GALNAC2	M29	Not_DM	NA	NA	4	0.820086	Testis	1	NA	0.902249	0.86347	NA	1	0.722667	0.902249	0.208955	NA	NA	6	4	NA	2	4	turquoise
ENSG00000070748	CHAT	M31	DM	4	Developmental++	1	1	Cerebellum	NA	1	NA	NA	NA	NA	NA	1	0.00746269	NA	5	NA	NA	NA	NA	NA	yellow
ENSG00000070756	PABPC1	M22	Not_DM	NA	NA	6	0.0684093	Liver	0.202133	0.212154	0.146342	0.096553	0.142476	0.0716205	0.145423	0.145423	1	8	1	2	5	6	NA	4	red
ENSG00000070759	TESK2	M29	Not_DM	NA	NA	4	0.317986	Testis	0.813206	0.641316	0.743172	0.431491	0.30116	0.438278	0.575216	0.575216	0.813433	7	2	NA	NA	NA	3	4	turquoise
ENSG00000070761	CFAP20	M29	Not_DM	NA	NA	5	0.147457	Heart	0.057457	0.130631	0.177055	0.117306	0.173153	0.126368	0.200505	0.130631	1	NA	5	4	NA	5	NA	4	turquoise
ENSG00000070770	CSNK2A2	M29	DM	1	Eye	6	0.260484	Testis	0.176181	0.256837	0.151923	0.135069	0.166216	0.140014	0.315159	0.166216	1	8	1	NA	5	3	3	4	turquoise
ENSG00000070778	PTPN21	M20	Not_DM	NA	NA	5	0.323501	Heart	0.445432	0.321658	0.177689	0.15856	0.257146	0.182108	0.175305	0.182108	1	8	5	5	2	NA	2	NA	pink
ENSG00000070785	EIF2B3	M28	DM	1	Nervous system	2	0.235875	Heart	0.107742	0.10654	0.294834	0.149151	0.153994	0.115201	0.169148	0.149151	1	NA	NA	4	NA	NA	3	NA	tan
ENSG00000070808	CAMK2A	M2	Not_DM	NA	NA	4	0.816034	Brain	0.579512	0.359857	0.275544	0.740952	1	0.83717	0.932832	0.740952	0.589552	6	4	NA	NA	NA	2	1	blue
ENSG00000070814	TCOF1	M22	DM	3	Developmental++	6	0.140408	Brain	0.352988	0.348863	0.30996	0.299532	0.371957	0.10413	0.253776	0.30996	1	5	3	3	3	3	NA	3	red
ENSG00000070831	CDC42	M31	DM	1	Developmental	5	0.0588663	Brain	0.103488	0.129087	0.146295	0.0867337	0.0951261	0.0784155	0.104597	0.103488	1	3	6	NA	NA	6	2	1	yellow
ENSG00000070882	OSBPL3	M4	Not_DM	NA	NA	7	0.312184	Kidney	0.442939	0.719365	0.598767	0.358346	0.513779	0.332571	0.539404	0.513779	0.813433	7	5	5	2	6	3	NA	cyan
ENSG00000070886	EPHA8	M2	Not_DM	NA	NA	2	0.870684	Cerebellum	0.954194	0.80122	NA	NA	NA	NA	0.94528	0.94528	0.119403	NA	6	NA	NA	NA	NA	4	blue
ENSG00000070915	SLC12A3	M26	DM	7	MultipleSystems	2	0.992017	Kidney	NA	NA	NA	0.733372	NA	0.943565	NA	0.838469	0.11194	NA	NA	NA	4	NA	3	NA	skyblue
ENSG00000070950	RAD18	M22	DM	1	Cancer	6	0.22245	Brain	0.627	0.552435	0.566183	0.478911	0.41403	0.169447	0.449885	0.478911	0.91791	1	1	2	5	6	NA	3	red
ENSG00000070961	ATP2B1	M2	Not_DM	NA	NA	6	0.154184	Brain	0.258814	0.200662	0.402481	0.252026	0.287669	0.167764	0.39188	0.258814	0.992537	NA	2	2	5	3	NA	1	blue
ENSG00000070985	TRPM5	M4	Not_DM	NA	NA	4	0.706992	Kidney	NA	NA	NA	0.646075	1	0.791209	0.815116	0.803162	0.223881	NA	NA	NA	3	3	2	3	cyan
ENSG00000071051	NCK2	M31	Not_DM	NA	NA	3	0.231917	Brain	0.235527	0.0731597	0.0858285	0.108189	0.305797	0.0587544	0.164445	0.108189	1	3	NA	NA	NA	2	NA	6	yellow
ENSG00000071054	MAP4K4	M10	Not_DM	NA	NA	6	0.184672	Brain	0.301844	0.291038	0.225137	0.28224	0.387766	0.157419	0.249881	0.28224	1	8	5	2	5	2	NA	1	green
ENSG00000071073	MGAT4A	M2	Not_DM	NA	NA	5	0.386435	Cerebellum	0.39871	0.260304	0.671879	0.409171	0.33867	0.601971	0.852023	0.409171	0.932836	6	4	6	2	NA	NA	5	blue
ENSG00000071082	RPL31	M18	DM	1	Blood	1	0.0702248	Liver	0.108005	0.133431	0.0974162	0.135426	0.147588	0.145339	0.18301	0.135426	1	NA	NA	NA	NA	NA	NA	6	orange
ENSG00000071127	WDR1	M0	DM	4	MultipleSystems	3	0.100534	Liver	0.138945	0.192673	0.0782808	0.0996957	0.206872	0.0768928	0.142243	0.138945	1	NA	5	NA	6	3	NA	NA	grey
ENSG00000071189	SNX13	M0	Not_DM	NA	NA	1	0.242202	Heart	0.353369	0.163525	0.409701	0.376971	0.349357	0.293975	0.357793	0.353369	1	NA	NA	NA	1	NA	NA	NA	grey
ENSG00000071203	MS4A12	NA	Not_DM	NA	NA	0	NA	Ovary	NA	NA	NA	NA	NA	NA	NA	NA	0	NA	NA	NA	NA	NA	NA	NA	NA
ENSG00000071205	ARHGAP10	M7	Not_DM	NA	NA	6	0.515218	Heart	0.87151	1	0.361579	0.404811	0.870169	0.489365	0.421032	0.489365	0.634328	7	NA	1	5	5	NA	5	darkorange
ENSG00000071242	RPS6KA2	M19	Not_DM	NA	NA	3	0.264731	Heart	0.227704	0.199606	0.176187	0.154071	0.751722	0.184684	0.354067	0.199606	0.962687	2	NA	NA	2	NA	NA	2	paleturquoise
ENSG00000071243	ING3	M10	Not_DM	NA	NA	7	0.161206	Kidney	0.34958	0.220791	0.458544	0.3506	0.341093	0.277869	0.312674	0.341093	1	1	2	5	1	4	2	2	green
ENSG00000071246	VASH1	M31	Not_DM	NA	NA	7	0.226035	Brain	0.218307	0.157815	0.237928	0.275958	0.51548	0.163308	0.299392	0.237928	0.992537	4	5	2	3	3	1	3	yellow
ENSG00000071282	LMCD1	M7	Not_DM	NA	NA	4	0.355059	Heart	0.716736	0.466925	0.183862	0.261272	0.445265	0.267483	0.264572	0.267483	0.947761	7	2	NA	3	NA	NA	6	darkorange
ENSG00000071462	WBSCR22	M16	Not_DM	NA	NA	3	0.293185	Ovary	0.160417	0.231799	0.258463	0.158457	0.155538	0.258326	0.276994	0.231799	1	NA	2	NA	NA	NA	3	4	magenta
ENSG00000071537	SEL1L	M3	Not_DM	NA	NA	2	0.211254	Liver	0.263741	0.217019	0.279124	0.180997	0.275362	0.190152	0.324336	0.263741	1	NA	NA	NA	NA	5	NA	1	brown
ENSG00000071539	TRIP13	M22	Not_DM	NA	NA	7	0.194449	Ovary	0.576808	0.692029	0.469066	0.458026	0.419312	0.281948	0.459715	0.459715	0.798507	1	1	2	5	6	3	4	red
ENSG00000071553	ATP6AP1	M12	DM	1	Immune	7	0.11629	Brain	0.17463	0.128971	0.147992	0.181282	0.137614	0.214453	0.174707	0.17463	1	6	4	4	6	3	3	6	grey60
ENSG00000071564	TCF3	M22	DM	3	MultipleSystems	6	0.126735	Brain	0.431515	0.433282	0.241219	0.228681	0.313334	0.0764612	0.176725	0.241219	1	1	1	3	3	6	NA	3	red
ENSG00000071575	TRIB2	M31	Not_DM	NA	NA	6	0.246621	Cerebellum	0.163059	0.260101	0.135584	0.0881699	0.225394	0.224666	0.245314	0.224666	1	4	5	NA	1	NA	2	6	yellow
ENSG00000071626	DAZAP1	M29	Not_DM	NA	NA	3	0.147712	Testis	0.234098	0.155431	0.181689	0.16054	0.200317	0.158009	0.25562	0.181689	1	NA	NA	NA	NA	NA	NA	4	turquoise
ENSG00000071655	MBD3	M28	Not_DM	NA	NA	0	0.138299	Liver	0.227757	0.249707	0.203543	0.248326	0.287261	0.283262	0.303881	0.249707	0.985075	NA	NA	NA	NA	NA	NA	NA	tan
ENSG00000071677	PRLH	NA	Not_DM	NA	NA	0	NA	Ovary	NA	NA	NA	NA	NA	NA	NA	NA	0	NA	NA	NA	NA	NA	NA	NA	NA
ENSG00000071794	HLTF	M22	Not_DM	NA	NA	5	0.117153	Ovary	0.217944	0.121262	0.206809	0.225262	0.298779	0.180186	0.230085	0.217944	1	8	NA	2	5	6	3	NA	red
ENSG00000071859	FAM50A	M12	Not_DM	NA	NA	4	0.0898475	Brain	0.209065	0.207785	0.105252	0.24247	0.223898	0.184462	0.296152	0.209065	1	6	2	NA	6	NA	NA	6	grey60
ENSG00000071889	FAM3A	M28	Not_DM	NA	NA	5	0.161725	Heart	0.388454	0.249891	0.228207	0.364857	0.232145	0.255935	0.314182	0.255935	0.992537	6	NA	4	6	NA	NA	6	tan
ENSG00000071894	CPSF1	M22	Not_DM	NA	NA	3	0.0462595	Brain	0.272601	0.161338	0.241905	0.233559	0.196553	0.124045	0.154251	0.196553	1	1	NA	3	NA	6	NA	NA	red
ENSG00000071909	MYO3B	M4	Not_DM	NA	NA	2	0.954074	Kidney	NA	NA	NA	0.742871	NA	NA	0.919484	0.831178	0.141791	NA	NA	NA	2	NA	NA	4	cyan
ENSG00000071967	CYBRD1	M5	DM	1	Metabolic	6	0.330758	Testis	0.53799	0.436058	0.362362	0.236841	0.292261	0.334676	0.43904	0.362362	0.992537	7	NA	NA	2	4	NA	2	darkgreen
ENSG00000071991	CDH19	M24	Not_DM	NA	NA	5	0.836552	Heart	1	NA	0.729594	0.950194	0.939358	1	0.947182	0.948688	0.164179	7	NA	NA	3	1	NA	5	saddlebrown
ENSG00000071994	PDCD2	M3	Not_DM	NA	NA	3	0.0466956	Kidney	0.13864	0.121993	0.137768	0.178846	0.0965909	0.0992871	0.242844	0.137768	1	NA	5	NA	NA	NA	NA	6	brown
ENSG00000072041	SLC6A15	M2	Not_DM	NA	NA	0	0.858873	Brain	0.335751	0.220306	NA	NA	NA	NA	NA	0.278029	0.313433	NA	NA	NA	NA	NA	NA	NA	blue
ENSG00000072042	RDH11	M3	DM	1	Developmental	5	0.255105	Liver	0.145193	0.0892293	0.339555	0.191742	0.128836	0.189963	0.264555	0.189963	1	6	NA	2	4	NA	NA	6	brown
ENSG00000072062	PRKACA	M20	DM	1	Endocrine	3	0.260357	Heart	0.179757	0.0984939	0.188756	0.136013	0.246397	0.122431	0.218342	0.179757	1	6	2	4	NA	NA	NA	NA	pink
ENSG00000072071	ADGRL1	M31	Not_DM	NA	NA	5	0.271211	Brain	0.15258	0.105684	0.319721	0.206061	0.911887	0.0991296	0.353437	0.206061	0.895522	NA	4	3	3	2	NA	1	yellow
ENSG00000072080	SPP2	M3	DM	1	Eye	1	0.952439	Liver	NA	NA	NA	NA	0.395364	NA	1	0.697682	0.164179	NA	NA	NA	NA	1	NA	NA	brown
ENSG00000072110	ACTN1	M5	DM	NA	NA	3	0.174723	Heart	0.349652	0.44927	0.170289	0.206851	0.328742	0.15794	0.419624	0.328742	1	7	NA	3	NA	NA	NA	2	darkgreen
ENSG00000072121	ZFYVE26	M10	DM	2	Developmental++	5	0.085464	Cerebellum	0.373576	0.179621	0.336807	0.245732	0.441714	0.164146	0.374125	0.336807	0.970149	8	2	NA	3	6	NA	1	green
ENSG00000072133	RPS6KA6	M10	Not_DM	NA	NA	5	0.180946	Ovary	0.571293	0.404434	0.902841	0.240498	0.841079	0.367761	0.749862	0.571293	0.716418	8	NA	2	NA	2	3	1	green
ENSG00000072134	EPN2	M2	Not_DM	NA	NA	5	0.254545	Brain	0.266279	0.204846	0.186865	0.126232	0.309914	0.165732	0.234333	0.204846	1	NA	4	NA	3	6	2	NA	blue
ENSG00000072135	PTPN18	M12	Not_DM	NA	NA	6	0.287278	Cerebellum	0.141753	0.311003	0.408934	0.300805	0.229782	0.147933	0.422405	0.300805	1	2	2	6	4	5	NA	2	grey60
ENSG00000072163	LIMS2	M20	DM	2	MultipleSystems	5	0.588658	Heart	0.700428	0.817467	0.20053	0.652585	0.711132	0.647063	0.564762	0.652585	0.716418	6	4	NA	6	5	NA	6	pink
ENSG00000072182	ASIC4	M2	Not_DM	NA	NA	4	0.438652	Brain	0.742409	0.537666	0.85181	0.937039	0.878256	0.902414	0.922183	0.878256	0.410448	NA	5	3	NA	3	NA	3	blue
ENSG00000072195	SPEG	M19	DM	3	Developmental++	5	0.451374	Heart	0.361761	0.360534	0.271471	0.757373	0.980139	0.491807	0.589056	0.491807	0.723881	2	4	NA	3	2	NA	6	paleturquoise
ENSG00000072201	LNX1	M9	Not_DM	NA	NA	5	0.557464	Brain	0.49066	0.663845	0.886796	0.692505	0.874595	1	0.777774	0.777774	0.544776	2	4	6	2	NA	NA	4	darkturquoise
ENSG00000072210	ALDH3A2	M3	DM	2	Developmental++	4	0.343734	Liver	0.13326	0.115157	0.156034	0.200696	0.270019	0.121849	0.381695	0.156034	1	NA	4	NA	4	5	NA	5	brown
ENSG00000072274	TFRC	M14	DM	NA	NA	2	0.465476	Liver	0.177991	0.154782	0.287376	0.380418	0.35086	0.257419	0.2952	0.287376	1	NA	NA	NA	NA	6	NA	1	lightgreen
ENSG00000072310	SREBF1	M3	DM	1	Metabolic	2	0.400299	Liver	0.331002	0.375159	0.338505	0.461947	0.247622	0.271564	0.306071	0.331002	0.985075	NA	3	NA	NA	NA	NA	NA	brown
ENSG00000072315	TRPC5	M2	DM	3	Developmental++	2	0.720231	Testis	0.987175	0.984257	NA	NA	NA	1	0.98494	0.986057	0.0597015	2	NA	NA	NA	NA	NA	1	blue
ENSG00000072364	AFF4	M10	DM	2	Developmental++	3	0.14993	Brain	0.309384	0.218061	0.263835	0.206814	0.222891	0.165839	0.275077	0.222891	1	8	NA	2	1	NA	NA	NA	green
ENSG00000072401	UBE2D1	M31	Not_DM	NA	NA	5	0.248124	Heart	0.283838	0.249578	0.388607	0.336756	0.503407	0.200524	0.402778	0.336756	1	8	5	NA	1	NA	NA	1	yellow
ENSG00000072415	MPP5	M4	Not_DM	NA	NA	5	0.269605	Kidney	0.490836	0.514234	0.445146	0.22142	0.334098	0.382014	0.447965	0.445146	1	5	1	NA	NA	NA	2	1	cyan
ENSG00000072422	RHOBTB1	M0	Not_DM	NA	NA	4	0.174167	Kidney	0.296586	0.457933	0.264189	0.224945	0.511337	0.362534	0.142091	0.296586	0.992537	NA	5	5	NA	2	2	NA	grey
ENSG00000072501	SMC1A	M10	DM	8	Developmental++	7	0.0920667	Brain	0.363997	0.226112	0.223699	0.156525	0.299331	0.181593	0.375626	0.226112	1	8	1	2	5	6	2	1	green
ENSG00000072506	HSD17B10	M3	DM	4	Developmental++	5	0.185396	Liver	0.159811	0.143272	0.17143	0.155057	0.168299	0.116216	0.185978	0.159811	1	4	NA	4	6	5	NA	6	brown
ENSG00000072518	MARK2	M2	Not_DM	NA	NA	3	0.160897	Heart	0.158563	0.0673254	0.247659	0.155482	0.196737	0.127214	0.238521	0.158563	1	NA	NA	NA	NA	6	3	1	blue
ENSG00000072571	HMMR	M22	Not_DM	NA	NA	7	0.240227	Liver	0.828284	0.820147	0.425363	0.447122	0.477111	0.34116	0.511336	0.477111	0.69403	1	1	2	5	6	2	3	red
ENSG00000072609	CHFR	M0	Not_DM	NA	NA	4	0.266575	Brain	0.38771	0.191442	0.310424	0.250775	0.333177	0.175932	0.357881	0.310424	1	3	NA	NA	NA	6	3	4	grey
ENSG00000072657	TRHDE	M2	Not_DM	NA	NA	4	0.484272	Cerebellum	0.713866	0.596928	NA	0.507516	NA	1	0.864882	0.713866	0.358209	7	2	NA	2	NA	2	NA	blue
ENSG00000072682	P4HA2	M7	DM	NA	NA	4	0.458345	Ovary	0.62454	0.821487	0.301017	0.475236	0.48006	0.293074	0.455684	0.475236	0.873134	NA	NA	NA	6	NA	3	NA	darkorange
ENSG00000072694	FCGR2B	M3	Not_DM	NA	NA	3	0.91755	Liver	NA	NA	0.996794	1	0.776509	NA	NA	0.996794	0.104478	NA	NA	6	2	1	NA	NA	brown
ENSG00000072736	NFATC3	M22	Not_DM	NA	NA	3	0.171443	Testis	0.621999	0.572251	0.309344	0.251543	0.267986	0.172565	0.3739	0.309344	0.977612	1	3	NA	NA	NA	NA	4	red
ENSG00000072756	TRNT1	M10	DM	7	Developmental++	4	0.0963483	Kidney	0.294084	0.251994	0.331738	0.289813	0.251765	0.183315	0.377437	0.289813	1	8	5	2	NA	NA	NA	1	green
ENSG00000072778	ACADVL	M25	DM	1	Metabolic	5	0.239168	Heart	0.127714	0.17651	0.249717	0.18098	0.104304	0.102873	0.0943263	0.127714	1	6	2	4	6	5	NA	NA	salmon
ENSG00000072786	STK10	M0	Not_DM	NA	NA	3	0.403015	Cerebellum	0.551716	0.512079	0.378458	0.307084	0.357072	0.258187	0.366974	0.366974	0.970149	4	2	NA	NA	6	NA	NA	grey
ENSG00000072803	FBXW11	M2	Not_DM	NA	NA	1	0.146001	Brain	0.122128	0.0741575	0.203405	0.165806	0.153822	0.143667	0.235524	0.153822	1	NA	NA	NA	NA	NA	NA	1	blue
ENSG00000072818	ACAP1	M1	Not_DM	NA	NA	3	0.834811	Testis	NA	NA	0.984859	NA	0.752636	NA	0.835708	0.835708	0.149254	NA	NA	6	NA	1	NA	4	black
ENSG00000072832	CRMP1	M2	Not_DM	NA	NA	6	0.479919	Brain	0.212056	0.16686	0.522274	0.461026	0.895546	0.163744	0.529602	0.461026	0.828358	3	5	2	3	NA	NA	1	blue
ENSG00000072840	EVC	M21	DM	3	Developmental++	5	0.393365	Kidney	0.775168	0.757298	0.280837	0.312992	0.478994	0.163843	0.472273	0.472273	0.843284	1	1	NA	4	NA	NA	2	purple
ENSG00000072849	DERL2	M29	Not_DM	NA	NA	3	0.225837	Liver	0.217172	0.176701	0.235585	0.169128	0.212618	0.202405	0.262323	0.212618	1	8	5	NA	NA	NA	NA	4	turquoise
ENSG00000072858	SIDT1	M13	Not_DM	NA	NA	2	0.855243	Cerebellum	0.734738	0.554446	NA	NA	NA	NA	NA	0.644592	0.179104	6	4	NA	NA	NA	NA	NA	lightcyan
ENSG00000072864	NDE1	M22	DM	3	Developmental++	5	0.109701	Brain	0.690418	0.765809	0.292063	0.312914	0.542297	0.286374	0.347735	0.347735	0.850746	1	1	NA	NA	6	2	NA	red
ENSG00000072952	MRVI1	M0	Not_DM	NA	NA	2	0.358586	Testis	0.760619	0.770475	0.588672	0.320381	0.781634	0.474694	0.509499	0.588672	0.813433	7	NA	NA	NA	NA	NA	2	grey
ENSG00000072954	TMEM38A	M12	Not_DM	NA	NA	7	0.420392	Heart	0.578565	0.378148	0.442191	0.580432	0.78681	0.526262	0.664898	0.578565	0.850746	6	4	4	4	5	1	5	grey60
ENSG00000072958	AP1M1	M29	Not_DM	NA	NA	2	0.159442	Testis	0.0997059	0.153057	0.0950122	0.175118	0.136222	0.116561	0.280897	0.136222	1	NA	5	NA	NA	NA	NA	4	turquoise
ENSG00000073008	PVR	M17	Not_DM	NA	NA	3	0.253383	Liver	0.193999	0.157568	0.282102	0.192867	0.272113	0.0820509	0.196221	0.193999	1	6	NA	4	NA	NA	NA	3	midnightblue
ENSG00000073050	XRCC1	M22	DM	1	Nervous system	4	0.0757606	Testis	0.219932	0.225457	0.139653	0.236818	0.275399	0.113808	0.211877	0.219932	1	1	NA	NA	3	3	NA	3	red
ENSG00000073060	SCARB1	M3	DM	1	Metabolic	5	0.459998	Testis	0.289977	0.330789	0.493711	0.562712	0.185404	0.265317	0.510328	0.330789	1	NA	4	3	NA	NA	3	6	brown
ENSG00000073067	CYP2W1	M22	Not_DM	NA	NA	3	0.733012	Ovary	NA	NA	NA	0.857862	0.946486	0.86178	0.704127	0.859821	0.223881	NA	NA	NA	3	6	NA	6	red
ENSG00000073111	MCM2	M22	DM	1	Ear Nose & Throat	7	0.16374	Brain	0.640211	0.565522	0.348817	0.311735	0.421983	0.146369	0.372305	0.372305	0.932836	1	1	2	3	6	NA	3	red
ENSG00000073146	MOV10L1	M29	Not_DM	NA	NA	3	0.86288	Testis	1	NA	NA	NA	NA	0.746313	0.80555	0.80555	0.0970149	6	NA	NA	NA	NA	3	4	turquoise
ENSG00000073150	PANX2	M2	Not_DM	NA	NA	7	0.613616	Cerebellum	0.482232	0.472652	0.995378	0.973699	0.796141	1	0.938826	0.938826	0.447761	6	4	3	NA	5	3	5	blue
ENSG00000073169	SELO	M30	Not_DM	NA	NA	2	0.221234	Liver	0.180664	0.256763	0.217021	0.288713	0.201111	0.271193	0.280314	0.256763	1	NA	2	NA	6	NA	NA	NA	white
ENSG00000073282	TP63	M29	DM	4	Developmental++	3	0.865176	Testis	0.966636	NA	NA	NA	NA	1	0.987224	0.987224	0.0373134	5	NA	NA	NA	NA	3	NA	turquoise
ENSG00000073331	ALPK1	M15	Not_DM	NA	NA	5	0.425276	Brain	0.722655	NA	0.986945	0.514977	0.86491	0.735166	0.615763	0.72891	0.432836	NA	NA	6	NA	1	1	2	lightyellow
ENSG00000073350	LLGL2	M15	Not_DM	NA	NA	5	0.437065	Kidney	0.950121	0.822906	0.527969	0.422057	0.36506	0.287564	0.602341	0.527969	0.746269	5	2	NA	6	5	NA	NA	lightyellow
ENSG00000073417	PDE8A	M5	Not_DM	NA	NA	5	0.246783	Liver	0.654398	0.383054	0.221368	0.231107	0.254959	0.240319	0.26059	0.254959	0.985075	7	NA	5	2	5	NA	5	darkgreen
ENSG00000073464	CLCN4	M2	DM	NA	NA	6	0.534271	Brain	0.313038	0.160329	0.365702	0.552782	0.398649	0.552013	0.57637	0.398649	0.955224	2	4	4	3	6	2	NA	blue
ENSG00000073536	NLE1	M31	Not_DM	NA	NA	6	0.173748	Brain	0.218256	0.164817	0.441432	0.2807	0.449095	0.113281	0.402559	0.2807	1	NA	5	3	3	3	NA	1	yellow
ENSG00000073578	SDHA	M25	DM	7	MultipleSystems	6	0.393041	Heart	0.200282	0.180038	0.256696	0.316101	0.193926	0.165343	0.237422	0.200282	1	7	2	4	6	5	3	NA	salmon
ENSG00000073584	SMARCE1	M10	DM	3	Developmental++	5	0.141894	Kidney	0.361782	0.358881	0.283021	0.248436	0.192342	0.142268	0.315571	0.283021	1	NA	1	NA	5	NA	1	1	green
ENSG00000073598	FNDC8	M29	Not_DM	NA	NA	1	0.925341	Testis	1	NA	NA	NA	NA	NA	0.77563	0.887815	0.0522388	NA	NA	NA	NA	NA	NA	4	turquoise
ENSG00000073605	GSDMB	M3	Not_DM	NA	NA	5	0.401604	Liver	0.285479	0.251818	0.419826	0.392425	0.290137	0.429302	0.473257	0.392425	0.985075	NA	2	NA	NA	NA	1	NA	brown
ENSG00000073614	KDM5A	M22	DM	2	Developmental++	3	0.0703369	Ovary	0.497	0.403341	0.38114	0.213922	0.288891	0.216995	0.267845	0.288891	1	8	1	NA	1	NA	NA	NA	red
ENSG00000073670	ADAM11	M19	Not_DM	NA	NA	4	0.523699	Cerebellum	0.372371	0.370059	0.268289	0.566375	0.975696	0.326212	0.451802	0.372371	0.820896	6	2	NA	3	NA	NA	NA	paleturquoise
ENSG00000073711	PPP2R3A	M31	Not_DM	NA	NA	4	0.318661	Heart	0.534376	0.54936	0.19285	0.268278	0.666412	0.244734	0.351124	0.351124	0.925373	8	5	NA	4	3	NA	NA	yellow
ENSG00000073712	FERMT2	M23	Not_DM	NA	NA	5	0.169211	Heart	0.220689	0.236885	0.195252	0.170148	0.272367	0.187187	0.373782	0.220689	1	8	NA	NA	NA	1	2	1	royalblue
ENSG00000073734	ABCB11	M3	DM	2	MultipleSystems	3	0.918593	Liver	NA	1	NA	NA	0.612991	NA	0.865815	0.865815	0.164179	NA	5	NA	NA	1	NA	4	brown
ENSG00000073737	DHRS9	M29	Not_DM	NA	NA	2	0.858604	Testis	1	NA	NA	NA	0.989548	NA	0.843123	0.989548	0.0671642	NA	NA	NA	NA	NA	NA	4	turquoise
ENSG00000073754	CD5L	M3	Not_DM	NA	NA	2	0.974383	Liver	NA	NA	0.999731	NA	0.442287	NA	NA	0.721009	0.171642	NA	NA	6	NA	4	NA	NA	brown
ENSG00000073756	PTGS2	M17	Not_DM	NA	NA	6	0.397777	Heart	0.863885	0.922247	0.813182	0.91648	0.758652	NA	0.935853	0.890183	0.253731	7	2	3	4	2	NA	5	midnightblue
ENSG00000073792	IGF2BP2	M22	Not_DM	NA	NA	7	0.0407743	Brain	0.520485	0.453678	0.281367	0.184612	0.34059	0.172163	0.289305	0.289305	0.932836	8	1	2	5	NA	2	1	red
ENSG00000073803	MAP3K13	M2	Not_DM	NA	NA	4	0.367208	Cerebellum	0.17124	0.340011	0.540025	0.248536	0.400785	0.395936	0.230527	0.340011	1	NA	5	3	NA	5	2	NA	blue
ENSG00000073849	ST6GAL1	M3	Not_DM	NA	NA	4	0.450698	Liver	0.270157	0.468706	0.161425	0.213339	0.250584	0.388555	0.521306	0.270157	0.955224	NA	5	NA	NA	5	2	1	brown
ENSG00000073861	TBX21	M1	Not_DM	NA	NA	1	1	Liver	NA	NA	NA	NA	0.888504	NA	NA	0.888504	0.0447761	NA	NA	NA	NA	5	NA	NA	black
ENSG00000073910	FRY	M19	DM	NA	NA	5	0.340857	Cerebellum	0.354534	0.307425	0.259178	0.458867	0.643065	0.434953	0.755	0.434953	0.895522	2	NA	1	2	1	NA	2	paleturquoise
ENSG00000073921	PICALM	M3	DM	1	Immune	4	0.125848	Liver	0.15505	0.10185	0.148805	0.137598	0.139776	0.0774609	0.171195	0.139776	1	NA	NA	NA	2	4	NA	2	brown
ENSG00000073969	NSF	M2	Not_DM	NA	NA	4	0.423804	Brain	0.31307	0.214735	0.352654	0.123604	0.282694	0.205831	0.156423	0.214735	1	6	NA	NA	NA	2	3	NA	blue
ENSG00000074047	GLI2	M31	DM	11	Developmental++	7	0.342211	Brain	0.722715	0.678805	0.636497	0.433392	1	0.320291	0.447085	0.636497	0.597015	1	1	3	5	2	1	1	yellow
ENSG00000074054	CLASP1	M31	Not_DM	NA	NA	5	0.242985	Brain	0.239632	0.174194	0.167742	0.209848	0.20501	0.189129	0.300954	0.20501	1	8	5	NA	5	NA	2	NA	yellow
ENSG00000074071	MRPS34	M28	Not_DM	NA	NA	2	0.142881	Liver	0.139415	0.147932	0.253647	0.237336	0.155956	0.175569	0.204314	0.175569	1	NA	NA	4	6	NA	NA	NA	tan
ENSG00000074181	NOTCH3	M21	DM	8	Developmental++	5	0.141256	Testis	0.516011	0.54907	0.258519	0.153798	0.83489	0.332499	0.482671	0.482671	0.932836	1	1	NA	NA	2	2	1	purple
ENSG00000074201	CLNS1A	M22	Not_DM	NA	NA	6	0.0687266	Brain	0.195907	0.203762	0.191072	0.147437	0.117426	0.131646	0.148477	0.148477	1	5	1	NA	5	NA	2	1	red
ENSG00000074211	PPP2R2C	M2	DM	NA	NA	3	0.745226	Brain	0.432542	0.317838	1	0.940734	1	0.944726	0.776599	0.940734	0.432836	2	4	NA	3	NA	NA	NA	blue
ENSG00000074219	TEAD2	M21	Not_DM	NA	NA	7	0.0687329	Ovary	0.616337	0.612258	0.0982825	0.203916	0.549156	0.229055	0.280988	0.280988	0.947761	1	1	4	3	2	2	3	purple
ENSG00000074266	EED	M10	DM	1	Developmental	6	0.14898	Brain	0.369792	0.28704	0.365773	0.374828	0.198585	0.185423	0.299315	0.299315	1	1	3	NA	1	NA	NA	1	green
ENSG00000074276	CDHR2	M3	Not_DM	NA	NA	5	0.697988	Liver	NA	NA	1	0.653292	0.316236	1	0.765295	0.765295	0.350746	NA	NA	3	NA	2	2	4	brown
ENSG00000074317	SNCB	M2	DM	2	NervousPsychiatric	2	0.77078	Brain	0.406874	0.385829	NA	NA	0.961403	1	NA	0.684139	0.30597	6	4	NA	NA	NA	NA	NA	blue
ENSG00000074319	TSG101	M0	Not_DM	NA	NA	5	0.126942	Heart	0.101517	0.127189	0.195298	0.10027	0.131991	0.120483	0.146976	0.127189	1	3	NA	1	4	6	3	NA	grey
ENSG00000074356	NCBP3	M10	Not_DM	NA	NA	7	0.0705889	Brain	0.357201	0.265408	0.182692	0.143929	0.195253	0.12044	0.226005	0.195253	1	8	1	2	5	6	2	1	green
ENSG00000074370	ATP2A3	M17	DM	NA	NA	6	0.45578	Cerebellum	0.975244	0.638779	0.346932	0.666881	0.478357	0.469979	0.666687	0.638779	0.686567	3	2	NA	6	6	3	6	midnightblue
ENSG00000074410	CA12	M4	DM	NA	NA	7	0.608624	Kidney	0.664038	0.58256	0.909861	0.490903	0.571566	0.739017	0.815336	0.664038	0.679104	4	6	3	4	3	2	2	cyan
ENSG00000074416	MGLL	M12	DM	NA	NA	7	0.280328	Cerebellum	0.379361	0.560858	0.638777	0.544819	0.609759	0.891584	0.811846	0.609759	0.753731	2	NA	6	4	5	2	5	grey60
ENSG00000074527	NTN4	M17	Not_DM	NA	NA	6	0.370004	Kidney	0.410517	0.60222	0.404498	0.419714	0.636247	0.593522	0.56167	0.56167	0.940299	2	NA	1	2	1	2	NA	midnightblue
ENSG00000074582	BCS1L	M28	DM	6	Developmental++	3	0.149665	Heart	0.15256	0.132282	0.237663	0.129637	0.141763	0.193883	0.239563	0.15256	1	NA	NA	4	NA	NA	NA	6	tan
ENSG00000074590	NUAK1	M2	Not_DM	NA	NA	5	0.357986	Brain	0.209839	0.123697	0.229773	0.390503	0.515885	0.415287	0.566107	0.390503	0.955224	NA	NA	NA	NA	2	2	1	blue
ENSG00000074603	DPP8	M29	Not_DM	NA	NA	2	0.110118	Brain	0.295785	0.202241	0.273885	0.275945	0.243064	0.172159	0.289752	0.273885	1	7	2	NA	NA	NA	NA	NA	turquoise
ENSG00000074621	SLC24A1	M21	DM	2	MultipleSystems	3	0.317286	Ovary	0.967014	0.97837	0.849121	0.22491	0.688064	0.346284	0.395169	0.688064	0.559701	5	1	NA	NA	NA	NA	NA	purple
ENSG00000074657	ZNF532	M31	Not_DM	NA	NA	5	0.174543	Cerebellum	0.246605	0.114151	0.18687	0.18337	0.860663	0.117544	0.32407	0.18687	0.947761	8	NA	2	5	2	NA	1	yellow
ENSG00000074660	SCARF1	M5	Not_DM	NA	NA	4	0.468279	Heart	0.491651	0.618892	0.273396	0.451272	0.212402	0.705095	0.590846	0.491651	0.865672	NA	2	NA	6	NA	2	NA	darkgreen
ENSG00000074695	LMAN1	M15	DM	1	Blood	4	0.21495	Liver	0.443195	0.252465	0.226482	0.170365	0.174836	0.110468	0.308057	0.226482	1	1	3	NA	NA	5	NA	1	lightyellow
ENSG00000074696	HACD3	M0	Not_DM	NA	NA	4	0.0452654	Brain	0.142732	0.121455	0.363697	0.0928294	0.161214	0.0867298	0.171804	0.142732	1	NA	1	2	NA	NA	NA	1	grey
ENSG00000074706	IPCEF1	M13	Not_DM	NA	NA	3	0.761023	Brain	0.590297	0.701665	NA	0.825251	NA	NA	NA	0.701665	0.298507	6	2	NA	2	NA	NA	NA	lightcyan
ENSG00000074755	ZZEF1	M31	Not_DM	NA	NA	2	0.0994421	Brain	0.27518	0.136769	0.287109	0.166722	0.289811	0.198208	0.312268	0.27518	1	8	NA	NA	NA	NA	3	NA	yellow
ENSG00000074771	NOX3	M4	Not_DM	NA	NA	1	1	Kidney	NA	NA	NA	0.972812	NA	NA	NA	0.972812	0.0149254	NA	NA	NA	2	NA	NA	NA	cyan
ENSG00000074800	ENO1	M22	Not_DM	NA	NA	6	0.0902362	Kidney	0.137278	0.151033	0.193736	0.194824	0.192207	0.0597922	0.137463	0.151033	1	NA	1	2	NA	3	3	3	red
ENSG00000074803	SLC12A1	M4	DM	4	MultipleSystems	3	0.859718	Kidney	NA	NA	NA	0.442141	NA	0.826065	0.927992	0.826065	0.186567	NA	NA	NA	2	NA	2	3	cyan
ENSG00000074842	MYDGF	M3	Not_DM	NA	NA	3	0.280728	Liver	0.166887	0.137954	0.192779	0.133693	0.154904	0.160685	0.139807	0.154904	1	6	NA	NA	NA	NA	3	NA	brown
ENSG00000074855	ANO8	M31	Not_DM	NA	NA	4	0.360794	Brain	0.282814	0.212045	0.27885	0.306366	0.663896	0.231768	0.489527	0.282814	0.925373	4	NA	NA	NA	5	NA	1	yellow
ENSG00000074935	TUBE1	M1	Not_DM	NA	NA	4	0.228526	Liver	0.307005	0.24908	0.236506	0.288752	0.488708	0.23208	0.365412	0.288752	1	NA	2	5	NA	5	NA	4	black
ENSG00000074964	ARHGEF10L	M3	Not_DM	NA	NA	6	0.282901	Cerebellum	0.223644	0.260823	0.285672	0.361506	0.269969	0.602272	0.538278	0.285672	0.977612	4	2	NA	6	5	2	2	brown
ENSG00000074966	TXK	M3	Not_DM	NA	NA	2	0.847261	Liver	1	NA	NA	NA	0.886093	0.982085	0.937141	0.959613	0.0970149	NA	NA	NA	NA	1	1	NA	brown
ENSG00000075035	WSCD2	M2	Not_DM	NA	NA	6	0.757095	Cerebellum	0.607553	0.510945	NA	0.558468	0.993429	0.913687	0.953435	0.76062	0.425373	6	2	NA	5	1	2	3	blue
ENSG00000075043	KCNQ2	M2	DM	4	Developmental++	4	0.395501	Cerebellum	0.133361	0.121169	0.88314	0.781565	0.992111	0.699928	0.661687	0.699928	0.589552	NA	NA	3	3	2	NA	NA	blue
ENSG00000075073	TACR2	M13	Not_DM	NA	NA	1	1	Brain	1	NA	NA	NA	NA	NA	NA	1	0.00746269	6	NA	NA	NA	NA	NA	NA	lightcyan
ENSG00000075089	ACTR6	M2	Not_DM	NA	NA	1	0.101873	Cerebellum	0.109377	0.125112	0.332399	0.316143	0.169102	0.198797	0.240427	0.198797	1	NA	NA	NA	NA	NA	NA	4	blue
ENSG00000075131	TIPIN	M22	Not_DM	NA	NA	7	0.245113	Testis	0.575942	0.667041	0.521699	0.367036	0.431073	0.215742	0.472268	0.472268	0.940299	1	1	2	5	6	3	4	red
ENSG00000075142	SRI	M2	DM	1	Heart	5	0.186797	Brain	0.198256	0.11134	0.151238	0.10188	0.247179	0.0510257	0.17843	0.151238	1	NA	NA	NA	4	6	3	5	blue
ENSG00000075151	EIF4G3	M29	Not_DM	NA	NA	5	0.220746	Testis	0.11965	0.154908	0.240148	0.173805	0.288653	0.135283	0.320477	0.173805	1	NA	5	NA	5	2	NA	4	turquoise
ENSG00000075188	NUP37	M22	Not_DM	NA	NA	5	0.162441	Liver	0.648759	0.65326	0.240874	0.235838	0.289104	0.175271	0.193387	0.240874	1	1	1	NA	NA	6	3	3	red
ENSG00000075213	SEMA3A	M31	DM	5	Developmental++	7	0.471024	Brain	0.628547	0.705923	0.57498	0.456755	0.995204	0.564361	0.708181	0.628547	0.649254	8	5	2	5	2	2	1	yellow
ENSG00000075218	GTSE1	M22	Not_DM	NA	NA	7	0.148543	Brain	0.6851	0.72537	0.429214	0.474038	0.447466	0.241881	0.391242	0.447466	0.723881	1	1	2	5	6	2	3	red
ENSG00000075223	SEMA3C	M31	DM	3	Developmental++	7	0.250247	Brain	0.423636	0.516621	0.484856	0.311375	1	0.261026	0.428982	0.428982	0.80597	3	5	1	1	2	2	2	yellow
ENSG00000075234	TTC38	M3	Not_DM	NA	NA	5	0.51182	Liver	0.582167	0.367171	0.215689	0.289346	0.335375	0.235167	0.46696	0.335375	0.992537	1	NA	NA	6	5	2	2	brown
ENSG00000075239	ACAT1	M28	DM	1	Metabolic	7	0.387787	Liver	0.166015	0.155838	0.34333	0.478786	0.355363	0.169331	0.311189	0.311189	1	2	4	1	4	5	3	4	tan
ENSG00000075240	GRAMD4	M2	Not_DM	NA	NA	5	0.294646	Liver	0.126109	0.236604	0.157985	0.153107	0.478416	0.123456	0.264987	0.157985	1	NA	NA	NA	NA	5	3	1	blue
ENSG00000075275	CELSR1	M21	DM	4	Developmental++	4	0.362837	Brain	0.712633	0.744049	0.407607	0.277852	0.933004	0.518744	0.78686	0.712633	0.634328	1	5	NA	NA	5	NA	NA	purple
ENSG00000075290	WNT8B	M31	Not_DM	NA	NA	3	0.914319	Brain	0.925462	0.951287	NA	NA	NA	0.93551	1	0.943398	0.0895522	5	NA	NA	NA	NA	3	1	yellow
ENSG00000075292	ZNF638	M31	Not_DM	NA	NA	4	0.0647051	Cerebellum	0.156538	0.128507	0.184615	0.21984	0.138945	0.110622	0.168701	0.156538	1	8	NA	5	1	NA	NA	1	yellow
ENSG00000075303	SLC25A40	M10	DM	1	Metabolic	3	0.135098	Kidney	0.246192	0.165601	0.352005	0.312542	0.327478	0.229553	0.369378	0.312542	1	5	NA	NA	NA	6	NA	1	green
ENSG00000075336	TIMM21	M25	Not_DM	NA	NA	5	0.431973	Heart	0.0823685	0.142432	0.318372	0.168766	0.102111	0.209604	0.167616	0.167616	1	NA	2	4	4	NA	1	6	salmon
ENSG00000075340	ADD2	M2	Not_DM	NA	NA	6	0.467839	Brain	0.249402	0.132152	0.513703	0.667185	0.524982	0.394515	0.706296	0.513703	0.828358	3	NA	2	5	6	3	3	blue
ENSG00000075388	FGF4	NA	Not_DM	NA	NA	0	NA	Testis	NA	NA	NA	NA	NA	NA	NA	NA	0	NA	NA	NA	NA	NA	NA	NA	NA
ENSG00000075391	RASAL2	M31	Not_DM	NA	NA	3	0.303304	Brain	0.385781	0.437645	0.343776	0.284918	0.627314	0.285249	0.382118	0.382118	0.970149	NA	5	5	1	NA	NA	NA	yellow
ENSG00000075399	VPS9D1	M2	Not_DM	NA	NA	3	0.165841	Brain	0.189893	0.169622	0.28598	0.302993	0.351627	0.298618	0.260868	0.28598	0.992537	2	4	NA	6	NA	NA	NA	blue
ENSG00000075407	ZNF37A	M2	Not_DM	NA	NA	4	0.228075	Cerebellum	0.386458	0.241048	0.37327	0.353996	0.279515	0.258813	0.499434	0.353996	0.962687	NA	2	5	NA	NA	2	2	blue
ENSG00000075413	MARK3	M2	Not_DM	NA	NA	4	0.112694	Cerebellum	0.135467	0.116267	0.136471	0.0809251	0.220922	0.106978	0.175709	0.135467	1	3	NA	NA	NA	6	NA	6	blue
ENSG00000075415	SLC25A3	M20	DM	2	MultipleSystems	6	0.290587	Heart	0.111552	0.155476	0.1977	0.086641	0.0874547	0.101449	0.180394	0.111552	1	5	1	4	NA	NA	1	6	pink
ENSG00000075420	FNDC3B	M23	DM	NA	NA	5	0.230059	Liver	0.820854	0.757423	0.286897	0.224983	0.307198	0.371232	0.461539	0.371232	0.865672	1	1	NA	1	NA	2	1	royalblue
ENSG00000075426	FOSL2	M7	Not_DM	NA	NA	4	0.296269	Kidney	0.569312	0.616075	0.372062	0.409106	0.601085	0.271243	0.482692	0.482692	0.947761	NA	NA	NA	NA	NA	1	2	darkorange
ENSG00000075429	CACNG5	M31	Not_DM	NA	NA	1	0.962387	Cerebellum	1	0.845578	NA	NA	NA	NA	NA	0.922789	0.0522388	NA	6	NA	NA	NA	NA	NA	yellow
ENSG00000075461	CACNG4	M2	Not_DM	NA	NA	6	0.55546	Brain	0.275677	0.305482	0.920278	0.695829	1	0.543632	0.789836	0.695829	0.597015	4	5	NA	3	2	1	1	blue
ENSG00000075539	FRYL	M10	Not_DM	NA	NA	3	0.173933	Cerebellum	0.370947	0.362941	0.378224	0.400118	0.462368	0.287775	0.543566	0.378224	0.977612	NA	NA	NA	1	4	NA	1	green
ENSG00000075568	TMEM131	M10	Not_DM	NA	NA	3	0.15022	Brain	0.222389	0.163158	0.189021	0.147322	0.175201	0.155008	0.271334	0.175201	1	8	5	NA	1	NA	NA	NA	green
ENSG00000075618	FSCN1	M31	Not_DM	NA	NA	6	0.0920137	Brain	0.148906	0.32128	0.313786	0.334991	0.448735	0.11181	0.299484	0.313786	0.992537	4	5	3	3	3	NA	6	yellow
ENSG00000075624	ACTB	M22	DM	7	Developmental++	5	0.030191	Kidney	0.0582567	0.105128	0.0925007	0.0939699	0.0862468	0.0902174	0.0984462	0.0925007	1	4	5	NA	NA	3	1	6	red
ENSG00000075643	MOCOS	M3	DM	1	Metabolic	5	0.838398	Liver	1	NA	1	0.980985	0.578248	1	0.820171	0.990492	0.261194	5	NA	NA	4	5	3	6	brown
ENSG00000075651	PLD1	M5	Not_DM	NA	NA	5	0.467026	Heart	0.974017	NA	0.287321	0.679981	0.388908	0.636186	0.501194	0.56869	0.679104	7	NA	1	4	5	NA	5	darkgreen
ENSG00000075673	ATP12A	M4	Not_DM	NA	NA	1	1	Kidney	NA	NA	NA	0.648932	NA	NA	NA	0.648932	0.104478	NA	NA	NA	2	NA	NA	NA	cyan
ENSG00000075702	WDR62	M29	DM	3	Developmental++	7	0.498327	Testis	0.773012	0.828778	0.671719	0.721984	0.513505	0.354935	0.700729	0.700729	0.649254	1	1	4	3	6	3	4	turquoise
ENSG00000075711	DLG1	M13	Not_DM	NA	NA	5	0.120053	Cerebellum	0.247428	0.29696	0.295343	0.250327	0.16945	0.161333	0.295628	0.250327	1	7	2	2	1	NA	NA	1	lightcyan
ENSG00000075785	RAB7A	M25	DM	1	Nervous system	5	0.0967206	Heart	0.0827147	0.0456254	0.134299	0.0768802	0.0742078	0.0478961	0.114676	0.0768802	1	6	4	4	4	NA	NA	6	salmon
ENSG00000075790	BCAP29	M29	Not_DM	NA	NA	5	0.183915	Heart	0.253342	0.313079	0.205523	0.32631	0.219603	0.20447	0.380694	0.253342	1	6	2	1	NA	4	NA	4	turquoise
ENSG00000075826	SEC31B	M11	Not_DM	NA	NA	3	0.305628	Cerebellum	0.201158	0.275967	0.264294	0.323574	0.41193	0.168408	0.281725	0.275967	1	NA	2	NA	3	5	NA	NA	greenyellow
ENSG00000075856	SART3	M10	DM	2	Developmental++	7	0.0979469	Brain	0.237434	0.166296	0.176869	0.13754	0.194473	0.0833477	0.208245	0.176869	1	1	3	2	3	6	3	1	green
ENSG00000075884	ARHGAP15	M3	Not_DM	NA	NA	4	0.708905	Heart	0.994248	NA	0.924197	1	0.607879	NA	0.808507	0.924197	0.231343	2	NA	6	NA	4	NA	4	brown
ENSG00000075886	TUBA3D	M29	Not_DM	NA	NA	3	0.685558	Testis	0.988882	NA	0.813578	NA	0.991458	0.582129	0.714387	0.813578	0.238806	NA	NA	4	NA	NA	3	4	turquoise
ENSG00000075891	PAX2	M4	DM	4	Developmental++	3	0.652792	Kidney	1	0.664258	NA	0.287689	NA	0.786171	0.694767	0.694767	0.365672	NA	5	NA	NA	NA	2	2	cyan
ENSG00000075914	EXOSC7	M29	Not_DM	NA	NA	2	0.0646181	Heart	0.193711	0.193839	0.324108	0.207385	0.210399	0.145082	0.221382	0.207385	1	NA	NA	4	6	NA	NA	NA	turquoise
ENSG00000075945	KIFAP3	M2	Not_DM	NA	NA	3	0.325107	Brain	0.168978	0.154694	0.178447	0.138463	0.214801	0.16693	0.13703	0.16693	1	2	6	NA	NA	NA	NA	4	blue
ENSG00000075975	MKRN2	M29	Not_DM	NA	NA	5	0.177968	Testis	0.0997693	0.142628	0.101469	0.0798611	0.0723402	0.0908685	0.178746	0.0997693	1	6	2	NA	1	NA	3	4	turquoise
ENSG00000076003	MCM6	M22	Not_DM	NA	NA	7	0.103639	Ovary	0.401921	0.452456	0.32586	0.214299	0.360007	0.169379	0.205621	0.32586	1	1	1	2	5	6	3	3	red
ENSG00000076043	REXO2	M5	Not_DM	NA	NA	6	0.313429	Heart	0.311398	0.229478	0.334497	0.21171	0.178331	0.214259	0.232725	0.229478	1	NA	2	4	4	6	3	4	darkgreen
ENSG00000076053	RBM7	M15	DM	NA	NA	3	0.303624	Heart	0.607061	0.450852	0.542366	0.468393	0.354095	0.372712	0.330811	0.450852	0.955224	8	1	NA	1	NA	NA	NA	lightyellow
ENSG00000076067	RBMS2	M21	Not_DM	NA	NA	4	0.346416	Testis	0.617695	0.45898	0.189562	0.291789	0.587499	0.252202	0.547871	0.45898	0.947761	1	1	NA	NA	3	NA	1	purple
ENSG00000076108	BAZ2A	M22	Not_DM	NA	NA	4	0.0562365	Ovary	0.286517	0.142949	0.200342	0.113736	0.191373	0.122461	0.162199	0.162199	1	8	3	2	NA	6	NA	NA	red
ENSG00000076201	PTPN23	M2	DM	2	Developmental++	4	0.132218	Brain	0.186736	0.108933	0.193347	0.133428	0.222996	0.116883	0.21888	0.186736	1	3	NA	NA	NA	3	3	3	blue
ENSG00000076242	MLH1	M22	DM	6	Developmental++	7	0.0645307	Liver	0.230975	0.20798	0.13203	0.163823	0.197511	0.121659	0.137371	0.163823	1	1	1	NA	3	6	3	3	red
ENSG00000076248	UNG	M22	DM	1	Immune	5	0.212361	Ovary	0.327845	0.392174	0.108061	0.165931	0.105509	0.159324	0.174612	0.165931	1	1	1	NA	5	NA	3	3	red
ENSG00000076258	FMO4	M15	Not_DM	NA	NA	5	0.650259	Liver	1	1	0.480534	0.650861	0.56313	0.542809	0.739969	0.650861	0.664179	NA	NA	1	4	5	NA	5	lightyellow
ENSG00000076321	KLHL20	M29	Not_DM	NA	NA	4	0.125587	Heart	0.344075	0.195049	0.325269	0.218988	0.268889	0.190913	0.197764	0.218988	1	8	5	NA	NA	NA	3	NA	turquoise
ENSG00000076344	RGS11	M2	Not_DM	NA	NA	5	0.614082	Cerebellum	0.432554	0.427242	0.76825	0.941323	0.932294	1	0.971578	0.932294	0.477612	6	4	6	NA	1	NA	5	blue
ENSG00000076351	SLC46A1	M3	DM	1	Metabolic	4	0.534107	Liver	0.388623	0.387521	0.92466	0.584188	0.337068	0.267934	0.731344	0.388623	0.865672	NA	2	NA	4	5	NA	2	brown
ENSG00000076356	PLXNA2	M31	Not_DM	NA	NA	6	0.448695	Brain	0.369868	0.25589	0.279638	0.325374	0.756483	0.48645	0.678138	0.369868	0.940299	3	NA	3	3	2	2	1	yellow
ENSG00000076382	SPAG5	M22	Not_DM	NA	NA	7	0.190045	Testis	0.530428	0.550126	0.434969	0.28682	0.264631	0.12031	0.402962	0.402962	0.947761	1	1	2	NA	6	3	NA	red
ENSG00000076513	ANKRD13A	M29	Not_DM	NA	NA	4	0.324904	Testis	0.325565	0.0886768	0.204502	0.363708	0.233891	0.214293	0.429868	0.233891	1	NA	NA	2	NA	1	NA	4	turquoise
ENSG00000076554	TPD52	M12	Not_DM	NA	NA	6	0.303562	Brain	0.569401	0.394914	0.361273	0.458026	0.434668	0.412106	0.672222	0.434668	0.985075	6	2	NA	2	5	3	5	grey60
ENSG00000076555	ACACB	M5	Not_DM	NA	NA	3	0.546112	Liver	0.671802	0.786057	0.198983	0.444277	0.597897	0.321789	0.488467	0.488467	0.902985	NA	NA	NA	4	5	NA	NA	darkgreen
ENSG00000076604	TRAF4	M22	Not_DM	NA	NA	5	0.20567	Kidney	0.27422	0.347163	0.522092	0.259776	0.250373	0.176751	0.257461	0.259776	0.992537	4	5	3	NA	NA	1	3	red
ENSG00000076641	PAG1	M2	Not_DM	NA	NA	4	0.31515	Cerebellum	0.497483	0.283541	0.536373	0.546331	0.725344	0.643316	0.72557	0.546331	0.88806	NA	4	NA	1	NA	NA	1	blue
ENSG00000076650	GPATCH1	M0	Not_DM	NA	NA	2	0.130469	Brain	0.257747	0.13236	0.258918	0.154289	0.211263	0.196888	0.206032	0.206032	1	8	NA	NA	NA	NA	NA	3	grey
ENSG00000076662	ICAM3	M3	Not_DM	NA	NA	4	0.751116	Liver	0.941853	1	0.675294	0.743719	0.419044	0.978095	0.711504	0.743719	0.552239	7	NA	4	6	5	NA	NA	brown
ENSG00000076685	NT5C2	M31	DM	NA	NA	5	0.0943828	Brain	0.221592	0.141003	0.1535	0.157788	0.165714	0.0823152	0.159973	0.157788	1	8	5	2	1	NA	NA	3	yellow
ENSG00000076706	MCAM	M20	Not_DM	NA	NA	2	0.207692	Liver	0.360285	0.375426	0.117437	0.205394	0.731851	0.202745	0.505667	0.360285	0.992537	NA	2	NA	NA	NA	NA	2	pink
ENSG00000076716	GPC4	M31	DM	3	Developmental++	4	0.403652	Brain	0.582965	0.671868	0.354064	0.283486	0.938489	0.378262	0.404055	0.404055	0.835821	1	1	NA	2	NA	1	NA	yellow
ENSG00000076770	MBNL3	M23	DM	1	Developmental	7	0.403188	Liver	0.902674	0.845464	0.825386	0.402639	0.27493	0.279748	0.471108	0.471108	0.738806	1	1	2	1	4	NA	6	royalblue
ENSG00000076826	CAMSAP3	M2	Not_DM	NA	NA	3	0.304116	Brain	0.34152	0.247882	0.998962	0.371717	0.271017	0.319221	0.378989	0.34152	0.865672	3	NA	3	NA	NA	3	NA	blue
ENSG00000076864	RAP1GAP	M2	Not_DM	NA	NA	6	0.31968	Kidney	0.331517	0.352697	0.591877	0.5821	0.316028	0.238759	0.4309	0.352697	0.962687	6	4	3	6	6	NA	6	blue
ENSG00000076924	XAB2	M30	Not_DM	NA	NA	2	0.128094	Ovary	0.194713	0.103681	0.162957	0.191764	0.229466	0.149724	0.160364	0.162957	1	NA	NA	NA	NA	NA	3	NA	white
ENSG00000076928	ARHGEF1	M28	Not_DM	NA	NA	1	0.0913972	Brain	0.407901	0.209185	0.218473	0.221295	0.200182	0.239864	0.34213	0.221295	1	NA	NA	NA	NA	NA	NA	NA	tan
ENSG00000076944	STXBP2	M15	DM	2	MultipleSystems	3	0.466569	Testis	0.945718	1	0.783462	0.446106	0.300713	0.425056	0.454107	0.454107	0.634328	NA	NA	3	6	NA	NA	4	lightyellow
ENSG00000076984	MAP2K7	M30	Not_DM	NA	NA	3	0.0730905	Cerebellum	0.171566	0.192588	0.216134	0.124355	0.169976	0.0605933	0.165685	0.169976	1	NA	2	NA	NA	6	NA	6	white
ENSG00000077009	NMRK2	M20	Not_DM	NA	NA	2	0.94089	Heart	NA	NA	0.31545	0.947935	NA	0.812903	0.978053	0.880419	0.238806	NA	NA	4	NA	NA	3	NA	pink
ENSG00000077044	DGKD	M2	DM	NA	NA	6	0.26241	Cerebellum	0.337343	0.214921	0.18015	0.231711	0.204537	0.193076	0.318841	0.214921	1	3	4	NA	3	3	3	NA	blue
ENSG00000077063	CTTNBP2	M31	Not_DM	NA	NA	7	0.513529	Brain	0.512848	0.524471	0.575818	0.259937	0.969409	0.710203	0.640728	0.575818	0.783582	3	5	2	5	NA	2	1	yellow
ENSG00000077080	ACTL6B	M2	Not_DM	NA	NA	2	0.743107	Brain	0.217871	0.13274	NA	0.961025	1	1	NA	0.961025	0.335821	2	NA	NA	NA	1	NA	NA	blue
ENSG00000077092	RARB	M21	DM	4	Developmental++	6	0.232608	Kidney	0.555846	0.763056	0.317058	0.277122	0.687041	0.319379	0.554209	0.554209	0.858209	NA	NA	NA	1	2	2	1	purple
ENSG00000077097	TOP2B	M31	Not_DM	NA	NA	5	0.15666	Brain	0.201876	0.141544	0.182822	0.159136	0.190205	0.174959	0.211544	0.182822	1	8	5	NA	5	NA	2	1	yellow
ENSG00000077147	TM9SF3	M23	Not_DM	NA	NA	3	0.124729	Kidney	0.157911	0.121362	0.231497	0.171502	0.0916334	0.142465	0.187395	0.157911	1	NA	5	NA	NA	NA	2	2	royalblue
ENSG00000077150	NFKB2	M23	DM	3	MultipleSystems	4	0.223196	Ovary	0.698078	0.78959	0.242721	0.350779	0.259408	0.27093	0.329494	0.329494	0.88806	NA	1	NA	6	NA	3	6	royalblue
ENSG00000077152	UBE2T	M22	DM	1	Cancer	7	0.0920313	Liver	0.250765	0.357976	0.253076	0.292406	0.375859	0.148313	0.222473	0.253076	0.985075	1	1	2	5	6	3	3	red
ENSG00000077157	PPP1R12B	M20	DM	1	Psychiatric	5	0.596999	Heart	0.241615	0.209699	0.178879	0.341132	0.564943	0.39692	0.56547	0.341132	1	2	4	NA	2	1	NA	2	pink
ENSG00000077232	DNAJC10	M29	Not_DM	NA	NA	6	0.155256	Kidney	0.338696	0.341882	0.320899	0.268578	0.317764	0.172647	0.157193	0.317764	1	5	1	2	1	2	2	NA	turquoise
ENSG00000077235	GTF3C1	M31	Not_DM	NA	NA	4	0.0556755	Brain	0.204547	0.151764	0.198225	0.111385	0.306284	0.081962	0.222011	0.198225	1	1	1	NA	NA	3	NA	1	yellow
ENSG00000077238	IL4R	M15	Not_DM	NA	NA	2	0.456718	Liver	0.918549	0.790517	0.321288	0.378461	0.314936	0.326957	0.376529	0.376529	0.813433	NA	2	NA	NA	NA	NA	5	lightyellow
ENSG00000077254	USP33	M2	Not_DM	NA	NA	3	0.12683	Brain	0.180151	0.0978857	0.24915	0.220254	0.159834	0.133822	0.200273	0.180151	1	NA	NA	2	1	NA	NA	1	blue
ENSG00000077264	PAK3	M2	DM	3	Developmental++	5	0.663094	Cerebellum	0.16017	0.534237	1	0.962591	NA	0.756371	0.846591	0.801481	0.462687	2	5	NA	1	NA	3	5	blue
ENSG00000077274	CAPN6	M21	Not_DM	NA	NA	3	0.624008	Testis	0.920926	0.944172	0.880608	0.228391	0.909936	0.311235	0.654399	0.880608	0.522388	1	NA	NA	NA	2	NA	2	purple
ENSG00000077279	DCX	M31	DM	2	Developmental++	6	0.562729	Brain	0.468728	0.497919	0.954401	0.810616	1	0.711062	0.861002	0.810616	0.447761	3	5	NA	3	2	2	1	yellow
ENSG00000077312	SNRPA	M22	Not_DM	NA	NA	5	0.0562624	Testis	0.246513	0.295571	0.124774	0.169149	0.167336	0.129796	0.227995	0.169149	1	1	1	NA	3	NA	NA	3	red
ENSG00000077327	SPAG6	M29	Not_DM	NA	NA	3	0.854656	Testis	0.979596	0.926434	NA	NA	NA	0.915526	0.709087	0.92098	0.19403	NA	5	NA	NA	NA	3	4	turquoise
ENSG00000077348	EXOSC5	M28	Not_DM	NA	NA	1	0.126132	Ovary	0.178783	0.251754	0.316355	0.261628	0.19518	0.222812	0.20377	0.222812	0.985075	NA	NA	4	NA	NA	NA	NA	tan
ENSG00000077380	DYNC1I2	M31	Not_DM	NA	NA	4	0.171633	Brain	0.182802	0.160184	0.182007	0.0975234	0.233711	0.155219	0.151338	0.160184	1	3	5	NA	5	NA	2	NA	yellow
ENSG00000077420	APBB1IP	M3	Not_DM	NA	NA	4	0.856387	Liver	0.841392	1	0.952349	NA	0.388228	NA	1	0.952349	0.253731	6	4	NA	NA	1	NA	2	brown
ENSG00000077454	LRCH4	M29	Not_DM	NA	NA	2	0.291498	Testis	0.291292	0.184952	0.259345	0.207879	0.223068	0.204747	0.291028	0.223068	0.985075	4	NA	NA	NA	NA	NA	4	turquoise
ENSG00000077458	FAM76B	M29	Not_DM	NA	NA	5	0.0924995	Brain	0.424066	0.250362	0.451293	0.371875	0.262885	0.199206	0.269306	0.269306	0.992537	8	NA	5	1	4	NA	NA	turquoise
ENSG00000077463	SIRT6	M12	Not_DM	NA	NA	3	0.135749	Brain	0.269854	0.261214	0.273092	0.261906	0.38235	0.403295	0.357191	0.273092	0.985075	4	NA	NA	NA	NA	NA	6	grey60
ENSG00000077498	TYR	NA	DM	6	Developmental++	0	NA	Ovary	NA	NA	NA	NA	NA	NA	NA	NA	0	NA	NA	NA	NA	NA	NA	NA	NA
ENSG00000077514	POLD3	M22	Not_DM	NA	NA	7	0.188465	Brain	0.505261	0.515518	0.369263	0.251898	0.320688	0.171525	0.264617	0.320688	1	1	1	2	5	6	3	4	red
ENSG00000077522	ACTN2	M20	DM	1	Heart	5	0.751018	Heart	0.568638	0.493773	0.149169	0.977731	1	0.718364	0.882878	0.718364	0.574627	2	4	1	NA	2	3	NA	pink
ENSG00000077549	CAPZB	M29	DM	NA	NA	5	0.118998	Testis	0.0903608	0.074691	0.0954518	0.0613255	0.136739	0.0743295	0.16359	0.0903608	1	6	NA	4	6	3	NA	4	turquoise
ENSG00000077585	GPR137B	M2	Not_DM	NA	NA	6	0.168417	Heart	0.181226	0.158129	0.445346	0.31195	0.477324	0.215903	0.478313	0.31195	0.992537	2	4	1	4	NA	NA	2	blue
ENSG00000077616	NAALAD2	M16	Not_DM	NA	NA	7	0.317222	Testis	0.724485	0.621893	0.486507	0.486844	0.682288	0.352686	0.328933	0.486844	0.768657	5	5	2	5	3	1	NA	magenta
ENSG00000077684	JADE1	M10	Not_DM	NA	NA	6	0.19624	Testis	0.289696	0.233783	0.226417	0.226289	0.251744	0.219831	0.547204	0.233783	1	8	NA	5	2	NA	3	2	green
ENSG00000077713	SLC25A43	M3	Not_DM	NA	NA	3	0.24141	Liver	0.665838	0.559497	0.53563	0.498882	0.318331	0.467182	0.662407	0.53563	0.865672	NA	2	NA	2	NA	NA	2	brown
ENSG00000077721	UBE2A	M20	DM	NA	NA	5	0.155371	Heart	0.0614294	0.0547841	0.137828	0.16487	0.167922	0.0716292	0.171224	0.137828	1	2	NA	1	NA	NA	3	1	pink
ENSG00000077782	FGFR1	M31	DM	9	Developmental++	5	0.143979	Testis	0.470353	0.236626	0.0946119	0.216059	0.722766	0.0975558	0.328773	0.236626	0.985075	1	2	NA	3	NA	1	1	yellow
ENSG00000077800	FKBP6	M16	DM	4	Developmental++	1	0.839199	Testis	1	NA	NA	NA	NA	0.717143	0.774615	0.774615	0.11194	NA	NA	NA	NA	NA	NA	4	magenta
ENSG00000077935	SMC1B	M16	Not_DM	NA	NA	2	0.851402	Ovary	NA	NA	NA	NA	NA	0.5827	0.811017	0.696859	0.11194	NA	NA	NA	NA	NA	3	4	magenta
ENSG00000077942	FBLN1	M21	DM	4	Developmental++	5	0.200037	Testis	0.478821	0.501156	0.288223	0.201452	0.537954	0.112445	0.393206	0.393206	1	1	1	6	NA	2	NA	2	purple
ENSG00000077943	ITGA8	M21	DM	1	Genitourinary	5	0.377073	Kidney	0.881073	0.871177	0.481256	0.257382	0.825684	0.453596	0.52168	0.52168	0.679104	NA	NA	3	5	3	2	1	purple
ENSG00000077984	CST7	M17	Not_DM	NA	NA	4	0.784371	Liver	NA	NA	0.914311	0.974769	0.729637	NA	0.97714	0.94454	0.179104	NA	NA	6	4	1	NA	5	midnightblue
ENSG00000078018	MAP2	M2	DM	2	Developmental++	6	0.554068	Brain	0.191809	0.189141	0.839972	0.508714	0.919739	0.414543	0.528605	0.508714	0.80597	2	6	NA	1	1	3	3	blue
ENSG00000078043	PIAS2	M29	Not_DM	NA	NA	4	0.45738	Testis	0.191521	0.205886	0.297289	0.296772	0.271577	0.239504	0.495144	0.271577	1	NA	4	2	NA	NA	3	4	turquoise
ENSG00000078053	AMPH	M2	Not_DM	NA	NA	4	0.506404	Cerebellum	0.222716	0.134196	0.464787	0.42291	0.980062	0.362197	0.718246	0.42291	0.80597	7	4	5	5	NA	NA	NA	blue
ENSG00000078061	ARAF	M5	Not_DM	NA	NA	4	0.162255	Heart	0.285818	0.203937	0.195867	0.152943	0.156458	0.0396591	0.210131	0.195867	1	1	NA	4	6	NA	NA	2	darkgreen
ENSG00000078070	MCCC1	M17	DM	1	Metabolic	7	0.254447	Liver	0.0926902	0.121089	0.244184	0.241245	0.229506	0.15529	0.138746	0.15529	1	7	2	NA	4	5	NA	6	midnightblue
ENSG00000078081	LAMP3	M29	Not_DM	NA	NA	3	0.950013	Testis	NA	NA	NA	0.841115	NA	0.892243	0.81506	0.841115	0.119403	NA	NA	NA	NA	NA	2	4	turquoise
ENSG00000078098	FAP	M21	Not_DM	NA	NA	3	0.609824	Testis	0.956906	0.997867	0.996463	0.754985	NA	0.51502	0.662799	0.855946	0.343284	5	NA	NA	5	NA	NA	2	purple
ENSG00000078114	NEBL	M20	DM	1	Heart	5	0.612378	Heart	0.573747	0.539124	0.14887	0.263863	0.829447	0.615346	0.487301	0.539124	0.835821	NA	2	NA	2	1	2	NA	pink
ENSG00000078124	ACER3	M2	DM	1	Nervous system	1	0.345735	Brain	0.424134	0.178421	0.477344	0.386558	0.728559	0.288155	0.3131	0.386558	1	NA	NA	NA	NA	NA	NA	NA	blue
ENSG00000078140	UBE2K	M2	Not_DM	NA	NA	2	0.12448	Brain	0.148128	0.122428	0.202267	0.216559	0.128374	0.180228	0.165705	0.165705	1	NA	NA	NA	NA	NA	2	3	blue
ENSG00000078142	PIK3C3	M31	Not_DM	NA	NA	2	0.118073	Kidney	0.306577	0.182621	0.415721	0.317431	0.379309	0.238502	0.338641	0.317431	1	NA	NA	NA	1	NA	NA	1	yellow
ENSG00000078177	N4BP2	M10	Not_DM	NA	NA	5	0.117788	Kidney	0.600276	0.567804	0.497288	0.414277	0.332919	0.281354	0.585172	0.497288	0.828358	8	5	2	5	NA	NA	1	green
ENSG00000078237	TIGAR	M2	Not_DM	NA	NA	3	0.258766	Heart	0.251298	0.372263	0.552244	0.285529	0.713033	0.248409	0.290026	0.290026	0.962687	NA	1	NA	NA	NA	3	NA	blue
ENSG00000078246	TULP3	M31	Not_DM	NA	NA	5	0.102924	Testis	0.329614	0.15281	0.143738	0.0738282	0.287308	0.0989024	0.224592	0.15281	1	1	NA	5	3	NA	3	2	yellow
ENSG00000078269	SYNJ2	M0	Not_DM	NA	NA	3	0.422633	Brain	0.745982	0.612471	0.308784	0.527879	0.703425	0.401421	0.395429	0.527879	0.880597	6	4	NA	NA	NA	1	NA	grey
ENSG00000078295	ADCY2	M2	Not_DM	NA	NA	2	0.858145	Brain	0.551584	0.497405	NA	NA	NA	NA	0.999475	0.551584	0.30597	6	6	NA	NA	NA	NA	NA	blue
ENSG00000078304	PPP2R5C	M20	DM	NA	NA	6	0.265669	Heart	0.116547	0.170996	0.207606	0.181527	0.13482	0.167321	0.21343	0.170996	1	6	5	1	NA	4	2	4	pink
ENSG00000078328	RBFOX1	M2	DM	5	Developmental++	5	0.666307	Brain	0.304953	0.296086	0.284015	0.902126	NA	0.746902	0.915464	0.525928	0.559701	2	NA	1	NA	NA	1	3	blue
ENSG00000078369	GNB1	M2	DM	4	Developmental++	3	0.171525	Brain	0.066234	0.0990746	0.077575	0.041455	0.140237	0.0914172	0.113427	0.0914172	1	2	6	NA	NA	NA	NA	1	blue
ENSG00000078399	HOXA9	M4	Not_DM	NA	NA	2	0.725018	Kidney	NA	NA	NA	0.205284	NA	0.592135	0.723841	0.592135	0.283582	NA	NA	NA	NA	NA	2	1	cyan
ENSG00000078401	EDN1	M20	DM	3	Developmental++	2	0.243932	Cerebellum	0.576016	0.675167	0.279432	0.55868	0.796482	0.520312	0.6564	0.576016	0.955224	NA	NA	NA	NA	NA	2	2	pink
ENSG00000078403	MLLT10	M29	Not_DM	NA	NA	6	0.369611	Testis	0.328933	0.245491	0.205894	0.158409	0.174342	0.162877	0.48158	0.205894	1	1	3	5	5	NA	2	4	turquoise
ENSG00000078487	ZCWPW1	M16	Not_DM	NA	NA	7	0.515037	Ovary	0.749557	0.508834	0.398763	0.677546	0.634933	0.497283	0.514854	0.514854	0.932836	6	4	NA	4	5	3	4	magenta
ENSG00000078549	ADCYAP1R1	M2	Not_DM	NA	NA	5	0.663408	Brain	0.323651	0.207466	0.760453	0.944893	NA	0.938448	0.908429	0.834441	0.477612	NA	6	1	NA	NA	NA	2	blue
ENSG00000078579	FGF20	M11	DM	2	Developmental++	2	0.768779	Ovary	NA	0.811732	NA	NA	NA	0.862972	0.993508	0.862972	0.0970149	NA	2	NA	NA	NA	1	NA	greenyellow
ENSG00000078589	P2RY10	NA	Not_DM	NA	NA	0	NA	Liver	NA	NA	NA	NA	NA	NA	NA	NA	0	NA	NA	NA	NA	NA	NA	NA	NA
ENSG00000078596	ITM2A	M19	Not_DM	NA	NA	4	0.284497	Testis	0.185908	0.152752	0.340711	0.277497	0.460401	0.360421	0.533294	0.340711	1	NA	NA	1	1	6	NA	2	paleturquoise
ENSG00000078618	NRDC	M29	Not_DM	NA	NA	6	0.154168	Testis	0.0841736	0.0979742	0.0649865	0.0842273	0.0540033	0.0777598	0.200025	0.0841736	1	5	NA	NA	5	4	1	4	turquoise
ENSG00000078668	VDAC3	M25	Not_DM	NA	NA	5	0.27934	Heart	0.0988981	0.0804679	0.209072	0.0991007	0.101591	0.0706882	0.142063	0.0991007	1	6	NA	NA	4	4	NA	4	salmon
ENSG00000078674	PCM1	M29	DM	2	MultipleSystems	7	0.198221	Testis	0.265678	0.198497	0.232016	0.201591	0.188015	0.145114	0.335118	0.201591	1	8	1	2	1	6	3	4	turquoise
ENSG00000078687	TNRC6C	M2	Not_DM	NA	NA	1	0.291844	Brain	0.342906	0.189533	0.423811	0.307244	0.602147	0.277504	0.524697	0.342906	0.977612	NA	NA	NA	NA	NA	NA	NA	blue
ENSG00000078699	CBFA2T2	M31	Not_DM	NA	NA	6	0.312297	Cerebellum	0.219829	0.26303	0.242367	0.133312	0.25433	0.0994022	0.257443	0.242367	1	3	NA	2	1	NA	1	3	yellow
ENSG00000078725	BRINP1	M2	Not_DM	NA	NA	6	0.514829	Brain	0.350039	0.259918	0.97995	0.66442	0.983637	0.752823	0.785049	0.752823	0.589552	2	4	NA	NA	2	2	3	blue
ENSG00000078747	ITCH	M29	DM	NA	NA	1	0.0969313	Liver	0.192737	0.18823	0.24847	0.210658	0.235591	0.191355	0.189434	0.192737	1	NA	3	NA	NA	NA	NA	NA	turquoise
ENSG00000078795	PKD2L2	M29	Not_DM	NA	NA	1	1	Testis	NA	NA	NA	NA	NA	NA	0.825382	0.825382	0.0447761	NA	NA	NA	NA	NA	NA	4	turquoise
ENSG00000078804	TP53INP2	M12	Not_DM	NA	NA	7	0.297926	Brain	0.450197	0.180864	0.246167	0.499897	0.45846	0.265905	0.260052	0.265905	1	6	4	4	4	5	3	4	grey60
ENSG00000078808	SDF4	M28	Not_DM	NA	NA	3	0.113735	Cerebellum	0.113635	0.216258	0.172434	0.196573	0.135748	0.088485	0.110036	0.135748	1	NA	2	4	6	NA	NA	NA	tan
ENSG00000078814	MYH7B	M20	Not_DM	NA	NA	4	0.801037	Heart	0.862874	0.869794	0.220501	0.990669	NA	0.840593	0.699626	0.851734	0.402985	7	2	NA	NA	NA	1	4	pink
ENSG00000078898	BPIFB2	M14	Not_DM	NA	NA	1	0.890459	Liver	NA	NA	1	NA	0.707964	NA	0.884524	0.884524	0.164179	NA	NA	NA	NA	3	NA	NA	lightgreen
ENSG00000078900	TP73	M11	Not_DM	NA	NA	3	0.739947	Cerebellum	1	0.76815	NA	NA	NA	NA	0.959026	0.959026	0.0895522	NA	2	NA	NA	NA	NA	5	greenyellow
ENSG00000078902	TOLLIP	M12	Not_DM	NA	NA	7	0.279575	Brain	0.357961	0.256258	0.252924	0.369301	0.275887	0.174225	0.290396	0.275887	1	6	4	4	6	5	3	4	grey60
ENSG00000078967	UBE2D4	M12	Not_DM	NA	NA	7	0.264985	Heart	0.260778	0.277655	0.407881	0.395323	0.480548	0.250819	0.390623	0.390623	1	6	4	4	4	5	3	NA	grey60
ENSG00000079101	CLUL1	M31	Not_DM	NA	NA	4	0.606891	Cerebellum	0.753109	0.693818	1	0.623909	NA	0.531436	0.729923	0.711871	0.552239	NA	6	3	NA	NA	NA	NA	yellow
ENSG00000079102	RUNX1T1	M31	DM	NA	NA	6	0.482393	Brain	0.583189	0.243149	0.26768	0.744536	0.940496	0.232614	0.498273	0.498273	0.813433	3	NA	2	5	3	1	1	yellow
ENSG00000079112	CDH17	M4	Not_DM	NA	NA	2	0.903031	Kidney	NA	NA	NA	0.973144	NA	1	NA	0.986572	0.0223881	NA	NA	NA	2	NA	2	NA	cyan
ENSG00000079134	THOC1	M0	Not_DM	NA	NA	3	0.0647268	Ovary	0.271915	0.155644	0.298187	0.253085	0.21279	0.211441	0.17357	0.21279	1	1	NA	5	5	NA	NA	NA	grey
ENSG00000079150	FKBP7	M21	Not_DM	NA	NA	6	0.268255	Testis	0.543415	0.546437	0.411254	0.288422	0.391049	0.267736	0.345993	0.391049	0.955224	8	1	NA	5	2	2	NA	purple
ENSG00000079156	OSBPL6	M2	Not_DM	NA	NA	3	0.599023	Brain	0.352095	0.281295	0.922481	0.715943	0.436374	0.690202	0.886795	0.690202	0.679104	2	NA	NA	5	NA	NA	NA	blue
ENSG00000079215	SLC1A3	M2	DM	1	Nervous system	5	0.529777	Cerebellum	0.329409	0.257289	0.317972	0.883402	0.987844	0.514259	0.704644	0.514259	0.69403	6	4	NA	3	NA	1	NA	blue
ENSG00000079246	XRCC5	M10	Not_DM	NA	NA	6	0.0704597	Brain	0.195693	0.18468	0.133578	0.110557	0.110762	0.107428	0.127509	0.127509	1	8	1	NA	5	3	2	1	green
ENSG00000079257	LXN	M14	Not_DM	NA	NA	5	0.39217	Liver	0.548685	0.463311	0.304149	0.155691	0.398211	0.213421	0.557518	0.398211	0.992537	1	2	NA	NA	6	2	2	lightgreen
ENSG00000079263	SP140	M29	Not_DM	NA	NA	1	1	Testis	NA	NA	NA	NA	NA	NA	0.970386	0.970386	0.0149254	NA	NA	NA	NA	NA	NA	4	turquoise
ENSG00000079277	MKNK1	M17	Not_DM	NA	NA	6	0.142577	Liver	0.384906	0.342189	0.263595	0.284181	0.272834	0.28713	0.315498	0.28713	1	7	2	6	NA	NA	3	NA	midnightblue
ENSG00000079308	TNS1	M5	Not_DM	NA	NA	3	0.384677	Heart	0.692935	0.591071	0.264071	0.332969	0.395751	0.29222	0.532765	0.395751	0.955224	NA	NA	NA	NA	4	NA	2	darkgreen
ENSG00000079313	REXO1	M29	Not_DM	NA	NA	2	0.222921	Testis	0.290345	0.152791	0.221652	0.280527	0.250896	0.221264	0.264508	0.250896	0.985075	NA	NA	NA	NA	6	3	NA	turquoise
ENSG00000079332	SAR1A	M3	Not_DM	NA	NA	2	0.121499	Heart	0.0981233	0.128783	0.224589	0.171152	0.101139	0.101195	0.238607	0.128783	1	NA	5	NA	NA	NA	NA	2	brown
ENSG00000079335	CDC14A	M29	DM	1	Ear Nose & Throat	5	0.471262	Testis	0.822734	0.852162	0.623959	0.289128	0.690613	0.293328	0.554339	0.623959	0.708955	5	1	2	NA	NA	2	4	turquoise
ENSG00000079337	RAPGEF3	M4	Not_DM	NA	NA	6	0.35138	Heart	0.670228	0.655984	0.669009	0.365692	0.985807	0.332245	0.439702	0.655984	0.761194	6	4	6	6	NA	1	2	cyan
ENSG00000079385	CEACAM1	M3	Not_DM	NA	NA	5	0.664924	Liver	NA	NA	0.941952	0.712028	0.33439	0.931439	0.891723	0.891723	0.373134	NA	NA	6	4	1	2	2	brown
ENSG00000079387	SENP1	M29	Not_DM	NA	NA	7	0.439287	Testis	0.551851	0.486888	0.34678	0.265452	0.391595	0.222151	0.532647	0.391595	1	8	1	2	5	6	3	4	turquoise
ENSG00000079393	DUSP13	M29	Not_DM	NA	NA	2	0.848813	Testis	1	NA	0.838621	NA	NA	NA	0.810856	0.838621	0.0970149	NA	NA	4	NA	NA	NA	4	turquoise
ENSG00000079432	CIC	M2	DM	2	Developmental++	1	0.145553	Testis	0.215663	0.143074	0.220715	0.200497	0.268449	0.0859609	0.243008	0.215663	1	4	NA	NA	NA	NA	NA	NA	blue
ENSG00000079435	LIPE	M29	DM	2	MultipleSystems	3	0.515696	Testis	0.651462	0.358681	0.696946	0.688219	0.857739	0.333865	0.584596	0.651462	0.850746	NA	NA	NA	NA	3	NA	4	turquoise
ENSG00000079459	FDFT1	M3	Not_DM	NA	NA	6	0.17216	Liver	0.216808	0.246634	0.276832	0.204656	0.211044	0.163089	0.278617	0.216808	1	4	1	NA	3	3	3	NA	brown
ENSG00000079462	PAFAH1B3	M31	DM	3	Developmental++	6	0.2434	Brain	0.252934	0.194264	0.339295	0.25698	0.348243	0.138855	0.243419	0.252934	1	4	5	2	3	3	NA	6	yellow
ENSG00000079482	OPHN1	M31	DM	4	Developmental++	5	0.385601	Brain	0.378278	0.335048	0.534915	0.395754	NA	0.437035	0.571174	0.416395	0.791045	3	6	5	2	NA	NA	1	yellow
ENSG00000079557	AFM	M3	Not_DM	NA	NA	3	0.886994	Liver	NA	NA	NA	0.893245	0.491395	NA	1	0.893245	0.186567	NA	NA	NA	4	1	NA	5	brown
ENSG00000079616	KIF22	M22	DM	2	Developmental++	5	0.137044	Liver	0.341745	0.327327	0.19553	0.214237	0.223795	0.077834	0.195119	0.214237	1	1	1	NA	3	6	NA	3	red
ENSG00000079689	SCGN	M11	Not_DM	NA	NA	6	0.561261	Cerebellum	0.705127	0.606266	0.796668	NA	0.748397	0.920667	0.994842	0.772533	0.470149	3	2	3	NA	5	3	5	greenyellow
ENSG00000079691	LRRC16A	M0	Not_DM	NA	NA	5	0.255216	Kidney	0.401247	0.354957	0.65139	0.263416	0.806279	0.267975	0.32599	0.354957	0.932836	NA	4	3	2	2	3	NA	grey
ENSG00000079739	PGM1	M17	DM	1	Metabolic	6	0.339666	Liver	0.216966	0.249837	0.19683	0.216464	0.266555	0.150053	0.301879	0.216966	1	NA	2	4	6	5	3	6	midnightblue
ENSG00000079785	DDX1	M24	Not_DM	NA	NA	6	0.136306	Heart	0.0744244	0.081266	0.179457	0.131584	0.129756	0.113451	0.105968	0.113451	1	7	3	NA	NA	NA	2	3	saddlebrown
ENSG00000079805	DNM2	M18	DM	4	Developmental++	2	0.214886	Kidney	0.247334	0.233919	0.166058	0.301615	0.18038	0.0976306	0.20602	0.20602	1	NA	2	NA	NA	6	NA	NA	orange
ENSG00000079819	EPB41L2	M0	Not_DM	NA	NA	5	0.18949	Testis	0.342611	0.516986	0.265576	0.222705	0.339792	0.13618	0.297851	0.297851	1	7	NA	NA	1	3	NA	5	grey
ENSG00000079841	RIMS1	M2	DM	1	Eye	3	0.852701	Cerebellum	0.495062	0.438274	NA	NA	1	NA	1	0.747531	0.298507	2	4	NA	NA	NA	NA	4	blue
ENSG00000079931	MOXD1	M21	Not_DM	NA	NA	4	0.434372	Kidney	0.572605	0.867796	0.605176	0.329805	NA	0.516345	0.637304	0.588891	0.716418	NA	1	NA	1	NA	2	1	purple
ENSG00000079950	STX7	M31	DM	NA	NA	6	0.277448	Brain	0.31067	0.269374	0.308153	0.251974	0.335175	0.242824	0.501872	0.308153	0.962687	3	6	NA	2	4	2	2	yellow
ENSG00000079974	RABL2B	M2	Not_DM	NA	NA	3	0.304936	Brain	0.255284	0.127932	0.37327	0.149108	0.244046	0.104734	0.389113	0.244046	1	3	NA	3	NA	NA	1	NA	blue
ENSG00000079999	KEAP1	M28	DM	1	Endocrine	1	0.186729	Heart	0.158763	0.120661	0.247988	0.157431	0.0935089	0.0967087	0.14215	0.14215	1	NA	NA	4	NA	NA	NA	NA	tan
ENSG00000080007	DDX43	M16	Not_DM	NA	NA	2	0.777653	Testis	0.967495	NA	1	1	1	0.425237	0.672538	0.983747	0.223881	NA	NA	NA	NA	NA	3	4	magenta
ENSG00000080031	PTPRH	M3	Not_DM	NA	NA	3	0.53841	Liver	0.993284	NA	0.97859	0.85302	0.422127	0.285527	0.710483	0.781752	0.410448	7	NA	NA	3	NA	NA	6	brown
ENSG00000080166	DCT	M16	Not_DM	NA	NA	2	0.866982	Brain	0.943658	1	NA	NA	NA	0.872005	NA	0.943658	0.0671642	5	NA	NA	NA	NA	3	NA	magenta
ENSG00000080189	SLC35C2	M30	Not_DM	NA	NA	0	0.0898882	Liver	0.123728	0.0978132	0.15594	0.10127	0.126824	0.177853	0.138503	0.126824	1	NA	NA	NA	NA	NA	NA	NA	white
ENSG00000080200	CRYBG3	M29	Not_DM	NA	NA	4	0.366453	Heart	0.579505	0.538924	0.271111	0.337563	0.646891	0.387284	0.424515	0.424515	0.970149	NA	5	5	2	NA	NA	4	turquoise
ENSG00000080224	EPHA6	M29	Not_DM	NA	NA	1	0.72609	Testis	0.958871	0.919621	NA	NA	NA	1	0.809791	0.939246	0.149254	NA	NA	NA	NA	NA	NA	4	turquoise
ENSG00000080293	SCTR	M4	Not_DM	NA	NA	3	0.743188	Testis	NA	NA	NA	0.719751	1	0.716855	0.927217	0.823484	0.208955	NA	NA	NA	4	NA	1	3	cyan
ENSG00000080298	RFX3	M31	Not_DM	NA	NA	6	0.351161	Cerebellum	0.271686	0.350829	0.591767	0.439137	0.768969	0.339367	0.38672	0.38672	0.902985	8	5	2	1	3	2	NA	yellow
ENSG00000080345	RIF1	M10	Not_DM	NA	NA	6	0.100752	Ovary	0.386873	0.28138	0.421859	0.355566	0.377348	0.249706	0.382658	0.377348	0.992537	8	3	2	1	6	NA	1	green
ENSG00000080371	RAB21	M20	Not_DM	NA	NA	1	0.295257	Heart	0.168449	0.115797	0.233158	0.221923	0.140182	0.157038	0.191932	0.168449	1	NA	NA	1	NA	NA	NA	NA	pink
ENSG00000080493	SLC4A4	M13	DM	2	MultipleSystems	5	0.294275	Kidney	0.701915	0.451753	0.439362	0.449087	0.706468	0.772445	0.872013	0.701915	0.716418	6	4	NA	2	5	2	NA	lightcyan
ENSG00000080503	SMARCA2	M13	DM	3	Developmental++	7	0.172266	Brain	0.280464	0.308078	0.200127	0.17889	0.262133	0.206958	0.262754	0.262133	1	2	4	1	2	5	3	5	lightcyan
ENSG00000080511	RDH8	M29	Not_DM	NA	NA	1	1	Testis	NA	NA	NA	NA	NA	NA	0.932918	0.932918	0.0223881	NA	NA	NA	NA	NA	NA	4	turquoise
ENSG00000080546	SESN1	M29	Not_DM	NA	NA	5	0.163659	Testis	0.337632	0.32046	0.273343	0.277302	0.231288	0.294461	0.257937	0.277302	1	6	2	1	NA	1	3	NA	turquoise
ENSG00000080561	MID2	M4	DM	NA	NA	3	0.318161	Testis	0.868569	0.619641	0.757751	0.514056	0.844185	0.514152	0.655241	0.655241	0.708955	NA	NA	NA	2	1	NA	2	cyan
ENSG00000080572	PIH1D3	M29	DM	4	Developmental++	2	0.993199	Testis	NA	NA	NA	NA	NA	1	0.752367	0.876184	0.0746269	NA	NA	NA	NA	NA	3	4	turquoise
ENSG00000080573	COL5A3	M12	Not_DM	NA	NA	6	0.481839	Heart	0.683132	0.596002	0.511762	0.980378	0.865127	0.682514	0.750608	0.683132	0.567164	6	2	1	NA	1	3	5	grey60
ENSG00000080603	SRCAP	M10	DM	1	Nervous system	4	0.17858	Brain	0.308322	0.142355	0.18369	0.126358	0.238845	0.130953	0.261314	0.18369	1	8	3	NA	NA	6	NA	3	green
ENSG00000080608	PUM3	M22	Not_DM	NA	NA	7	0.112663	Liver	0.399154	0.438149	0.200817	0.146863	0.237481	0.139371	0.120925	0.200817	1	1	1	3	5	3	3	3	red
ENSG00000080618	CPB2	M3	Not_DM	NA	NA	2	0.859522	Liver	NA	NA	1	1	0.217809	NA	1	1	0.186567	NA	NA	NA	NA	5	NA	5	brown
ENSG00000080644	CHRNA3	M31	Not_DM	NA	NA	2	0.496941	Kidney	0.965078	0.417068	1	0.845902	NA	0.53346	0.952266	0.899084	0.358209	NA	2	NA	NA	NA	NA	3	yellow
ENSG00000080709	KCNN2	M2	Not_DM	NA	NA	6	0.562017	Liver	0.516098	0.413731	0.345586	0.914237	0.86104	0.598702	0.933015	0.598702	0.604478	2	4	NA	NA	5	1	3	blue
ENSG00000080802	CNOT4	M29	Not_DM	NA	NA	1	0.168219	Testis	0.270681	0.182656	0.277912	0.257283	0.179051	0.190959	0.359956	0.257283	1	3	NA	NA	NA	NA	NA	NA	turquoise
ENSG00000080815	PSEN1	M29	DM	3	MultipleSystems	1	0.252448	Brain	0.308274	0.191666	0.29796	0.158097	0.134941	0.118628	0.177624	0.177624	1	NA	NA	NA	NA	NA	NA	NA	turquoise
ENSG00000080819	CPOX	M14	DM	2	MultipleSystems	6	0.536708	Liver	0.347036	0.23565	0.271105	0.265933	0.273745	0.169162	0.397468	0.271105	1	7	3	2	5	6	NA	1	lightgreen
ENSG00000080822	CLDND1	M29	Not_DM	NA	NA	5	0.370803	Brain	0.456151	0.191797	0.208633	0.225595	0.121208	0.117848	0.153383	0.191797	1	7	2	NA	1	4	NA	4	turquoise
ENSG00000080823	MOK	M29	Not_DM	NA	NA	4	0.555953	Testis	0.420333	0.375508	0.429172	0.440069	1	0.332339	0.466005	0.429172	0.843284	2	6	NA	NA	NA	3	4	turquoise
ENSG00000080824	HSP90AA1	M0	Not_DM	NA	NA	2	0.0824973	Liver	0.0657695	0.0722645	0.108647	0.0961376	0.137838	0.106586	0.135046	0.106586	1	NA	NA	NA	NA	6	3	NA	grey
ENSG00000080839	RBL1	M22	DM	NA	NA	7	0.15224	Brain	0.65656	0.617512	0.475875	0.454506	0.516497	0.306302	0.521541	0.516497	0.873134	1	1	2	5	6	2	1	red
ENSG00000080845	DLGAP4	M31	DM	1	Nervous system	6	0.230542	Brain	0.147899	0.180805	0.14431	0.205177	0.388448	0.0951679	0.198619	0.180805	1	3	5	NA	3	2	1	NA	yellow
ENSG00000080854	IGSF9B	M31	Not_DM	NA	NA	2	0.640718	Cerebellum	0.928951	0.527185	0.776584	1	NA	NA	0.866208	0.866208	0.313433	NA	NA	NA	3	NA	NA	6	yellow
ENSG00000080910	CFHR2	M3	DM	2	MultipleSystems	1	0.952731	Liver	NA	NA	NA	NA	0.398144	NA	1	0.699072	0.164179	NA	NA	NA	NA	NA	NA	NA	brown
ENSG00000080986	NDC80	M22	Not_DM	NA	NA	7	0.139266	Liver	0.691009	0.717154	0.401528	0.419914	0.448877	0.211573	0.245685	0.419914	0.738806	1	1	2	5	6	2	3	red
ENSG00000081014	AP4E1	M22	DM	2	Developmental++	5	0.113315	Heart	0.600415	0.427669	0.375698	0.430535	0.400261	0.340202	0.466488	0.427669	1	1	3	2	5	6	NA	NA	red
ENSG00000081019	RSBN1	M10	Not_DM	NA	NA	3	0.220491	Brain	0.417059	0.202715	0.416387	0.364133	0.338343	0.230799	0.315789	0.338343	1	8	NA	NA	1	4	NA	NA	green
ENSG00000081026	MAGI3	M10	Not_DM	NA	NA	4	0.298941	Cerebellum	0.228831	0.397791	0.410397	0.171793	0.359884	0.217625	0.292829	0.292829	1	8	5	2	NA	NA	NA	3	green
ENSG00000081041	CXCL2	M17	Not_DM	NA	NA	4	0.669601	Liver	0.944706	0.93247	0.812325	1	0.66085	0.980728	0.970594	0.944706	0.30597	NA	NA	6	4	1	NA	5	midnightblue
ENSG00000081051	AFP	M14	DM	NA	NA	5	0.594853	Liver	0.889813	0.820204	0.883855	0.621746	0.385272	0.550757	0.76162	0.76162	0.604478	1	NA	NA	5	3	2	NA	lightgreen
ENSG00000081052	COL4A4	M4	DM	2	MultipleSystems	5	0.657211	Kidney	NA	0.900384	0.809163	0.414181	0.957579	0.831864	0.845097	0.838481	0.30597	NA	6	6	2	1	2	NA	cyan
ENSG00000081059	TCF7	M23	Not_DM	NA	NA	6	0.321589	Testis	0.950473	0.953627	0.884559	0.61091	0.606236	0.411452	0.746938	0.746938	0.559701	1	1	3	5	NA	3	NA	royalblue
ENSG00000081087	OSTM1	M2	DM	2	Developmental++	1	0.2427	Heart	0.220443	0.248614	0.295681	0.305331	0.310485	0.26784	0.244179	0.26784	1	NA	NA	NA	NA	1	NA	NA	blue
ENSG00000081138	CDH7	M31	Not_DM	NA	NA	3	0.4984	Brain	0.969132	0.468846	NA	0.64588	NA	0.485097	0.817643	0.64588	0.432836	NA	NA	NA	NA	NA	3	1	yellow
ENSG00000081148	IMPG2	M10	DM	1	Eye	1	1	Testis	NA	NA	NA	NA	NA	NA	0.988844	0.988844	0.0149254	NA	NA	NA	NA	NA	NA	NA	green
ENSG00000081154	PCNP	M10	Not_DM	NA	NA	5	0.0754734	Heart	0.104611	0.0883194	0.184509	0.169326	0.140715	0.12481	0.180248	0.140715	1	5	2	NA	NA	NA	NA	2	green
ENSG00000081177	EXD2	M2	Not_DM	NA	NA	3	0.260917	Testis	0.146759	0.125838	0.202849	0.114019	0.294083	0.107944	0.345165	0.146759	1	3	NA	NA	NA	NA	3	4	blue
ENSG00000081181	ARG2	M2	Not_DM	NA	NA	4	0.367634	Kidney	0.292052	0.120029	0.550397	0.570225	0.783059	0.450268	0.459846	0.459846	0.925373	3	NA	2	4	NA	3	NA	blue
ENSG00000081189	MEF2C	M2	DM	5	Developmental++	6	0.535814	Brain	0.365972	0.657919	0.221285	0.276702	0.382594	0.368457	0.531419	0.368457	0.985075	2	6	NA	NA	3	2	1	blue
ENSG00000081237	PTPRC	M3	DM	1	Immune	5	0.864603	Liver	1	NA	0.90604	0.816481	0.659714	NA	0.926003	0.90604	0.231343	NA	NA	6	4	1	NA	5	brown
ENSG00000081248	CACNA1S	M9	DM	1	Musculoskeletal	0	1	Testis	NA	NA	NA	NA	NA	NA	1	1	0.00746269	NA	NA	NA	NA	NA	NA	NA	darkturquoise
ENSG00000081277	PKP1	M2	DM	NA	NA	1	0.981028	Testis	NA	NA	1	NA	NA	NA	1	1	0.0149254	NA	NA	NA	NA	NA	NA	5	blue
ENSG00000081307	UBA5	M3	DM	1	Nervous system	2	0.0736839	Kidney	0.13368	0.130808	0.165314	0.2065	0.118854	0.240083	0.22042	0.165314	1	8	5	NA	NA	NA	NA	NA	brown
ENSG00000081320	STK17B	M15	Not_DM	NA	NA	6	0.272129	Liver	0.792089	0.68137	0.434948	0.374954	0.550005	0.351463	0.416566	0.434948	0.828358	1	2	5	1	4	2	NA	lightyellow
ENSG00000081377	CDC14B	M15	Not_DM	NA	NA	4	0.283229	Liver	0.539359	0.573319	0.278747	0.24292	0.559495	0.243665	0.274644	0.278747	0.985075	NA	1	2	NA	5	2	NA	lightyellow
ENSG00000081386	ZNF510	M31	Not_DM	NA	NA	2	0.289452	Brain	0.351955	0.221316	0.425155	0.322412	0.422157	0.213607	0.283286	0.322412	1	8	NA	NA	NA	NA	NA	1	yellow
ENSG00000081479	LRP2	M4	DM	2	Developmental++	6	0.49869	Kidney	0.901365	0.754547	0.86006	0.43406	NA	0.914451	0.875659	0.867859	0.350746	5	1	3	2	NA	2	1	cyan
ENSG00000081665	ZNF506	M31	Not_DM	NA	NA	5	0.224588	Brain	0.319752	0.155672	0.290361	0.2537	0.6836	0.375762	0.378304	0.319752	0.962687	3	NA	NA	1	NA	2	1	yellow
ENSG00000081692	JMJD4	M29	Not_DM	NA	NA	3	0.337599	Testis	0.316487	0.339215	0.323936	0.23455	0.27312	0.313896	0.432747	0.316487	0.985075	NA	NA	NA	NA	3	3	4	turquoise
ENSG00000081721	DUSP12	M2	Not_DM	NA	NA	6	0.0963103	Brain	0.130537	0.081519	0.162155	0.143733	0.153275	0.13062	0.235522	0.143733	1	4	NA	NA	5	3	NA	NA	blue
ENSG00000081760	AACS	M2	Not_DM	NA	NA	5	0.348878	Brain	0.266644	0.434051	0.468294	0.295419	0.663236	0.322399	0.49267	0.434051	0.940299	6	5	NA	NA	3	2	4	blue
ENSG00000081791	KIAA0141	M20	Not_DM	NA	NA	5	0.14287	Heart	0.163411	0.163194	0.124912	0.0859671	0.111131	0.147709	0.213711	0.147709	1	5	2	NA	NA	5	2	1	pink
ENSG00000081800	SLC13A1	M4	Not_DM	NA	NA	1	1	Kidney	NA	NA	NA	0.785987	NA	NA	NA	0.785987	0.0820896	NA	NA	NA	2	NA	NA	NA	cyan
ENSG00000081803	CADPS2	M11	DM	2	Developmental++	5	0.437612	Cerebellum	0.642553	0.469054	0.378838	0.289193	0.376895	0.297403	0.576335	0.378838	0.91791	7	2	NA	NA	2	NA	2	greenyellow
ENSG00000081818	PCDHB4	M2	DM	1	Nervous system	5	0.610987	Cerebellum	0.378669	0.362676	0.972532	0.876559	NA	NA	0.924488	0.876559	0.380597	2	4	6	2	NA	NA	NA	blue
ENSG00000081842	PCDHA6	M2	Not_DM	NA	NA	1	0.878564	Cerebellum	0.988272	0.894141	NA	NA	NA	NA	NA	0.941206	0.0447761	NA	NA	NA	NA	NA	NA	NA	blue
ENSG00000081853	PCDHGA2	M31	Not_DM	NA	NA	2	0.629166	Cerebellum	0.761357	0.759144	1	0.787678	NA	0.956587	0.902562	0.84512	0.30597	3	6	NA	NA	NA	NA	NA	yellow
ENSG00000081870	HSPB11	M3	Not_DM	NA	NA	0	0.109467	Liver	0.147942	0.137491	0.219111	0.23417	0.131132	0.118685	0.151797	0.147942	1	NA	NA	NA	NA	NA	NA	NA	brown
ENSG00000081913	PHLPP1	M2	Not_DM	NA	NA	4	0.377602	Brain	0.326474	0.196886	0.403974	0.214176	0.31645	0.282428	0.367095	0.31645	1	NA	5	NA	NA	NA	3	4	blue
ENSG00000081923	ATP8B1	M23	DM	2	Developmental++	5	0.605804	Kidney	0.979786	NA	0.529291	0.368176	0.67168	0.915444	0.794644	0.733162	0.529851	NA	NA	1	2	1	2	2	royalblue
ENSG00000081985	IL12RB2	M29	DM	NA	NA	2	0.944547	Brain	0.772687	NA	NA	NA	NA	NA	0.956881	0.864784	0.0970149	6	NA	NA	NA	NA	NA	4	turquoise
ENSG00000082014	SMARCD3	M19	Not_DM	NA	NA	6	0.221459	Brain	0.257718	0.212579	0.130531	0.274377	0.740588	0.208957	0.29356	0.257718	0.947761	NA	6	NA	3	2	1	6	paleturquoise
ENSG00000082068	WDR70	M22	Not_DM	NA	NA	6	0.106353	Brain	0.293925	0.215022	0.22839	0.201228	0.237159	0.192722	0.176049	0.215022	1	8	1	NA	5	3	2	3	red
ENSG00000082074	FYB	M3	DM	NA	NA	3	0.915843	Liver	0.957215	NA	0.899433	0.999889	0.550412	NA	0.91821	0.91821	0.246269	7	NA	NA	4	NA	NA	4	brown
ENSG00000082126	MPP4	M11	Not_DM	NA	NA	1	1	Cerebellum	NA	0.987149	NA	NA	NA	NA	NA	0.987149	0.0149254	NA	2	NA	NA	NA	NA	NA	greenyellow
ENSG00000082146	STRADB	M3	Not_DM	NA	NA	4	0.398122	Liver	0.170333	0.169453	0.247144	0.202683	0.14798	0.0801079	0.211686	0.170333	1	NA	6	4	NA	4	NA	6	brown
ENSG00000082153	BZW1	M3	Not_DM	NA	NA	3	0.0590917	Liver	0.215729	0.213183	0.209859	0.14425	0.123502	0.107844	0.100849	0.14425	1	1	1	NA	5	NA	NA	NA	brown
ENSG00000082175	PGR	M29	DM	NA	NA	3	0.930978	Heart	NA	NA	0.807786	NA	NA	1	1	1	0.0671642	NA	NA	1	NA	NA	3	4	turquoise
ENSG00000082196	C1QTNF3	M2	Not_DM	NA	NA	4	0.347475	Cerebellum	0.536922	0.452353	0.679641	0.41227	0.716217	0.66605	0.465423	0.536922	0.865672	NA	4	5	1	NA	NA	NA	blue
ENSG00000082212	ME2	M31	Not_DM	NA	NA	4	0.242216	Heart	0.138312	0.125448	0.280014	0.156525	0.206999	0.144207	0.177522	0.156525	1	8	5	4	NA	NA	3	NA	yellow
ENSG00000082213	C5orf22	M10	Not_DM	NA	NA	3	0.122108	Cerebellum	0.243919	0.253842	0.238386	0.252872	0.202108	0.196082	0.407766	0.243919	1	5	3	NA	NA	NA	NA	1	green
ENSG00000082258	CCNT2	M10	Not_DM	NA	NA	4	0.101577	Brain	0.242612	0.122965	0.238163	0.278643	0.160553	0.118062	0.260314	0.238163	1	8	NA	2	1	NA	NA	1	green
ENSG00000082269	FAM135A	M31	Not_DM	NA	NA	2	0.217061	Brain	0.403388	0.214502	0.579054	0.439577	0.907264	0.32012	0.461396	0.439577	0.895522	8	NA	5	NA	NA	NA	NA	yellow
ENSG00000082293	COL19A1	M0	Not_DM	NA	NA	2	0.905766	Cerebellum	NA	0.93948	0.965764	NA	NA	NA	NA	0.952622	0.0373134	NA	2	5	NA	NA	NA	NA	grey
ENSG00000082397	EPB41L3	M2	Not_DM	NA	NA	5	0.298233	Brain	0.28048	0.306563	0.374795	0.212786	0.847739	0.57253	0.56935	0.374795	0.895522	NA	2	2	NA	NA	2	4	blue
ENSG00000082438	COBLL1	M15	Not_DM	NA	NA	5	0.493023	Liver	0.89216	0.958659	0.391062	0.339993	0.383898	0.695027	0.702392	0.695027	0.69403	5	NA	NA	2	5	2	2	lightyellow
ENSG00000082458	DLG3	M31	DM	4	Developmental++	7	0.304033	Brain	0.134099	0.140075	0.181459	0.110549	0.612967	0.118143	0.368816	0.140075	0.940299	2	6	2	6	3	3	1	yellow
ENSG00000082482	KCNK2	M31	Not_DM	NA	NA	5	0.733849	Brain	0.507501	0.477921	NA	0.903804	NA	0.939749	0.937449	0.903804	0.373134	3	5	NA	5	NA	2	3	yellow
ENSG00000082497	SERTAD4	M31	Not_DM	NA	NA	3	0.53775	Cerebellum	0.575893	0.575893	0.636452	0.703303	NA	0.872982	0.863502	0.669877	0.61194	NA	5	NA	NA	NA	2	2	yellow
ENSG00000082512	TRAF5	M16	Not_DM	NA	NA	5	0.201958	Testis	0.651302	0.804774	0.445748	0.341097	0.763656	0.296902	0.410628	0.445748	0.880597	NA	5	NA	1	NA	NA	2	magenta
ENSG00000082515	MRPL22	M28	Not_DM	NA	NA	2	0.300031	Heart	0.299657	0.284427	0.349508	0.119709	0.218857	0.232643	0.304245	0.284427	1	NA	NA	4	4	NA	NA	NA	tan
ENSG00000082516	GEMIN5	M10	Not_DM	NA	NA	6	0.106971	Brain	0.375824	0.329483	0.2154	0.211784	0.283221	0.173091	0.294218	0.283221	1	1	1	NA	5	NA	3	1	green
ENSG00000082556	OPRK1	M2	Not_DM	NA	NA	1	0.918595	Brain	0.965664	0.719162	1	NA	NA	NA	NA	0.965664	0.134328	NA	5	NA	NA	NA	NA	NA	blue
ENSG00000082641	NFE2L1	M20	Not_DM	NA	NA	6	0.237451	Heart	0.163046	0.0836268	0.209934	0.138687	0.181387	0.0929505	0.181563	0.163046	1	7	NA	4	6	5	3	NA	pink
ENSG00000082684	SEMA5B	M31	Not_DM	NA	NA	6	0.360016	Brain	0.447184	0.532047	0.376955	0.350318	0.85965	0.327363	0.562847	0.447184	0.783582	NA	5	5	3	3	NA	1	yellow
ENSG00000082701	GSK3B	M31	Not_DM	NA	NA	5	0.217908	Brain	0.231889	0.201971	0.263285	0.239851	0.22489	0.212487	0.206497	0.22489	1	3	5	NA	5	NA	2	3	yellow
ENSG00000082781	ITGB5	M5	Not_DM	NA	NA	4	0.21992	Kidney	0.589098	0.27108	0.26038	0.287351	0.160402	0.22885	0.280092	0.27108	0.985075	NA	NA	4	4	NA	2	2	darkgreen
ENSG00000082805	ERC1	M31	DM	1	Developmental	3	0.353747	Brain	0.458354	0.155882	0.298675	0.122534	0.50644	0.25996	0.370853	0.298675	1	3	4	NA	NA	NA	NA	1	yellow
ENSG00000082898	XPO1	M10	Not_DM	NA	NA	6	0.0834707	Kidney	0.262647	0.20761	0.252766	0.229812	0.124673	0.100104	0.24007	0.229812	1	1	1	2	5	6	NA	1	green
ENSG00000082996	RNF13	M17	Not_DM	NA	NA	7	0.261986	Brain	0.420758	0.191799	0.271176	0.204576	0.272725	0.108625	0.232321	0.232321	1	7	2	6	NA	1	NA	5	midnightblue
ENSG00000083067	TRPM3	M2	DM	2	Developmental++	5	0.668637	Cerebellum	0.79653	0.436913	1	0.747588	NA	1	0.95185	0.87419	0.320896	NA	4	2	NA	NA	1	5	blue
ENSG00000083093	PALB2	M22	DM	6	MultipleSystems	4	0.140066	Ovary	0.450016	0.374274	0.436201	0.321246	0.209794	0.201893	0.327716	0.327716	1	NA	3	2	5	NA	NA	NA	red
ENSG00000083097	DOPEY1	M2	Not_DM	NA	NA	4	0.254353	Brain	0.28898	0.15879	0.313554	0.281838	0.312748	0.245658	0.315724	0.28898	1	2	NA	5	1	NA	NA	NA	blue
ENSG00000083099	LYRM2	M0	Not_DM	NA	NA	3	0.136978	Cerebellum	0.195692	0.366224	0.270208	0.198942	0.269416	0.388328	0.289678	0.270208	1	NA	5	NA	NA	NA	2	NA	grey
ENSG00000083123	BCKDHB	M3	DM	1	Metabolic	3	0.361835	Liver	0.39308	0.288235	0.2791	0.15741	0.321741	0.282065	0.186236	0.282065	1	5	NA	NA	NA	5	2	NA	brown
ENSG00000083168	KAT6A	M10	DM	3	Developmental++	5	0.188144	Cerebellum	0.397323	0.262471	0.301798	0.21691	0.317962	0.188761	0.357768	0.301798	1	8	NA	2	NA	NA	NA	1	green
ENSG00000083223	ZCCHC6	M3	Not_DM	NA	NA	4	0.318889	Liver	0.498519	0.432248	0.345359	0.292941	0.404241	0.254124	0.333807	0.345359	1	8	1	NA	NA	1	2	NA	brown
ENSG00000083290	ULK2	M31	Not_DM	NA	NA	6	0.229539	Cerebellum	0.179465	0.190976	0.340929	0.223829	0.526434	0.204503	0.354263	0.223829	1	3	6	5	5	NA	3	4	yellow
ENSG00000083307	GRHL2	M4	DM	3	Developmental++	5	0.763831	Kidney	0.986977	1	NA	0.349681	NA	1	0.896789	0.986977	0.186567	5	3	NA	2	NA	2	2	cyan
ENSG00000083312	TNPO1	M10	Not_DM	NA	NA	5	0.161394	Cerebellum	0.354146	0.312462	0.299098	0.228997	0.270727	0.171979	0.265738	0.270727	1	8	NA	2	1	NA	NA	1	green
ENSG00000083444	PLOD1	M23	DM	4	Developmental++	1	0.213907	Testis	0.225681	0.292127	0.108725	0.250754	0.113323	0.102491	0.347653	0.225681	1	NA	NA	NA	NA	NA	NA	1	royalblue
ENSG00000083454	P2RX5	M13	Not_DM	NA	NA	3	0.883011	Brain	0.703981	0.848618	0.996789	NA	NA	NA	NA	0.848618	0.164179	6	4	NA	NA	NA	NA	NA	lightcyan
ENSG00000083457	ITGAE	M29	Not_DM	NA	NA	2	0.237918	Testis	0.495229	0.330847	0.468456	0.285622	0.437766	0.487838	0.478399	0.468456	0.992537	NA	NA	NA	NA	3	NA	NA	turquoise
ENSG00000083520	DIS3	M29	Not_DM	NA	NA	3	0.0561663	Kidney	0.260032	0.164942	0.311374	0.271872	0.154961	0.167693	0.20643	0.20643	1	8	NA	NA	1	NA	NA	NA	turquoise
ENSG00000083535	PIBF1	M29	DM	2	Developmental++	3	0.0954769	Kidney	0.408067	0.333726	0.249597	0.243604	0.1982	0.135058	0.124242	0.243604	1	8	1	NA	NA	NA	NA	NA	turquoise
ENSG00000083544	TDRD3	M0	Not_DM	NA	NA	4	0.160455	Heart	0.216839	0.137818	0.175531	0.158623	0.2505	0.0526829	0.177288	0.175531	1	8	NA	1	NA	5	NA	NA	grey
ENSG00000083635	NUFIP1	M22	Not_DM	NA	NA	7	0.164986	Brain	0.397794	0.472415	0.401918	0.293178	0.291405	0.153398	0.207789	0.293178	1	8	1	2	5	3	NA	3	red
ENSG00000083642	PDS5B	M10	Not_DM	NA	NA	6	0.11527	Ovary	0.252612	0.265879	0.424879	0.3049	0.367155	0.241601	0.400517	0.3049	1	8	5	2	5	6	NA	1	green
ENSG00000083720	OXCT1	M19	DM	1	Metabolic	6	0.361184	Heart	0.221528	0.191148	0.285568	0.25807	0.464794	0.156348	0.141633	0.221528	0.970149	6	4	1	4	6	NA	NA	paleturquoise
ENSG00000083750	RRAGB	M2	Not_DM	NA	NA	5	0.189184	Cerebellum	0.201047	0.196613	0.224469	0.116773	0.248234	0.184281	0.204405	0.201047	1	2	6	NA	1	NA	3	2	blue
ENSG00000083782	EPYC	M0	Not_DM	NA	NA	1	0.977734	Testis	NA	NA	NA	1	NA	NA	1	1	0.0149254	NA	NA	NA	3	NA	NA	NA	grey
ENSG00000083799	CYLD	M13	DM	2	MultipleSystems	4	0.221262	Testis	0.361556	0.175169	0.407645	0.433975	0.390852	0.276801	0.534528	0.390852	1	6	NA	1	NA	1	NA	4	lightcyan
ENSG00000083807	SLC27A5	M1	DM	NA	NA	5	0.912464	Liver	0.815306	1	NA	0.99186	0.589255	NA	0.839124	0.839124	0.298507	6	4	NA	6	5	NA	4	black
ENSG00000083812	ZNF324	M2	Not_DM	NA	NA	6	0.33275	Cerebellum	0.272485	0.432687	0.444977	0.302527	0.579958	0.41517	0.457955	0.432687	0.88806	2	6	NA	NA	6	3	1	blue
ENSG00000083814	ZNF671	M2	Not_DM	NA	NA	6	0.199963	Cerebellum	0.265416	0.175947	0.266492	0.115486	0.359406	0.098126	0.248693	0.248693	0.992537	3	NA	5	NA	6	1	3	blue
ENSG00000083817	ZNF416	M0	Not_DM	NA	NA	3	0.148159	Brain	0.37621	0.336337	0.447196	0.25469	0.538863	0.172373	0.203254	0.336337	0.970149	8	NA	NA	5	6	NA	NA	grey
ENSG00000083828	ZNF586	M10	Not_DM	NA	NA	5	0.127806	Ovary	0.485718	0.315413	0.337195	0.305165	0.258696	0.126343	0.262411	0.305165	0.970149	8	5	NA	1	3	NA	1	green
ENSG00000083838	ZNF446	M2	Not_DM	NA	NA	3	0.26219	Ovary	0.261699	0.188975	0.227973	0.218336	0.449104	0.286758	0.176814	0.227973	1	3	6	NA	NA	NA	3	NA	blue
ENSG00000083844	ZNF264	M0	Not_DM	NA	NA	3	0.189132	Brain	0.646825	0.588814	0.504084	0.248485	0.509457	0.375587	0.378957	0.504084	0.902985	8	5	NA	1	NA	NA	NA	grey
ENSG00000083845	RPS5	M18	Not_DM	NA	NA	3	0.0686731	Liver	0.163693	0.128076	0.140749	0.121179	0.106701	0.0866736	0.142961	0.128076	1	4	NA	4	NA	NA	NA	6	orange
ENSG00000083857	FAT1	M21	DM	5	Developmental++	6	0.0930128	Kidney	0.586985	0.299601	0.310334	0.145989	0.552647	0.247775	0.406214	0.310334	0.977612	NA	1	2	2	3	NA	1	purple
ENSG00000083896	YTHDC1	M10	Not_DM	NA	NA	5	0.115466	Kidney	0.131622	0.0704135	0.169124	0.170737	0.090256	0.0786447	0.181287	0.131622	1	8	NA	5	1	4	NA	2	green
ENSG00000083937	CHMP2B	M0	DM	2	NervousPsychiatric	2	0.230434	Cerebellum	0.177023	0.330078	0.237424	0.19077	0.172835	0.135943	0.171336	0.177023	1	NA	NA	1	NA	NA	NA	NA	grey
ENSG00000084070	SMAP2	M2	Not_DM	NA	NA	5	0.335199	Brain	0.238315	0.0866525	0.190764	0.143276	0.11887	0.177478	0.265163	0.177478	1	6	4	NA	NA	4	3	4	blue
ENSG00000084072	PPIE	M28	Not_DM	NA	NA	3	0.124275	Testis	0.236809	0.299534	0.207394	0.131477	0.13407	0.150799	0.223099	0.207394	1	NA	NA	4	NA	NA	NA	4	tan
ENSG00000084073	ZMPSTE24	M3	DM	5	Developmental++	5	0.154466	Kidney	0.168682	0.19175	0.322216	0.222084	0.13485	0.168258	0.280127	0.19175	1	NA	1	NA	4	5	2	2	brown
ENSG00000084090	STARD7	M20	Not_DM	NA	NA	3	0.177852	Heart	0.0551714	0.0536379	0.109931	0.0810572	0.0752141	0.068126	0.157693	0.0752141	1	NA	NA	1	4	NA	NA	1	pink
ENSG00000084092	NOA1	M31	Not_DM	NA	NA	5	0.111949	Heart	0.220656	0.12769	0.17908	0.115161	0.198762	0.0998181	0.176151	0.176151	1	NA	5	4	NA	NA	NA	1	yellow
ENSG00000084093	REST	M21	DM	2	MultipleSystems	5	0.17616	Kidney	0.70818	0.69609	0.346601	0.278225	0.260062	0.203804	0.345642	0.345642	0.880597	1	1	2	1	NA	NA	1	purple
ENSG00000084110	HAL	M3	DM	2	MultipleSystems	0	0.890651	Liver	NA	NA	1	1	0.21024	NA	1	1	0.186567	NA	NA	NA	NA	NA	NA	NA	brown
ENSG00000084112	SSH1	M10	DM	NA	NA	2	0.169259	Heart	0.261195	0.235802	0.198445	0.149089	0.375328	0.205008	0.369251	0.235802	1	NA	2	NA	NA	NA	NA	1	green
ENSG00000084207	GSTP1	M18	Not_DM	NA	NA	3	0.123108	Liver	0.166012	0.183454	0.152091	0.16378	0.257947	0.120324	0.180202	0.166012	1	NA	NA	4	NA	3	NA	NA	orange
ENSG00000084234	APLP2	M3	Not_DM	NA	NA	4	0.105788	Kidney	0.140181	0.142664	0.052374	0.159488	0.0578892	0.0746349	0.188774	0.140181	1	7	2	NA	4	NA	NA	2	brown
ENSG00000084444	FAM234B	M2	DM	1	Developmental	5	0.363557	Brain	0.277938	0.183885	0.588469	0.420124	0.629464	0.423855	0.518987	0.423855	0.962687	6	4	NA	4	6	3	NA	blue
ENSG00000084453	SLCO1A2	M13	Not_DM	NA	NA	3	0.909026	Brain	0.85694	0.794921	NA	NA	1	NA	NA	0.85694	0.119403	6	2	NA	NA	5	NA	NA	lightcyan
ENSG00000084463	WBP11	M29	Not_DM	NA	NA	6	0.155355	Testis	0.118609	0.174806	0.0864528	0.083389	0.183203	0.087682	0.260373	0.118609	1	5	1	NA	NA	6	3	4	turquoise
ENSG00000084623	EIF3I	M3	Not_DM	NA	NA	3	0.10218	Liver	0.0714649	0.102394	0.103007	0.0926815	0.111971	0.0866505	0.139531	0.102394	1	NA	NA	4	NA	6	NA	6	brown
ENSG00000084628	NKAIN1	M2	Not_DM	NA	NA	7	0.530559	Brain	0.354997	0.210142	0.9357	0.59276	1	0.870482	0.933992	0.870482	0.522388	NA	5	2	5	2	2	NA	blue
ENSG00000084636	COL16A1	M16	Not_DM	NA	NA	5	0.326464	Testis	0.625681	0.496531	0.243729	0.395756	0.646684	0.336404	0.322178	0.395756	0.925373	NA	NA	NA	3	NA	NA	NA	magenta
ENSG00000084652	TXLNA	M3	Not_DM	NA	NA	5	0.0448811	Liver	0.210949	0.117273	0.184269	0.123993	0.111556	0.104882	0.128662	0.123993	1	1	3	2	3	NA	NA	3	brown
ENSG00000084674	APOB	M3	DM	6	MultipleSystems	3	0.76065	Liver	NA	NA	1	0.981162	0.143601	0.984937	0.896906	0.981162	0.238806	NA	NA	3	NA	2	2	NA	brown
ENSG00000084676	NCOA1	M2	Not_DM	NA	NA	3	0.159242	Brain	0.19226	0.146069	0.215321	0.117688	0.281785	0.161198	0.238512	0.19226	1	3	NA	NA	NA	4	3	NA	blue
ENSG00000084693	AGBL5	M29	DM	1	Eye	6	0.458396	Testis	0.384523	0.358582	0.245695	0.17548	0.401851	0.19016	0.479278	0.358582	1	1	1	2	NA	3	3	4	turquoise
ENSG00000084710	EFR3B	M31	Not_DM	NA	NA	3	0.666121	Brain	0.419783	0.220537	0.832347	0.788658	1	0.915412	0.90454	0.832347	0.507463	NA	NA	2	3	NA	2	NA	yellow
ENSG00000084731	KIF3C	M2	Not_DM	NA	NA	5	0.470544	Brain	0.145387	0.160736	0.474512	0.362208	0.853911	0.163835	0.444823	0.362208	0.865672	2	6	2	3	NA	NA	1	blue
ENSG00000084733	RAB10	M31	DM	2	Developmental++	5	0.0751262	Brain	0.12303	0.127384	0.174183	0.143688	0.103535	0.0973514	0.158444	0.127384	1	3	5	NA	NA	4	2	1	yellow
ENSG00000084734	GCKR	M3	DM	1	Metabolic	3	0.929115	Liver	NA	0.967082	1	NA	0.449282	NA	0.864226	0.915654	0.223881	NA	4	NA	NA	5	NA	4	brown
ENSG00000084754	HADHA	M5	DM	2	MultipleSystems	5	0.231754	Heart	0.12062	0.104393	0.155262	0.0964169	0.0892704	0.0942826	0.158927	0.104393	1	1	NA	1	NA	NA	2	NA	darkgreen
ENSG00000084764	MAPRE3	M2	Not_DM	NA	NA	6	0.345668	Brain	0.2255	0.149924	0.394546	0.411942	0.509861	0.15912	0.320246	0.320246	1	2	4	4	6	5	NA	4	blue
ENSG00000084774	CAD	M22	DM	NA	NA	6	0.131754	Brain	0.461442	0.340717	0.394949	0.232441	0.303561	0.0437726	0.27323	0.303561	1	1	1	NA	3	NA	NA	1	red
ENSG00000085063	CD59	M17	DM	2	MultipleSystems	7	0.144284	Heart	0.233667	0.24304	0.26645	0.274825	0.226774	0.0775336	0.223232	0.233667	1	6	NA	6	4	1	3	5	midnightblue
ENSG00000085117	CD82	M3	Not_DM	NA	NA	6	0.241596	Liver	0.55767	0.473352	0.741406	0.727866	0.23916	0.780974	0.826297	0.727866	0.820896	NA	2	NA	4	4	3	5	brown
ENSG00000085185	BCORL1	M10	Not_DM	NA	NA	7	0.233785	Testis	0.455643	0.323793	0.433434	0.244804	0.590671	0.298187	0.437145	0.433434	0.977612	8	5	NA	3	3	2	1	green
ENSG00000085224	ATRX	M10	DM	4	Developmental++	4	0.231302	Brain	0.35333	0.222412	0.328258	0.252868	0.283369	0.1795	0.469502	0.283369	0.970149	8	NA	2	1	NA	NA	1	green
ENSG00000085231	AK6	M29	Not_DM	NA	NA	5	0.24676	Testis	0.0984082	0.114521	0.12717	0.146913	0.105555	0.136609	0.315881	0.12717	1	6	NA	NA	NA	3	3	4	turquoise
ENSG00000085265	FCN1	M3	DM	2	MultipleSystems	3	0.814282	Liver	NA	NA	0.963437	0.906991	0.673961	1	0.956376	0.956376	0.246269	NA	NA	6	NA	1	NA	1	brown
ENSG00000085274	MYNN	M10	Not_DM	NA	NA	3	0.148184	Heart	0.395672	0.225618	0.386348	0.320114	0.206891	0.21352	0.295895	0.295895	1	8	NA	NA	1	4	NA	NA	green
ENSG00000085276	MECOM	M4	DM	3	Developmental++	5	0.382443	Kidney	0.936082	0.883714	0.384478	0.181432	0.989511	0.767986	0.801903	0.801903	0.507463	5	1	NA	2	NA	2	1	cyan
ENSG00000085365	SCAMP1	M2	Not_DM	NA	NA	1	0.304009	Cerebellum	0.25187	0.281532	0.34105	0.287876	0.304194	0.261132	0.341098	0.287876	1	NA	NA	NA	NA	NA	NA	2	blue
ENSG00000085377	PREP	M31	Not_DM	NA	NA	5	0.150268	Heart	0.13831	0.193175	0.173634	0.179548	0.21889	0.134424	0.178217	0.178217	1	NA	5	2	5	2	2	NA	yellow
ENSG00000085382	HACE1	M31	DM	2	MultipleSystems	4	0.305823	Brain	0.287978	0.148128	0.397556	0.398161	0.699026	0.313111	0.435262	0.397556	0.932836	NA	3	2	1	3	NA	NA	yellow
ENSG00000085415	SEH1L	M0	Not_DM	NA	NA	5	0.221236	Brain	0.256493	0.292437	0.316405	0.305155	0.193008	0.172541	0.268763	0.268763	1	NA	3	2	1	6	NA	NA	grey
ENSG00000085433	WDR47	M2	Not_DM	NA	NA	4	0.43929	Brain	0.258168	0.216603	0.398682	0.313949	0.523361	0.344134	0.389153	0.344134	0.992537	2	6	NA	NA	NA	3	4	blue
ENSG00000085449	WDFY1	M10	Not_DM	NA	NA	4	0.0544116	Kidney	0.265666	0.192578	0.322869	0.194182	0.181893	0.152606	0.310881	0.194182	1	1	3	NA	1	NA	NA	1	green
ENSG00000085465	OVGP1	M29	Not_DM	NA	NA	5	0.316382	Liver	0.569983	0.484033	0.816176	0.396996	0.249606	0.459533	0.538032	0.484033	0.895522	6	4	3	NA	5	NA	4	turquoise
ENSG00000085491	SLC25A24	M21	Not_DM	NA	NA	5	0.126102	Heart	0.664648	0.664106	0.380703	0.241752	0.797148	0.384132	0.405774	0.405774	0.828358	1	1	NA	5	NA	2	1	purple
ENSG00000085511	MAP3K4	M10	Not_DM	NA	NA	5	0.123972	Brain	0.262354	0.193458	0.221267	0.142488	0.191748	0.167275	0.119055	0.191748	1	1	3	NA	5	6	3	NA	green
ENSG00000085514	PILRA	M11	Not_DM	NA	NA	2	0.412264	Cerebellum	0.494724	0.475094	0.775428	0.606996	0.762597	0.621337	0.511486	0.606996	0.873134	NA	2	NA	NA	1	NA	NA	greenyellow
ENSG00000085552	IGSF9	M31	Not_DM	NA	NA	7	0.246643	Brain	0.538271	0.611381	0.675425	0.482017	0.850152	0.304086	0.55079	0.55079	0.686567	4	5	2	3	5	1	3	yellow
ENSG00000085563	ABCB1	M1	DM	1	Nervous system	7	0.337817	Liver	0.701474	0.711356	0.97481	0.592114	0.689667	0.938127	0.863554	0.711356	0.537313	6	4	6	4	1	2	2	black
ENSG00000085644	ZNF213	M29	Not_DM	NA	NA	3	0.56184	Testis	0.272297	0.211129	0.449439	0.386997	0.727053	0.210845	0.624648	0.386997	0.932836	NA	NA	NA	NA	6	NA	4	turquoise
ENSG00000085662	AKR1B1	M19	DM	2	MultipleSystems	5	0.244583	Heart	0.125475	0.112699	0.279335	0.411563	0.500485	0.110293	0.151616	0.151616	0.992537	5	NA	4	6	3	NA	6	paleturquoise
ENSG00000085719	CPNE3	M23	Not_DM	NA	NA	3	0.210542	Heart	0.383247	0.117626	0.250732	0.188433	0.228791	0.14502	0.380835	0.228791	1	8	NA	NA	2	NA	NA	2	royalblue
ENSG00000085721	RRN3	M31	Not_DM	NA	NA	3	0.153499	Brain	0.239724	0.128956	0.208202	0.177294	0.131188	0.116971	0.130306	0.131188	1	8	5	NA	NA	NA	NA	NA	yellow
ENSG00000085733	CTTN	M0	Not_DM	NA	NA	4	0.0850923	Testis	0.104753	0.0925395	0.131893	0.0912115	0.122729	0.097276	0.158752	0.104753	1	NA	NA	3	NA	2	1	6	grey
ENSG00000085741	WNT11	M7	Not_DM	NA	NA	4	0.397523	Liver	0.914151	0.657996	0.368605	0.55562	0.793576	0.733137	0.606872	0.657996	0.738806	4	NA	3	NA	5	NA	6	darkorange
ENSG00000085760	MTIF2	M3	Not_DM	NA	NA	6	0.199158	Heart	0.225291	0.285406	0.221178	0.135228	0.154444	0.0840627	0.160136	0.160136	1	7	3	4	4	5	3	NA	brown
ENSG00000085788	DDHD2	M2	DM	1	Nervous system	3	0.147666	Brain	0.187928	0.11808	0.244892	0.184806	0.323101	0.236281	0.292705	0.236281	1	7	NA	NA	NA	NA	3	2	blue
ENSG00000085831	TTC39A	M29	Not_DM	NA	NA	5	0.816031	Testis	NA	1	0.950343	0.946478	NA	0.720756	0.785542	0.946478	0.223881	NA	6	3	2	NA	3	4	turquoise
ENSG00000085832	EPS15	M13	Not_DM	NA	NA	5	0.172883	Heart	0.223054	0.118825	0.225787	0.195268	0.165122	0.200789	0.281741	0.200789	1	6	NA	5	NA	4	3	4	lightcyan
ENSG00000085840	ORC1	M22	DM	1	Developmental	7	0.242476	Brain	0.789195	0.8387	0.729857	0.514365	0.471606	0.287139	0.453765	0.514365	0.686567	1	1	2	5	6	NA	3	red
ENSG00000085871	MGST2	M3	DM	1	Skin	5	0.43635	Liver	0.578766	0.561102	0.327577	0.393736	0.154626	0.296714	0.346172	0.346172	0.932836	7	2	4	4	NA	1	NA	brown
ENSG00000085872	CHERP	M30	Not_DM	NA	NA	2	0.0830773	Brain	0.157134	0.139656	0.177236	0.187259	0.148944	0.112008	0.224113	0.157134	1	4	NA	NA	NA	NA	NA	3	white
ENSG00000085978	ATG16L1	M11	Not_DM	NA	NA	4	0.22364	Cerebellum	0.214255	0.213777	0.138674	0.105338	0.201765	0.176453	0.182805	0.182805	1	NA	2	NA	NA	5	3	NA	greenyellow
ENSG00000085982	USP40	M23	Not_DM	NA	NA	3	0.115811	Testis	0.335713	0.237314	0.181273	0.0735103	0.222501	0.13221	0.169936	0.181273	1	5	NA	NA	NA	5	NA	3	royalblue
ENSG00000085998	POMGNT1	M12	DM	7	Developmental++	4	0.203773	Heart	0.168703	0.12559	0.201285	0.0894878	0.217686	0.100057	0.162631	0.162631	1	6	4	4	NA	5	NA	NA	grey60
ENSG00000085999	RAD54L	M22	DM	1	Cancer	6	0.185483	Brain	0.739554	0.728289	0.517336	0.458606	0.468239	0.175221	0.31738	0.468239	0.791045	1	1	2	5	6	NA	3	red
ENSG00000086015	MAST2	M29	Not_DM	NA	NA	5	0.170005	Testis	0.253834	0.225384	0.145307	0.286629	0.230393	0.199146	0.27794	0.230393	1	3	6	NA	3	NA	NA	4	turquoise
ENSG00000086061	DNAJA1	M0	Not_DM	NA	NA	2	0.0530024	Cerebellum	0.0543165	0.136397	0.180915	0.131986	0.12458	0.0876937	0.100886	0.12458	1	NA	5	NA	NA	NA	2	NA	grey
ENSG00000086062	B4GALT1	M23	DM	2	Developmental++	4	0.254853	Testis	0.735474	0.487112	0.131647	0.17617	0.192264	0.114053	0.241713	0.192264	0.992537	NA	2	NA	2	NA	NA	NA	royalblue
ENSG00000086065	CHMP5	M12	Not_DM	NA	NA	5	0.0716083	Heart	0.0771567	0.0713806	0.155874	0.103765	0.0813306	0.124219	0.0919671	0.0919671	1	2	NA	1	4	NA	NA	5	grey60
ENSG00000086102	NFX1	M3	Not_DM	NA	NA	4	0.128407	Liver	0.146073	0.151803	0.191714	0.159751	0.137921	0.0711964	0.108747	0.146073	1	3	2	NA	NA	NA	NA	5	brown
ENSG00000086159	AQP6	M26	Not_DM	NA	NA	3	0.923418	Kidney	1	NA	NA	0.741889	NA	0.975954	0.884221	0.930088	0.171642	6	NA	NA	4	NA	2	NA	skyblue
ENSG00000086189	DIMT1	M23	Not_DM	NA	NA	5	0.10798	Kidney	0.324905	0.421842	0.253549	0.3078	0.230033	0.174938	0.230217	0.253549	1	5	1	NA	1	NA	2	2	royalblue
ENSG00000086200	IPO11	M22	Not_DM	NA	NA	4	0.237669	Ovary	0.497338	0.572091	0.416764	0.322383	0.350901	0.339822	0.155534	0.350901	1	NA	1	NA	5	6	NA	NA	red
ENSG00000086205	FOLH1	M3	Not_DM	NA	NA	5	0.618431	Brain	0.900355	0.720397	0.621914	0.648702	0.287059	0.868129	0.546991	0.648702	0.664179	7	3	2	NA	NA	NA	2	brown
ENSG00000086232	EIF2AK1	M14	Not_DM	NA	NA	6	0.306187	Liver	0.116061	0.158009	0.189216	0.0510964	0.205921	0.141773	0.138508	0.141773	1	5	1	3	NA	6	2	6	lightgreen
ENSG00000086288	NME8	M29	DM	4	Developmental++	2	0.979501	Testis	1	NA	NA	NA	NA	NA	0.797502	0.898751	0.0522388	NA	NA	NA	NA	NA	NA	4	turquoise
ENSG00000086289	EPDR1	M12	Not_DM	NA	NA	7	0.310256	Cerebellum	0.484845	0.423061	0.419995	0.404552	0.446478	0.39471	0.462134	0.423061	0.992537	6	2	NA	2	NA	3	5	grey60
ENSG00000086300	SNX10	M2	DM	3	Developmental++	4	0.407924	Brain	0.414299	0.274706	0.931492	0.571247	0.498493	0.374441	0.52671	0.498493	0.873134	6	NA	NA	4	NA	3	2	blue
ENSG00000086475	SEPHS1	M10	Not_DM	NA	NA	7	0.101382	Brain	0.288409	0.210879	0.129355	0.0809055	0.155834	0.128222	0.202503	0.155834	1	1	1	2	5	2	2	1	green
ENSG00000086504	MRPL28	M28	Not_DM	NA	NA	4	0.111734	Brain	0.247124	0.115004	0.229428	0.198898	0.184596	0.178139	0.243613	0.198898	1	6	NA	4	6	NA	NA	4	tan
ENSG00000086506	HBQ1	M14	Not_DM	NA	NA	4	0.634547	Liver	0.631119	0.87896	0.765858	0.991968	0.551054	0.826792	0.91356	0.826792	0.485075	6	NA	3	NA	6	3	NA	lightgreen
ENSG00000086544	ITPKC	M28	Not_DM	NA	NA	3	0.197873	Liver	0.252491	0.178671	0.243709	0.282433	0.357391	0.107131	0.277973	0.252491	1	4	NA	4	NA	NA	NA	2	tan
ENSG00000086548	CEACAM6	NA	Not_DM	NA	NA	0	NA	Liver	NA	NA	NA	NA	NA	NA	NA	NA	0	NA	NA	NA	NA	NA	NA	NA	NA
ENSG00000086570	FAT2	M11	Not_DM	NA	NA	4	0.823278	Cerebellum	1	0.606564	NA	0.809258	0.978629	1	0.85247	0.915549	0.253731	NA	2	NA	1	NA	2	4	greenyellow
ENSG00000086589	RBM22	M31	Not_DM	NA	NA	6	0.053239	Brain	0.130441	0.101591	0.16081	0.111322	0.0907032	0.181733	0.165239	0.130441	1	NA	1	NA	NA	3	2	1	yellow
ENSG00000086598	TMED2	M15	Not_DM	NA	NA	4	0.190873	Liver	0.0917794	0.124353	0.161132	0.126834	0.138713	0.100132	0.160714	0.126834	1	8	1	NA	NA	NA	3	2	lightyellow
ENSG00000086619	ERO1B	M29	Not_DM	NA	NA	7	0.292868	Liver	0.381441	0.389101	0.56328	0.4719	0.451465	0.414364	0.545218	0.451465	1	2	2	1	2	5	3	4	turquoise
ENSG00000086666	ZFAND6	M29	Not_DM	NA	NA	5	0.0896732	Ovary	0.178363	0.126165	0.183724	0.201936	0.175731	0.14782	0.17312	0.175731	1	1	6	NA	NA	1	3	4	turquoise
ENSG00000086696	HSD17B2	M3	Not_DM	NA	NA	1	0.746649	Liver	0.995073	NA	1	0.911032	0.139693	1	NA	0.995073	0.238806	5	NA	NA	NA	NA	NA	NA	brown
ENSG00000086712	TXLNG	M16	Not_DM	NA	NA	5	0.328977	Ovary	0.124493	0.221515	0.315144	0.260702	0.143955	0.203925	0.268289	0.221515	1	NA	2	2	NA	4	3	1	magenta
ENSG00000086717	PPEF1	M29	Not_DM	NA	NA	4	0.835634	Testis	0.616181	1	NA	NA	NA	1	0.798516	0.899258	0.179104	2	5	NA	NA	NA	3	4	turquoise
ENSG00000086730	LAT2	M3	Not_DM	NA	NA	2	0.853661	Liver	0.899158	0.918606	0.97879	NA	0.5896	NA	NA	0.908882	0.283582	6	2	NA	NA	NA	NA	NA	brown
ENSG00000086758	HUWE1	M10	DM	3	Developmental++	5	0.095242	Ovary	0.219346	0.174375	0.233693	0.129292	0.230409	0.156747	0.282566	0.219346	1	8	1	NA	3	NA	NA	1	green
ENSG00000086827	ZW10	M22	Not_DM	NA	NA	5	0.0870478	Brain	0.410501	0.398813	0.265285	0.173082	0.195496	0.221422	0.180885	0.221422	1	1	NA	NA	5	NA	2	4	red
ENSG00000086848	ALG9	M10	DM	2	Developmental++	7	0.248688	Brain	0.402817	0.342558	0.552575	0.498274	0.4819	0.363218	0.583463	0.4819	0.902985	8	5	2	5	2	2	1	green
ENSG00000086967	MYBPC2	M0	Not_DM	NA	NA	0	0.859784	Ovary	NA	NA	NA	NA	NA	1	1	1	0.0149254	NA	NA	NA	NA	NA	NA	NA	grey
ENSG00000086991	NOX4	M4	Not_DM	NA	NA	6	0.914115	Kidney	0.956772	1	1	0.685007	NA	0.909348	0.91348	0.935126	0.238806	1	1	5	4	NA	2	1	cyan
ENSG00000087008	ACOX3	M3	Not_DM	NA	NA	4	0.298981	Liver	0.176195	0.376692	0.217831	0.206248	0.324051	0.236199	0.382787	0.236199	1	NA	5	NA	NA	5	NA	6	brown
ENSG00000087053	MTMR2	M31	DM	3	Developmental++	2	0.10808	Kidney	0.162512	0.244711	0.284015	0.213382	0.449299	0.144636	0.23411	0.23411	0.992537	NA	1	NA	NA	3	NA	NA	yellow
ENSG00000087074	PPP1R15A	M14	Not_DM	NA	NA	3	0.176995	Heart	0.17332	0.198472	0.208665	0.430622	0.253231	0.203956	0.402324	0.208665	1	3	NA	NA	NA	6	NA	5	lightgreen
ENSG00000087076	HSD17B14	M3	Not_DM	NA	NA	5	0.446575	Liver	0.62932	0.582525	0.501234	0.41681	0.351887	0.318768	0.34407	0.41681	0.932836	7	2	NA	6	5	NA	6	brown
ENSG00000087077	TRIP6	M23	Not_DM	NA	NA	2	0.18087	Kidney	0.445695	0.385395	0.146599	0.244683	0.170996	0.156316	0.237672	0.237672	0.992537	5	NA	NA	NA	NA	NA	2	royalblue
ENSG00000087085	ACHE	M2	Not_DM	NA	NA	4	0.502261	Liver	0.488185	0.292437	0.737001	0.667776	0.532724	0.474727	0.517889	0.517889	0.798507	2	4	NA	NA	6	NA	6	blue
ENSG00000087086	FTL	M3	DM	3	MultipleSystems	5	0.257757	Liver	0.140314	0.0913391	0.164764	0.188397	0.0572186	0.0611026	0.129813	0.129813	1	6	2	6	6	NA	NA	2	brown
ENSG00000087087	SRRT	M29	Not_DM	NA	NA	3	0.133515	Testis	0.186238	0.13193	0.12251	0.141615	0.146681	0.08965	0.183624	0.141615	1	1	NA	NA	NA	NA	NA	4	turquoise
ENSG00000087088	BAX	M18	DM	1	Cancer	2	0.151524	Liver	0.219692	0.162628	0.211871	0.197553	0.229132	0.233148	0.338095	0.219692	1	NA	NA	NA	NA	3	NA	6	orange
ENSG00000087095	NLK	M9	Not_DM	NA	NA	7	0.32806	Brain	0.279612	0.193366	0.224003	0.174777	0.133903	0.140629	0.193137	0.193137	1	7	5	5	2	4	2	4	darkturquoise
ENSG00000087111	PIGS	M19	Not_DM	NA	NA	4	0.109733	Heart	0.0890715	0.109422	0.170085	0.124519	0.263435	0.240216	0.259119	0.170085	1	NA	2	NA	6	6	2	NA	paleturquoise
ENSG00000087116	ADAMTS2	M23	DM	NA	NA	5	0.469479	Testis	0.946364	0.670091	0.414021	0.460372	0.503794	0.405081	0.619101	0.503794	0.753731	5	5	5	NA	NA	NA	2	royalblue
ENSG00000087128	TMPRSS11E	M29	Not_DM	NA	NA	2	0.98455	Testis	NA	1	NA	NA	NA	NA	1	1	0.0149254	NA	3	NA	NA	NA	NA	4	turquoise
ENSG00000087152	ATXN7L3	M2	Not_DM	NA	NA	5	0.267765	Brain	0.178967	0.110483	0.158427	0.124591	0.170342	0.0987458	0.194027	0.158427	1	6	6	NA	3	NA	2	3	blue
ENSG00000087157	PGS1	M31	Not_DM	NA	NA	2	0.0807546	Ovary	0.185997	0.0955733	0.152272	0.100029	0.264882	0.17757	0.224804	0.17757	1	NA	NA	NA	NA	NA	NA	1	yellow
ENSG00000087191	PSMC5	M28	Not_DM	NA	NA	4	0.0360389	Liver	0.158856	0.155135	0.177534	0.131754	0.139928	0.096945	0.169762	0.155135	1	7	2	4	6	NA	NA	NA	tan
ENSG00000087206	UIMC1	M29	Not_DM	NA	NA	4	0.322304	Testis	0.270348	0.104317	0.111544	0.128198	0.18926	0.173534	0.341872	0.173534	1	8	NA	NA	NA	NA	3	4	turquoise
ENSG00000087237	CETP	M3	DM	2	MultipleSystems	5	0.666503	Liver	0.894416	0.994292	0.778041	0.448193	0.32939	0.831422	0.921568	0.831422	0.544776	NA	NA	5	2	4	NA	1	brown
ENSG00000087245	MMP2	M21	DM	2	Developmental++	7	0.261307	Testis	0.66275	0.63453	0.142443	0.235233	0.513714	0.0924714	0.253414	0.253414	0.940299	1	NA	6	3	2	1	2	purple
ENSG00000087250	MT3	M13	Not_DM	NA	NA	5	0.543035	Brain	0.556429	0.511348	0.65421	0.95347	0.980603	0.566757	0.762188	0.65421	0.559701	6	4	NA	4	1	NA	6	lightcyan
ENSG00000087253	LPCAT2	M21	Not_DM	NA	NA	4	0.450789	Testis	0.945408	0.804471	0.581838	0.627298	0.919045	0.401009	0.669079	0.669079	0.634328	7	NA	NA	4	NA	2	2	purple
ENSG00000087258	GNAO1	M2	DM	3	Developmental++	5	0.499824	Brain	0.15507	0.143228	0.644015	0.844371	0.810676	0.75145	0.750497	0.750497	0.716418	2	4	NA	3	5	NA	4	blue
ENSG00000087263	OGFOD1	M22	Not_DM	NA	NA	5	0.0923359	Ovary	0.202951	0.19785	0.195682	0.155205	0.157222	0.158671	0.26501	0.195682	1	NA	1	NA	5	3	3	6	red
ENSG00000087266	SH3BP2	M10	DM	NA	NA	4	0.179561	Kidney	0.431599	0.409115	0.262322	0.408752	0.313571	0.21444	0.480869	0.408752	1	4	5	NA	NA	NA	1	1	green
ENSG00000087269	NOP14	M3	Not_DM	NA	NA	7	0.0819383	Liver	0.372289	0.253065	0.243452	0.154665	0.182698	0.153981	0.231963	0.231963	1	1	2	3	3	3	2	6	brown
ENSG00000087274	ADD1	M2	Not_DM	NA	NA	4	0.0582967	Brain	0.0751181	0.0512001	0.0786901	0.0904703	0.19592	0.0609354	0.173263	0.0786901	1	2	NA	NA	3	6	NA	1	blue
ENSG00000087299	L2HGDH	M0	DM	3	MultipleSystems	1	0.230753	Liver	0.528473	0.446752	0.498065	0.34743	0.5564	0.453049	0.507125	0.498065	0.955224	NA	NA	NA	4	NA	NA	NA	grey
ENSG00000087301	TXNDC16	M31	Not_DM	NA	NA	3	0.128775	Liver	0.261699	0.158818	0.49615	0.377551	0.423494	0.245704	0.493943	0.377551	0.992537	8	NA	NA	1	6	NA	NA	yellow
ENSG00000087302	C14orf166	M29	Not_DM	NA	NA	5	0.160674	Testis	0.142704	0.189647	0.173181	0.100995	0.10944	0.0723486	0.213419	0.142704	1	1	1	4	5	NA	NA	4	turquoise
ENSG00000087303	NID2	M23	Not_DM	NA	NA	7	0.306275	Heart	0.775583	0.763881	0.276054	0.25977	0.361062	0.364986	0.527964	0.364986	0.835821	1	NA	2	1	3	2	1	royalblue
ENSG00000087338	GMCL1	M29	Not_DM	NA	NA	4	0.195598	Kidney	0.358676	0.297291	0.380109	0.28595	0.198247	0.200544	0.255199	0.28595	0.992537	1	3	2	1	NA	NA	NA	turquoise
ENSG00000087365	SF3B2	M29	Not_DM	NA	NA	3	0.103955	Testis	0.101592	0.0576855	0.106807	0.118892	0.104997	0.0697273	0.14963	0.104997	1	NA	NA	NA	NA	3	NA	4	turquoise
ENSG00000087448	KLHL42	M31	Not_DM	NA	NA	3	0.222638	Cerebellum	0.128689	0.18595	0.314257	0.218533	0.28651	0.118212	0.347583	0.218533	1	NA	5	NA	NA	NA	NA	1	yellow
ENSG00000087460	GNAS	M2	DM	8	Developmental++	5	0.082275	Heart	0.0823892	0.0680963	0.106222	0.0905885	0.107102	0.189909	0.130637	0.106222	1	6	NA	4	NA	3	2	6	blue
ENSG00000087470	DNM1L	M2	DM	3	Developmental++	5	0.155614	Brain	0.140476	0.0784273	0.131897	0.152552	0.181151	0.127927	0.141774	0.140476	1	2	NA	2	1	6	NA	4	blue
ENSG00000087494	PTHLH	M9	DM	2	Developmental++	3	0.860665	Brain	0.777057	NA	0.916854	NA	NA	0.855984	1	0.886419	0.126866	NA	NA	3	NA	NA	3	NA	darkturquoise
ENSG00000087495	PHACTR3	M2	Not_DM	NA	NA	3	0.713427	Brain	0.250148	0.152286	0.540763	0.714774	1	0.947009	0.782787	0.714774	0.634328	2	4	NA	NA	NA	NA	1	blue
ENSG00000087502	ERGIC2	M29	Not_DM	NA	NA	2	0.17079	Heart	0.157623	0.159567	0.233149	0.244762	0.161092	0.1634	0.225477	0.1634	1	7	NA	NA	NA	NA	NA	NA	turquoise
ENSG00000087510	TFAP2C	M16	Not_DM	NA	NA	4	0.720184	Brain	0.693213	0.986982	NA	0.900243	NA	0.389512	0.785696	0.785696	0.276119	1	1	NA	NA	NA	3	6	magenta
ENSG00000087586	AURKA	M22	Not_DM	NA	NA	7	0.192821	Liver	0.683809	0.736035	0.309937	0.4095	0.371249	0.180928	0.423211	0.4095	0.858209	1	1	2	5	6	2	3	red
ENSG00000087589	CASS4	M3	Not_DM	NA	NA	0	1	Liver	NA	NA	NA	NA	0.979605	NA	NA	0.979605	0.0149254	NA	NA	NA	NA	NA	NA	NA	brown
ENSG00000087842	PIR	M3	Not_DM	NA	NA	5	0.374084	Liver	0.690985	0.62893	0.557069	0.816809	0.262128	0.668152	0.532231	0.62893	0.828358	7	2	6	4	NA	1	NA	brown
ENSG00000087884	AAMDC	M5	Not_DM	NA	NA	3	0.43644	Heart	0.575767	0.384937	0.387634	0.255604	0.239317	0.203456	0.332232	0.332232	0.992537	NA	NA	4	6	NA	3	NA	darkgreen
ENSG00000087903	RFX2	M29	Not_DM	NA	NA	4	0.769139	Testis	0.750589	0.670104	0.776445	0.7946	0.769961	0.572273	0.730508	0.750589	0.69403	1	1	NA	NA	NA	3	4	turquoise
ENSG00000087995	METTL2A	M0	Not_DM	NA	NA	4	0.18498	Cerebellum	0.258993	0.307392	0.248193	0.234654	0.212959	0.199495	0.178814	0.234654	1	8	5	NA	5	6	NA	NA	grey
ENSG00000088002	SULT2B1	M29	Not_DM	NA	NA	2	0.965941	Kidney	NA	NA	NA	0.994088	NA	NA	1	0.997044	0.0223881	NA	NA	NA	NA	NA	NA	5	turquoise
ENSG00000088035	ALG6	M3	DM	1	Metabolic	3	0.165946	Kidney	0.458296	0.302175	0.52812	0.377788	0.172544	0.164692	0.371424	0.371424	0.992537	1	3	NA	NA	NA	NA	NA	brown
ENSG00000088038	CNOT3	M29	Not_DM	NA	NA	4	0.0999691	Testis	0.185107	0.146261	0.168183	0.202355	0.208052	0.0895449	0.193571	0.185107	1	NA	NA	NA	3	3	NA	NA	turquoise
ENSG00000088053	GP6	M29	DM	NA	NA	3	0.777023	Liver	NA	0.839563	1	NA	0.806879	NA	0.845284	0.842423	0.186567	NA	2	NA	NA	6	NA	4	turquoise
ENSG00000088179	PTPN4	M2	DM	NA	NA	2	0.436433	Cerebellum	0.311045	0.390824	0.463746	0.431592	0.44518	0.345946	0.482593	0.431592	1	NA	2	2	NA	NA	NA	NA	blue
ENSG00000088205	DDX18	M10	Not_DM	NA	NA	4	0.0681416	Brain	0.310867	0.244646	0.248026	0.189861	0.178459	0.1849	0.207894	0.207894	1	8	1	NA	NA	NA	NA	1	green
ENSG00000088247	KHSRP	M22	Not_DM	NA	NA	6	0.0729331	Brain	0.217332	0.183908	0.18545	0.125764	0.185139	0.0480464	0.126585	0.183908	1	1	1	3	3	6	NA	3	red
ENSG00000088256	GNA11	M12	DM	2	MultipleSystems	5	0.124701	Cerebellum	0.209022	0.195653	0.245677	0.249558	0.172951	0.0627815	0.268217	0.209022	1	2	NA	4	6	NA	NA	4	grey60
ENSG00000088280	ASAP3	M21	Not_DM	NA	NA	5	0.12381	Testis	0.432837	0.50937	0.202079	0.275106	0.260382	0.0715679	0.210928	0.260382	1	1	1	NA	3	3	NA	1	purple
ENSG00000088298	EDEM2	M3	Not_DM	NA	NA	6	0.191626	Liver	0.296692	0.402858	0.280731	0.297004	0.203933	0.239763	0.315518	0.296692	1	NA	2	6	6	5	3	6	brown
ENSG00000088305	DNMT3B	M10	DM	3	Developmental++	7	0.333824	Cerebellum	0.640613	0.521746	0.567326	0.417572	0.672433	0.489874	0.450529	0.521746	0.880597	1	1	2	5	3	2	3	green
ENSG00000088320	REM1	M7	Not_DM	NA	NA	6	0.692559	Testis	1	NA	0.477353	0.976363	1	0.828088	0.662259	0.902226	0.328358	6	NA	6	4	1	3	5	darkorange
ENSG00000088325	TPX2	M22	Not_DM	NA	NA	7	0.0932875	Brain	0.576841	0.6222	0.397507	0.349857	0.385216	0.18003	0.242728	0.385216	0.865672	1	1	2	5	6	2	3	red
ENSG00000088356	PDRG1	M29	Not_DM	NA	NA	2	0.206321	Ovary	0.102362	0.165819	0.119058	0.109469	0.144328	0.178438	0.152886	0.144328	1	NA	4	NA	NA	NA	3	NA	turquoise
ENSG00000088367	EPB41L1	M2	DM	1	Nervous system	4	0.335717	Brain	0.217078	0.14603	0.303649	0.21454	0.407696	0.0905929	0.356794	0.217078	1	NA	4	NA	6	NA	NA	6	blue
ENSG00000088386	SLC15A1	M3	Not_DM	NA	NA	2	0.866014	Liver	NA	NA	NA	0.591818	0.44297	NA	1	0.591818	0.246269	NA	NA	NA	1	5	NA	NA	brown
ENSG00000088387	DOCK9	M2	Not_DM	NA	NA	3	0.340466	Brain	0.344851	0.342718	0.293496	0.205564	0.804977	0.218478	0.554257	0.342718	0.962687	2	4	NA	2	NA	NA	NA	blue
ENSG00000088448	ANKRD10	M31	Not_DM	NA	NA	5	0.086916	Ovary	0.174318	0.12095	0.137179	0.116145	0.147916	0.174076	0.218542	0.147916	1	NA	5	5	1	NA	NA	2	yellow
ENSG00000088451	TGDS	M15	DM	NA	NA	4	0.393312	Liver	0.602501	0.396972	0.362889	0.299595	0.386576	0.236247	0.335088	0.362889	0.992537	5	3	NA	NA	5	NA	2	lightyellow
ENSG00000088538	DOCK3	M2	DM	2	Developmental++	6	0.670588	Brain	0.224494	0.160777	0.976005	0.98976	1	0.758659	0.782242	0.782242	0.455224	2	4	6	1	NA	3	4	blue
ENSG00000088543	C3orf18	M2	Not_DM	NA	NA	5	0.361244	Cerebellum	0.226553	0.297535	0.248072	0.231453	0.611597	0.183659	0.342647	0.248072	0.992537	6	2	NA	NA	5	NA	4	blue
ENSG00000088682	COQ9	M25	DM	1	Nervous system	6	0.397387	Heart	0.179169	0.151515	0.32025	0.251552	0.319006	0.0679769	0.149404	0.179169	1	NA	2	4	4	5	3	NA	salmon
ENSG00000088726	TMEM40	M14	Not_DM	NA	NA	1	0.945812	Liver	NA	NA	NA	1	0.940759	NA	NA	0.97038	0.0746269	NA	NA	NA	NA	6	NA	NA	lightgreen
ENSG00000088727	KIF9	M29	Not_DM	NA	NA	5	0.825246	Testis	0.771928	0.971667	0.912275	0.813424	NA	0.667127	0.744127	0.792676	0.350746	7	NA	4	NA	NA	3	4	turquoise
ENSG00000088756	ARHGAP28	M21	Not_DM	NA	NA	7	0.28291	Testis	0.909163	0.893922	0.632093	0.31239	0.984485	0.378108	0.335713	0.632093	0.61194	1	1	2	5	3	2	3	purple
ENSG00000088766	CRLS1	M3	Not_DM	NA	NA	3	0.322759	Liver	0.127796	0.138137	0.205836	0.235442	0.179216	0.263558	0.182594	0.182594	1	NA	NA	1	NA	5	1	NA	brown
ENSG00000088782	DEFB127	M0	Not_DM	NA	NA	1	1	Testis	NA	NA	NA	NA	NA	NA	0.953988	0.953988	0.0149254	NA	NA	NA	NA	NA	NA	5	grey
ENSG00000088808	PPP1R13B	M29	Not_DM	NA	NA	4	0.195604	Testis	0.355799	0.302852	0.121882	0.171241	0.295986	0.152241	0.329351	0.295986	0.992537	2	4	NA	NA	NA	3	4	turquoise
ENSG00000088812	ATRN	M2	Not_DM	NA	NA	2	0.139387	Liver	0.163732	0.176438	0.189412	0.121514	0.251763	0.181011	0.175548	0.176438	1	NA	NA	NA	2	NA	NA	1	blue
ENSG00000088826	SMOX	M0	Not_DM	NA	NA	4	0.42722	Liver	0.284772	0.273378	0.455371	0.474012	0.573788	0.201679	0.374405	0.374405	0.925373	6	NA	NA	NA	6	NA	6	grey
ENSG00000088827	SIGLEC1	M3	DM	NA	NA	2	0.891871	Liver	NA	NA	0.938287	NA	0.507982	NA	0.942833	0.938287	0.208955	NA	NA	6	NA	NA	NA	5	brown
ENSG00000088832	FKBP1A	M25	Not_DM	NA	NA	6	0.100902	Brain	0.150689	0.0708391	0.116354	0.0708331	0.187484	0.0613485	0.173807	0.116354	1	6	NA	6	2	NA	1	6	salmon
ENSG00000088833	NSFL1C	M12	Not_DM	NA	NA	4	0.0739553	Brain	0.111999	0.0505548	0.186072	0.135768	0.128725	0.147972	0.109909	0.128725	1	6	NA	4	6	NA	3	NA	grey60
ENSG00000088836	SLC4A11	M16	DM	1	Eye	4	0.750228	Kidney	1	0.86405	NA	0.948681	NA	0.486448	0.638498	0.86405	0.268657	7	2	NA	6	NA	3	NA	magenta
ENSG00000088854	C20orf194	M31	Not_DM	NA	NA	4	0.235528	Cerebellum	0.217117	0.194047	0.2262	0.113442	0.700328	0.178416	0.242287	0.217117	0.970149	3	6	5	2	NA	NA	NA	yellow
ENSG00000088876	ZNF343	M10	Not_DM	NA	NA	4	0.0695586	Kidney	0.303704	0.192951	0.309665	0.191356	0.313396	0.12258	0.256424	0.256424	1	8	2	NA	5	NA	NA	1	green
ENSG00000088881	EBF4	M31	Not_DM	NA	NA	3	0.224109	Brain	0.33012	0.3983	0.297035	0.403761	0.452279	0.418649	0.500463	0.403761	0.985075	NA	NA	NA	NA	NA	NA	2	yellow
ENSG00000088882	CPXM1	M21	Not_DM	NA	NA	7	0.120983	Testis	0.587877	0.560669	0.367756	0.178461	0.568326	0.119545	0.379335	0.379335	0.858209	1	5	3	3	3	1	1	purple
ENSG00000088888	MAVS	M10	Not_DM	NA	NA	2	0.303961	Heart	0.548926	0.281714	0.376076	0.155907	0.362637	0.338676	0.493587	0.362637	0.970149	8	NA	NA	NA	NA	NA	1	green
ENSG00000088899	RP5-1187M17.10	M2	Not_DM	NA	NA	4	0.392734	Cerebellum	0.314564	0.28844	0.317437	0.474534	0.359925	0.341771	0.640503	0.341771	1	6	2	NA	6	NA	NA	5	blue
ENSG00000088926	F11	M3	DM	1	Blood	3	0.881663	Liver	NA	NA	1	0.848507	0.340167	NA	1	0.924253	0.223881	NA	NA	NA	4	5	NA	2	brown
ENSG00000088930	XRN2	M10	Not_DM	NA	NA	4	0.0822215	Brain	0.255624	0.212742	0.204243	0.116424	0.23886	0.134902	0.173097	0.204243	1	8	1	NA	5	NA	NA	1	green
ENSG00000088986	DYNLL1	M9	Not_DM	NA	NA	2	0.175741	Brain	0.149003	0.0924863	0.0941659	0.0969748	0.0931262	0.063533	0.116095	0.0941659	1	6	NA	NA	NA	3	NA	NA	darkturquoise
ENSG00000088992	TESC	M28	Not_DM	NA	NA	5	0.442182	Heart	0.656335	0.72424	0.38396	0.546325	0.432025	0.426319	0.472695	0.472695	0.858209	7	NA	4	NA	6	3	4	tan
ENSG00000089006	SNX5	M23	Not_DM	NA	NA	4	0.088473	Liver	0.272706	0.261944	0.174565	0.144225	0.0905314	0.0844879	0.152037	0.152037	1	5	3	NA	NA	NA	NA	1	royalblue
ENSG00000089009	RPL6	M18	Not_DM	NA	NA	6	0.0568311	Liver	0.13704	0.138305	0.0892314	0.094841	0.123917	0.102676	0.165485	0.123917	1	NA	1	NA	3	3	1	1	orange
ENSG00000089012	SIRPG	M29	Not_DM	NA	NA	2	0.950981	Testis	NA	NA	NA	NA	1	NA	0.843512	0.921756	0.0447761	NA	NA	NA	NA	1	NA	4	turquoise
ENSG00000089022	MAPKAPK5	M10	Not_DM	NA	NA	6	0.0824501	Cerebellum	0.237077	0.246268	0.154036	0.129963	0.258014	0.132212	0.24375	0.237077	1	NA	1	NA	NA	2	3	NA	green
ENSG00000089041	P2RX7	M12	Not_DM	NA	NA	5	0.495282	Brain	0.763882	0.761276	0.98385	NA	0.856205	0.461406	0.804646	0.784264	0.358209	6	4	NA	NA	1	3	2	grey60
ENSG00000089048	ESF1	M22	Not_DM	NA	NA	4	0.0796651	Cerebellum	0.298179	0.302438	0.272994	0.277957	0.159765	0.12168	0.191012	0.272994	1	1	1	NA	5	NA	3	NA	red
ENSG00000089050	RBBP9	M10	Not_DM	NA	NA	6	0.154087	Liver	0.305395	0.26311	0.361064	0.196158	0.407021	0.195385	0.308034	0.305395	1	8	5	NA	NA	5	2	1	green
ENSG00000089053	ANAPC5	M13	Not_DM	NA	NA	3	0.0965713	Brain	0.160844	0.117252	0.0951735	0.0667044	0.0719314	0.0688358	0.182381	0.0951735	1	NA	2	NA	NA	3	NA	2	lightcyan
ENSG00000089057	SLC23A2	M2	Not_DM	NA	NA	6	0.215638	Liver	0.179393	0.251757	0.263176	0.27301	0.427428	0.177654	0.337991	0.263176	1	2	4	2	NA	5	3	NA	blue
ENSG00000089060	SLC8B1	M16	Not_DM	NA	NA	5	0.389805	Testis	0.563764	0.715382	0.646705	0.479022	0.365319	0.350113	0.4496	0.479022	0.962687	NA	NA	6	NA	4	3	6	magenta
ENSG00000089063	TMEM230	M3	DM	1	Nervous system	5	0.129498	Heart	0.120226	0.0995784	0.188048	0.101759	0.0655331	0.0595429	0.104834	0.101759	1	7	NA	NA	4	NA	NA	6	brown
ENSG00000089091	DZANK1	M31	Not_DM	NA	NA	3	0.47798	Brain	0.309613	0.524917	NA	0.435563	NA	0.432199	0.607423	0.435563	0.671642	NA	5	NA	1	NA	NA	4	yellow
ENSG00000089094	KDM2B	M31	Not_DM	NA	NA	6	0.309748	Kidney	0.299716	0.240788	0.436113	0.394388	0.534308	0.133021	0.3667	0.3667	1	8	5	2	5	NA	3	1	yellow
ENSG00000089101	CFAP61	M29	Not_DM	NA	NA	2	0.884475	Testis	NA	NA	0.877277	NA	NA	NA	0.816908	0.847093	0.0970149	NA	NA	NA	NA	NA	NA	4	turquoise
ENSG00000089116	LHX5	M2	Not_DM	NA	NA	1	0.902036	Cerebellum	0.872776	0.661861	NA	NA	NA	NA	NA	0.767318	0.171642	NA	5	NA	NA	NA	NA	NA	blue
ENSG00000089123	TASP1	M29	Not_DM	NA	NA	2	0.27734	Testis	0.274225	0.328772	0.443053	0.218875	0.322816	0.335177	0.509753	0.328772	1	7	NA	NA	NA	NA	2	NA	turquoise
ENSG00000089127	OAS1	M15	Not_DM	NA	NA	6	0.605737	Liver	0.891144	0.926228	0.803467	0.766686	0.580328	0.623361	0.802018	0.802018	0.567164	6	2	6	4	5	NA	5	lightyellow
ENSG00000089154	GCN1	M22	Not_DM	NA	NA	5	0.063469	Brain	0.29531	0.184119	0.212085	0.118113	0.183919	0.107962	0.166607	0.183919	1	NA	1	NA	3	3	NA	1	red
ENSG00000089157	RPLP0	M18	Not_DM	NA	NA	5	0.123276	Liver	0.192794	0.220632	0.0670694	0.10843	0.147033	0.058683	0.144799	0.144799	1	4	1	NA	NA	3	3	6	orange
ENSG00000089159	PXN	M7	Not_DM	NA	NA	4	0.215288	Heart	0.393438	0.298413	0.201521	0.265576	0.329799	0.0693169	0.269375	0.269375	1	1	2	NA	6	NA	NA	2	darkorange
ENSG00000089163	SIRT4	M29	Not_DM	NA	NA	7	0.359275	Heart	0.436491	0.30084	0.424801	0.752864	0.442568	0.664447	0.576424	0.442568	0.925373	2	4	4	4	NA	1	4	turquoise
ENSG00000089169	RPH3A	M2	Not_DM	NA	NA	2	0.849515	Brain	0.649655	0.53124	NA	1	1	NA	NA	0.824827	0.238806	6	4	NA	NA	NA	NA	NA	blue
ENSG00000089177	KIF16B	M23	Not_DM	NA	NA	1	0.233184	Kidney	0.635808	0.638634	0.322084	0.354684	0.393343	0.296104	0.481134	0.393343	0.985075	NA	NA	NA	2	NA	NA	NA	royalblue
ENSG00000089195	TRMT6	M16	Not_DM	NA	NA	3	0.258734	Ovary	0.30571	0.218883	0.209738	0.217908	0.199965	0.203578	0.280352	0.217908	1	5	3	NA	NA	NA	3	NA	magenta
ENSG00000089199	CHGB	M2	Not_DM	NA	NA	3	0.476508	Cerebellum	0.310346	0.335628	0.911174	0.781488	0.952541	0.499345	0.557689	0.557689	0.69403	2	2	NA	NA	NA	NA	4	blue
ENSG00000089220	PEBP1	M3	Not_DM	NA	NA	5	0.188971	Liver	0.141816	0.132454	0.209989	0.277676	0.132689	0.0785504	0.0980929	0.132689	1	6	2	4	4	5	NA	NA	brown
ENSG00000089225	TBX5	M20	DM	2	Developmental++	1	0.95436	Heart	NA	NA	0.218705	NA	1	NA	NA	0.609353	0.149254	NA	NA	NA	NA	2	NA	NA	pink
ENSG00000089234	BRAP	M29	Not_DM	NA	NA	5	0.423186	Testis	0.197127	0.233392	0.197891	0.19149	0.212266	0.147524	0.427343	0.197891	1	8	1	NA	NA	6	3	4	turquoise
ENSG00000089248	ERP29	M3	Not_DM	NA	NA	3	0.156631	Ovary	0.077039	0.101716	0.112451	0.133885	0.0711326	0.163756	0.164894	0.112451	1	NA	2	NA	6	NA	3	NA	brown
ENSG00000089250	NOS1	M2	DM	1	Digestive	1	0.80286	Cerebellum	0.935873	0.700732	NA	1	NA	NA	NA	0.935873	0.149254	NA	NA	NA	4	NA	NA	NA	blue
ENSG00000089280	FUS	M31	DM	1	Nervous system	7	0.0443497	Brain	0.163973	0.107871	0.146318	0.121339	0.131093	0.100264	0.115775	0.121339	1	1	3	NA	5	3	NA	3	yellow
ENSG00000089289	IGBP1	M31	DM	NA	NA	6	0.136895	Heart	0.133975	0.136378	0.163446	0.116184	0.133096	0.0645335	0.110518	0.133096	1	3	NA	1	NA	NA	1	NA	yellow
ENSG00000089327	FXYD5	M5	Not_DM	NA	NA	4	0.423043	Heart	0.719196	0.92902	0.447627	0.582401	0.458848	0.22342	0.427972	0.458848	0.783582	7	NA	6	NA	NA	NA	2	darkgreen
ENSG00000089335	ZNF302	M2	Not_DM	NA	NA	5	0.116366	Heart	0.172262	0.159781	0.219369	0.238024	0.237707	0.158648	0.251194	0.219369	1	3	4	5	NA	5	NA	1	blue
ENSG00000089351	GRAMD1A	M31	Not_DM	NA	NA	5	0.141182	Brain	0.257481	0.161456	0.226058	0.23196	0.401662	0.146151	0.243675	0.23196	1	4	6	NA	NA	3	1	1	yellow
ENSG00000089356	FXYD3	M4	Not_DM	NA	NA	1	0.94681	Kidney	NA	NA	NA	0.878892	NA	NA	1	0.939446	0.0820896	NA	NA	NA	NA	NA	NA	5	cyan
ENSG00000089472	HEPH	M21	Not_DM	NA	NA	7	0.26812	Heart	0.696555	0.456395	0.260404	0.236334	0.933251	0.348105	0.45113	0.45113	0.835821	5	NA	2	5	2	2	1	purple
ENSG00000089486	CDIP1	M12	Not_DM	NA	NA	5	0.285056	Brain	0.277737	0.249371	0.251142	0.320357	0.25398	0.161129	0.220927	0.251142	1	6	2	4	6	5	NA	NA	grey60
ENSG00000089505	CMTM1	M29	Not_DM	NA	NA	3	0.808581	Testis	0.766379	0.644089	0.861876	0.84176	1	0.946045	0.773983	0.84176	0.410448	8	NA	NA	3	NA	NA	4	turquoise
ENSG00000089558	KCNH4	M2	Not_DM	NA	NA	2	0.956045	Brain	0.832418	0.909666	NA	NA	NA	NA	NA	0.871042	0.104478	6	6	NA	NA	NA	NA	NA	blue
ENSG00000089597	GANAB	M23	DM	3	Developmental++	6	0.0669259	Liver	0.21869	0.217646	0.173485	0.0785279	0.166788	0.104874	0.150793	0.166788	1	1	1	NA	3	2	2	1	royalblue
ENSG00000089639	GMIP	M31	Not_DM	NA	NA	4	0.483666	Brain	0.435288	0.549531	0.800136	0.40669	0.647721	0.371969	0.647582	0.549531	0.858209	4	5	3	NA	NA	NA	1	yellow
ENSG00000089682	RBM41	M10	Not_DM	NA	NA	3	0.120617	Heart	0.612943	0.354513	0.506697	0.368963	0.320391	0.416783	0.586601	0.416783	0.955224	8	NA	2	NA	NA	2	NA	green
ENSG00000089685	BIRC5	M22	Not_DM	NA	NA	7	0.13183	Brain	0.670636	0.700232	0.432681	0.408553	0.431217	0.235693	0.306693	0.431217	0.738806	1	1	2	5	6	2	3	red
ENSG00000089692	LAG3	M1	Not_DM	NA	NA	2	0.589955	Liver	0.957853	0.8558	1	0.982089	0.745316	0.835354	0.94146	0.94146	0.268657	1	NA	NA	NA	5	NA	NA	black
ENSG00000089693	MLF2	M12	Not_DM	NA	NA	6	0.117432	Brain	0.156051	0.12049	0.17678	0.114092	0.14295	0.0985208	0.121151	0.121151	1	6	2	4	6	5	NA	6	grey60
ENSG00000089723	OTUB2	M29	Not_DM	NA	NA	6	0.696136	Testis	0.520225	0.644371	1	0.550904	1	0.459868	0.700397	0.644371	0.574627	NA	5	2	5	2	NA	4	turquoise
ENSG00000089737	DDX24	M29	DM	2	Developmental++	4	0.110303	Ovary	0.159255	0.106881	0.182468	0.0726416	0.116661	0.146733	0.155373	0.146733	1	6	2	4	NA	NA	3	NA	turquoise
ENSG00000089775	ZBTB25	M31	Not_DM	NA	NA	4	0.235686	Heart	0.519231	0.283635	0.394962	0.545332	0.663914	0.396563	0.561527	0.519231	0.985075	8	NA	5	1	NA	NA	2	yellow
ENSG00000089818	NECAP1	M2	DM	NA	NA	4	0.303353	Brain	0.13755	0.123792	0.202956	0.142664	0.116718	0.164354	0.183763	0.142664	1	2	4	NA	NA	NA	3	5	blue
ENSG00000089820	ARHGAP4	M18	DM	NA	NA	3	0.268866	Ovary	0.447449	0.539281	0.341904	0.303126	0.411667	0.396626	0.429888	0.411667	0.970149	NA	2	NA	NA	NA	1	6	orange
ENSG00000089847	ANKRD24	M9	Not_DM	NA	NA	5	0.570614	Brain	0.481868	0.618999	NA	0.942627	0.774574	0.607765	0.762027	0.690513	0.559701	6	NA	NA	6	5	3	4	darkturquoise
ENSG00000089876	DHX32	M29	Not_DM	NA	NA	5	0.209936	Testis	0.416313	0.254841	0.154329	0.112606	0.167892	0.131332	0.275411	0.167892	1	5	1	NA	4	NA	3	4	turquoise
ENSG00000089902	RCOR1	M22	Not_DM	NA	NA	7	0.12909	Ovary	0.314787	0.228778	0.276782	0.210569	0.226584	0.147787	0.25491	0.228778	1	8	1	2	1	6	3	1	red
ENSG00000089916	GPATCH2L	M10	Not_DM	NA	NA	4	0.321488	Cerebellum	0.446683	0.347788	0.418592	0.37215	0.517319	0.314503	0.344789	0.37215	0.992537	8	NA	2	1	NA	2	NA	green
ENSG00000090006	LTBP4	M7	DM	3	MultipleSystems	4	0.331732	Testis	0.367466	0.509622	0.256552	0.226916	0.347018	0.206584	0.354101	0.347018	0.970149	4	5	4	NA	NA	NA	2	darkorange
ENSG00000090013	BLVRB	M14	Not_DM	NA	NA	5	0.47512	Liver	0.380633	0.360988	0.271917	0.463355	0.197007	0.170519	0.374044	0.360988	0.992537	6	NA	4	6	4	NA	2	lightgreen
ENSG00000090020	SLC9A1	M2	DM	NA	NA	3	0.185705	Brain	0.36502	0.313298	0.35833	0.301434	0.564573	0.111446	0.20379	0.313298	0.992537	7	2	NA	NA	3	NA	NA	blue
ENSG00000090054	SPTLC1	M10	DM	1	Nervous system	2	0.0771659	Kidney	0.203875	0.214885	0.244287	0.114184	0.255762	0.132884	0.181764	0.203875	1	5	3	NA	NA	NA	NA	NA	green
ENSG00000090060	PAPOLA	M0	Not_DM	NA	NA	3	0.0827592	Heart	0.179604	0.157026	0.188674	0.189379	0.0975495	0.0892395	0.0899398	0.157026	1	8	1	5	NA	NA	NA	NA	grey
ENSG00000090061	CCNK	M29	Not_DM	NA	NA	7	0.28556	Testis	0.29478	0.321585	0.199814	0.164689	0.193764	0.145338	0.356114	0.199814	1	1	1	NA	5	6	3	4	turquoise
ENSG00000090097	PCBP4	M2	Not_DM	NA	NA	4	0.358881	Cerebellum	0.195674	0.20337	0.139811	0.248958	0.356223	0.352133	0.321509	0.248958	1	NA	NA	NA	3	2	1	3	blue
ENSG00000090104	RGS1	M3	Not_DM	NA	NA	4	0.44217	Liver	0.906161	0.886382	0.83865	0.979881	0.704399	0.979955	0.890376	0.890376	0.432836	NA	NA	6	NA	4	NA	5	brown
ENSG00000090238	YPEL3	M12	Not_DM	NA	NA	5	0.212292	Cerebellum	0.265704	0.307758	0.254601	0.279414	0.238889	0.299556	0.306726	0.279414	1	6	NA	4	6	NA	NA	5	grey60
ENSG00000090263	MRPS33	M25	Not_DM	NA	NA	4	0.334111	Heart	0.241495	0.0932295	0.369586	0.143944	0.122009	0.131165	0.211806	0.143944	1	6	NA	4	4	NA	NA	4	salmon
ENSG00000090266	NDUFB2	M25	Not_DM	NA	NA	4	0.368889	Heart	0.281088	0.274348	0.338781	0.285206	0.182574	0.145795	0.195355	0.274348	1	6	2	4	4	NA	NA	NA	salmon
ENSG00000090273	NUDC	M28	DM	NA	NA	4	0.125053	Liver	0.146754	0.13516	0.204191	0.122003	0.153274	0.100612	0.139688	0.139688	1	7	2	4	6	NA	NA	NA	tan
ENSG00000090316	MAEA	M30	Not_DM	NA	NA	2	0.0667943	Kidney	0.125191	0.119154	0.168131	0.176743	0.137473	0.145977	0.205616	0.145977	1	NA	NA	NA	NA	NA	NA	NA	white
ENSG00000090339	ICAM1	M5	Not_DM	NA	NA	2	0.572419	Liver	0.958094	0.950911	0.392568	0.593952	0.542821	0.426761	0.726837	0.593952	0.701493	NA	NA	NA	NA	NA	2	NA	darkgreen
ENSG00000090372	STRN4	M29	Not_DM	NA	NA	3	0.173191	Testis	0.145294	0.270924	0.154124	0.140884	0.190933	0.0926615	0.250698	0.154124	1	4	5	NA	NA	NA	NA	NA	turquoise
ENSG00000090376	IRAK3	M7	DM	1	Respiratory	3	0.637385	Liver	1	0.996226	0.645104	0.820842	0.946999	1	0.790368	0.946999	0.380597	NA	NA	NA	NA	4	NA	2	darkorange
ENSG00000090382	LYZ	M15	DM	2	MultipleSystems	3	0.473633	Liver	0.973858	1	0.709715	0.663989	0.288815	0.853819	0.765713	0.765713	0.567164	NA	NA	NA	NA	NA	2	NA	lightyellow
ENSG00000090402	SI	M29	DM	NA	NA	1	1	Testis	NA	NA	NA	NA	NA	NA	0.921742	0.921742	0.0298507	NA	NA	NA	NA	NA	NA	4	turquoise
ENSG00000090432	MUL1	M17	Not_DM	NA	NA	3	0.21597	Heart	0.101143	0.110093	0.260639	0.202429	0.1997	0.112658	0.215935	0.1997	1	NA	NA	4	6	NA	NA	NA	midnightblue
ENSG00000090447	TFAP4	M10	Not_DM	NA	NA	6	0.27261	Brain	0.657274	0.559876	0.597241	0.455138	0.724523	0.213999	0.511433	0.559876	0.820896	NA	3	3	3	3	NA	1	green
ENSG00000090470	PDCD7	M16	Not_DM	NA	NA	5	0.161143	Ovary	0.135606	0.147818	0.147022	0.163875	0.108261	0.115742	0.151213	0.147022	1	5	3	5	5	NA	3	NA	magenta
ENSG00000090487	SPG21	M23	DM	1	Nervous system	5	0.133975	Liver	0.164121	0.201346	0.125203	0.0844137	0.232131	0.0602453	0.105022	0.125203	1	1	1	NA	NA	5	NA	NA	royalblue
ENSG00000090512	FETUB	M3	Not_DM	NA	NA	1	0.983484	Liver	NA	NA	1	NA	0.284617	NA	NA	0.642308	0.171642	NA	NA	NA	NA	5	NA	NA	brown
ENSG00000090520	DNAJB11	M3	Not_DM	NA	NA	2	0.25507	Liver	0.138727	0.178632	0.144178	0.171541	0.207137	0.117725	0.113099	0.144178	1	7	NA	NA	NA	2	NA	NA	brown
ENSG00000090530	P3H2	M21	Not_DM	NA	NA	6	0.326799	Kidney	0.928068	0.970619	0.432522	0.176988	0.659518	0.145762	0.333894	0.432522	0.731343	5	1	2	NA	NA	2	1	purple
ENSG00000090534	THPO	M3	DM	1	Blood	5	0.528893	Liver	0.74103	0.76238	0.96587	0.939754	0.207846	0.950191	0.837239	0.837239	0.462687	7	2	NA	6	NA	2	4	brown
ENSG00000090539	CHRD	M12	Not_DM	NA	NA	5	0.406581	Cerebellum	0.551031	0.508169	0.63149	0.642888	0.241377	0.67001	0.725645	0.63149	0.858209	6	2	4	NA	NA	1	2	grey60
ENSG00000090554	FLT3LG	NA	Not_DM	NA	NA	0	NA	Testis	NA	NA	NA	NA	NA	NA	NA	NA	0	NA	NA	NA	NA	NA	NA	NA	NA
ENSG00000090565	RAB11FIP3	M2	Not_DM	NA	NA	3	0.217366	Kidney	0.163735	0.131106	0.156704	0.310865	0.21342	0.113782	0.196501	0.163735	1	NA	NA	NA	6	5	NA	6	blue
ENSG00000090581	GNPTG	M12	DM	4	Developmental++	4	0.172716	Brain	0.304826	0.219048	0.218724	0.310059	0.166206	0.205667	0.14996	0.218724	1	6	2	4	6	NA	NA	NA	grey60
ENSG00000090612	ZNF268	M22	Not_DM	NA	NA	4	0.122363	Kidney	0.540776	0.458579	0.480806	0.308802	0.272185	0.272983	0.354563	0.354563	0.985075	8	1	NA	NA	NA	2	1	red
ENSG00000090615	GOLGA3	M0	Not_DM	NA	NA	4	0.10784	Testis	0.167937	0.0951143	0.157217	0.208815	0.163643	0.115431	0.263952	0.163643	1	NA	NA	2	NA	3	3	3	grey
ENSG00000090621	PABPC4	M22	Not_DM	NA	NA	5	0.102785	Ovary	0.253543	0.239938	0.0591154	0.124968	0.109694	0.115918	0.0763918	0.115918	1	1	1	NA	3	3	3	NA	red
ENSG00000090659	CD209	M17	Not_DM	NA	NA	4	0.800895	Liver	NA	0.967116	0.980199	NA	0.938714	NA	0.965166	0.966141	0.0970149	NA	2	6	NA	4	NA	5	midnightblue
ENSG00000090661	CERS4	M3	Not_DM	NA	NA	4	0.28588	Liver	0.231387	0.130217	0.196602	0.271451	0.163512	0.211593	0.244342	0.211593	1	NA	4	NA	6	NA	3	6	brown
ENSG00000090674	MCOLN1	M12	DM	4	Developmental++	5	0.282638	Brain	0.283535	0.180262	0.405281	0.381175	0.285444	0.160729	0.432608	0.285444	0.992537	2	NA	4	6	6	NA	6	grey60
ENSG00000090686	USP48	M0	Not_DM	NA	NA	7	0.163451	Cerebellum	0.16055	0.201004	0.210991	0.220961	0.180785	0.0926921	0.197333	0.197333	1	8	2	2	5	6	3	1	grey
ENSG00000090776	EFNB1	M21	DM	3	Developmental++	4	0.143255	Testis	0.451685	0.484726	0.204891	0.150235	0.289896	0.215393	0.336152	0.289896	1	4	5	NA	NA	NA	NA	1	purple
ENSG00000090857	PDPR	M10	DM	2	Developmental++	3	0.0898869	Brain	0.475297	0.303014	0.340865	0.179533	0.459996	0.25513	0.276226	0.303014	0.992537	8	3	NA	5	NA	NA	NA	green
ENSG00000090861	AARS	M12	DM	1	Nervous system	4	0.183059	Brain	0.191254	0.131698	0.105316	0.0782732	0.0823956	0.0834155	0.154385	0.105316	1	NA	2	NA	NA	NA	3	NA	grey60
ENSG00000090863	GLG1	M21	Not_DM	NA	NA	3	0.148053	Testis	0.195841	0.163125	0.143827	0.0798571	0.262892	0.0819935	0.195663	0.163125	1	NA	NA	NA	NA	3	NA	NA	purple
ENSG00000090889	KIF4A	M22	DM	1	Nervous system	7	0.136085	Brain	0.699925	0.719268	0.463681	0.431877	0.478069	0.344016	0.571731	0.478069	0.69403	1	1	2	5	6	2	1	red
ENSG00000090905	TNRC6A	M31	Not_DM	NA	NA	5	0.155935	Cerebellum	0.222355	0.15003	0.231183	0.165831	0.224691	0.13313	0.254949	0.222355	1	8	NA	5	1	5	NA	1	yellow
ENSG00000090924	PLEKHG2	M22	DM	4	Developmental++	7	0.0814786	Kidney	0.467201	0.520496	0.259892	0.279225	0.632106	0.324471	0.447088	0.447088	0.88806	8	5	3	3	3	2	1	red
ENSG00000090932	DLL3	M31	DM	2	Developmental++	5	0.667104	Cerebellum	0.431984	0.515453	NA	0.851308	NA	0.543767	0.983264	0.543767	0.395522	4	5	NA	3	NA	3	3	yellow
ENSG00000090971	NAT14	M2	Not_DM	NA	NA	4	0.221785	Brain	0.233686	0.150796	0.30384	0.142525	0.466421	0.262398	0.316694	0.262398	1	6	NA	3	NA	3	NA	6	blue
ENSG00000090975	PITPNM2	M12	Not_DM	NA	NA	7	0.40204	Brain	0.513686	0.393661	0.397186	0.561574	0.761623	0.586257	0.587497	0.561574	0.865672	2	4	NA	6	5	3	4	grey60
ENSG00000090989	EXOC1	M2	Not_DM	NA	NA	2	0.141387	Brain	0.147278	0.118049	0.236685	0.229998	0.183683	0.132489	0.115896	0.147278	1	NA	NA	5	NA	NA	NA	5	blue
ENSG00000091009	RBM27	M22	Not_DM	NA	NA	3	0.0482411	Testis	0.378663	0.293226	0.305232	0.266503	0.238753	0.199871	0.28134	0.28134	1	8	1	NA	1	NA	NA	NA	red
ENSG00000091010	POU4F3	NA	DM	1	Ear Nose & Throat	0	NA	Cerebellum	NA	NA	NA	NA	NA	NA	NA	NA	0	NA	NA	NA	NA	NA	NA	NA	NA
ENSG00000091039	OSBPL8	M10	Not_DM	NA	NA	2	0.181981	Brain	0.326002	0.237972	0.399137	0.311326	0.332513	0.313992	0.358329	0.326002	0.992537	NA	5	5	NA	NA	NA	NA	green
ENSG00000091073	DTX2	M29	Not_DM	NA	NA	3	0.552453	Testis	0.770578	0.912952	0.542641	0.642244	0.466745	0.329742	0.498401	0.542641	0.820896	4	NA	NA	NA	NA	3	4	turquoise
ENSG00000091106	NLRC4	M3	DM	2	MultipleSystems	0	1	Liver	NA	NA	NA	NA	0.993232	NA	NA	0.993232	0.0149254	NA	NA	NA	NA	NA	NA	NA	brown
ENSG00000091127	PUS7	M22	Not_DM	NA	NA	6	0.178902	Brain	0.465787	0.525483	0.366043	0.301437	0.349829	0.186032	0.444363	0.366043	0.992537	1	3	2	5	3	NA	1	red
ENSG00000091128	LAMB4	M29	Not_DM	NA	NA	1	1	Kidney	NA	NA	NA	0.8632	NA	NA	NA	0.8632	0.0298507	NA	NA	NA	4	NA	NA	NA	turquoise
ENSG00000091129	NRCAM	M2	Not_DM	NA	NA	5	0.537001	Brain	0.305483	0.210359	0.849905	0.400336	0.997153	0.33152	0.553284	0.400336	0.731343	2	NA	2	NA	4	3	2	blue
ENSG00000091136	LAMB1	M21	DM	2	Developmental++	5	0.161298	Kidney	0.427058	0.315388	0.0797066	0.108818	0.253612	0.2037	0.265681	0.253612	1	5	NA	NA	NA	3	2	1	purple
ENSG00000091137	SLC26A4	M0	DM	3	MultipleSystems	3	0.90963	Kidney	0.7744	NA	1	0.929671	NA	NA	NA	0.929671	0.141791	2	NA	6	4	NA	NA	NA	grey
ENSG00000091138	SLC26A3	M14	DM	NA	NA	2	0.869862	Liver	NA	NA	NA	NA	0.853603	NA	0.935614	0.894608	0.104478	NA	NA	NA	NA	3	NA	5	lightgreen
ENSG00000091140	DLD	M25	DM	3	MultipleSystems	5	0.35723	Heart	0.135918	0.110512	0.28298	0.229228	0.108142	0.15967	0.211087	0.15967	1	7	3	1	4	NA	NA	6	salmon
ENSG00000091157	WDR7	M2	Not_DM	NA	NA	2	0.431915	Brain	0.267134	0.208288	0.417287	0.305819	0.367904	0.490703	0.401273	0.367904	0.992537	6	NA	NA	NA	NA	NA	NA	blue
ENSG00000091164	TXNL1	M28	Not_DM	NA	NA	3	0.173256	Heart	0.0837284	0.0970718	0.253811	0.178169	0.109438	0.130056	0.177334	0.130056	1	2	NA	NA	NA	4	NA	NA	tan
ENSG00000091181	IL5RA	M29	Not_DM	NA	NA	1	1	Testis	NA	NA	NA	NA	NA	NA	0.97031	0.97031	0.0223881	NA	NA	NA	NA	NA	NA	5	turquoise
ENSG00000091262	ABCC6	M3	DM	2	MultipleSystems	5	0.814598	Liver	NA	NA	1	0.761745	0.232622	0.938112	0.934554	0.934554	0.328358	NA	NA	3	6	5	2	2	brown
ENSG00000091317	CMTM6	M15	Not_DM	NA	NA	5	0.269847	Liver	0.472218	0.411886	0.302937	0.172328	0.175751	0.185874	0.212915	0.212915	1	1	1	2	NA	5	2	NA	lightyellow
ENSG00000091409	ITGA6	M21	DM	5	Developmental++	4	0.212797	Kidney	0.361181	0.432731	0.294766	0.245982	0.362819	0.252828	0.215549	0.294766	1	NA	NA	NA	2	NA	3	NA	purple
ENSG00000091428	RAPGEF4	M13	Not_DM	NA	NA	7	0.602155	Brain	0.639618	0.403871	0.510233	0.642773	0.806124	0.362735	0.68007	0.639618	0.761194	6	4	5	2	5	3	2	lightcyan
ENSG00000091436	AC013461.1	M20	Not_DM	NA	NA	5	0.50769	Heart	0.719894	0.804687	0.196529	0.420716	0.39604	0.387942	0.555335	0.420716	0.932836	1	NA	NA	1	1	3	2	pink
ENSG00000091482	SMPX	M20	DM	1	Ear Nose & Throat	3	0.81244	Heart	0.85118	0.733731	0.208005	NA	0.768604	1	1	0.809892	0.373134	7	2	4	NA	NA	NA	NA	pink
ENSG00000091483	FH	M28	DM	5	MultipleSystems	5	0.256832	Heart	0.0837203	0.0783784	0.161434	0.140634	0.140323	0.0966034	0.157115	0.140323	1	7	NA	4	4	5	3	NA	tan
ENSG00000091490	SEL1L3	M2	Not_DM	NA	NA	5	0.398763	Cerebellum	0.433693	0.478145	0.5179	0.349258	0.826625	0.386127	0.741795	0.478145	0.932836	3	2	NA	1	NA	3	5	blue
ENSG00000091513	TF	M3	DM	2	MultipleSystems	4	0.543019	Liver	0.809323	0.55116	0.946144	0.985128	0.112051	0.9367	0.684165	0.809323	0.664179	7	2	3	NA	NA	2	NA	brown
ENSG00000091527	CDV3	M22	Not_DM	NA	NA	2	0.0461211	Brain	0.175453	0.189778	0.122391	0.101536	0.109525	0.112148	0.0919228	0.112148	1	8	1	NA	NA	NA	NA	NA	red
ENSG00000091536	MYO15A	M29	DM	3	Developmental++	5	0.7457	Brain	0.982901	0.919983	NA	1	NA	0.846565	0.845229	0.919983	0.11194	2	NA	NA	5	NA	3	4	turquoise
ENSG00000091542	ALKBH5	M29	Not_DM	NA	NA	3	0.151796	Heart	0.0816091	0.0545297	0.132827	0.0896582	0.0839595	0.148493	0.215051	0.0896582	1	NA	NA	4	NA	NA	3	4	turquoise
ENSG00000091583	APOH	M3	Not_DM	NA	NA	2	0.7431	Liver	0.948452	1	0.952328	0.972369	0.154888	1	0.919639	0.952328	0.373134	NA	NA	NA	NA	5	NA	5	brown
ENSG00000091592	NLRP1	M2	DM	2	MultipleSystems	5	0.403715	Brain	0.261766	0.243579	0.59785	0.386713	0.758348	0.301186	0.251332	0.301186	0.955224	6	6	6	3	1	NA	NA	blue
ENSG00000091622	PITPNM3	M2	DM	1	Eye	6	0.629322	Brain	0.63695	0.43002	NA	0.697357	1	0.524103	0.507998	0.580527	0.597015	6	4	NA	2	4	NA	6	blue
ENSG00000091640	SPAG7	M25	Not_DM	NA	NA	4	0.288302	Heart	0.166153	0.0919049	0.226639	0.153069	0.109089	0.186603	0.166218	0.166153	1	7	NA	4	6	NA	NA	6	salmon
ENSG00000091651	ORC6	M22	DM	1	Developmental	7	0.157139	Brain	0.632988	0.685623	0.463577	0.487697	0.467427	0.116293	0.353283	0.467427	0.843284	1	1	2	5	6	3	3	red
ENSG00000091656	ZFHX4	M10	DM	4	Developmental++	7	0.470811	Cerebellum	0.711297	0.678441	0.777244	0.872659	0.798149	0.79443	0.784926	0.784926	0.537313	1	5	2	5	5	2	3	green
ENSG00000091664	SLC17A6	M2	Not_DM	NA	NA	1	0.888706	Cerebellum	0.561357	0.608293	NA	NA	NA	NA	NA	0.584825	0.246269	NA	5	NA	NA	NA	NA	NA	blue
ENSG00000091704	CPA1	M8	DM	2	MultipleSystems	1	0.715192	Testis	NA	NA	NA	1	NA	1	0.918928	1	0.0447761	NA	NA	NA	NA	NA	NA	4	darkred
ENSG00000091732	ZC3HC1	M29	Not_DM	NA	NA	5	0.0843556	Testis	0.243541	0.307412	0.172225	0.143428	0.132716	0.0831147	0.213858	0.172225	1	1	1	4	3	NA	NA	4	turquoise
ENSG00000091831	ESR1	M1	DM	5	Developmental++	3	0.738205	Liver	NA	NA	NA	NA	0.777282	0.822505	0.927804	0.822505	0.119403	NA	NA	NA	NA	5	3	5	black
ENSG00000091844	RGS17	M2	Not_DM	NA	NA	6	0.718152	Cerebellum	0.562353	0.422278	1	0.914632	NA	0.969486	0.938546	0.926589	0.395522	3	6	2	5	NA	2	1	blue
ENSG00000091879	ANGPT2	M21	Not_DM	NA	NA	3	0.515674	Liver	0.958082	0.871426	0.83484	0.598108	0.990199	0.869196	0.848728	0.869196	0.440299	NA	NA	NA	NA	NA	1	2	purple
ENSG00000091947	TMEM101	M18	Not_DM	NA	NA	4	0.249289	Kidney	0.187866	0.277132	0.245937	0.267123	0.226116	0.0971285	0.164781	0.226116	1	NA	1	4	6	3	NA	NA	orange
ENSG00000091972	CD200	M31	Not_DM	NA	NA	6	0.288708	Cerebellum	0.128122	0.185699	0.503496	0.207907	0.942798	0.116632	0.342085	0.207907	0.865672	NA	6	3	5	2	1	1	yellow
ENSG00000091986	CCDC80	M21	Not_DM	NA	NA	4	0.307576	Testis	0.804252	0.51957	0.254976	0.187673	0.783363	0.371652	0.441224	0.441224	0.932836	NA	NA	NA	5	2	2	NA	purple
ENSG00000092009	CMA1	M29	Not_DM	NA	NA	3	0.790763	Heart	NA	NA	0.879038	NA	0.989334	NA	0.953	0.953	0.0597015	NA	NA	6	NA	NA	NA	5	turquoise
ENSG00000092010	PSME1	M5	Not_DM	NA	NA	3	0.148023	Liver	0.131687	0.18402	0.160718	0.169818	0.108513	0.095881	0.257793	0.160718	1	NA	NA	4	4	NA	NA	2	darkgreen
ENSG00000092020	PPP2R3C	M29	Not_DM	NA	NA	4	0.299968	Testis	0.162391	0.188739	0.227045	0.249774	0.191626	0.168289	0.403109	0.191626	1	NA	1	NA	NA	6	3	4	turquoise
ENSG00000092036	HAUS4	M23	Not_DM	NA	NA	5	0.081224	Liver	0.65053	0.523933	0.158895	0.183519	0.263301	0.181566	0.387982	0.263301	0.962687	1	NA	NA	NA	6	3	NA	royalblue
ENSG00000092051	JPH4	M2	Not_DM	NA	NA	6	0.498477	Brain	0.289353	0.164889	0.830331	0.485883	0.928033	0.310161	0.469899	0.469899	0.686567	2	4	3	5	NA	1	1	blue
ENSG00000092054	MYH7	M20	DM	4	Developmental++	1	0.848101	Heart	0.933673	0.839011	0.197211	0.922044	0.98994	1	0.930121	0.930121	0.373134	NA	6	NA	NA	NA	NA	NA	pink
ENSG00000092067	CEBPE	M3	DM	1	Immune	0	1	Liver	NA	NA	NA	NA	1	NA	NA	1	0.00746269	NA	NA	NA	NA	NA	NA	NA	brown
ENSG00000092068	SLC7A8	M16	Not_DM	NA	NA	5	0.391116	Kidney	0.47477	0.49107	0.380339	0.372295	0.415644	0.150305	0.240634	0.380339	0.947761	7	2	NA	NA	NA	NA	3	magenta
ENSG00000092094	OSGEP	M2	Not_DM	NA	NA	3	0.174526	Cerebellum	0.173982	0.208422	0.198587	0.14244	0.214944	0.203214	0.308808	0.203214	1	NA	2	NA	5	NA	NA	NA	blue
ENSG00000092096	SLC22A17	M2	Not_DM	NA	NA	4	0.361426	Brain	0.205983	0.140906	0.252352	0.242005	0.421822	0.244763	0.254942	0.244763	0.985075	6	4	NA	NA	3	NA	6	blue
ENSG00000092098	RNF31	M10	DM	5	Developmental++	1	0.249425	Ovary	0.450896	0.220276	0.38184	0.22098	0.453477	0.30835	0.430655	0.38184	0.962687	NA	NA	NA	NA	NA	NA	NA	green
ENSG00000092108	SCFD1	M3	Not_DM	NA	NA	2	0.110044	Heart	0.0563189	0.0597301	0.221077	0.192989	0.119355	0.109255	0.130202	0.119355	1	NA	NA	NA	NA	NA	NA	4	brown
ENSG00000092140	G2E3	M22	Not_DM	NA	NA	5	0.140137	Ovary	0.479679	0.413087	0.520866	0.467242	0.553841	0.28807	0.373259	0.467242	0.947761	8	1	2	5	6	NA	NA	red
ENSG00000092148	HECTD1	M10	Not_DM	NA	NA	2	0.0611559	Ovary	0.253262	0.117898	0.216003	0.192648	0.139596	0.180459	0.229508	0.192648	1	NA	NA	NA	1	NA	NA	1	green
ENSG00000092199	HNRNPC	M22	Not_DM	NA	NA	6	0.0443838	Ovary	0.176925	0.186196	0.105392	0.111325	0.101327	0.121712	0.151879	0.121712	1	1	1	NA	5	3	2	1	red
ENSG00000092200	RPGRIP1	M29	DM	1	Eye	2	0.881571	Testis	1	NA	NA	NA	NA	0.772354	0.79793	0.79793	0.0970149	NA	NA	NA	NA	NA	3	4	turquoise
ENSG00000092201	SUPT16H	M22	Not_DM	NA	NA	7	0.0944051	Brain	0.253065	0.18848	0.195852	0.142285	0.236654	0.129095	0.144447	0.18848	1	1	3	2	5	6	3	3	red
ENSG00000092203	TOX4	M0	Not_DM	NA	NA	3	0.0219349	Liver	0.0739526	0.111335	0.111157	0.141506	0.169386	0.0832509	0.143138	0.111335	1	NA	NA	NA	NA	6	3	NA	grey
ENSG00000092208	GEMIN2	M29	Not_DM	NA	NA	4	0.111854	Brain	0.252171	0.283894	0.260865	0.251873	0.199615	0.111776	0.163336	0.251873	1	1	1	NA	5	3	NA	NA	turquoise
ENSG00000092295	TGM1	M11	DM	2	Developmental++	4	0.629028	Testis	0.832017	0.598171	0.87805	NA	0.966037	0.823859	0.952552	0.855034	0.380597	3	2	5	NA	NA	NA	NA	greenyellow
ENSG00000092330	TINF2	M2	DM	5	Developmental++	4	0.121295	Brain	0.130301	0.073288	0.178712	0.114585	0.126675	0.123042	0.175095	0.126675	1	3	NA	6	6	NA	NA	NA	blue
ENSG00000092345	DAZL	M16	DM	3	MultipleSystems	3	0.811947	Ovary	1	NA	NA	NA	NA	0.451962	0.646138	0.646138	0.186567	NA	NA	NA	NA	NA	3	4	magenta
ENSG00000092377	TBL1Y	M0	Not_DM	NA	NA	1	0.779979	Brain	0.995864	1	NA	0.945059	1	NA	1	1	0.0671642	1	NA	NA	NA	NA	NA	NA	grey
ENSG00000092421	SEMA6A	M31	Not_DM	NA	NA	6	0.215319	Cerebellum	0.296243	0.307936	0.484058	0.311743	0.729848	0.264522	0.384761	0.311743	0.992537	NA	NA	NA	5	2	2	1	yellow
ENSG00000092439	TRPM7	M23	Not_DM	NA	NA	5	0.178922	Heart	0.434453	0.237519	0.269117	0.275623	0.196887	0.186231	0.346593	0.269117	1	8	2	5	2	NA	NA	NA	royalblue
ENSG00000092445	TYRO3	M2	Not_DM	NA	NA	5	0.206749	Brain	0.311184	0.284233	0.550515	0.21158	0.835246	0.0617861	0.217106	0.284233	0.925373	7	2	3	NA	3	NA	6	blue
ENSG00000092470	WDR76	M22	Not_DM	NA	NA	7	0.212729	Liver	0.581548	0.552039	0.461504	0.417465	0.501438	0.263852	0.408511	0.461504	0.850746	1	1	2	5	6	3	3	red
ENSG00000092529	CAPN3	M0	DM	2	Developmental++	3	0.802046	Heart	0.991822	NA	0.78771	NA	1	NA	1	0.995911	0.0820896	7	NA	NA	NA	5	NA	5	grey
ENSG00000092531	SNAP23	M23	Not_DM	NA	NA	3	0.13738	Heart	0.54479	0.495565	0.178308	0.210844	0.11305	0.199953	0.101383	0.199953	1	5	3	NA	NA	NA	NA	NA	royalblue
ENSG00000092607	TBX15	M1	DM	NA	NA	3	0.725425	Liver	0.984064	0.973409	0.961172	NA	0.802023	NA	1	0.973409	0.119403	NA	3	6	NA	1	NA	NA	black
ENSG00000092621	PHGDH	M15	DM	3	Developmental++	4	0.120896	Liver	0.335754	0.334824	0.323006	0.213911	0.158764	0.138863	0.188002	0.213911	0.992537	NA	1	NA	NA	2	1	3	lightyellow
ENSG00000092758	COL9A3	M16	DM	4	Developmental++	5	0.365018	Testis	0.461458	0.692101	0.512709	0.60728	0.786396	0.362639	0.453682	0.512709	0.850746	NA	NA	3	3	2	NA	6	magenta
ENSG00000092820	EZR	M21	DM	NA	NA	6	0.152441	Heart	0.257069	0.293358	0.117187	0.160923	0.182949	0.0978308	0.149046	0.160923	1	4	5	NA	2	2	3	6	purple
ENSG00000092841	MYL6	M5	Not_DM	NA	NA	2	0.113695	Heart	0.136481	0.0903379	0.100449	0.120488	0.125163	0.11448	0.158184	0.120488	1	NA	NA	NA	6	NA	NA	6	darkgreen
ENSG00000092847	AGO1	M31	DM	1	Developmental	6	0.364961	Cerebellum	0.3702	0.395257	0.369253	0.233208	0.440402	0.159724	0.376899	0.3702	1	1	1	NA	5	2	NA	1	yellow
ENSG00000092850	TEKT2	M29	Not_DM	NA	NA	5	0.691193	Testis	0.423158	0.552833	1	0.423246	NA	0.473948	0.615443	0.51339	0.589552	4	5	NA	NA	NA	1	4	turquoise
ENSG00000092853	CLSPN	M22	Not_DM	NA	NA	7	0.192104	Brain	0.821843	0.841568	0.625337	0.536306	0.640739	0.365533	0.73059	0.640739	0.641791	1	1	2	5	6	3	3	red
ENSG00000092871	RFFL	M3	Not_DM	NA	NA	4	0.358002	Brain	0.491099	0.307203	0.595241	0.392963	0.129377	0.250515	0.441115	0.392963	1	NA	NA	2	NA	6	3	4	brown
ENSG00000092929	UNC13D	M3	DM	4	MultipleSystems	5	0.584702	Liver	1	0.750658	0.563694	0.874387	0.369237	0.743579	0.585608	0.743579	0.589552	6	2	NA	NA	4	1	6	brown
ENSG00000092931	MFSD11	M20	Not_DM	NA	NA	4	0.236092	Heart	0.309306	0.213723	0.167055	0.285177	0.179803	0.250832	0.216175	0.216175	1	NA	5	NA	5	NA	1	NA	pink
ENSG00000092964	DPYSL2	M2	Not_DM	NA	NA	5	0.386134	Brain	0.16331	0.103634	0.22596	0.168019	0.356573	0.113905	0.239309	0.168019	1	3	6	NA	5	NA	2	1	blue
ENSG00000092969	TGFB2	M31	DM	1	Heart	6	0.195422	Brain	0.677521	0.536965	0.591495	0.58586	0.936177	0.400094	0.553144	0.58586	0.776119	NA	NA	NA	5	2	2	NA	yellow
ENSG00000092978	GPATCH2	M22	Not_DM	NA	NA	5	0.203105	Kidney	0.579162	0.560546	0.514976	0.403542	0.533754	0.323049	0.233317	0.514976	0.992537	1	1	2	5	NA	2	NA	red
ENSG00000093000	NUP50	M22	Not_DM	NA	NA	6	0.13613	Liver	0.25138	0.284133	0.278766	0.218229	0.201301	0.100222	0.141263	0.218229	1	1	1	2	5	6	NA	4	red
ENSG00000093009	CDC45	M22	DM	2	Developmental++	7	0.149255	Ovary	0.691775	0.750952	0.515728	0.47443	0.440152	0.307427	0.465928	0.47443	0.716418	1	1	2	5	6	3	NA	red
ENSG00000093010	COMT	M28	DM	1	Musculoskeletal	5	0.246804	Liver	0.280786	0.245718	0.283261	0.342218	0.289022	0.213681	0.257867	0.280786	1	6	2	4	6	5	NA	NA	tan
ENSG00000093072	CECR1	M20	DM	5	MultipleSystems	3	0.188882	Heart	0.51796	0.422779	0.221702	0.258434	0.407974	0.210639	0.252777	0.258434	1	1	3	NA	NA	3	NA	NA	pink
ENSG00000093134	VNN3	M3	Not_DM	NA	NA	1	1	Liver	NA	NA	NA	NA	0.589141	NA	NA	0.589141	0.156716	NA	NA	NA	NA	4	NA	NA	brown
ENSG00000093144	ECHDC1	M3	Not_DM	NA	NA	5	0.213286	Liver	0.232121	0.203411	0.249824	0.18424	0.278625	0.258076	0.194573	0.232121	1	5	1	NA	NA	5	2	NA	brown
ENSG00000093167	LRRFIP2	M29	Not_DM	NA	NA	5	0.297793	Heart	0.139969	0.195202	0.161763	0.171063	0.239857	0.220277	0.378	0.195202	1	NA	2	NA	4	1	3	4	turquoise
ENSG00000093183	SEC22C	M2	Not_DM	NA	NA	2	0.169145	Liver	0.10362	0.143176	0.236703	0.127916	0.367859	0.0782419	0.153367	0.143176	1	NA	NA	5	NA	6	NA	NA	blue
ENSG00000093217	XYLB	M3	Not_DM	NA	NA	4	0.73011	Liver	0.946957	0.839732	1	0.791668	0.306536	0.808816	0.959331	0.839732	0.440299	1	3	2	NA	NA	NA	NA	brown
ENSG00000094631	HDAC6	M3	DM	2	Developmental++	5	0.12598	Ovary	0.166827	0.0879777	0.157128	0.108197	0.157738	0.152994	0.128415	0.152994	1	4	NA	3	NA	5	3	3	brown
ENSG00000094661	OR1I1	NA	Not_DM	NA	NA	0	NA	Brain	NA	NA	NA	NA	NA	NA	NA	NA	0	NA	NA	NA	NA	NA	NA	NA	NA
ENSG00000094755	GABRP	M23	Not_DM	NA	NA	4	0.67767	Heart	1	NA	0.994953	NA	1	NA	0.926793	0.997477	0.0597015	1	NA	3	NA	2	NA	2	royalblue
ENSG00000094796	KRT31	M11	Not_DM	NA	NA	0	0.908025	Cerebellum	0.757223	0.754377	NA	NA	NA	NA	NA	0.7558	0.156716	NA	NA	NA	NA	NA	NA	NA	greenyellow
ENSG00000094804	CDC6	M22	DM	1	Developmental	7	0.16654	Brain	0.716602	0.785924	0.464218	0.442111	0.411376	0.214473	0.42827	0.442111	0.80597	NA	1	2	5	6	3	3	red
ENSG00000094841	UPRT	M2	Not_DM	NA	NA	5	0.0984284	Cerebellum	0.122914	0.226942	0.282495	0.192595	0.230452	0.252581	0.425704	0.230452	0.962687	NA	6	NA	NA	4	NA	1	blue
ENSG00000094880	CDC23	M22	Not_DM	NA	NA	6	0.067838	Kidney	0.307249	0.253065	0.198842	0.197651	0.180795	0.105795	0.209594	0.198842	1	1	3	2	5	NA	NA	1	red
ENSG00000094914	AAAS	M3	DM	4	Developmental++	2	0.0875339	Liver	0.179746	0.117236	0.16051	0.10123	0.141875	0.0847368	0.121969	0.121969	1	1	NA	NA	NA	6	NA	NA	brown
ENSG00000094916	CBX5	M10	Not_DM	NA	NA	7	0.12004	Brain	0.329701	0.270363	0.258997	0.174423	0.295442	0.25997	0.306706	0.270363	1	1	5	2	5	6	2	1	green
ENSG00000094963	FMO2	M24	Not_DM	NA	NA	5	0.856392	Heart	NA	1	0.740279	0.941818	0.968504	NA	0.958606	0.958606	0.134328	NA	2	NA	4	1	NA	5	saddlebrown
ENSG00000094975	SUCO	M22	DM	NA	NA	6	0.086887	Testis	0.302941	0.257855	0.30907	0.231972	0.318468	0.148055	0.257537	0.257855	1	8	5	2	1	6	NA	3	red
[truncated: 31,992 more rows]
