# Supplementary material for: Developmental Gene Expression Differences between Humans and Mammalian Models
Source: Cell Rep. 2020 Oct 27;33(4):108308. doi: 10.1016/j.celrep.2020.108308 (PMC7610014; doi:10.1016/j.celrep.2020.108308)
Supplement: Table S3. Comparison of Temporal Trajectories between Human Genes and Their Orthologs in Mouse, Rat, Rabbit, and Rhesus Macaque, Related to Figures 5 and 6 — Trajectories were called different when the adjusted probability of the orthologs being in the same cluster is ≤ 0.05. Only genes with dynamic temporal profiles were tested for trajectory differences. [file mmc4.xlsx]

## Sheet: Brain
Table S3A. Comparison of brain temporal trajectories between human genes and their orthologs in mouse, rat, rabbit, and rhesus macaque, Related to Figures 5 and 6. Trajectories were called different when the adjusted probability of the orthologs being in the same cluster is ≤ 0.05. Only genes with dynamic temporal profiles in the brain of humans and at least one of the other species were tested f…
Human_ID	Gene_symbol	Prob_MH	Mouse	Prob_RH	Rat	Prob_RabH	Rabbit	Prob_RheH	Rhesus
ENSG00000000003	TSPAN6	0.622231	Same	0.964097	Same	0.937826	Same	0.998174	Same
ENSG00000000457	SCYL3	NA	NA	0.019458	Different	NA	NA	NA	NA
ENSG00000000460	C1orf112	0.965805	Same	NA	NA	0.946064	Same	0.998174	Same
ENSG00000000938	FGR	NA	NA	NA	NA	0.935441	Same	0.998174	Same
ENSG00000001036	FUCA2	1.74e-05	Different	4.93e-05	Different	NA	NA	0.123729	Same
ENSG00000001084	GCLC	0.68332	Same	0.352229	Same	0.417731	Same	0.998174	Same
ENSG00000001167	NFYA	0.958868	Same	0.964097	Same	0.925496	Same	0.998174	Same
ENSG00000001460	STPG1	NA	NA	0.109846	Same	0.917182	Same	0.998174	Same
ENSG00000001461	NIPAL3	0.777761	Same	0.894398	Same	0.93456	Same	0.998174	Same
ENSG00000001561	ENPP4	0.958868	Same	0.959732	Same	0.935441	Same	0.998174	Same
ENSG00000001617	SEMA3F	0.958868	Same	0.964097	Same	0.927116	Same	0.998174	Same
ENSG00000001629	ANKIB1	0.0942453	Same	0.172508	Same	0.020782	Different	0.998174	Same
ENSG00000001631	KRIT1	0.87743	Same	0.691687	Same	0.805671	Same	0.539062	Same
ENSG00000002016	RAD52	0.159999	Same	0.891901	Same	NA	NA	0.998174	Same
ENSG00000002330	BAD	NA	NA	0.207531	Same	NA	NA	0.00811926	Different
ENSG00000002587	HS3ST1	0.821105	Same	0.838807	Same	0.917182	Same	NA	NA
ENSG00000002822	MAD1L1	0.1429	Same	0.167006	Same	0.163938	Same	NA	NA
ENSG00000002834	LASP1	0.958868	Same	0.870468	Same	0.933844	Same	0.998174	Same
ENSG00000002919	SNX11	NA	NA	0.569349	Same	0.82059	Same	0.998174	Same
ENSG00000002933	TMEM176A	0.958868	Same	0.454651	Same	NA	NA	NA	NA
ENSG00000003056	M6PR	0.958868	Same	NA	NA	0.942993	Same	0.998174	Same
ENSG00000003096	KLHL13	0.102654	Same	0.00847377	Different	0.00174888	Different	0.998174	Same
ENSG00000003147	ICA1	0.911934	Same	0.894398	Same	0.799281	Same	0.510705	Same
ENSG00000003249	DBNDD1	0.025731	Different	0.363589	Same	0.787291	Same	0.697725	Same
ENSG00000003436	TFPI	0.958868	Same	2.88e-07	Different	0.86463	Same	0.998174	Same
ENSG00000003756	RBM5	0.809922	Same	0.890851	Same	0.917182	Same	0.998174	Same
ENSG00000003987	MTMR7	0.958868	Same	0.958606	Same	0.935441	Same	NA	NA
ENSG00000003989	SLC7A2	0.000513261	Different	0.0226443	Different	0.0654111	Same	NA	NA
ENSG00000004059	ARF5	NA	NA	0.581923	Same	0.725321	Same	0.998174	Same
ENSG00000004139	SARM1	0.367982	Same	0.435141	Same	0.935441	Same	0.998174	Same
ENSG00000004142	POLDIP2	NA	NA	0.964097	Same	0.892203	Same	0.998174	Same
ENSG00000004455	AK2	0.959724	Same	0.964097	Same	NA	NA	0.0694529	Same
ENSG00000004468	CD38	0.0657376	Same	0.91786	Same	0.935441	Same	0.998174	Same
ENSG00000004487	KDM1A	0.958868	Same	0.787533	Same	0.926308	Same	0.998174	Same
ENSG00000004534	RBM6	0.254466	Same	0.0911167	Same	0.150935	Same	NA	NA
ENSG00000004660	CAMKK1	0.837439	Same	0.876704	Same	0.917182	Same	0.998174	Same
ENSG00000004700	RECQL	0.878725	Same	0.588373	Same	0.917182	Same	0.998174	Same
ENSG00000004766	VPS50	NA	NA	NA	NA	0.935441	Same	NA	NA
ENSG00000004776	HSPB6	NA	NA	0.964097	Same	0.947473	Same	0.998174	Same
ENSG00000004777	ARHGAP33	0.496765	Same	0.75072	Same	0.926308	Same	0.998174	Same
ENSG00000004779	NDUFAB1	0.0132681	Different	0.662235	Same	0.946064	Same	NA	NA
ENSG00000004799	PDK4	0.862597	Same	0.605114	Same	0.935441	Same	0.998174	Same
ENSG00000004848	ARX	0.271078	Same	NA	NA	0.73459	Same	0.998174	Same
ENSG00000004864	SLC25A13	0.883607	Same	0.873082	Same	NA	NA	0.229714	Same
ENSG00000004866	ST7	0.958868	Same	NA	NA	0.925496	Same	0.998174	Same
ENSG00000004897	CDC27	0.958868	Same	0.895721	Same	0.752115	Same	NA	NA
ENSG00000004939	SLC4A1	0.958868	Same	0.964097	Same	0.935441	Same	NA	NA
ENSG00000004961	HCCS	0.268646	Same	0.0118616	Different	9.86e-07	Different	0.998174	Same
ENSG00000004975	DVL2	0.958868	Same	0.964097	Same	0.946064	Same	NA	NA
ENSG00000005001	PRSS22	NA	NA	0.0468746	Different	NA	NA	NA	NA
ENSG00000005007	UPF1	0.549103	Same	0.563189	Same	NA	NA	NA	NA
ENSG00000005020	SKAP2	0.937093	Same	0.00013003	Different	0.933844	Same	0.998174	Same
ENSG00000005022	SLC25A5	0.103683	Same	0.736956	Same	NA	NA	0.998174	Same
ENSG00000005059	CCDC109B	1.04e-05	Different	NA	NA	9.31e-05	Different	NA	NA
ENSG00000005100	DHX33	0.755108	Same	0.925136	Same	0.179866	Same	NA	NA
ENSG00000005108	THSD7A	NA	NA	0.245991	Same	NA	NA	0.998174	Same
ENSG00000005156	LIG3	0.837036	Same	0.964097	Same	0.938386	Same	0.998174	Same
ENSG00000005175	RPAP3	0.545541	Same	NA	NA	0.668223	Same	NA	NA
ENSG00000005238	FAM214B	0.895457	Same	0.964097	Same	NA	NA	0.998174	Same
ENSG00000005243	COPZ2	1.51e-06	Different	6.32e-06	Different	NA	NA	0.998174	Same
ENSG00000005249	PRKAR2B	0.958868	Same	0.964097	Same	0.917182	Same	0.998174	Same
ENSG00000005339	CREBBP	0.489779	Same	0.918758	Same	0.935441	Same	0.998174	Same
ENSG00000005379	TSPOAP1	0.701329	Same	0.703641	Same	0.790753	Same	NA	NA
ENSG00000005436	GCFC2	0.877892	Same	0.89895	Same	0.935441	Same	NA	NA
ENSG00000005448	WDR54	1.16e-05	Different	NA	NA	NA	NA	0.998174	Same
ENSG00000005469	CROT	0.87446	Same	0.623172	Same	NA	NA	NA	NA
ENSG00000005483	KMT2E	0.563477	Same	0.601836	Same	0.917182	Same	0.998174	Same
ENSG00000005486	RHBDD2	0.959065	Same	0.853919	Same	NA	NA	0.998174	Same
ENSG00000005513	SOX8	0.87743	Same	0.900729	Same	NA	NA	NA	NA
ENSG00000005700	IBTK	0.400254	Same	0.964097	Same	NA	NA	0.998174	Same
ENSG00000005801	ZNF195	NA	NA	NA	NA	NA	NA	0.998174	Same
ENSG00000005812	FBXL3	0.535982	Same	NA	NA	0.917182	Same	NA	NA
ENSG00000005882	PDK2	0.909833	Same	0.894398	Same	0.922443	Same	0.998174	Same
ENSG00000005884	ITGA3	0.958868	Same	0.82016	Same	0.935441	Same	0.274155	Same
ENSG00000005893	LAMP2	0.959724	Same	0.297424	Same	0.571974	Same	0.998174	Same
ENSG00000005961	ITGA2B	0.632422	Same	0.532011	Same	0.666149	Same	0.374559	Same
ENSG00000006007	GDE1	0.889491	Same	0.612221	Same	0.917182	Same	0.998174	Same
ENSG00000006025	OSBPL7	0.895769	Same	0.894398	Same	0.935441	Same	NA	NA
ENSG00000006071	ABCC8	0.852546	Same	0.892692	Same	0.689685	Same	NA	NA
ENSG00000006116	CACNG3	0.954338	Same	0.927983	Same	0.928279	Same	0.998174	Same
ENSG00000006118	TMEM132A	0.659611	Same	0.271163	Same	0.852676	Same	NA	NA
ENSG00000006194	ZNF263	0.00180359	Different	0.000138104	Different	5.66e-05	Different	0.19923	Same
ENSG00000006210	CX3CL1	0.952087	Same	0.964097	Same	0.675571	Same	NA	NA
ENSG00000006282	SPATA20	NA	NA	0.000577624	Different	0.00489871	Different	0.998174	Same
ENSG00000006451	RALA	0.87743	Same	0.927376	Same	NA	NA	0.998174	Same
ENSG00000006453	BAIAP2L1	0.0295311	Different	0.964097	Same	0.781708	Same	NA	NA
ENSG00000006459	KDM7A	0.000502448	Different	NA	NA	NA	NA	NA	NA
ENSG00000006530	AGK	0.555462	Same	0.336497	Same	0.126553	Same	NA	NA
ENSG00000006576	PHTF2	0.701882	Same	0.752887	Same	0.898873	Same	0.467158	Same
ENSG00000006611	USH1C	NA	NA	NA	NA	0.946064	Same	0.452989	Same
ENSG00000006634	DBF4	0.965993	Same	0.965105	Same	0.946064	Same	NA	NA
ENSG00000006638	TBXA2R	NA	NA	4.09e-05	Different	NA	NA	NA	NA
ENSG00000006652	IFRD1	0.00126362	Different	0.00186351	Different	NA	NA	0.604176	Same
ENSG00000006695	COX10	0.00259475	Different	0.153214	Same	0.158296	Same	NA	NA
ENSG00000006704	GTF2IRD1	0.87743	Same	NA	NA	0.917182	Same	0.998174	Same
ENSG00000006715	VPS41	0.942213	Same	0.873082	Same	0.935441	Same	NA	NA
ENSG00000006740	ARHGAP44	0.87743	Same	0.894398	Same	0.917182	Same	0.998174	Same
ENSG00000006744	ELAC2	0.873174	Same	0.964097	Same	NA	NA	NA	NA
ENSG00000006756	ARSD	NA	NA	NA	NA	NA	NA	0.03752	Different
ENSG00000006757	PNPLA4	NA	NA	0.00491443	Different	NA	NA	NA	NA
ENSG00000007001	UPP2	0.879216	Same	NA	NA	NA	NA	NA	NA
ENSG00000007047	MARK4	0.734347	Same	0.857253	Same	0.39329	Same	0.00842945	Different
ENSG00000007062	PROM1	0.709459	Same	0.857734	Same	0.935441	Same	0.998174	Same
ENSG00000007080	CCDC124	NA	NA	0.964097	Same	NA	NA	0.0847866	Same
ENSG00000007168	PAFAH1B1	0.812994	Same	0.964097	Same	NA	NA	NA	NA
ENSG00000007202	KIAA0100	0.0953064	Same	0.0650166	Same	0.00386753	Different	NA	NA
ENSG00000007237	GAS7	0.958868	Same	0.964097	Same	0.933844	Same	NA	NA
ENSG00000007255	TRAPPC6A	0.0546427	Same	NA	NA	NA	NA	0.998174	Same
ENSG00000007264	MATK	0.728814	Same	0.699362	Same	NA	NA	0.123025	Same
ENSG00000007341	ST7L	3.69e-09	Different	2.54e-08	Different	NA	NA	NA	NA
ENSG00000007372	PAX6	0.958868	Same	0.964097	Same	0.94457	Same	NA	NA
ENSG00000007392	LUC7L	0.890545	Same	0.569349	Same	0.925496	Same	0.998174	Same
ENSG00000007516	BAIAP3	0.614136	Same	0.515156	Same	NA	NA	0.998174	Same
ENSG00000007545	CRAMP1	0.68332	Same	0.260818	Same	NA	NA	0.998174	Same
ENSG00000007866	TEAD3	0.883344	Same	0.923662	Same	0.922443	Same	NA	NA
ENSG00000007968	E2F2	0.958932	Same	0.964097	Same	0.946064	Same	NA	NA
ENSG00000008056	SYN1	0.958868	Same	0.964097	Same	0.925496	Same	NA	NA
ENSG00000008083	JARID2	0.958868	Same	0.964097	Same	0.935441	Same	0.998174	Same
ENSG00000008118	CAMK1G	0.0498621	Different	0.0385259	Different	0.93008	Same	0.998174	Same
ENSG00000008130	NADK	0.830416	Same	0.000438512	Different	0.925496	Same	0.998174	Same
ENSG00000008196	TFAP2B	0.877892	Same	0.891656	Same	NA	NA	NA	NA
ENSG00000008256	CYTH3	0.197318	Same	0.430303	Same	NA	NA	0.451943	Same
ENSG00000008277	ADAM22	0.753113	Same	0.702862	Same	0.756636	Same	NA	NA
ENSG00000008283	CYB561	0.719754	Same	0.924644	Same	0.758696	Same	NA	NA
ENSG00000008300	CELSR3	0.254466	Same	NA	NA	0.94457	Same	0.998174	Same
ENSG00000008311	AASS	0.00192045	Different	0.000923036	Different	0.935441	Same	NA	NA
ENSG00000008394	MGST1	NA	NA	NA	NA	0.601539	Same	0.998174	Same
ENSG00000008405	CRY1	0.166862	Same	0.341454	Same	0.164496	Same	0.998174	Same
ENSG00000008441	NFIX	0.931824	Same	0.90642	Same	0.917182	Same	NA	NA
ENSG00000008513	ST3GAL1	0.958234	Same	0.964097	Same	0.93008	Same	0.998174	Same
ENSG00000008516	MMP25	NA	NA	NA	NA	NA	NA	0.998174	Same
ENSG00000008710	PKD1	0.941247	Same	0.964097	Same	0.935441	Same	NA	NA
ENSG00000008735	MAPK8IP2	0.958868	Same	0.964097	Same	0.935441	Same	0.0096432	Different
ENSG00000008838	MED24	NA	NA	0.209652	Same	NA	NA	NA	NA
ENSG00000008853	RHOBTB2	0.836211	Same	0.696509	Same	0.0152835	Different	NA	NA
ENSG00000008869	HEATR5B	0.0622094	Same	0.471598	Same	0.45217	Same	0.998174	Same
ENSG00000008952	SEC62	0.788106	Same	0.830043	Same	0.917182	Same	0.998174	Same
ENSG00000008988	RPS20	0.866736	Same	NA	NA	NA	NA	NA	NA
ENSG00000009307	CSDE1	0.49463	Same	NA	NA	0.502529	Same	0.998174	Same
ENSG00000009413	REV3L	0.688639	Same	0.594764	Same	0.917182	Same	0.998174	Same
ENSG00000009709	PAX7	0.883344	Same	0.862431	Same	NA	NA	NA	NA
ENSG00000009830	POMT2	NA	NA	0.907157	Same	0.00041944	Different	0.998174	Same
ENSG00000009844	VTA1	0.214197	Same	0.836964	Same	0.917182	Same	0.998174	Same
ENSG00000009950	MLXIPL	0.797482	Same	NA	NA	0.928084	Same	NA	NA
ENSG00000009954	BAZ1B	0.959065	Same	0.964097	Same	0.938495	Same	0.998174	Same
ENSG00000010017	RANBP9	0.87743	Same	0.892692	Same	0.917182	Same	0.998174	Same
ENSG00000010072	SPRTN	0.000971614	Different	0.883222	Same	0.917182	Same	0.229906	Same
ENSG00000010219	DYRK4	NA	NA	NA	NA	NA	NA	0.998174	Same
ENSG00000010244	ZNF207	0.828819	Same	0.721676	Same	0.873777	Same	0.998174	Same
ENSG00000010256	UQCRC1	0.923309	Same	0.940154	Same	0.929064	Same	0.998174	Same
ENSG00000010270	STARD3NL	NA	NA	NA	NA	0.0167499	Different	NA	NA
ENSG00000010278	CD9	0.803669	Same	0.93459	Same	0.925496	Same	NA	NA
ENSG00000010282	HHATL	0.958868	Same	0.965387	Same	0.937695	Same	0.998174	Same
ENSG00000010292	NCAPD2	0.968545	Same	NA	NA	0.955211	Same	0.998174	Same
ENSG00000010295	IFFO1	0.896251	Same	0.891901	Same	0.935441	Same	0.998174	Same
ENSG00000010310	GIPR	0.00321051	Different	0.00418468	Different	NA	NA	NA	NA
ENSG00000010319	SEMA3G	0.00194973	Different	0.964097	Same	0.829398	Same	NA	NA
ENSG00000010539	ZNF200	NA	NA	NA	NA	0.919679	Same	0.998174	Same
ENSG00000010610	CD4	0.958868	Same	0.289208	Same	NA	NA	NA	NA
ENSG00000010626	LRRC23	NA	NA	NA	NA	1.26e-06	Different	0.998174	Same
ENSG00000010810	FYN	0.958868	Same	0.964097	Same	0.93456	Same	0.998174	Same
ENSG00000010818	HIVEP2	0.958868	Same	0.964097	Same	0.925496	Same	NA	NA
ENSG00000010932	FMO1	0.292707	Same	0.282205	Same	0.771879	Same	NA	NA
ENSG00000011007	TCEB3	0.38246	Same	0.222298	Same	0.553552	Same	0.998174	Same
ENSG00000011009	LYPLA2	NA	NA	0.149003	Same	0.0558212	Same	0.283882	Same
ENSG00000011028	MRC2	0.964084	Same	0.964097	Same	0.528535	Same	0.998174	Same
ENSG00000011083	SLC6A7	0.958868	Same	0.964097	Same	0.935441	Same	0.998174	Same
ENSG00000011114	BTBD7	0.877892	Same	0.776413	Same	0.798919	Same	NA	NA
ENSG00000011132	APBA3	7.07e-06	Different	0.000651624	Different	NA	NA	NA	NA
ENSG00000011143	MKS1	0.958868	Same	0.964097	Same	0.917182	Same	NA	NA
ENSG00000011243	AKAP8L	0.0199131	Different	0.011346	Different	0.00221858	Different	NA	NA
ENSG00000011258	MBTD1	0.740646	Same	0.757772	Same	0.829398	Same	0.998174	Same
ENSG00000011260	UTP18	0.581594	Same	0.894398	Same	NA	NA	NA	NA
ENSG00000011275	RNF216	0.758962	Same	0.410455	Same	0.112198	Same	0.34278	Same
ENSG00000011295	TTC19	0.809519	Same	0.91809	Same	NA	NA	NA	NA
ENSG00000011304	PTBP1	0.964084	Same	NA	NA	NA	NA	0.998174	Same
ENSG00000011332	DPF1	0.876514	Same	0.964097	Same	0.399865	Same	0.169184	Same
ENSG00000011347	SYT7	0.958868	Same	0.964097	Same	0.93347	Same	0.998174	Same
ENSG00000011376	LARS2	NA	NA	0.506625	Same	0.00990069	Different	NA	NA
ENSG00000011405	PIK3C2A	0.647062	Same	0.651549	Same	1.89e-05	Different	NA	NA
ENSG00000011422	PLAUR	NA	NA	1.76e-08	Different	NA	NA	NA	NA
ENSG00000011426	ANLN	0.8652	Same	NA	NA	0.126984	Same	0.934991	Same
ENSG00000011451	WIZ	0.132603	Same	0.108184	Same	0.286988	Same	0.998174	Same
ENSG00000011600	TYROBP	0.521144	Same	0.459869	Same	0.944629	Same	0.998174	Same
ENSG00000011638	TMEM159	2.81e-08	Different	NA	NA	0.917182	Same	0.998174	Same
ENSG00000011677	GABRA3	0.958868	Same	NA	NA	0.922481	Same	0.0826319	Same
ENSG00000012048	BRCA1	0.964084	Same	0.964097	Same	0.946064	Same	0.0184653	Different
ENSG00000012124	CD22	NA	NA	NA	NA	NA	NA	0.998174	Same
ENSG00000012174	MBTPS2	0.00204234	Different	0.0204954	Different	0.0286451	Different	NA	NA
ENSG00000012779	ALOX5	NA	NA	0.966066	Same	0.1799	Same	0.998174	Same
ENSG00000012822	CALCOCO1	0.87743	Same	NA	NA	0.93347	Same	0.998174	Same
ENSG00000013016	EHD3	0.958868	Same	0.964097	Same	0.935441	Same	0.998174	Same
ENSG00000013288	MAN2B2	0.931824	Same	NA	NA	0.790753	Same	0.998174	Same
ENSG00000013293	SLC7A14	0.958868	Same	0.964097	Same	0.929593	Same	0.998174	Same
ENSG00000013297	CLDN11	0.880256	Same	0.899381	Same	0.919737	Same	0.998174	Same
ENSG00000013364	MVP	0.958868	Same	0.964097	Same	0.935441	Same	0.467158	Same
ENSG00000013374	NUB1	5.97e-06	Different	0.000122117	Different	0.000138652	Different	0.998174	Same
ENSG00000013375	PGM3	0.937093	Same	0.0806315	Same	NA	NA	0.676458	Same
ENSG00000013392	RWDD2A	0.692949	Same	0.964097	Same	NA	NA	0.274607	Same
ENSG00000013441	CLK1	NA	NA	NA	NA	0.894075	Same	NA	NA
ENSG00000013503	POLR3B	NA	NA	NA	NA	0.916072	Same	NA	NA
ENSG00000013523	ANGEL1	0.504968	Same	0.717721	Same	0.000156591	Different	0.378522	Same
ENSG00000013561	RNF14	0.958868	Same	0.964097	Same	0.93347	Same	NA	NA
ENSG00000013563	DNASE1L1	NA	NA	NA	NA	0.94457	Same	0.998174	Same
ENSG00000013573	DDX11	0.964084	Same	NA	NA	0.946064	Same	0.0120911	Different
ENSG00000013583	HEBP1	0.918073	Same	0.838229	Same	0.188811	Same	0.998174	Same
ENSG00000013810	TACC3	0.965805	Same	0.964097	Same	NA	NA	NA	NA
ENSG00000014138	POLA2	0.958868	Same	0.964097	Same	0.940539	Same	0.998174	Same
ENSG00000014164	ZC3H3	0.00246207	Different	0.0110241	Different	NA	NA	NA	NA
ENSG00000014216	CAPN1	0.169994	Same	0.46408	Same	0.579063	Same	NA	NA
ENSG00000014641	MDH1	0.964084	Same	0.964097	Same	0.933844	Same	0.998174	Same
ENSG00000014824	SLC30A9	0.873671	Same	0.872733	Same	0.917182	Same	NA	NA
ENSG00000014919	COX15	0.367407	Same	0.0157707	Different	NA	NA	NA	NA
ENSG00000015133	CCDC88C	0.900009	Same	0.899437	Same	NA	NA	0.998174	Same
ENSG00000015171	ZMYND11	0.941703	Same	0.888056	Same	0.919737	Same	0.998174	Same
ENSG00000015285	WAS	NA	NA	NA	NA	0.946064	Same	0.998174	Same
ENSG00000015413	DPEP1	0.000291458	Different	NA	NA	NA	NA	NA	NA
ENSG00000015475	BID	0.68726	Same	0.38748	Same	NA	NA	0.998174	Same
ENSG00000015532	XYLT2	0.156433	Same	0.928762	Same	0.917182	Same	0.998174	Same
ENSG00000015592	STMN4	0.847315	Same	NA	NA	0.922871	Same	0.444987	Same
ENSG00000015676	NUDCD3	0.746808	Same	NA	NA	0.917182	Same	0.998174	Same
ENSG00000016391	CHDH	0.487704	Same	NA	NA	0.769969	Same	NA	NA
ENSG00000017427	IGF1	NA	NA	NA	NA	0.617203	Same	0.141298	Same
ENSG00000017483	SLC38A5	0.191861	Same	0.147048	Same	0.760856	Same	0.998174	Same
ENSG00000017797	RALBP1	0.87743	Same	NA	NA	0.872417	Same	NA	NA
ENSG00000018189	RUFY3	0.958868	Same	0.964097	Same	0.935441	Same	0.998174	Same
ENSG00000018236	CNTN1	0.958868	Same	0.964097	Same	0.935441	Same	NA	NA
ENSG00000018280	SLC11A1	NA	NA	0.428753	Same	NA	NA	0.998174	Same
ENSG00000018408	WWTR1	0.716861	Same	0.836532	Same	0.917301	Same	NA	NA
ENSG00000018510	AGPS	0.171025	Same	0.899344	Same	0.00570772	Different	0.998174	Same
ENSG00000018625	ATP1A2	0.947308	Same	0.934597	Same	0.917182	Same	0.998174	Same
ENSG00000018699	TTC27	0.027735	Different	0.200058	Same	0.917182	Same	0.998174	Same
ENSG00000019485	PRDM11	0.000968354	Different	NA	NA	NA	NA	NA	NA
ENSG00000019505	SYT13	0.938704	Same	0.964097	Same	0.935441	Same	0.101029	Same
ENSG00000019549	SNAI2	0.817783	Same	0.892692	Same	0.928279	Same	0.998174	Same
ENSG00000019582	CD74	0.958868	Same	0.964097	Same	0.935441	Same	0.998174	Same
ENSG00000020129	NCDN	0.87743	Same	0.892692	Same	0.917301	Same	0.998174	Same
ENSG00000020181	ADGRA2	0.706529	Same	0.894398	Same	NA	NA	NA	NA
ENSG00000020256	ZFP64	0.895207	Same	0.918758	Same	0.923143	Same	0.998174	Same
ENSG00000020426	MNAT1	0.103856	Same	0.0988356	Same	0.937826	Same	0.998174	Same
ENSG00000020922	MRE11A	0.958868	Same	0.772684	Same	0.939687	Same	NA	NA
ENSG00000021300	PLEKHB1	0.958868	Same	0.964097	Same	0.935441	Same	0.998174	Same
ENSG00000021355	SERPINB1	NA	NA	NA	NA	0.152878	Same	NA	NA
ENSG00000021574	SPAST	0.913986	Same	0.698348	Same	0.779961	Same	0.998174	Same
ENSG00000021645	NRXN3	0.744514	Same	0.70678	Same	0.812153	Same	NA	NA
ENSG00000021762	OSBPL5	0.952387	Same	0.927727	Same	NA	NA	0.998174	Same
ENSG00000021776	AQR	0.958868	Same	0.964097	Same	0.917182	Same	0.0234784	Different
ENSG00000021826	CPS1	NA	NA	2.47e-06	Different	8.4e-07	Different	NA	NA
ENSG00000022267	FHL1	NA	NA	NA	NA	0.931821	Same	0.280464	Same
ENSG00000022277	RTFDC1	0.958868	Same	6.54e-09	Different	0.935441	Same	0.998174	Same
ENSG00000022355	GABRA1	0.873671	Same	0.857734	Same	0.799714	Same	0.998174	Same
ENSG00000022567	SLC45A4	0.930929	Same	0.964097	Same	0.946064	Same	0.998174	Same
ENSG00000022840	RNF10	8.37e-06	Different	0.000281075	Different	0.25705	Same	NA	NA
ENSG00000022976	ZNF839	0.125297	Same	0.18417	Same	0.86463	Same	NA	NA
ENSG00000023041	ZDHHC6	0.890928	Same	0.859446	Same	0.917182	Same	0.0683369	Same
ENSG00000023171	GRAMD1B	0.958954	Same	NA	NA	0.935441	Same	NA	NA
ENSG00000023228	NDUFS1	0.958868	Same	0.569349	Same	0.94457	Same	0.998174	Same
ENSG00000023318	ERP44	0.000266235	Different	0.00124975	Different	NA	NA	NA	NA
ENSG00000023330	ALAS1	0.873671	Same	NA	NA	NA	NA	0.998174	Same
ENSG00000023572	GLRX2	0.367407	Same	0.641939	Same	0.067636	Same	0.998174	Same
ENSG00000023608	SNAPC1	2.21e-06	Different	0.835685	Same	3.26e-07	Different	0.998174	Same
ENSG00000023697	DERA	0.958868	Same	0.172389	Same	0.196724	Same	NA	NA
ENSG00000023734	STRAP	0.821105	Same	NA	NA	0.933844	Same	NA	NA
ENSG00000023892	DEF6	0.000439612	Different	NA	NA	0.898756	Same	0.998174	Same
ENSG00000023902	PLEKHO1	0.0554025	Same	0.0634423	Same	0.101942	Same	NA	NA
ENSG00000024422	EHD2	7.15e-07	Different	NA	NA	NA	NA	NA	NA
ENSG00000024526	DEPDC1	0.968305	Same	0.964097	Same	NA	NA	NA	NA
ENSG00000024862	CCDC28A	0.958868	Same	NA	NA	0.935441	Same	0.998174	Same
ENSG00000025039	RRAGD	0.00625503	Different	0.76155	Same	0.001674	Different	0.998174	Same
ENSG00000025156	HSF2	0.336959	Same	0.964097	Same	0.0454419	Different	0.998174	Same
ENSG00000025293	PHF20	NA	NA	0.894398	Same	0.314376	Same	0.998174	Same
ENSG00000025423	HSD17B6	NA	NA	NA	NA	NA	NA	0.998174	Same
ENSG00000025434	NR1H3	0.867198	Same	0.646881	Same	0.917301	Same	NA	NA
ENSG00000025770	NCAPH2	NA	NA	0.016063	Different	0.0586648	Same	NA	NA
ENSG00000025772	TOMM34	0.68726	Same	0.916328	Same	0.898873	Same	0.998174	Same
ENSG00000025796	SEC63	0.158891	Same	0.0107396	Different	NA	NA	0.998174	Same
ENSG00000026025	VIM	0.958868	Same	0.964097	Same	0.935441	Same	0.998174	Same
ENSG00000026103	FAS	NA	NA	NA	NA	0.770045	Same	NA	NA
ENSG00000026508	CD44	NA	NA	0.894398	Same	0.925496	Same	0.998174	Same
ENSG00000026559	KCNG1	0.932931	Same	NA	NA	0.927116	Same	NA	NA
ENSG00000026950	BTN3A1	NA	NA	NA	NA	NA	NA	0.998174	Same
ENSG00000027001	MIPEP	0.171629	Same	0.0175562	Different	2.58e-05	Different	0.998174	Same
ENSG00000027697	IFNGR1	0.274311	Same	0.492768	Same	0.935441	Same	NA	NA
ENSG00000028116	VRK2	0.900009	Same	0.918758	Same	0.919368	Same	0.160156	Same
ENSG00000028203	VEZT	0.0587526	Same	0.150454	Same	0.917182	Same	0.998174	Same
ENSG00000028277	POU2F2	0.958868	Same	NA	NA	0.772034	Same	0.998174	Same
ENSG00000028310	BRD9	0.000475694	Different	0.793578	Same	0.917182	Same	0.998174	Same
ENSG00000029363	BCLAF1	0.945886	Same	NA	NA	NA	NA	0.998174	Same
ENSG00000029639	TFB1M	0.918322	Same	NA	NA	0.520823	Same	0.998174	Same
ENSG00000029993	HMGB3	NA	NA	NA	NA	NA	NA	0.998174	Same
ENSG00000030066	NUP160	0.917687	Same	0.922962	Same	0.919737	Same	0.998174	Same
ENSG00000030110	BAK1	0.158047	Same	0.334071	Same	0.935441	Same	0.998174	Same
ENSG00000030419	IKZF2	0.937093	Same	0.907157	Same	0.646673	Same	NA	NA
ENSG00000031691	CENPQ	0.961437	Same	NA	NA	NA	NA	NA	NA
ENSG00000031698	SARS	NA	NA	0.004978	Different	0.917182	Same	0.998174	Same
ENSG00000032219	ARID4A	0.0307356	Different	0.0354921	Different	NA	NA	0.998174	Same
ENSG00000032389	TSSC1	0.87743	Same	0.569349	Same	0.52681	Same	0.998174	Same
ENSG00000032444	PNPLA6	0.414481	Same	0.166099	Same	0.329455	Same	NA	NA
ENSG00000032742	IFT88	0.00182591	Different	6.54e-09	Different	NA	NA	NA	NA
ENSG00000033030	ZCCHC8	0.877892	Same	0.963719	Same	0.917301	Same	0.998174	Same
ENSG00000033050	ABCF2	0.152852	Same	0.028937	Different	0.721146	Same	0.998174	Same
ENSG00000033122	LRRC7	0.518547	Same	0.793756	Same	NA	NA	0.998174	Same
ENSG00000033178	UBA6	0.0932808	Same	0.170571	Same	0.935441	Same	0.998174	Same
ENSG00000033627	ATP6V0A1	0.929527	Same	0.924644	Same	0.919737	Same	0.998174	Same
ENSG00000033800	PIAS1	0.000459168	Different	0.574058	Same	NA	NA	NA	NA
ENSG00000033867	SLC4A7	0.881825	Same	0.891901	Same	0.901846	Same	0.998174	Same
ENSG00000034053	APBA2	0.887653	Same	0.862431	Same	0.917182	Same	0.998174	Same
ENSG00000034239	EFCAB1	NA	NA	NA	NA	NA	NA	0.499525	Same
ENSG00000034510	TMSB10	0.0150047	Different	NA	NA	0.0999013	Same	0.998174	Same
ENSG00000034533	ASTE1	0.430116	Same	0.856726	Same	0.573018	Same	NA	NA
ENSG00000034677	RNF19A	0.741564	Same	0.532968	Same	0.922036	Same	0.537617	Same
ENSG00000034713	GABARAPL2	0.55525	Same	NA	NA	0.935441	Same	0.998174	Same
ENSG00000035141	FAM136A	NA	NA	0.463457	Same	0.64318	Same	NA	NA
ENSG00000035403	VCL	0.958868	Same	0.158663	Same	0.935441	Same	NA	NA
ENSG00000035499	DEPDC1B	0.958868	Same	0.964097	Same	0.946064	Same	0.998174	Same
ENSG00000035681	NSMAF	NA	NA	0.623172	Same	0.0609307	Same	0.0111988	Different
ENSG00000035862	TIMP2	0.958248	Same	0.964097	Same	NA	NA	0.998174	Same
ENSG00000035928	RFC1	0.85958	Same	0.314928	Same	0.935441	Same	NA	NA
ENSG00000036257	CUL3	0.0284708	Different	0.00310641	Different	NA	NA	NA	NA
ENSG00000036448	MYOM2	NA	NA	NA	NA	0.935441	Same	0.998174	Same
ENSG00000036530	CYP46A1	0.958868	Same	0.894398	Same	0.859789	Same	0.998174	Same
ENSG00000036549	ZZZ3	0.907653	Same	0.907157	Same	0.917182	Same	0.117168	Same
ENSG00000036672	USP2	0.963678	Same	0.964097	Same	0.934749	Same	0.998174	Same
ENSG00000037042	TUBG2	0.67958	Same	0.621951	Same	0.823986	Same	NA	NA
ENSG00000037280	FLT4	0.958868	Same	0.880841	Same	0.931821	Same	NA	NA
ENSG00000037474	NSUN2	0.58328	Same	0.910743	Same	0.922443	Same	NA	NA
ENSG00000037637	FBXO42	0.430299	Same	0.0338258	Different	0.925496	Same	0.998174	Same
ENSG00000037749	MFAP3	0.931824	Same	0.964097	Same	0.931832	Same	0.998174	Same
ENSG00000037897	METTL1	0.504564	Same	0.492982	Same	0.925496	Same	0.998174	Same
ENSG00000038274	MAT2B	0.890928	Same	0.249706	Same	0.919737	Same	0.998174	Same
ENSG00000038358	EDC4	0.651285	Same	NA	NA	0.917182	Same	NA	NA
ENSG00000038382	TRIO	0.418346	Same	0.67591	Same	0.928279	Same	NA	NA
ENSG00000038427	VCAN	0.944213	Same	0.964097	Same	0.917182	Same	0.998174	Same
ENSG00000039068	CDH1	0.486273	Same	0.894398	Same	NA	NA	NA	NA
ENSG00000039123	SKIV2L2	0.87743	Same	NA	NA	0.917182	Same	NA	NA
ENSG00000039560	RAI14	0.542153	Same	0.643125	Same	0.898089	Same	0.998174	Same
ENSG00000039650	PNKP	NA	NA	0.47506	Same	NA	NA	0.585138	Same
ENSG00000040275	SPDL1	0.964084	Same	0.964097	Same	0.94457	Same	0.183305	Same
ENSG00000040531	CTNS	9.23e-06	Different	0.0445962	Different	NA	NA	NA	NA
ENSG00000040608	RTN4R	0.367407	Same	0.351582	Same	NA	NA	0.0491512	Different
ENSG00000040731	CDH10	0.584906	Same	0.474027	Same	0.318747	Same	0.220618	Same
ENSG00000040933	INPP4A	0.958868	Same	0.964097	Same	0.935441	Same	NA	NA
ENSG00000041353	RAB27B	0.958868	Same	0.964097	Same	0.941446	Same	NA	NA
ENSG00000041357	PSMA4	0.873671	Same	0.895721	Same	0.908185	Same	0.998174	Same
ENSG00000041515	MYO16	0.958868	Same	0.964097	Same	NA	NA	0.998174	Same
ENSG00000041802	LSG1	0.958868	Same	0.964097	Same	0.650958	Same	0.135302	Same
ENSG00000041880	PARP3	0.958954	Same	0.963828	Same	0.946064	Same	0.998174	Same
ENSG00000041982	TNC	0.206399	Same	NA	NA	0.338387	Same	0.998174	Same
ENSG00000042062	FAM65C	0.783806	Same	NA	NA	NA	NA	NA	NA
ENSG00000042088	TDP1	0.958868	Same	0.964097	Same	0.935441	Same	NA	NA
ENSG00000042286	AIFM2	0.784221	Same	NA	NA	0.935441	Same	0.998174	Same
ENSG00000042429	MED17	0.0717858	Same	0.509107	Same	0.451353	Same	0.998174	Same
ENSG00000042445	RETSAT	0.958868	Same	0.964097	Same	0.946064	Same	NA	NA
ENSG00000042753	AP2S1	0.426831	Same	0.150577	Same	NA	NA	0.998174	Same
ENSG00000043039	BARX2	0.770235	Same	0.924323	Same	NA	NA	0.0164415	Different
ENSG00000043143	JADE2	0.876514	Same	0.890469	Same	0.926308	Same	0.998174	Same
ENSG00000043355	ZIC2	0.731617	Same	NA	NA	0.94457	Same	NA	NA
ENSG00000043462	LCP2	0.958868	Same	0.927861	Same	0.94457	Same	NA	NA
ENSG00000043514	TRIT1	0.240293	Same	0.537874	Same	0.917182	Same	NA	NA
ENSG00000043591	ADRB1	0.8652	Same	0.924644	Same	0.909757	Same	NA	NA
ENSG00000044090	CUL7	0.658104	Same	NA	NA	0.917182	Same	0.998174	Same
ENSG00000044115	CTNNA1	0.882836	Same	0.88129	Same	0.915238	Same	NA	NA
ENSG00000044446	PHKA2	2.08e-07	Different	0.349638	Same	NA	NA	NA	NA
ENSG00000044459	CNTLN	0.628084	Same	NA	NA	0.935441	Same	0.998174	Same
ENSG00000044524	EPHA3	0.87743	Same	0.870527	Same	0.919121	Same	0.998174	Same
ENSG00000044574	HSPA5	0.943275	Same	0.916328	Same	0.935349	Same	0.998174	Same
ENSG00000046604	DSG2	NA	NA	0.350242	Same	0.935441	Same	0.736288	Same
ENSG00000046647	GEMIN8	1.38e-08	Different	1.51e-07	Different	0.00113444	Different	0.998174	Same
ENSG00000046651	OFD1	0.918124	Same	0.946376	Same	0.917182	Same	NA	NA
ENSG00000046653	GPM6B	0.958868	Same	0.964097	Same	NA	NA	NA	NA
ENSG00000047188	YTHDC2	NA	NA	4.01e-08	Different	NA	NA	NA	NA
ENSG00000047230	CTPS2	4.92e-06	Different	0.000460727	Different	0.893374	Same	0.998174	Same
ENSG00000047249	ATP6V1H	0.87743	Same	0.686916	Same	0.82059	Same	0.998174	Same
ENSG00000047315	POLR2B	0.0703248	Same	0.0509887	Same	0.935441	Same	0.790088	Same
ENSG00000047365	ARAP2	0.877892	Same	NA	NA	0.925496	Same	NA	NA
ENSG00000047410	TPR	0.958868	Same	0.964097	Same	0.926308	Same	NA	NA
ENSG00000047578	KIAA0556	1.48e-06	Different	0.797768	Same	NA	NA	NA	NA
ENSG00000047579	DTNBP1	0.958868	Same	0.0224402	Different	NA	NA	0.998174	Same
ENSG00000047597	XK	0.958868	Same	0.964097	Same	NA	NA	NA	NA
ENSG00000047617	ANO2	0.000132579	Different	NA	NA	NA	NA	NA	NA
ENSG00000047644	WWC3	NA	NA	0.000671824	Different	NA	NA	0.998174	Same
ENSG00000047662	FAM184B	0.367407	Same	0.529443	Same	0.917182	Same	0.998174	Same
ENSG00000047849	MAP4	0.958868	Same	NA	NA	0.933197	Same	0.0260299	Different
ENSG00000048028	USP28	0.267263	Same	0.964097	Same	0.323414	Same	0.998174	Same
ENSG00000048342	CC2D2A	4.97e-06	Different	NA	NA	0.772034	Same	0.998174	Same
ENSG00000048392	RRM2B	0.725179	Same	0.854597	Same	0.917182	Same	0.998174	Same
ENSG00000048405	ZNF800	0.176258	Same	0.375478	Same	0.41734	Same	NA	NA
ENSG00000048471	SNX29	0.116257	Same	0.398381	Same	0.183874	Same	0.998174	Same
ENSG00000048540	LMO3	0.883344	Same	0.908892	Same	0.918354	Same	NA	NA
ENSG00000048649	RSF1	0.559698	Same	0.880507	Same	0.935441	Same	0.998174	Same
ENSG00000048740	CELF2	0.958868	Same	0.964097	Same	0.303632	Same	0.998174	Same
ENSG00000048828	FAM120A	0.666801	Same	0.666089	Same	0.917301	Same	NA	NA
ENSG00000048991	R3HDM1	0.856029	Same	0.964097	Same	0.586507	Same	0.00850446	Different
ENSG00000049167	ERCC8	0.873671	Same	0.000545667	Different	0.896191	Same	0.998174	Same
ENSG00000049192	ADAMTS6	0.946609	Same	0.964097	Same	0.935441	Same	0.998174	Same
ENSG00000049239	H6PD	NA	NA	3.23e-05	Different	0.935441	Same	0.998174	Same
ENSG00000049245	VAMP3	0.0113476	Different	0.054041	Same	0.30771	Same	0.998174	Same
ENSG00000049246	PER3	0.878678	Same	0.893485	Same	NA	NA	NA	NA
ENSG00000049323	LTBP1	0.958868	Same	0.964097	Same	0.935441	Same	0.998174	Same
ENSG00000049449	RCN1	0.407173	Same	0.903977	Same	0.507454	Same	NA	NA
ENSG00000049541	RFC2	0.958868	Same	0.964097	Same	0.922481	Same	0.998174	Same
ENSG00000049618	ARID1B	0.0180725	Different	0.0999877	Same	0.935441	Same	0.998174	Same
ENSG00000049759	NEDD4L	0.88797	Same	0.964097	Same	0.923143	Same	NA	NA
ENSG00000049769	PPP1R3F	0.567174	Same	NA	NA	0.935441	Same	0.998174	Same
ENSG00000049860	HEXB	0.723007	Same	0.795777	Same	0.799014	Same	0.998174	Same
ENSG00000049883	PTCD2	0.917413	Same	0.953555	Same	0.301203	Same	NA	NA
ENSG00000050030	KIAA2022	0.897801	Same	0.964097	Same	0.919737	Same	0.998174	Same
ENSG00000050165	DKK3	0.873671	Same	0.799711	Same	0.917182	Same	0.509635	Same
ENSG00000050344	NFE2L3	0.0137692	Different	0.0657195	Same	0.021985	Different	0.998174	Same
ENSG00000050426	LETMD1	0.958868	Same	NA	NA	NA	NA	0.998174	Same
ENSG00000050748	MAPK9	0.818145	Same	0.783645	Same	0.852381	Same	0.998174	Same
ENSG00000050767	COL23A1	0.0196845	Different	NA	NA	NA	NA	0.998174	Same
ENSG00000051108	HERPUD1	0.824712	Same	0.888056	Same	0.917182	Same	0.998174	Same
ENSG00000051128	HOMER3	0.617075	Same	0.64933	Same	NA	NA	NA	NA
ENSG00000051180	RAD51	0.965805	Same	0.964097	Same	0.946064	Same	0.998174	Same
ENSG00000051341	POLQ	0.964084	Same	0.965808	Same	0.948206	Same	0.998174	Same
ENSG00000051382	PIK3CB	0.880256	Same	NA	NA	0.921853	Same	0.998174	Same
ENSG00000051620	HEBP2	0.0122407	Different	NA	NA	2.25e-07	Different	0.998174	Same
ENSG00000051825	MPHOSPH9	0.719142	Same	0.964097	Same	NA	NA	NA	NA
ENSG00000052126	PLEKHA5	NA	NA	0.00590614	Different	NA	NA	0.437581	Same
ENSG00000052344	PRSS8	NA	NA	NA	NA	0.935441	Same	0.203446	Same
ENSG00000052723	SIKE1	0.915191	Same	0.00425546	Different	0.631723	Same	0.198434	Same
ENSG00000052749	RRP12	0.908934	Same	0.0816974	Same	0.655771	Same	0.998174	Same
ENSG00000052802	MSMO1	5.71e-07	Different	2.81e-05	Different	NA	NA	0.998174	Same
ENSG00000052841	TTC17	5.16e-07	Different	1.23e-05	Different	NA	NA	0.451943	Same
ENSG00000052850	ALX4	0.880607	Same	0.894398	Same	0.917182	Same	0.998174	Same
ENSG00000053108	FSTL4	0.496224	Same	0.248616	Same	0.164897	Same	NA	NA
ENSG00000053254	FOXN3	0.529052	Same	0.919618	Same	0.925496	Same	0.998174	Same
ENSG00000053371	AKR7A2	0.959724	Same	0.964097	Same	NA	NA	NA	NA
ENSG00000053372	MRTO4	8.6e-05	Different	6.62e-05	Different	2.21e-05	Different	NA	NA
ENSG00000053438	NNAT	NA	NA	0.920777	Same	0.852381	Same	NA	NA
ENSG00000053501	USE1	NA	NA	0.286895	Same	NA	NA	0.0367092	Different
ENSG00000053524	MCF2L2	NA	NA	NA	NA	0.709542	Same	0.998174	Same
ENSG00000053702	NRIP2	NA	NA	0.660183	Same	0.946064	Same	0.998174	Same
ENSG00000054116	TRAPPC3	0.42893	Same	0.927861	Same	0.117714	Same	0.998174	Same
ENSG00000054118	THRAP3	0.965545	Same	0.964097	Same	0.946064	Same	0.998174	Same
ENSG00000054148	PHPT1	0.774346	Same	0.964097	Same	NA	NA	0.0170679	Different
ENSG00000054179	ENTPD2	0.882625	Same	0.894398	Same	NA	NA	0.00665045	Different
ENSG00000054267	ARID4B	0.905392	Same	NA	NA	NA	NA	0.998174	Same
ENSG00000054277	OPN3	0.964084	Same	0.964097	Same	0.0677914	Same	0.998174	Same
ENSG00000054282	SDCCAG8	0.944213	Same	NA	NA	0.913785	Same	NA	NA
ENSG00000054356	PTPRN	0.895207	Same	0.932561	Same	0.926308	Same	0.998174	Same
ENSG00000054392	HHAT	0.210439	Same	0.868317	Same	0.12593	Same	0.998174	Same
ENSG00000054598	FOXC1	0.418942	Same	0.964097	Same	NA	NA	0.00987436	Different
ENSG00000054611	TBC1D22A	0.958868	Same	0.964097	Same	NA	NA	0.998174	Same
ENSG00000054654	SYNE2	0.95873	Same	NA	NA	0.75716	Same	NA	NA
ENSG00000054690	PLEKHH1	0.895207	Same	0.894398	Same	0.917182	Same	0.998174	Same
ENSG00000054793	ATP9A	0.918073	Same	0.925716	Same	0.774948	Same	NA	NA
ENSG00000054803	CBLN4	0.958868	Same	0.964097	Same	0.929268	Same	NA	NA
ENSG00000054965	FAM168A	0.925892	Same	0.964097	Same	0.93347	Same	0.0818529	Same
ENSG00000054967	RELT	0.000369189	Different	0.0126589	Different	0.0243206	Different	0.998174	Same
ENSG00000055044	NOP58	0.963678	Same	0.964097	Same	0.946064	Same	NA	NA
ENSG00000055070	SZRD1	0.965545	Same	0.964097	Same	0.946064	Same	NA	NA
ENSG00000055130	CUL1	0.714671	Same	0.850905	Same	0.772034	Same	0.998174	Same
ENSG00000055147	FAM114A2	0.58328	Same	0.929234	Same	0.133583	Same	NA	NA
ENSG00000055163	CYFIP2	0.937093	Same	0.964097	Same	0.935441	Same	0.998174	Same
ENSG00000055208	TAB2	0.958868	Same	0.964097	Same	0.703874	Same	NA	NA
ENSG00000055483	USP36	NA	NA	0.683233	Same	4.51e-05	Different	NA	NA
ENSG00000055609	KMT2C	0.512663	Same	NA	NA	0.935441	Same	0.998174	Same
ENSG00000055813	CCDC85A	0.958868	Same	0.964097	Same	0.925496	Same	NA	NA
ENSG00000055917	PUM2	0.104946	Same	0.9058	Same	NA	NA	NA	NA
ENSG00000056277	ZNF280C	0.873671	Same	0.893485	Same	0.917182	Same	0.998174	Same
ENSG00000056487	PHF21B	0.843464	Same	0.888572	Same	0.917182	Same	NA	NA
ENSG00000056586	RC3H2	0.925747	Same	0.964097	Same	0.451353	Same	0.998174	Same
ENSG00000056736	IL17RB	NA	NA	0.00208227	Different	NA	NA	0.998174	Same
ENSG00000057019	DCBLD2	0.958868	Same	NA	NA	0.944068	Same	0.998174	Same
ENSG00000057252	SOAT1	0.0330326	Different	0.223772	Same	0.297338	Same	0.0384305	Different
ENSG00000057294	PKP2	0.0371216	Different	0.0511226	Same	NA	NA	0.725664	Same
ENSG00000057608	GDI2	0.843464	Same	0.38716	Same	NA	NA	NA	NA
ENSG00000057757	PITHD1	0.878213	Same	0.881167	Same	0.922871	Same	0.998174	Same
ENSG00000057935	MTA3	0.502219	Same	0.855207	Same	NA	NA	NA	NA
ENSG00000058056	USP13	4.12e-09	Different	6.54e-09	Different	0.0458937	Different	0.998174	Same
ENSG00000058063	ATP11B	9.27e-08	Different	NA	NA	0.0402171	Different	NA	NA
ENSG00000058091	CDK14	0.337262	Same	0.491018	Same	0.533809	Same	0.998174	Same
ENSG00000058262	SEC61A1	0.30513	Same	0.544947	Same	0.660064	Same	0.998174	Same
ENSG00000058335	RASGRF1	0.877892	Same	0.873082	Same	0.917182	Same	NA	NA
ENSG00000058404	CAMK2B	0.958868	Same	NA	NA	0.935441	Same	NA	NA
ENSG00000058453	CROCC	0.382633	Same	0.832638	Same	0.943719	Same	NA	NA
ENSG00000058600	POLR3E	0.00103276	Different	0.0837735	Same	0.917301	Same	NA	NA
ENSG00000058668	ATP2B4	0.374744	Same	0.87381	Same	NA	NA	NA	NA
ENSG00000058729	RIOK2	NA	NA	0.873082	Same	0.935441	Same	0.00585014	Different
ENSG00000058799	YIPF1	0.456697	Same	0.288853	Same	NA	NA	0.998174	Same
ENSG00000058804	NDC1	0.955938	Same	0.964097	Same	0.935441	Same	0.998174	Same
ENSG00000058866	DGKG	0.605235	Same	0.633077	Same	0.753976	Same	0.998174	Same
ENSG00000059377	TBXAS1	NA	NA	NA	NA	NA	NA	0.998174	Same
ENSG00000059378	PARP12	0.719754	Same	0.644618	Same	0.935441	Same	NA	NA
ENSG00000059573	ALDH18A1	0.951361	Same	NA	NA	0.935441	Same	NA	NA
ENSG00000059691	GATB	0.624982	Same	NA	NA	0.917182	Same	0.998174	Same
ENSG00000059758	CDK17	0.835873	Same	0.772634	Same	0.917182	Same	NA	NA
ENSG00000059915	PSD	0.958868	Same	0.964097	Same	0.358101	Same	0.00620583	Different
ENSG00000060069	CTDP1	0.735305	Same	NA	NA	0.917182	Same	NA	NA
ENSG00000060138	YBX3	0.456697	Same	0.462733	Same	0.919737	Same	0.0573165	Same
ENSG00000060140	STYK1	0.00454701	Different	0.182077	Same	NA	NA	NA	NA
ENSG00000060339	CCAR1	0.958868	Same	0.964097	Same	NA	NA	0.998174	Same
ENSG00000060558	GNA15	NA	NA	0.927399	Same	NA	NA	NA	NA
ENSG00000060642	PIGV	5.16e-06	Different	0.0684099	Same	NA	NA	0.00585014	Different
ENSG00000060688	SNRNP40	0.965805	Same	0.964097	Same	0.946064	Same	0.032843	Different
ENSG00000060709	RIMBP2	0.899702	Same	0.896444	Same	0.767635	Same	NA	NA
ENSG00000060718	COL11A1	0.613619	Same	0.964097	Same	0.537769	Same	0.998174	Same
ENSG00000060749	QSER1	0.877805	Same	0.814732	Same	0.919737	Same	0.998174	Same
ENSG00000060762	MPC1	0.941247	Same	0.948855	Same	NA	NA	0.998174	Same
ENSG00000060971	ACAA1	NA	NA	NA	NA	NA	NA	0.998174	Same
ENSG00000060982	BCAT1	0.309693	Same	4.99e-08	Different	NA	NA	NA	NA
ENSG00000061273	HDAC7	0.00977006	Different	NA	NA	0.79198	Same	NA	NA
ENSG00000061337	LZTS1	NA	NA	0.603183	Same	0.926308	Same	0.619661	Same
ENSG00000061656	SPAG4	NA	NA	NA	NA	0.941794	Same	NA	NA
ENSG00000061918	GUCY1B3	0.818714	Same	0.77311	Same	0.917182	Same	NA	NA
ENSG00000061938	TNK2	0.87743	Same	0.894398	Same	0.928279	Same	0.337298	Same
ENSG00000062038	CDH3	0.909455	Same	0.891901	Same	0.917182	Same	0.998174	Same
ENSG00000062194	GPBP1	0.0995715	Same	0.964097	Same	0.921497	Same	NA	NA
ENSG00000062282	DGAT2	0.958868	Same	0.964097	Same	0.707684	Same	0.998174	Same
ENSG00000062370	ZNF112	0.0001626	Different	0.010748	Different	0.917182	Same	0.998174	Same
ENSG00000062524	LTK	0.958868	Same	0.964097	Same	0.177799	Same	0.998174	Same
ENSG00000062598	ELMO2	0.930929	Same	0.495962	Same	0.88459	Same	NA	NA
ENSG00000062650	WAPL	0.857924	Same	NA	NA	0.92739	Same	0.998174	Same
ENSG00000062716	VMP1	0.898682	Same	0.906715	Same	0.917182	Same	0.998174	Same
ENSG00000062822	POLD1	0.966699	Same	0.965808	Same	NA	NA	NA	NA
ENSG00000063015	SEZ6	0.958868	Same	0.964097	Same	0.935441	Same	0.998174	Same
ENSG00000063046	EIF4B	0.420862	Same	0.36434	Same	0.890969	Same	NA	NA
ENSG00000063169	GLTSCR1	0.2937	Same	0.464678	Same	0.588041	Same	NA	NA
ENSG00000063177	RPL18	0.51065	Same	0.667094	Same	NA	NA	NA	NA
ENSG00000063180	CA11	0.308253	Same	0.215707	Same	NA	NA	0.998174	Same
ENSG00000063241	ISOC2	NA	NA	NA	NA	NA	NA	0.998174	Same
ENSG00000063244	U2AF2	0.949783	Same	0.964097	Same	NA	NA	NA	NA
ENSG00000063322	MED29	1.92e-07	Different	0.964097	Same	NA	NA	0.998174	Same
ENSG00000063601	MTMR1	0.162275	Same	NA	NA	NA	NA	0.0491512	Different
ENSG00000063761	ADCK1	0.67958	Same	0.28019	Same	0.676509	Same	0.998174	Same
ENSG00000063854	HAGH	0.944213	Same	0.964097	Same	0.917182	Same	0.998174	Same
ENSG00000064102	ASUN	0.944974	Same	0.95485	Same	0.917182	Same	0.998174	Same
ENSG00000064115	TM7SF3	0.0171894	Different	0.00528499	Different	0.00512762	Different	NA	NA
ENSG00000064195	DLX3	0.958868	Same	0.964097	Same	0.11361	Same	NA	NA
ENSG00000064199	SPA17	0.043528	Different	0.964097	Same	NA	NA	0.998174	Same
ENSG00000064218	DMRT3	0.82077	Same	0.887002	Same	0.920423	Same	NA	NA
ENSG00000064300	NGFR	0.908431	Same	0.916328	Same	0.917182	Same	NA	NA
ENSG00000064309	CDON	0.87802	Same	0.891901	Same	0.917182	Same	0.998174	Same
ENSG00000064313	TAF2	0.797082	Same	0.369237	Same	0.800312	Same	0.998174	Same
ENSG00000064419	TNPO3	0.773025	Same	0.719809	Same	0.917301	Same	0.998174	Same
ENSG00000064545	TMEM161A	NA	NA	0.00791159	Different	NA	NA	0.0794856	Same
ENSG00000064547	LPAR2	0.87743	Same	0.398023	Same	0.923956	Same	0.998174	Same
ENSG00000064601	CTSA	0.95873	Same	0.964097	Same	0.946064	Same	0.998174	Same
ENSG00000064607	SUGP2	0.916691	Same	0.914574	Same	0.88459	Same	NA	NA
ENSG00000064651	SLC12A2	NA	NA	0.475856	Same	0.607285	Same	NA	NA
ENSG00000064652	SNX24	0.913806	Same	0.280685	Same	0.518323	Same	NA	NA
ENSG00000064655	EYA2	0.326687	Same	0.814493	Same	NA	NA	NA	NA
ENSG00000064666	CNN2	0.958868	Same	0.873082	Same	NA	NA	0.998174	Same
ENSG00000064692	SNCAIP	0.900469	Same	0.964097	Same	0.917182	Same	0.998174	Same
ENSG00000064703	DDX20	0.777032	Same	0.716466	Same	0.86738	Same	0.0111988	Different
ENSG00000064726	BTBD1	NA	NA	0.889676	Same	0.917182	Same	0.228067	Same
ENSG00000064787	BCAS1	0.844639	Same	0.894398	Same	NA	NA	0.998174	Same
ENSG00000064932	SBNO2	0.00148071	Different	0.000767167	Different	NA	NA	NA	NA
ENSG00000064933	PMS1	0.958868	Same	0.964097	Same	0.937695	Same	NA	NA
ENSG00000064989	CALCRL	0.802517	Same	NA	NA	NA	NA	NA	NA
ENSG00000064999	ANKS1A	0.30094	Same	0.784849	Same	0.917182	Same	0.0462498	Different
ENSG00000065029	ZNF76	1.48e-06	Different	2.49e-05	Different	NA	NA	NA	NA
ENSG00000065054	SLC9A3R2	0.82077	Same	0.964097	Same	NA	NA	0.0194428	Different
ENSG00000065060	UHRF1BP1	0.93093	Same	0.894398	Same	NA	NA	0.0501513	Same
ENSG00000065135	GNAI3	0.685656	Same	0.89895	Same	0.917182	Same	0.998174	Same
ENSG00000065150	IPO5	0.911934	Same	0.962193	Same	0.935441	Same	NA	NA
ENSG00000065154	OAT	0.011517	Different	0.772684	Same	0.706276	Same	NA	NA
ENSG00000065183	WDR3	0.508257	Same	0.793756	Same	0.556657	Same	0.998174	Same
ENSG00000065243	PKN2	0.958868	Same	0.964097	Same	0.935441	Same	0.998174	Same
ENSG00000065308	TRAM2	0.198208	Same	0.253902	Same	0.704091	Same	NA	NA
ENSG00000065320	NTN1	0.962808	Same	0.964097	Same	0.321351	Same	NA	NA
ENSG00000065325	GLP2R	NA	NA	NA	NA	NA	NA	0.998174	Same
ENSG00000065328	MCM10	0.965545	Same	0.964097	Same	0.946119	Same	NA	NA
ENSG00000065357	DGKA	0.56065	Same	0.964097	Same	0.917182	Same	0.998174	Same
ENSG00000065361	ERBB3	0.714671	Same	0.693732	Same	0.78627	Same	0.998174	Same
ENSG00000065427	KARS	0.901553	Same	0.90642	Same	0.889725	Same	NA	NA
ENSG00000065457	ADAT1	0.958868	Same	0.964097	Same	NA	NA	0.697725	Same
ENSG00000065485	PDIA5	0.739314	Same	NA	NA	0.917182	Same	0.998174	Same
ENSG00000065518	NDUFB4	0.958868	Same	NA	NA	0.946064	Same	0.998174	Same
ENSG00000065526	SPEN	0.325459	Same	0.964097	Same	0.935441	Same	0.998174	Same
ENSG00000065534	MYLK	0.110018	Same	0.814732	Same	0.926308	Same	NA	NA
ENSG00000065548	ZC3H15	0.0137155	Different	NA	NA	NA	NA	NA	NA
ENSG00000065559	MAP2K4	0.958868	Same	0.964097	Same	0.935441	Same	0.998174	Same
ENSG00000065609	SNAP91	0.958868	Same	0.964097	Same	0.935441	Same	NA	NA
ENSG00000065615	CYB5R4	0.00248352	Different	0.0591735	Same	1.62e-05	Different	NA	NA
ENSG00000065618	COL17A1	NA	NA	NA	NA	0.938495	Same	NA	NA
ENSG00000065621	GSTO2	NA	NA	NA	NA	NA	NA	0.998174	Same
ENSG00000065665	SEC61A2	0.958868	Same	0.916328	Same	0.919737	Same	NA	NA
ENSG00000065675	PRKCQ	0.888414	Same	0.964097	Same	0.943719	Same	0.998174	Same
ENSG00000065802	ASB1	0.958868	Same	0.222298	Same	0.317463	Same	NA	NA
ENSG00000065833	ME1	0.876179	Same	0.628733	Same	0.928084	Same	NA	NA
ENSG00000065882	TBC1D1	0.944213	Same	0.934171	Same	0.489596	Same	0.998174	Same
ENSG00000065883	CDK13	0.746808	Same	0.726056	Same	0.925496	Same	0.998174	Same
ENSG00000065911	MTHFD2	0.958868	Same	0.964097	Same	NA	NA	0.998174	Same
ENSG00000065970	FOXJ2	0.0437787	Different	0.0548618	Same	0.264957	Same	0.998174	Same
ENSG00000065978	YBX1	0.942785	Same	NA	NA	NA	NA	0.998174	Same
ENSG00000065989	PDE4A	0.958868	Same	0.89895	Same	0.925496	Same	NA	NA
ENSG00000066027	PPP2R5A	0.694503	Same	0.964097	Same	0.935441	Same	NA	NA
ENSG00000066032	CTNNA2	0.452592	Same	NA	NA	0.917182	Same	0.123204	Same
ENSG00000066044	ELAVL1	0.958868	Same	0.964097	Same	0.929596	Same	0.998174	Same
ENSG00000066117	SMARCD1	0.87743	Same	NA	NA	0.917182	Same	0.998174	Same
ENSG00000066135	KDM4A	0.904094	Same	0.898366	Same	0.917182	Same	0.998174	Same
ENSG00000066136	NFYC	0.166816	Same	0.168436	Same	NA	NA	NA	NA
ENSG00000066185	ZMYND12	NA	NA	0.733141	Same	0.917182	Same	0.998174	Same
ENSG00000066248	NGEF	0.898914	Same	0.927983	Same	0.919737	Same	0.998174	Same
ENSG00000066279	ASPM	0.958868	Same	0.964097	Same	0.935441	Same	NA	NA
ENSG00000066322	ELOVL1	0.243753	Same	0.964097	Same	0.938296	Same	0.998174	Same
ENSG00000066336	SPI1	0.890545	Same	0.9058	Same	NA	NA	NA	NA
ENSG00000066379	ZNRD1	0.933578	Same	0.964097	Same	0.935441	Same	0.00585014	Different
ENSG00000066382	MPPED2	0.958868	Same	0.734982	Same	0.935441	Same	0.998174	Same
ENSG00000066557	LRRC40	0.21155	Same	0.894514	Same	0.935441	Same	0.998174	Same
ENSG00000066583	ISOC1	0.958868	Same	NA	NA	NA	NA	0.998174	Same
ENSG00000066629	EML1	NA	NA	NA	NA	0.0226412	Different	0.998174	Same
ENSG00000066651	TRMT11	0.466323	Same	0.787701	Same	0.195981	Same	0.998174	Same
ENSG00000066654	THUMPD1	0.903303	Same	NA	NA	NA	NA	0.998174	Same
ENSG00000066697	MSANTD3	0.307576	Same	0.192177	Same	NA	NA	NA	NA
ENSG00000066735	KIF26A	0.958868	Same	0.920777	Same	NA	NA	NA	NA
ENSG00000066855	MTFR1	0.958868	Same	0.964097	Same	0.935441	Same	0.998174	Same
ENSG00000066926	FECH	0.724205	Same	0.825844	Same	0.917182	Same	NA	NA
ENSG00000067057	PFKP	0.888071	Same	0.964097	Same	0.917182	Same	0.998174	Same
ENSG00000067082	KLF6	0.0484252	Different	0.0179133	Different	0.917182	Same	0.998174	Same
ENSG00000067113	PLPP1	0.227591	Same	0.316245	Same	0.93347	Same	0.998174	Same
ENSG00000067141	NEO1	0.2127	Same	0.569702	Same	0.474675	Same	0.998174	Same
ENSG00000067167	TRAM1	0.453455	Same	0.238172	Same	0.739192	Same	NA	NA
ENSG00000067191	CACNB1	0.958868	Same	0.964097	Same	0.935441	Same	0.998174	Same
ENSG00000067221	STOML1	0.958868	Same	0.964097	Same	0.724248	Same	0.998174	Same
ENSG00000067225	PKM	0.629473	Same	NA	NA	0.935441	Same	NA	NA
ENSG00000067248	DHX29	0.412278	Same	0.0814549	Same	0.925496	Same	0.998174	Same
ENSG00000067334	DNTTIP2	0.937093	Same	0.870055	Same	0.917182	Same	NA	NA
ENSG00000067365	METTL22	3.93e-07	Different	6.03e-07	Different	0.00406079	Different	0.0682408	Same
ENSG00000067369	TP53BP1	0.348454	Same	0.486495	Same	NA	NA	0.998174	Same
ENSG00000067445	TRO	0.000580088	Different	0.00190278	Different	0.713398	Same	0.998174	Same
ENSG00000067533	RRP15	0.958868	Same	0.964097	Same	NA	NA	0.998174	Same
ENSG00000067596	DHX8	0.920146	Same	0.910743	Same	0.917182	Same	0.972447	Same
ENSG00000067606	PRKCZ	0.936069	Same	0.924644	Same	0.917182	Same	0.998174	Same
ENSG00000067704	IARS2	0.327666	Same	0.964097	Same	0.0884243	Same	NA	NA
ENSG00000067715	SYT1	0.958868	Same	0.964097	Same	0.935441	Same	0.998174	Same
ENSG00000067798	NAV3	0.800527	Same	NA	NA	0.919737	Same	0.998174	Same
ENSG00000067829	IDH3G	0.562881	Same	NA	NA	NA	NA	0.998174	Same
ENSG00000067836	ROGDI	0.777071	Same	0.894398	Same	0.75716	Same	0.998174	Same
ENSG00000067840	PDZD4	0.271571	Same	NA	NA	0.116968	Same	0.998174	Same
ENSG00000067842	ATP2B3	0.958868	Same	NA	NA	0.935441	Same	NA	NA
ENSG00000067900	ROCK1	0.87743	Same	0.000404795	Different	0.917182	Same	0.998174	Same
ENSG00000067955	CBFB	0.959065	Same	0.964097	Same	0.94457	Same	0.998174	Same
ENSG00000067992	PDK3	0.80432	Same	0.338807	Same	0.917182	Same	0.998174	Same
ENSG00000068001	HYAL2	0.958868	Same	0.964097	Same	0.935441	Same	0.998174	Same
ENSG00000068024	HDAC4	0.252706	Same	0.430163	Same	NA	NA	NA	NA
ENSG00000068028	RASSF1	0.0232733	Different	0.0293225	Different	0.0965076	Same	0.0762168	Same
ENSG00000068079	IFI35	0.883344	Same	0.964097	Same	0.938495	Same	0.998174	Same
ENSG00000068097	HEATR6	0.380772	Same	0.776817	Same	0.919737	Same	NA	NA
ENSG00000068305	MEF2A	0.800527	Same	0.752887	Same	0.721195	Same	NA	NA
ENSG00000068308	OTUD5	0.000318008	Different	0.829499	Same	0.805645	Same	0.998174	Same
ENSG00000068323	TFE3	0.755108	Same	0.928145	Same	0.946064	Same	0.998174	Same
ENSG00000068354	TBC1D25	0.294442	Same	0.506815	Same	0.817133	Same	NA	NA
ENSG00000068383	INPP5A	0.959724	Same	0.964097	Same	NA	NA	0.998174	Same
ENSG00000068394	GPKOW	0.00064893	Different	8.62e-08	Different	0.648225	Same	0.998174	Same
ENSG00000068400	GRIPAP1	0.958868	Same	0.964097	Same	0.917182	Same	0.998174	Same
ENSG00000068438	FTSJ1	0.642165	Same	6.08e-05	Different	NA	NA	0.998174	Same
ENSG00000068489	PRR11	0.965884	Same	0.964097	Same	0.948405	Same	0.998174	Same
ENSG00000068615	REEP1	0.958868	Same	0.964097	Same	0.935441	Same	0.998174	Same
ENSG00000068650	ATP11A	9.33e-08	Different	2.02e-05	Different	NA	NA	NA	NA
ENSG00000068654	POLR1A	0.667501	Same	0.739481	Same	0.935349	Same	NA	NA
ENSG00000068697	LAPTM4A	0.000293769	Different	6.08e-07	Different	0.00011653	Different	0.00780097	Different
ENSG00000068745	IP6K2	0.419964	Same	0.154498	Same	0.919737	Same	NA	NA
ENSG00000068784	SRBD1	0.958868	Same	0.524538	Same	0.942912	Same	NA	NA
ENSG00000068796	KIF2A	0.283738	Same	0.376442	Same	0.382783	Same	0.998174	Same
ENSG00000068831	RASGRP2	0.958868	Same	0.964097	Same	0.935441	Same	0.998174	Same
ENSG00000068878	PSME4	0.924431	Same	NA	NA	NA	NA	NA	NA
ENSG00000068903	SIRT2	0.943136	Same	0.924644	Same	0.903609	Same	NA	NA
ENSG00000068912	ERLEC1	0.941247	Same	0.852628	Same	0.917182	Same	0.998174	Same
ENSG00000068971	PPP2R5B	0.958868	Same	NA	NA	0.935441	Same	0.00585014	Different
ENSG00000068976	PYGM	0.958868	Same	0.964097	Same	0.945245	Same	0.998174	Same
ENSG00000069011	PITX1	0.896987	Same	0.964097	Same	NA	NA	NA	NA
ENSG00000069018	TRPC7	0.891301	Same	0.964097	Same	0.739048	Same	0.998174	Same
ENSG00000069020	MAST4	NA	NA	NA	NA	0.698146	Same	NA	NA
ENSG00000069122	ADGRF5	0.925747	Same	0.964097	Same	0.917182	Same	0.998174	Same
ENSG00000069188	SDK2	2.08e-07	Different	NA	NA	0.772034	Same	NA	NA
ENSG00000069248	NUP133	0.821105	Same	0.964097	Same	0.935441	Same	NA	NA
ENSG00000069275	NUCKS1	0.87743	Same	0.964097	Same	0.935441	Same	NA	NA
ENSG00000069345	DNAJA2	0.0923868	Same	0.416007	Same	0.925496	Same	NA	NA
ENSG00000069399	BCL3	NA	NA	NA	NA	NA	NA	0.998174	Same
ENSG00000069424	KCNAB2	0.958868	Same	0.964097	Same	0.935441	Same	0.998174	Same
ENSG00000069431	ABCC9	0.958868	Same	0.924644	Same	NA	NA	0.998174	Same
ENSG00000069509	FUNDC1	0.91513	Same	0.52018	Same	NA	NA	0.998174	Same
ENSG00000069535	MAOB	0.958868	Same	0.964097	Same	0.935441	Same	0.998174	Same
ENSG00000069712	KIAA1107	NA	NA	0.894398	Same	NA	NA	NA	NA
ENSG00000069869	NEDD4	0.964084	Same	NA	NA	0.288978	Same	NA	NA
ENSG00000069943	PIGB	NA	NA	NA	NA	0.935441	Same	NA	NA
ENSG00000069956	MAPK6	0.622591	Same	0.929234	Same	0.000230525	Different	NA	NA
ENSG00000069966	GNB5	0.804454	Same	0.964097	Same	0.919737	Same	NA	NA
ENSG00000069974	RAB27A	2.89e-05	Different	NA	NA	0.168661	Same	0.0830121	Same
ENSG00000069998	CECR5	2.89e-08	Different	0.022107	Different	0.000117538	Different	NA	NA
ENSG00000070018	LRP6	0.823289	Same	0.818522	Same	0.917182	Same	0.998174	Same
ENSG00000070047	PHRF1	0.567174	Same	0.787533	Same	0.917301	Same	NA	NA
ENSG00000070081	NUCB2	0.497453	Same	NA	NA	NA	NA	0.998174	Same
ENSG00000070087	PFN2	0.549634	Same	NA	NA	0.664947	Same	NA	NA
ENSG00000070159	PTPN3	0.958868	Same	0.964097	Same	0.946064	Same	0.998174	Same
ENSG00000070182	SPTB	0.479789	Same	0.623469	Same	0.917182	Same	NA	NA
ENSG00000070214	SLC44A1	0.370683	Same	NA	NA	0.556657	Same	0.998174	Same
ENSG00000070269	TMEM260	0.685243	Same	0.00833624	Different	NA	NA	0.0209018	Different
ENSG00000070366	SMG6	0.346589	Same	NA	NA	0.935441	Same	NA	NA
ENSG00000070367	EXOC5	0.681338	Same	0.964097	Same	0.00998727	Different	NA	NA
ENSG00000070371	CLTCL1	NA	NA	NA	NA	0.488675	Same	NA	NA
ENSG00000070388	FGF22	0.958868	Same	0.678447	Same	NA	NA	0.998174	Same
ENSG00000070404	FSTL3	NA	NA	NA	NA	NA	NA	0.2568	Same
ENSG00000070476	ZXDC	0.00056956	Different	0.179671	Same	0.932956	Same	0.998174	Same
ENSG00000070495	JMJD6	0.000939131	Different	0.000583418	Different	0.00442511	Different	NA	NA
ENSG00000070501	POLB	0.873671	Same	0.862431	Same	0.917182	Same	NA	NA
ENSG00000070540	WIPI1	0.95873	Same	0.964097	Same	0.942993	Same	0.998174	Same
ENSG00000070601	FRMPD1	0.873671	Same	0.894398	Same	0.917301	Same	0.998174	Same
ENSG00000070610	GBA2	0.873671	Same	0.0831596	Same	0.917182	Same	0.998174	Same
ENSG00000070669	ASNS	0.203738	Same	0.17367	Same	0.917182	Same	0.998174	Same
ENSG00000070718	AP3M2	0.453455	Same	0.77311	Same	0.572407	Same	NA	NA
ENSG00000070729	CNGB1	NA	NA	NA	NA	0.868033	Same	NA	NA
ENSG00000070756	PABPC1	0.87743	Same	NA	NA	0.917182	Same	0.998174	Same
ENSG00000070759	TESK2	0.882836	Same	0.93369	Same	0.917182	Same	0.855103	Same
ENSG00000070770	CSNK2A2	0.203291	Same	0.131547	Same	0.000394344	Different	NA	NA
ENSG00000070778	PTPN21	0.274759	Same	NA	NA	0.0659299	Same	0.998174	Same
ENSG00000070808	CAMK2A	0.895207	Same	0.918758	Same	0.917182	Same	0.998174	Same
ENSG00000070814	TCOF1	0.348454	Same	0.38702	Same	0.477734	Same	NA	NA
ENSG00000070831	CDC42	NA	NA	0.964097	Same	NA	NA	0.998174	Same
ENSG00000070882	OSBPL3	0.958868	Same	0.964097	Same	0.450842	Same	NA	NA
ENSG00000070950	RAD18	0.958954	Same	0.964097	Same	0.94457	Same	0.998174	Same
ENSG00000070961	ATP2B1	0.890545	Same	0.924644	Same	0.286988	Same	NA	NA
ENSG00000071051	NCK2	0.955627	Same	NA	NA	0.488031	Same	NA	NA
ENSG00000071054	MAP4K4	0.926949	Same	0.964097	Same	0.519776	Same	0.998174	Same
ENSG00000071073	MGAT4A	0.754319	Same	0.683286	Same	0.919737	Same	NA	NA
ENSG00000071205	ARHGAP10	0.965254	Same	0.909981	Same	0.946064	Same	0.998174	Same
ENSG00000071242	RPS6KA2	0.560103	Same	NA	NA	0.00689578	Different	NA	NA
ENSG00000071243	ING3	0.958868	Same	0.914574	Same	0.764489	Same	NA	NA
ENSG00000071246	VASH1	0.958868	Same	0.964097	Same	0.935441	Same	0.998174	Same
ENSG00000071282	LMCD1	NA	NA	0.0134533	Different	NA	NA	0.998174	Same
ENSG00000071539	TRIP13	0.965805	Same	0.964097	Same	NA	NA	0.998174	Same
ENSG00000071553	ATP6AP1	0.884972	Same	NA	NA	0.917182	Same	NA	NA
ENSG00000071564	TCF3	0.96357	Same	NA	NA	NA	NA	NA	NA
ENSG00000071575	TRIB2	0.0148565	Different	0.0327983	Different	0.07252	Same	NA	NA
ENSG00000071626	DAZAP1	0.3171	Same	0.814319	Same	NA	NA	NA	NA
ENSG00000071794	HLTF	0.895207	Same	0.964097	Same	0.925496	Same	0.998174	Same
ENSG00000071859	FAM50A	2.5e-08	Different	NA	NA	NA	NA	0.00747864	Different
ENSG00000071889	FAM3A	NA	NA	NA	NA	0.917182	Same	0.998174	Same
ENSG00000071894	CPSF1	0.958868	Same	0.964097	Same	NA	NA	0.998174	Same
ENSG00000071967	CYBRD1	0.00213224	Different	0.00248146	Different	0.946064	Same	NA	NA
ENSG00000071991	CDH19	0.958868	Same	0.964097	Same	0.938725	Same	0.998174	Same
ENSG00000072042	RDH11	0.155372	Same	NA	NA	0.927744	Same	0.998174	Same
ENSG00000072062	PRKACA	0.958868	Same	0.964097	Same	NA	NA	NA	NA
ENSG00000072110	ACTN1	0.958868	Same	NA	NA	0.935441	Same	0.998174	Same
ENSG00000072121	ZFYVE26	NA	NA	NA	NA	NA	NA	0.0110934	Different
ENSG00000072133	RPS6KA6	0.958868	Same	0.964097	Same	NA	NA	NA	NA
ENSG00000072134	EPN2	0.958868	Same	NA	NA	0.928279	Same	NA	NA
ENSG00000072135	PTPN18	NA	NA	0.531681	Same	NA	NA	0.0310504	Different
ENSG00000072163	LIMS2	0.905392	Same	0.940715	Same	0.917182	Same	NA	NA
ENSG00000072195	SPEG	0.885949	Same	0.964097	Same	0.935441	Same	NA	NA
ENSG00000072201	LNX1	0.947308	Same	0.964097	Same	0.926308	Same	0.998174	Same
ENSG00000072315	TRPC5	0.958868	Same	0.964097	Same	0.935441	Same	0.0494307	Different
ENSG00000072364	AFF4	0.0585685	Same	0.304421	Same	0.917182	Same	0.998174	Same
ENSG00000072401	UBE2D1	0.598474	Same	0.685773	Same	NA	NA	0.998174	Same
ENSG00000072415	MPP5	0.883386	Same	0.24892	Same	0.161224	Same	0.998174	Same
ENSG00000072501	SMC1A	0.958868	Same	0.964097	Same	NA	NA	0.998174	Same
ENSG00000072506	HSD17B10	0.496507	Same	0.0548639	Same	0.724248	Same	0.006301	Different
ENSG00000072571	HMMR	0.966508	Same	NA	NA	0.946064	Same	0.270892	Same
ENSG00000072609	CHFR	0.960253	Same	0.850905	Same	0.482474	Same	0.998174	Same
ENSG00000072657	TRHDE	0.350403	Same	0.215952	Same	0.675818	Same	NA	NA
ENSG00000072682	P4HA2	0.62782	Same	0.964097	Same	0.592505	Same	0.998174	Same
ENSG00000072736	NFATC3	0.959724	Same	NA	NA	0.942395	Same	0.998174	Same
ENSG00000072756	TRNT1	0.391959	Same	0.894398	Same	0.0238293	Different	0.998174	Same
ENSG00000072778	ACADVL	0.898914	Same	0.894398	Same	0.935441	Same	0.998174	Same
ENSG00000072786	STK10	NA	NA	0.356836	Same	NA	NA	0.998174	Same
ENSG00000072832	CRMP1	0.923943	Same	0.899381	Same	0.927116	Same	0.998174	Same
ENSG00000072840	EVC	0.958868	Same	0.964097	Same	0.935441	Same	NA	NA
ENSG00000072849	DERL2	0.866736	Same	NA	NA	0.648225	Same	0.0727971	Same
ENSG00000072858	SIDT1	0.796398	Same	0.762938	Same	0.790753	Same	0.998174	Same
ENSG00000072864	NDE1	0.912034	Same	NA	NA	0.515618	Same	0.226522	Same
ENSG00000072952	MRVI1	0.428155	Same	0.448456	Same	0.689685	Same	0.998174	Same
ENSG00000072954	TMEM38A	0.946784	Same	0.792654	Same	0.513263	Same	NA	NA
ENSG00000073008	PVR	NA	NA	NA	NA	NA	NA	0.384447	Same
ENSG00000073050	XRCC1	0.965545	Same	0.916328	Same	0.946064	Same	NA	NA
ENSG00000073060	SCARB1	NA	NA	0.918758	Same	0.000134439	Different	NA	NA
ENSG00000073111	MCM2	0.966406	Same	0.96576	Same	0.946067	Same	NA	NA
ENSG00000073150	PANX2	0.880256	Same	NA	NA	NA	NA	NA	NA
ENSG00000073282	TP63	0.90653	Same	0.964097	Same	0.946064	Same	NA	NA
ENSG00000073331	ALPK1	NA	NA	NA	NA	0.917182	Same	NA	NA
ENSG00000073350	LLGL2	0.821411	Same	0.888018	Same	0.914242	Same	NA	NA
ENSG00000073417	PDE8A	0.958248	Same	0.964097	Same	0.935441	Same	0.998174	Same
ENSG00000073464	CLCN4	0.908934	Same	0.964097	Same	NA	NA	NA	NA
ENSG00000073536	NLE1	0.568595	Same	0.717048	Same	0.777202	Same	0.998174	Same
ENSG00000073578	SDHA	0.958248	Same	0.964097	Same	0.935441	Same	NA	NA
ENSG00000073584	SMARCE1	0.879216	Same	NA	NA	NA	NA	0.998174	Same
ENSG00000073614	KDM5A	0.8652	Same	0.857734	Same	0.917182	Same	0.998174	Same
ENSG00000073670	ADAM11	0.87743	Same	0.88129	Same	0.864036	Same	NA	NA
ENSG00000073711	PPP2R3A	0.098568	Same	0.300422	Same	0.316646	Same	0.998174	Same
ENSG00000073712	FERMT2	1.17e-05	Different	0.000179876	Different	0.0296692	Different	0.0848309	Same
ENSG00000073756	PTGS2	0.963744	Same	0.964097	Same	0.94457	Same	NA	NA
ENSG00000073792	IGF2BP2	0.87743	Same	0.893337	Same	0.917182	Same	0.998174	Same
ENSG00000073910	FRY	0.900042	Same	0.95485	Same	0.935441	Same	NA	NA
ENSG00000073969	NSF	0.958868	Same	0.964097	Same	0.93347	Same	0.998174	Same
ENSG00000074047	GLI2	0.964084	Same	0.964097	Same	0.946064	Same	NA	NA
ENSG00000074054	CLASP1	0.898914	Same	0.964097	Same	0.917182	Same	0.998174	Same
ENSG00000074181	NOTCH3	0.958868	Same	0.964097	Same	0.935441	Same	0.998174	Same
ENSG00000074201	CLNS1A	0.861221	Same	0.907157	Same	NA	NA	0.998174	Same
ENSG00000074211	PPP2R2C	0.958868	Same	NA	NA	0.935441	Same	NA	NA
ENSG00000074219	TEAD2	0.962808	Same	0.964097	Same	0.946815	Same	0.998174	Same
ENSG00000074266	EED	0.958868	Same	0.911941	Same	0.926308	Same	NA	NA
ENSG00000074317	SNCB	0.958868	Same	0.964097	Same	0.917182	Same	0.998174	Same
ENSG00000074319	TSG101	0.0397245	Different	0.531892	Same	0.935441	Same	NA	NA
ENSG00000074356	NCBP3	0.953291	Same	0.964097	Same	0.927744	Same	NA	NA
ENSG00000074370	ATP2A3	0.0414873	Different	0.0576748	Same	0.249224	Same	NA	NA
ENSG00000074410	CA12	9.36e-05	Different	6.06e-07	Different	0.0051507	Different	0.0229084	Different
ENSG00000074416	MGLL	0.929278	Same	0.894398	Same	0.935441	Same	NA	NA
ENSG00000074527	NTN4	0.133743	Same	NA	NA	NA	NA	0.998174	Same
ENSG00000074582	BCS1L	NA	NA	0.000481217	Different	0.0665914	Same	0.998174	Same
ENSG00000074590	NUAK1	0.0202412	Different	NA	NA	NA	NA	0.998174	Same
ENSG00000074603	DPP8	0.95752	Same	0.569349	Same	0.935441	Same	NA	NA
ENSG00000074621	SLC24A1	NA	NA	NA	NA	4.9e-05	Different	NA	NA
ENSG00000074657	ZNF532	0.958868	Same	0.964097	Same	0.935441	Same	0.998174	Same
ENSG00000074695	LMAN1	0.466561	Same	0.846062	Same	0.150016	Same	0.998174	Same
ENSG00000074696	HACD3	0.00187313	Different	0.000280893	Different	0.0252206	Different	NA	NA
ENSG00000074706	IPCEF1	NA	NA	NA	NA	0.924634	Same	NA	NA
ENSG00000074755	ZZEF1	0.030575	Different	0.0201825	Different	0.102499	Same	0.998174	Same
ENSG00000074800	ENO1	NA	NA	NA	NA	0.772034	Same	NA	NA
ENSG00000074842	MYDGF	0.29458	Same	0.847183	Same	NA	NA	0.225668	Same
ENSG00000074855	ANO8	0.568595	Same	NA	NA	NA	NA	0.998174	Same
ENSG00000074964	ARHGEF10L	0.958868	Same	NA	NA	NA	NA	NA	NA
ENSG00000075035	WSCD2	0.878678	Same	NA	NA	0.917182	Same	NA	NA
ENSG00000075131	TIPIN	0.964084	Same	NA	NA	0.938495	Same	0.998174	Same
ENSG00000075142	SRI	0.95873	Same	0.936537	Same	0.917182	Same	0.998174	Same
ENSG00000075188	NUP37	0.958868	Same	0.964097	Same	0.946064	Same	NA	NA
ENSG00000075213	SEMA3A	0.0437787	Different	0.071347	Same	0.571081	Same	0.998174	Same
ENSG00000075218	GTSE1	0.963393	Same	0.964097	Same	0.946064	Same	NA	NA
ENSG00000075223	SEMA3C	0.500975	Same	0.571995	Same	0.128136	Same	NA	NA
ENSG00000075234	TTC38	6.03e-09	Different	6.33e-06	Different	NA	NA	0.998174	Same
ENSG00000075239	ACAT1	0.598408	Same	0.852494	Same	NA	NA	NA	NA
ENSG00000075240	GRAMD4	0.755108	Same	0.109172	Same	0.823986	Same	NA	NA
ENSG00000075275	CELSR1	0.87743	Same	0.964097	Same	0.937826	Same	NA	NA
ENSG00000075290	WNT8B	0.812942	Same	0.862431	Same	0.917182	Same	NA	NA
ENSG00000075292	ZNF638	0.958868	Same	0.964097	Same	0.935441	Same	0.802117	Same
ENSG00000075303	SLC25A40	NA	NA	0.578097	Same	0.0749844	Same	NA	NA
ENSG00000075340	ADD2	0.958868	Same	0.964097	Same	0.935441	Same	0.998174	Same
ENSG00000075399	VPS9D1	0.85978	Same	0.119702	Same	0.794971	Same	0.00585014	Different
ENSG00000075413	MARK3	0.372523	Same	0.787761	Same	0.935441	Same	0.998174	Same
ENSG00000075415	SLC25A3	0.42868	Same	0.469152	Same	0.195003	Same	0.998174	Same
ENSG00000075420	FNDC3B	NA	NA	0.964097	Same	0.935441	Same	0.998174	Same
ENSG00000075461	CACNG4	0.958868	Same	0.212055	Same	0.935441	Same	0.998174	Same
ENSG00000075568	TMEM131	0.260654	Same	0.892692	Same	NA	NA	0.998174	Same
ENSG00000075618	FSCN1	0.274759	Same	NA	NA	0.725299	Same	NA	NA
ENSG00000075624	ACTB	0.38246	Same	0.348001	Same	NA	NA	0.998174	Same
ENSG00000075651	PLD1	0.540177	Same	0.964097	Same	0.933844	Same	0.998174	Same
ENSG00000075702	WDR62	0.958868	Same	NA	NA	0.94441	Same	NA	NA
ENSG00000075711	DLG1	0.873671	Same	0.964097	Same	0.127243	Same	NA	NA
ENSG00000075785	RAB7A	0.891301	Same	0.89895	Same	NA	NA	NA	NA
ENSG00000075790	BCAP29	0.719754	Same	0.847183	Same	NA	NA	0.998174	Same
ENSG00000075856	SART3	0.963393	Same	0.964097	Same	0.94457	Same	0.998174	Same
ENSG00000075884	ARHGAP15	0.345746	Same	0.728826	Same	0.917182	Same	NA	NA
ENSG00000075945	KIFAP3	0.896251	Same	0.964097	Same	0.926308	Same	NA	NA
ENSG00000075975	MKRN2	0.0700829	Same	NA	NA	0.917182	Same	0.998174	Same
ENSG00000076003	MCM6	0.965884	Same	0.964097	Same	0.947138	Same	0.998174	Same
ENSG00000076067	RBMS2	0.958868	Same	0.706993	Same	0.42336	Same	NA	NA
ENSG00000076108	BAZ2A	0.945614	Same	NA	NA	0.917301	Same	NA	NA
ENSG00000076201	PTPN23	0.89202	Same	0.151656	Same	NA	NA	NA	NA
ENSG00000076242	MLH1	0.964084	Same	0.964097	Same	0.00978792	Different	NA	NA
ENSG00000076248	UNG	0.958868	Same	0.964097	Same	0.936069	Same	0.998174	Same
ENSG00000076321	KLHL20	0.15519	Same	0.000651875	Different	NA	NA	0.843282	Same
ENSG00000076344	RGS11	0.958868	Same	NA	NA	0.921497	Same	NA	NA
ENSG00000076356	PLXNA2	0.917352	Same	0.907157	Same	0.86326	Same	NA	NA
ENSG00000076382	SPAG5	NA	NA	NA	NA	NA	NA	0.0123053	Different
ENSG00000076554	TPD52	0.960741	Same	0.964097	Same	0.940539	Same	0.998174	Same
ENSG00000076604	TRAF4	0.958868	Same	0.964097	Same	0.935441	Same	0.998174	Same
ENSG00000076641	PAG1	0.0582076	Same	NA	NA	0.935441	Same	NA	NA
ENSG00000076650	GPATCH1	5.35e-05	Different	0.0275538	Different	0.935441	Same	NA	NA
ENSG00000076662	ICAM3	NA	NA	NA	NA	NA	NA	0.0191358	Different
ENSG00000076685	NT5C2	NA	NA	NA	NA	0.000205523	Different	0.289779	Same
ENSG00000076716	GPC4	0.958868	Same	0.964097	Same	0.946064	Same	NA	NA
ENSG00000076770	MBNL3	0.964084	Same	0.964097	Same	0.946064	Same	NA	NA
ENSG00000076826	CAMSAP3	0.865959	Same	0.855207	Same	0.917182	Same	0.998174	Same
ENSG00000076864	RAP1GAP	0.905392	Same	0.899745	Same	0.917182	Same	0.998174	Same
ENSG00000077044	DGKD	0.000991916	Different	0.0255146	Different	0.872417	Same	0.998174	Same
ENSG00000077063	CTTNBP2	0.0983962	Same	NA	NA	0.230397	Same	0.998174	Same
ENSG00000077080	ACTL6B	0.952387	Same	0.93904	Same	0.919737	Same	NA	NA
ENSG00000077097	TOP2B	0.958868	Same	NA	NA	0.935441	Same	0.998174	Same
ENSG00000077152	UBE2T	0.960253	Same	0.966294	Same	0.946064	Same	0.00920706	Different
ENSG00000077157	PPP1R12B	0.958868	Same	NA	NA	0.872042	Same	NA	NA
ENSG00000077232	DNAJC10	0.746737	Same	0.0908736	Same	NA	NA	0.467157	Same
ENSG00000077235	GTF3C1	3.28e-06	Different	0.698245	Same	0.010442	Different	0.376247	Same
ENSG00000077264	PAK3	0.69615	Same	0.359157	Same	0.477734	Same	NA	NA
ENSG00000077274	CAPN6	0.937202	Same	0.736956	Same	0.935441	Same	NA	NA
ENSG00000077279	DCX	0.958868	Same	0.964097	Same	0.935441	Same	0.998174	Same
ENSG00000077312	SNRPA	NA	NA	0.964097	Same	0.946064	Same	NA	NA
ENSG00000077380	DYNC1I2	0.958353	Same	0.964097	Same	0.942912	Same	0.998174	Same
ENSG00000077420	APBB1IP	NA	NA	0.964097	Same	0.935441	Same	0.998174	Same
ENSG00000077454	LRCH4	NA	NA	0.105877	Same	0.217575	Same	NA	NA
ENSG00000077458	FAM76B	0.87743	Same	0.964097	Same	0.927116	Same	0.998174	Same
ENSG00000077463	SIRT6	0.0481427	Different	0.00792913	Different	NA	NA	NA	NA
ENSG00000077514	POLD3	0.964084	Same	0.964097	Same	0.923653	Same	0.998174	Same
ENSG00000077522	ACTN2	0.895021	Same	0.907157	Same	0.917301	Same	0.998174	Same
ENSG00000077549	CAPZB	0.958868	Same	0.939724	Same	NA	NA	0.998174	Same
ENSG00000077585	GPR137B	1.11e-05	Different	0.00488643	Different	0.628301	Same	NA	NA
ENSG00000077616	NAALAD2	NA	NA	NA	NA	0.00139647	Different	NA	NA
ENSG00000077684	JADE1	0.00186409	Different	0.289447	Same	0.694923	Same	0.998174	Same
ENSG00000077721	UBE2A	0.00342956	Different	0.506388	Same	NA	NA	0.998174	Same
ENSG00000077782	FGFR1	0.876514	Same	0.964097	Same	0.491297	Same	0.281211	Same
ENSG00000077942	FBLN1	0.958868	Same	0.960117	Same	0.116714	Same	NA	NA
ENSG00000078018	MAP2	0.878478	Same	0.894398	Same	0.917182	Same	0.463333	Same
ENSG00000078053	AMPH	0.61838	Same	NA	NA	0.884741	Same	0.998174	Same
ENSG00000078061	ARAF	3.06e-08	Different	1.58e-07	Different	0.917182	Same	NA	NA
ENSG00000078098	FAP	0.456652	Same	NA	NA	0.935441	Same	NA	NA
ENSG00000078114	NEBL	NA	NA	0.380561	Same	0.935441	Same	NA	NA
ENSG00000078177	N4BP2	0.87743	Same	0.894595	Same	0.917182	Same	0.998174	Same
ENSG00000078246	TULP3	0.964084	Same	0.483413	Same	NA	NA	NA	NA
ENSG00000078269	SYNJ2	0.938928	Same	0.964097	Same	0.917182	Same	NA	NA
ENSG00000078295	ADCY2	0.90169	Same	0.900729	Same	0.917182	Same	0.998174	Same
ENSG00000078304	PPP2R5C	0.958868	Same	0.964097	Same	0.919737	Same	NA	NA
ENSG00000078328	RBFOX1	0.958868	Same	0.964097	Same	0.935441	Same	NA	NA
ENSG00000078369	GNB1	0.51082	Same	0.316988	Same	0.247822	Same	0.250411	Same
ENSG00000078403	MLLT10	0.958932	Same	0.964097	Same	0.938296	Same	NA	NA
ENSG00000078487	ZCWPW1	NA	NA	NA	NA	0.903758	Same	NA	NA
ENSG00000078549	ADCYAP1R1	0.71469	Same	0.899344	Same	0.779961	Same	0.998174	Same
ENSG00000078618	NRDC	0.10207	Same	NA	NA	0.127769	Same	0.998174	Same
ENSG00000078674	PCM1	0.876514	Same	0.894398	Same	0.89472	Same	NA	NA
ENSG00000078699	CBFA2T2	0.0633774	Same	0.302531	Same	NA	NA	0.998174	Same
ENSG00000078725	BRINP1	0.958868	Same	0.964097	Same	0.935441	Same	0.998174	Same
ENSG00000078804	TP53INP2	0.948941	Same	0.964097	Same	0.935441	Same	NA	NA
ENSG00000078814	MYH7B	0.964084	Same	0.964097	Same	NA	NA	0.998174	Same
ENSG00000078900	TP73	0.343115	Same	0.246012	Same	NA	NA	0.998174	Same
ENSG00000078902	TOLLIP	0.90882	Same	0.862431	Same	0.928084	Same	0.998174	Same
ENSG00000078967	UBE2D4	NA	NA	NA	NA	0.917182	Same	0.998174	Same
ENSG00000079102	RUNX1T1	0.958868	Same	0.931867	Same	0.942912	Same	0.998174	Same
ENSG00000079134	THOC1	0.936557	Same	NA	NA	0.935441	Same	NA	NA
ENSG00000079150	FKBP7	0.257124	Same	0.0926758	Same	0.691024	Same	0.998174	Same
ENSG00000079156	OSBPL6	0.958868	Same	0.964097	Same	0.928279	Same	NA	NA
ENSG00000079215	SLC1A3	0.958868	Same	0.964097	Same	0.931125	Same	NA	NA
ENSG00000079246	XRCC5	0.655865	Same	0.702948	Same	0.89243	Same	NA	NA
ENSG00000079257	LXN	2.08e-07	Different	9.01e-08	Different	0.921853	Same	0.998174	Same
ENSG00000079277	MKNK1	0.956765	Same	0.964097	Same	0.938495	Same	0.998174	Same
ENSG00000079335	CDC14A	0.890545	Same	0.868317	Same	0.90788	Same	NA	NA
ENSG00000079337	RAPGEF3	0.683654	Same	NA	NA	0.935441	Same	NA	NA
ENSG00000079387	SENP1	0.958868	Same	NA	NA	0.935441	Same	NA	NA
ENSG00000079432	CIC	0.109012	Same	NA	NA	NA	NA	0.998174	Same
ENSG00000079459	FDFT1	0.0831003	Same	0.0670716	Same	0.184766	Same	0.998174	Same
ENSG00000079462	PAFAH1B3	0.873671	Same	0.851312	Same	0.917182	Same	NA	NA
ENSG00000079482	OPHN1	0.860273	Same	0.716466	Same	0.917182	Same	0.998174	Same
ENSG00000079616	KIF22	0.964084	Same	0.964097	Same	NA	NA	NA	NA
ENSG00000079689	SCGN	NA	NA	0.101314	Same	NA	NA	0.03752	Different
ENSG00000079785	DDX1	0.414481	Same	0.113875	Same	0.943719	Same	0.998174	Same
ENSG00000079819	EPB41L2	0.421842	Same	0.964097	Same	0.925496	Same	NA	NA
ENSG00000079841	RIMS1	0.958868	Same	0.964097	Same	0.93347	Same	NA	NA
ENSG00000079950	STX7	0.942213	Same	NA	NA	0.93347	Same	0.998174	Same
ENSG00000080166	DCT	0.436	Same	NA	NA	0.74078	Same	NA	NA
ENSG00000080298	RFX3	0.87446	Same	0.890849	Same	0.917182	Same	NA	NA
ENSG00000080345	RIF1	0.937093	Same	NA	NA	0.922871	Same	0.434192	Same
ENSG00000080493	SLC4A4	0.898914	Same	0.964097	Same	0.935441	Same	NA	NA
ENSG00000080503	SMARCA2	0.958868	Same	0.862431	Same	0.923143	Same	0.916287	Same
ENSG00000080546	SESN1	0.882836	Same	0.8235	Same	0.917182	Same	0.998174	Same
ENSG00000080573	COL5A3	NA	NA	0.454651	Same	0.925496	Same	NA	NA
ENSG00000080608	PUM3	0.958868	Same	NA	NA	NA	NA	0.998174	Same
ENSG00000080709	KCNN2	0.958868	Same	NA	NA	0.935441	Same	0.998174	Same
ENSG00000080802	CNOT4	NA	NA	0.0122935	Different	0.919737	Same	0.998174	Same
ENSG00000080819	CPOX	0.828819	Same	0.894398	Same	0.23789	Same	0.998174	Same
ENSG00000080822	CLDND1	0.918675	Same	0.836964	Same	0.929268	Same	0.998174	Same
ENSG00000080823	MOK	0.869554	Same	0.852494	Same	NA	NA	NA	NA
ENSG00000080839	RBL1	0.958954	Same	0.964097	Same	0.94441	Same	0.998174	Same
ENSG00000080845	DLGAP4	0.958868	Same	0.814932	Same	0.917182	Same	NA	NA
ENSG00000080986	NDC80	0.963455	Same	0.964097	Same	0.94441	Same	0.998174	Same
ENSG00000081014	AP4E1	0.033737	Different	0.361211	Same	NA	NA	0.998174	Same
ENSG00000081019	RSBN1	0.958868	Same	0.964097	Same	0.935441	Same	0.998174	Same
ENSG00000081026	MAGI3	4.78e-06	Different	2.14e-06	Different	NA	NA	0.00747864	Different
ENSG00000081059	TCF7	0.91233	Same	0.883222	Same	0.919737	Same	NA	NA
ENSG00000081154	PCNP	0.873671	Same	0.798652	Same	NA	NA	NA	NA
ENSG00000081177	EXD2	0.226992	Same	0.132795	Same	0.803346	Same	NA	NA
ENSG00000081181	ARG2	0.345363	Same	NA	NA	0.478382	Same	0.998174	Same
ENSG00000081189	MEF2C	0.958868	Same	0.964097	Same	0.698146	Same	0.998174	Same
ENSG00000081237	PTPRC	NA	NA	0.873082	Same	0.946064	Same	NA	NA
ENSG00000081307	UBA5	NA	NA	NA	NA	0.00027449	Different	0.123729	Same
ENSG00000081320	STK17B	0.211434	Same	NA	NA	0.00621105	Different	NA	NA
ENSG00000081386	ZNF510	NA	NA	NA	NA	0.578128	Same	NA	NA
ENSG00000081479	LRP2	0.184708	Same	NA	NA	0.946064	Same	NA	NA
ENSG00000081665	ZNF506	NA	NA	NA	NA	NA	NA	0.998174	Same
ENSG00000081721	DUSP12	0.958868	Same	0.85558	Same	0.917182	Same	NA	NA
ENSG00000081760	AACS	0.125297	Same	0.223737	Same	NA	NA	0.998174	Same
ENSG00000081791	KIAA0141	0.91233	Same	2.99e-05	Different	NA	NA	0.00585014	Different
ENSG00000081803	CADPS2	0.441036	Same	0.473816	Same	0.617203	Same	NA	NA
ENSG00000081818	PCDHB4	NA	NA	NA	NA	0.917182	Same	0.00920706	Different
ENSG00000081853	PCDHGA2	NA	NA	0.707342	Same	NA	NA	NA	NA
ENSG00000081985	IL12RB2	NA	NA	1.56e-08	Different	0.211331	Same	0.998174	Same
ENSG00000082014	SMARCD3	0.955938	Same	0.925975	Same	0.917182	Same	0.998174	Same
ENSG00000082068	WDR70	0.857811	Same	0.880578	Same	0.919737	Same	NA	NA
ENSG00000082074	FYB	NA	NA	NA	NA	0.935441	Same	NA	NA
ENSG00000082153	BZW1	0.960253	Same	0.748595	Same	0.782591	Same	0.956906	Same
ENSG00000082212	ME2	0.0303804	Different	0.145057	Same	1.66e-06	Different	0.998174	Same
ENSG00000082213	C5orf22	0.85958	Same	0.118656	Same	NA	NA	NA	NA
ENSG00000082258	CCNT2	0.90644	Same	0.964097	Same	NA	NA	0.790088	Same
ENSG00000082269	FAM135A	0.588783	Same	0.964097	Same	NA	NA	0.998174	Same
ENSG00000082397	EPB41L3	0.715676	Same	0.924644	Same	0.89243	Same	0.998174	Same
ENSG00000082438	COBLL1	0.0314072	Different	0.0165021	Different	0.0555176	Same	0.00585014	Different
ENSG00000082458	DLG3	0.958868	Same	0.964097	Same	0.917182	Same	0.998174	Same
ENSG00000082482	KCNK2	0.15569	Same	0.174693	Same	0.422929	Same	NA	NA
ENSG00000082516	GEMIN5	0.955627	Same	0.964097	Same	0.946064	Same	0.998174	Same
ENSG00000082641	NFE2L1	0.958868	Same	0.964097	Same	0.946064	Same	0.998174	Same
ENSG00000082684	SEMA5B	0.246562	Same	0.109662	Same	0.719891	Same	0.998174	Same
ENSG00000082701	GSK3B	NA	NA	0.673079	Same	0.604323	Same	0.998174	Same
ENSG00000082805	ERC1	0.474007	Same	0.365117	Same	0.917182	Same	0.998174	Same
ENSG00000082898	XPO1	0.960253	Same	0.964097	Same	0.94457	Same	0.998174	Same
ENSG00000082996	RNF13	0.943136	Same	0.964097	Same	0.94457	Same	0.998174	Same
ENSG00000083093	PALB2	0.964084	Same	0.964097	Same	0.935441	Same	0.998174	Same
ENSG00000083097	DOPEY1	0.958868	Same	0.964097	Same	0.935441	Same	0.998174	Same
ENSG00000083123	BCKDHB	0.294442	Same	0.131942	Same	0.156222	Same	NA	NA
ENSG00000083168	KAT6A	0.958868	Same	0.951324	Same	0.929593	Same	0.998174	Same
ENSG00000083223	ZCCHC6	0.0667	Same	0.623068	Same	0.917182	Same	0.998174	Same
ENSG00000083290	ULK2	0.958868	Same	0.964097	Same	0.927649	Same	0.998174	Same
ENSG00000083307	GRHL2	0.95508	Same	0.964097	Same	0.942922	Same	NA	NA
ENSG00000083312	TNPO1	0.521851	Same	0.52018	Same	0.738601	Same	0.998174	Same
ENSG00000083520	DIS3	0.639748	Same	0.452009	Same	0.655223	Same	NA	NA
ENSG00000083535	PIBF1	0.895207	Same	0.881655	Same	0.917813	Same	0.998174	Same
ENSG00000083544	TDRD3	0.889775	Same	0.633235	Same	0.917182	Same	0.998174	Same
ENSG00000083635	NUFIP1	0.95873	Same	0.964097	Same	0.917182	Same	NA	NA
ENSG00000083642	PDS5B	0.412094	Same	0.00932731	Different	NA	NA	0.712324	Same
ENSG00000083720	OXCT1	0.825814	Same	0.254592	Same	0.137803	Same	NA	NA
ENSG00000083750	RRAGB	0.168964	Same	NA	NA	0.917182	Same	0.998174	Same
ENSG00000083799	CYLD	0.825814	Same	0.868582	Same	0.917182	Same	NA	NA
ENSG00000083807	SLC27A5	NA	NA	NA	NA	6.06e-08	Different	0.998174	Same
ENSG00000083814	ZNF671	NA	NA	NA	NA	NA	NA	0.998174	Same
ENSG00000083817	ZNF416	0.779176	Same	NA	NA	NA	NA	0.998174	Same
ENSG00000083828	ZNF586	NA	NA	NA	NA	0.935441	Same	0.998174	Same
ENSG00000083838	ZNF446	0.00231772	Different	NA	NA	NA	NA	NA	NA
ENSG00000083844	ZNF264	NA	NA	NA	NA	NA	NA	0.998174	Same
ENSG00000083845	RPS5	0.680472	Same	0.660856	Same	0.917182	Same	NA	NA
ENSG00000083857	FAT1	0.883441	Same	0.964097	Same	0.571081	Same	NA	NA
ENSG00000083896	YTHDC1	0.8079	Same	0.776413	Same	0.928279	Same	0.998174	Same
ENSG00000084070	SMAP2	0.937202	Same	0.93904	Same	0.919737	Same	0.998174	Same
ENSG00000084092	NOA1	0.00862483	Different	0.0225709	Different	0.00156353	Different	0.998174	Same
ENSG00000084093	REST	0.964084	Same	0.964097	Same	0.942922	Same	0.998174	Same
ENSG00000084234	APLP2	0.958868	Same	0.964097	Same	0.917182	Same	0.998174	Same
ENSG00000084444	FAM234B	0.873671	Same	0.818373	Same	0.919737	Same	0.998174	Same
ENSG00000084453	SLCO1A2	NA	NA	NA	NA	0.935441	Same	0.998174	Same
ENSG00000084463	WBP11	0.926708	Same	NA	NA	0.0797282	Same	NA	NA
ENSG00000084628	NKAIN1	0.958868	Same	0.964097	Same	0.935441	Same	0.998174	Same
ENSG00000084636	COL16A1	0.367407	Same	0.509229	Same	0.917182	Same	0.998174	Same
ENSG00000084652	TXLNA	0.958868	Same	0.964097	Same	0.389773	Same	NA	NA
ENSG00000084676	NCOA1	0.87743	Same	0.873082	Same	0.917182	Same	0.998174	Same
ENSG00000084693	AGBL5	0.0292213	Different	0.0490849	Different	0.925496	Same	0.998174	Same
ENSG00000084731	KIF3C	0.915819	Same	0.806546	Same	0.917182	Same	0.0339293	Different
ENSG00000084733	RAB10	0.225304	Same	0.292667	Same	0.115154	Same	NA	NA
ENSG00000084754	HADHA	0.877892	Same	5.81e-05	Different	0.922326	Same	0.998174	Same
ENSG00000084764	MAPRE3	0.958868	Same	0.964097	Same	0.935441	Same	0.998174	Same
ENSG00000084774	CAD	0.964084	Same	0.964097	Same	0.946064	Same	0.998174	Same
ENSG00000085063	CD59	NA	NA	0.420031	Same	0.497751	Same	0.998174	Same
ENSG00000085185	BCORL1	0.512663	Same	0.964097	Same	0.93529	Same	0.998174	Same
ENSG00000085224	ATRX	0.210023	Same	NA	NA	0.851883	Same	0.998174	Same
ENSG00000085274	MYNN	0.958868	Same	0.964097	Same	0.934749	Same	0.179496	Same
ENSG00000085276	MECOM	0.891534	Same	0.964097	Same	0.925496	Same	NA	NA
ENSG00000085433	WDR47	0.87743	Same	0.953527	Same	0.917182	Same	0.998174	Same
ENSG00000085449	WDFY1	2.29e-07	Different	6.69e-07	Different	6.06e-08	Different	NA	NA
ENSG00000085465	OVGP1	0.00942514	Different	NA	NA	0.935441	Same	0.998174	Same
ENSG00000085491	SLC25A24	0.958868	Same	0.549261	Same	0.844148	Same	0.998174	Same
ENSG00000085511	MAP3K4	0.280638	Same	0.498254	Same	0.935441	Same	NA	NA
ENSG00000085552	IGSF9	0.937692	Same	0.947313	Same	0.919737	Same	0.998174	Same
ENSG00000085563	ABCB1	NA	NA	NA	NA	0.917182	Same	0.998174	Same
ENSG00000085644	ZNF213	0.00013918	Different	0.669368	Same	NA	NA	NA	NA
ENSG00000085662	AKR1B1	0.958868	Same	0.964097	Same	0.23952	Same	0.998174	Same
ENSG00000085719	CPNE3	0.10639	Same	0.0624881	Same	0.231053	Same	NA	NA
ENSG00000085721	RRN3	0.015838	Different	0.892692	Same	0.917182	Same	0.998174	Same
ENSG00000085760	MTIF2	0.00251751	Different	NA	NA	NA	NA	0.998174	Same
ENSG00000085788	DDHD2	0.327329	Same	0.154265	Same	0.79198	Same	0.998174	Same
ENSG00000085832	EPS15	0.892811	Same	0.940715	Same	0.926308	Same	NA	NA
ENSG00000085840	ORC1	0.964084	Same	0.964097	Same	0.953281	Same	NA	NA
ENSG00000085871	MGST2	NA	NA	NA	NA	NA	NA	0.998174	Same
ENSG00000085872	CHERP	0.111151	Same	0.131714	Same	NA	NA	NA	NA
ENSG00000085978	ATG16L1	0.937093	Same	0.89895	Same	0.917182	Same	NA	NA
ENSG00000085982	USP40	0.235615	Same	NA	NA	0.940651	Same	0.998174	Same
ENSG00000085998	POMGNT1	0.958868	Same	NA	NA	0.935441	Same	0.0315307	Different
ENSG00000085999	RAD54L	0.959745	Same	0.964097	Same	0.946064	Same	NA	NA
ENSG00000086015	MAST2	0.873671	Same	NA	NA	0.824172	Same	0.998174	Same
ENSG00000086062	B4GALT1	0.748439	Same	NA	NA	0.917182	Same	0.998174	Same
ENSG00000086065	CHMP5	NA	NA	0.964097	Same	0.935441	Same	NA	NA
ENSG00000086102	NFX1	0.873621	Same	0.00312191	Different	0.17293	Same	NA	NA
ENSG00000086189	DIMT1	0.103045	Same	0.311962	Same	0.935441	Same	NA	NA
ENSG00000086200	IPO11	0.869554	Same	0.54522	Same	0.00119978	Different	0.998174	Same
ENSG00000086205	FOLH1	0.937093	Same	0.934597	Same	0.917182	Same	0.998174	Same
ENSG00000086232	EIF2AK1	0.175117	Same	NA	NA	0.00196987	Different	NA	NA
ENSG00000086289	EPDR1	0.964084	Same	NA	NA	0.917182	Same	0.998174	Same
ENSG00000086300	SNX10	0.923523	Same	0.708212	Same	0.556657	Same	NA	NA
ENSG00000086475	SEPHS1	0.959724	Same	0.964097	Same	0.946064	Same	NA	NA
ENSG00000086504	MRPL28	8.47e-05	Different	0.00372395	Different	NA	NA	0.998174	Same
ENSG00000086506	HBQ1	NA	NA	NA	NA	0.0168037	Different	NA	NA
ENSG00000086544	ITPKC	0.00326546	Different	0.00418468	Different	0.00331765	Different	NA	NA
ENSG00000086589	RBM22	0.415434	Same	0.363223	Same	0.614735	Same	NA	NA
ENSG00000086598	TMED2	0.0799992	Same	0.70678	Same	0.652552	Same	NA	NA
ENSG00000086619	ERO1B	0.626844	Same	0.964097	Same	0.790753	Same	0.155986	Same
ENSG00000086666	ZFAND6	0.469026	Same	0.876374	Same	0.0917161	Same	NA	NA
ENSG00000086696	HSD17B2	NA	NA	NA	NA	2.5e-06	Different	NA	NA
ENSG00000086717	PPEF1	NA	NA	NA	NA	0.935441	Same	0.287224	Same
ENSG00000086730	LAT2	5.64e-06	Different	0.964097	Same	NA	NA	0.998174	Same
ENSG00000086758	HUWE1	0.369947	Same	NA	NA	0.917182	Same	0.998174	Same
ENSG00000086827	ZW10	0.943136	Same	NA	NA	0.935441	Same	NA	NA
ENSG00000086991	NOX4	NA	NA	0.317108	Same	0.946064	Same	NA	NA
ENSG00000087008	ACOX3	0.110878	Same	0.0837735	Same	NA	NA	0.998174	Same
ENSG00000087074	PPP1R15A	0.00420028	Different	0.00570789	Different	NA	NA	0.144883	Same
ENSG00000087076	HSD17B14	NA	NA	0.894398	Same	0.0064058	Different	0.998174	Same
ENSG00000087077	TRIP6	0.366119	Same	0.489314	Same	NA	NA	NA	NA
ENSG00000087085	ACHE	0.895207	Same	0.964097	Same	NA	NA	0.0164971	Different
ENSG00000087086	FTL	NA	NA	NA	NA	NA	NA	0.0517283	Same
ENSG00000087087	SRRT	0.964084	Same	0.964097	Same	NA	NA	NA	NA
ENSG00000087095	NLK	0.958868	Same	0.964097	Same	0.866063	Same	NA	NA
ENSG00000087116	ADAMTS2	7.22e-08	Different	NA	NA	3.73e-06	Different	0.00585014	Different
ENSG00000087152	ATXN7L3	0.89461	Same	0.893307	Same	0.762738	Same	0.998174	Same
ENSG00000087157	PGS1	7.76e-06	Different	2.89e-07	Different	0.286988	Same	NA	NA
ENSG00000087191	PSMC5	0.512793	Same	0.632176	Same	NA	NA	0.998174	Same
ENSG00000087206	UIMC1	0.958868	Same	0.964097	Same	0.935441	Same	NA	NA
ENSG00000087245	MMP2	0.958868	Same	0.964097	Same	0.917182	Same	0.998174	Same
ENSG00000087250	MT3	0.82687	Same	0.792294	Same	0.811291	Same	0.998174	Same
ENSG00000087253	LPCAT2	0.0019475	Different	0.000370617	Different	0.0190536	Different	0.998174	Same
ENSG00000087258	GNAO1	0.90838	Same	0.952173	Same	0.917182	Same	0.0384305	Different
ENSG00000087266	SH3BP2	0.873671	Same	0.919618	Same	0.920423	Same	0.998174	Same
ENSG00000087269	NOP14	0.945614	Same	0.964097	Same	0.931708	Same	0.712993	Same
ENSG00000087274	ADD1	0.958932	Same	0.964097	Same	0.935441	Same	NA	NA
ENSG00000087301	TXNDC16	8.74e-05	Different	0.0011509	Different	0.00501135	Different	0.998174	Same
ENSG00000087302	C14orf166	0.964084	Same	NA	NA	NA	NA	0.00788563	Different
ENSG00000087303	NID2	0.718752	Same	0.964097	Same	NA	NA	0.998174	Same
ENSG00000087338	GMCL1	0.958868	Same	0.947895	Same	0.942993	Same	0.0787348	Same
ENSG00000087365	SF3B2	0.958868	Same	0.964097	Same	NA	NA	NA	NA
ENSG00000087460	GNAS	0.958868	Same	NA	NA	0.867125	Same	0.998174	Same
ENSG00000087470	DNM1L	0.958353	Same	0.964097	Same	0.935441	Same	NA	NA
ENSG00000087494	PTHLH	0.964084	Same	NA	NA	0.66724	Same	NA	NA
ENSG00000087495	PHACTR3	0.943307	Same	NA	NA	0.917301	Same	NA	NA
ENSG00000087502	ERGIC2	4.96e-06	Different	0.924644	Same	NA	NA	NA	NA
ENSG00000087510	TFAP2C	0.895457	Same	0.914574	Same	0.917182	Same	NA	NA
ENSG00000087586	AURKA	0.968987	Same	0.964097	Same	0.954786	Same	NA	NA
ENSG00000087842	PIR	0.903303	Same	0.962813	Same	0.896191	Same	0.998174	Same
ENSG00000087903	RFX2	0.958868	Same	0.964097	Same	0.946064	Same	0.998174	Same
ENSG00000088035	ALG6	0.0263928	Different	0.0265938	Different	NA	NA	NA	NA
ENSG00000088038	CNOT3	0.87743	Same	NA	NA	0.935441	Same	NA	NA
ENSG00000088205	DDX18	0.958868	Same	0.964097	Same	0.935441	Same	NA	NA
ENSG00000088247	KHSRP	0.965805	Same	0.964097	Same	0.946064	Same	NA	NA
ENSG00000088256	GNA11	0.958868	Same	NA	NA	NA	NA	0.170789	Same
ENSG00000088280	ASAP3	NA	NA	NA	NA	0.565232	Same	NA	NA
ENSG00000088305	DNMT3B	0.958868	Same	0.964097	Same	0.942993	Same	0.998174	Same
ENSG00000088320	REM1	NA	NA	0.545734	Same	NA	NA	NA	NA
ENSG00000088325	TPX2	0.964084	Same	0.964097	Same	0.948195	Same	0.998174	Same
ENSG00000088367	EPB41L1	0.958868	Same	NA	NA	0.926476	Same	NA	NA
ENSG00000088387	DOCK9	0.958868	Same	0.964097	Same	0.935441	Same	0.998174	Same
ENSG00000088448	ANKRD10	0.92851	Same	0.916328	Same	0.917182	Same	NA	NA
ENSG00000088451	TGDS	0.68332	Same	NA	NA	NA	NA	NA	NA
ENSG00000088538	DOCK3	0.958954	Same	0.964097	Same	0.935441	Same	NA	NA
ENSG00000088543	C3orf18	0.719754	Same	0.916328	Same	0.917182	Same	0.998174	Same
ENSG00000088682	COQ9	0.95873	Same	0.708823	Same	0.946064	Same	0.998174	Same
ENSG00000088727	KIF9	0.128467	Same	0.0658592	Same	NA	NA	NA	NA
ENSG00000088756	ARHGAP28	0.959218	Same	0.964097	Same	0.942993	Same	0.998174	Same
ENSG00000088808	PPP1R13B	0.958868	Same	0.964097	Same	0.935441	Same	0.00780097	Different
ENSG00000088826	SMOX	NA	NA	0.702862	Same	NA	NA	0.998174	Same
ENSG00000088833	NSFL1C	1.13e-05	Different	3.77e-07	Different	3.41e-05	Different	0.00585014	Different
ENSG00000088836	SLC4A11	NA	NA	0.0290715	Different	0.00490114	Different	NA	NA
ENSG00000088854	C20orf194	0.958868	Same	0.892692	Same	0.664947	Same	0.0113526	Different
ENSG00000088881	EBF4	0.873621	Same	0.90642	Same	0.917182	Same	0.998174	Same
ENSG00000088882	CPXM1	0.290678	Same	0.28107	Same	0.93347	Same	0.998174	Same
ENSG00000088888	MAVS	0.325459	Same	0.000361895	Different	1.01e-06	Different	0.998174	Same
ENSG00000088899	RP5-1187M17.10	0.838379	Same	0.776413	Same	0.917182	Same	0.998174	Same
ENSG00000088930	XRN2	0.87743	Same	0.894398	Same	0.917182	Same	0.998174	Same
ENSG00000088992	TESC	0.958868	Same	0.964097	Same	0.933844	Same	0.998174	Same
ENSG00000089006	SNX5	0.960316	Same	0.964097	Same	0.917301	Same	0.998174	Same
ENSG00000089022	MAPKAPK5	NA	NA	0.212545	Same	0.808814	Same	0.998174	Same
ENSG00000089041	P2RX7	0.645242	Same	0.529185	Same	0.935441	Same	0.998174	Same
ENSG00000089048	ESF1	0.477699	Same	0.908906	Same	0.917182	Same	0.303837	Same
ENSG00000089050	RBBP9	0.744908	Same	0.733075	Same	NA	NA	0.998174	Same
ENSG00000089057	SLC23A2	0.958868	Same	0.964097	Same	0.935441	Same	0.998174	Same
ENSG00000089063	TMEM230	0.279074	Same	0.525076	Same	0.000916154	Different	0.998174	Same
ENSG00000089094	KDM2B	0.958868	Same	0.964097	Same	0.935441	Same	0.998174	Same
ENSG00000089123	TASP1	0.958868	Same	0.924323	Same	0.54014	Same	0.998174	Same
ENSG00000089154	GCN1	0.87743	Same	0.964097	Same	0.935441	Same	NA	NA
ENSG00000089157	RPLP0	0.890928	Same	0.916328	Same	0.925496	Same	0.998174	Same
ENSG00000089159	PXN	0.678545	Same	0.964097	Same	0.935441	Same	NA	NA
ENSG00000089163	SIRT4	0.692949	Same	0.8703	Same	0.354296	Same	0.0262792	Different
ENSG00000089169	RPH3A	0.72205	Same	0.683233	Same	0.772034	Same	0.998174	Same
ENSG00000089195	TRMT6	0.958868	Same	0.923662	Same	0.922443	Same	NA	NA
ENSG00000089199	CHGB	0.958868	Same	0.964097	Same	0.919737	Same	0.998174	Same
ENSG00000089220	PEBP1	NA	NA	NA	NA	0.935441	Same	0.998174	Same
ENSG00000089234	BRAP	1.47e-06	Different	NA	NA	0.00054223	Different	NA	NA
ENSG00000089280	FUS	0.958868	Same	0.964097	Same	0.93347	Same	NA	NA
ENSG00000089289	IGBP1	1.41e-05	Different	7.48e-05	Different	NA	NA	NA	NA
ENSG00000089327	FXYD5	0.360751	Same	0.131366	Same	0.254453	Same	0.0141666	Different
ENSG00000089335	ZNF302	NA	NA	NA	NA	NA	NA	0.45481	Same
ENSG00000089351	GRAMD1A	0.87743	Same	0.964097	Same	0.917182	Same	0.998174	Same
ENSG00000089472	HEPH	0.904931	Same	0.797768	Same	0.922481	Same	NA	NA
ENSG00000089486	CDIP1	0.960199	Same	0.964097	Same	0.94457	Same	0.998174	Same
ENSG00000089558	KCNH4	0.0732034	Same	0.255442	Same	0.0093177	Different	NA	NA
ENSG00000089597	GANAB	0.824488	Same	0.890849	Same	NA	NA	0.998174	Same
ENSG00000089639	GMIP	0.929278	Same	0.964097	Same	0.872042	Same	0.998174	Same
ENSG00000089682	RBM41	0.567174	Same	NA	NA	0.917182	Same	NA	NA
ENSG00000089685	BIRC5	0.964084	Same	0.964097	Same	NA	NA	NA	NA
ENSG00000089692	LAG3	NA	NA	NA	NA	0.341131	Same	NA	NA
ENSG00000089693	MLF2	0.895207	Same	0.926074	Same	0.913785	Same	0.998174	Same
ENSG00000089737	DDX24	0.924431	Same	0.964097	Same	0.928084	Same	0.998174	Same
ENSG00000089775	ZBTB25	0.0468108	Different	0.938176	Same	0.150845	Same	0.998174	Same
ENSG00000089818	NECAP1	0.941703	Same	0.964097	Same	0.935441	Same	NA	NA
ENSG00000089847	ANKRD24	0.890928	Same	NA	NA	NA	NA	0.0182556	Different
ENSG00000089876	DHX32	0.958868	Same	0.543677	Same	0.224835	Same	NA	NA
ENSG00000089902	RCOR1	0.561604	Same	0.588227	Same	0.93008	Same	0.998174	Same
ENSG00000089916	GPATCH2L	0.000145397	Different	0.00277222	Different	0.0142462	Different	0.998174	Same
ENSG00000090006	LTBP4	NA	NA	NA	NA	0.463533	Same	0.119023	Same
ENSG00000090013	BLVRB	0.000877284	Different	0.964097	Same	0.12953	Same	0.998174	Same
ENSG00000090020	SLC9A1	0.788941	Same	0.964097	Same	0.935349	Same	NA	NA
ENSG00000090054	SPTLC1	0.680089	Same	0.102722	Same	0.00208715	Different	NA	NA
ENSG00000090060	PAPOLA	0.879216	Same	0.889676	Same	0.917182	Same	0.998174	Same
ENSG00000090061	CCNK	0.963496	Same	0.964097	Same	0.917182	Same	NA	NA
ENSG00000090104	RGS1	NA	NA	NA	NA	NA	NA	0.983765	Same
ENSG00000090238	YPEL3	0.95368	Same	0.964097	Same	0.917182	Same	0.610168	Same
ENSG00000090263	MRPS33	0.946609	Same	2.85e-07	Different	NA	NA	0.998174	Same
ENSG00000090266	NDUFB2	0.644487	Same	0.579473	Same	NA	NA	0.998174	Same
ENSG00000090273	NUDC	0.0113453	Different	NA	NA	0.416056	Same	NA	NA
ENSG00000090372	STRN4	0.00729545	Different	0.0190256	Different	0.0481915	Different	0.480449	Same
ENSG00000090447	TFAP4	0.960097	Same	0.964097	Same	0.946064	Same	NA	NA
ENSG00000090470	PDCD7	0.958868	Same	NA	NA	NA	NA	NA	NA
ENSG00000090487	SPG21	0.719754	Same	0.528224	Same	NA	NA	0.107337	Same
ENSG00000090530	P3H2	0.964084	Same	NA	NA	0.671452	Same	0.998174	Same
ENSG00000090534	THPO	0.870929	Same	NA	NA	0.919737	Same	0.128697	Same
ENSG00000090539	CHRD	0.475172	Same	0.268008	Same	0.917182	Same	NA	NA
ENSG00000090581	GNPTG	0.325459	Same	0.774531	Same	NA	NA	0.998174	Same
ENSG00000090621	PABPC4	NA	NA	NA	NA	0.919737	Same	0.998174	Same
ENSG00000090674	MCOLN1	0.946609	Same	0.964097	Same	0.927744	Same	0.957313	Same
ENSG00000090686	USP48	0.0228266	Different	0.249706	Same	NA	NA	0.998174	Same
ENSG00000090776	EFNB1	0.903943	Same	0.924644	Same	0.917301	Same	0.998174	Same
ENSG00000090857	PDPR	NA	NA	0.85558	Same	NA	NA	0.998174	Same
ENSG00000090861	AARS	0.900009	Same	0.964097	Same	0.938386	Same	0.998174	Same
ENSG00000090905	TNRC6A	0.912034	Same	0.342134	Same	0.917182	Same	0.293921	Same
ENSG00000090924	PLEKHG2	0.87743	Same	0.790887	Same	0.917182	Same	0.998174	Same
ENSG00000090932	DLL3	0.00238012	Different	0.0294016	Different	0.00910954	Different	NA	NA
ENSG00000090971	NAT14	0.809922	Same	0.692668	Same	NA	NA	0.0630024	Same
ENSG00000090975	PITPNM2	0.913986	Same	0.898775	Same	0.89036	Same	NA	NA
ENSG00000091073	DTX2	0.625119	Same	0.873082	Same	NA	NA	0.539062	Same
ENSG00000091127	PUS7	NA	NA	0.964097	Same	0.935441	Same	0.998174	Same
ENSG00000091129	NRCAM	0.958868	Same	0.964097	Same	0.935441	Same	0.998174	Same
ENSG00000091136	LAMB1	0.00613504	Different	0.206457	Same	0.26544	Same	0.141389	Same
ENSG00000091137	SLC26A4	0.436152	Same	NA	NA	NA	NA	NA	NA
ENSG00000091140	DLD	0.958868	Same	0.489006	Same	0.774948	Same	NA	NA
ENSG00000091157	WDR7	0.7686	Same	0.636166	Same	0.875281	Same	NA	NA
ENSG00000091164	TXNL1	1.5e-06	Different	0.0403294	Different	NA	NA	NA	NA
ENSG00000091317	CMTM6	0.000478307	Different	0.315087	Same	0.268472	Same	0.0272069	Different
ENSG00000091409	ITGA6	0.924431	Same	0.528224	Same	NA	NA	NA	NA
ENSG00000091428	RAPGEF4	0.847196	Same	0.707706	Same	0.655771	Same	0.998174	Same
ENSG00000091436	AC013461.1	0.878003	Same	0.873082	Same	0.917182	Same	NA	NA
ENSG00000091483	FH	0.958868	Same	0.964097	Same	NA	NA	0.998174	Same
ENSG00000091490	SEL1L3	0.0878399	Same	0.0211313	Different	NA	NA	NA	NA
ENSG00000091513	TF	NA	NA	0.964097	Same	0.942993	Same	0.998174	Same
ENSG00000091527	CDV3	0.923523	Same	0.9058	Same	0.843668	Same	NA	NA
ENSG00000091536	MYO15A	NA	NA	NA	NA	NA	NA	0.0270041	Different
ENSG00000091622	PITPNM3	0.544969	Same	0.52018	Same	0.465226	Same	NA	NA
ENSG00000091640	SPAG7	8.4e-05	Different	0.0057523	Different	NA	NA	0.998174	Same
ENSG00000091651	ORC6	0.961986	Same	0.964097	Same	0.946064	Same	NA	NA
ENSG00000091656	ZFHX4	0.958868	Same	0.964097	Same	0.940539	Same	0.998174	Same
ENSG00000091732	ZC3HC1	0.963744	Same	0.850905	Same	0.944548	Same	0.998174	Same
ENSG00000091844	RGS17	0.0444475	Different	0.0419468	Different	0.0788935	Same	0.998174	Same
ENSG00000092036	HAUS4	NA	NA	NA	NA	NA	NA	0.129426	Same
ENSG00000092051	JPH4	0.883386	Same	0.956294	Same	0.917182	Same	NA	NA
ENSG00000092068	SLC7A8	0.0567664	Same	0.0128048	Different	0.0124817	Different	0.727508	Same
ENSG00000092140	G2E3	0.864263	Same	0.880507	Same	0.917301	Same	0.998174	Same
ENSG00000092199	HNRNPC	NA	NA	NA	NA	NA	NA	0.998174	Same
ENSG00000092201	SUPT16H	0.964084	Same	0.964097	Same	NA	NA	0.998174	Same
ENSG00000092208	GEMIN2	0.420862	Same	0.964097	Same	0.935441	Same	NA	NA
ENSG00000092330	TINF2	1.11e-06	Different	2.54e-06	Different	0.933844	Same	0.24374	Same
ENSG00000092421	SEMA6A	0.0777828	Same	0.00352134	Different	NA	NA	0.998174	Same
ENSG00000092439	TRPM7	0.936883	Same	NA	NA	0.84521	Same	0.00585014	Different
ENSG00000092445	TYRO3	0.929278	Same	NA	NA	0.919737	Same	0.998174	Same
ENSG00000092470	WDR76	0.958868	Same	0.822447	Same	0.935441	Same	0.998174	Same
ENSG00000092529	CAPN3	0.958868	Same	1.53e-05	Different	0.00196987	Different	0.998174	Same
ENSG00000092531	SNAP23	0.915625	Same	0.964097	Same	0.935441	Same	0.0532262	Same
ENSG00000092820	EZR	0.0981948	Same	NA	NA	0.0286451	Different	NA	NA
ENSG00000092847	AGO1	0.950047	Same	NA	NA	0.937695	Same	0.998174	Same
ENSG00000092850	TEKT2	0.072147	Same	0.00215353	Different	0.922708	Same	0.998174	Same
ENSG00000092853	CLSPN	0.964084	Same	NA	NA	0.946064	Same	NA	NA
ENSG00000092929	UNC13D	0.000814503	Different	NA	NA	0.946064	Same	NA	NA
ENSG00000092931	MFSD11	4.43e-05	Different	0.000119776	Different	0.000357258	Different	NA	NA
ENSG00000092964	DPYSL2	0.898914	Same	0.964097	Same	0.935441	Same	0.998174	Same
ENSG00000092978	GPATCH2	0.581663	Same	0.25075	Same	0.935441	Same	0.648681	Same
ENSG00000093000	NUP50	NA	NA	NA	NA	0.935441	Same	NA	NA
ENSG00000093009	CDC45	0.964084	Same	0.964097	Same	NA	NA	NA	NA
ENSG00000093010	COMT	0.923523	Same	0.964097	Same	NA	NA	0.998174	Same
ENSG00000093144	ECHDC1	0.0243514	Different	6.08e-07	Different	0.0472957	Different	NA	NA
ENSG00000093217	XYLB	0.77412	Same	0.447173	Same	NA	NA	0.998174	Same
ENSG00000094631	HDAC6	0.898914	Same	NA	NA	0.935441	Same	NA	NA
ENSG00000094804	CDC6	0.870929	Same	0.892692	Same	0.917301	Same	0.998174	Same
ENSG00000094880	CDC23	0.958868	Same	0.836964	Same	0.618522	Same	0.00647131	Different
ENSG00000094914	AAAS	0.958868	Same	0.964097	Same	0.938386	Same	NA	NA
ENSG00000094916	CBX5	0.959724	Same	0.964097	Same	0.935441	Same	0.998174	Same
ENSG00000094975	SUCO	0.742929	Same	0.107458	Same	0.917182	Same	0.998174	Same
ENSG00000095002	MSH2	0.958868	Same	0.964097	Same	0.946064	Same	NA	NA
ENSG00000095015	MAP3K1	0.943582	Same	NA	NA	0.764342	Same	0.998174	Same
ENSG00000095203	EPB41L4B	0.821105	Same	NA	NA	0.935441	Same	0.998174	Same
ENSG00000095209	TMEM38B	0.0140193	Different	0.964097	Same	NA	NA	NA	NA
ENSG00000095261	PSMD5	0.111089	Same	0.680426	Same	0.475837	Same	NA	NA
ENSG00000095303	PTGS1	0.0939562	Same	0.123717	Same	0.167744	Same	0.998174	Same
ENSG00000095319	NUP188	0.958868	Same	0.964097	Same	0.935441	Same	NA	NA
ENSG00000095321	CRAT	0.525948	Same	0.964097	Same	NA	NA	NA	NA
ENSG00000095380	NANS	1.93e-07	Different	0.000394047	Different	NA	NA	NA	NA
ENSG00000095383	TBC1D2	0.701882	Same	0.398583	Same	NA	NA	0.998174	Same
ENSG00000095485	CWF19L1	0.958868	Same	0.0634423	Same	0.47107	Same	0.0694529	Same
ENSG00000095539	SEMA4G	0.866711	Same	0.883222	Same	0.917182	Same	0.998174	Same
ENSG00000095564	BTAF1	0.754628	Same	0.734982	Same	0.917182	Same	0.287422	Same
ENSG00000095585	BLNK	0.958868	Same	0.894398	Same	0.935441	Same	NA	NA
ENSG00000095587	TLL2	NA	NA	0.000238791	Different	NA	NA	NA	NA
ENSG00000095596	CYP26A1	NA	NA	4.98e-06	Different	0.000319512	Different	NA	NA
ENSG00000095637	SORBS1	0.929527	Same	0.581137	Same	0.935441	Same	0.229906	Same
ENSG00000095713	CRTAC1	0.603801	Same	0.590724	Same	0.922443	Same	0.998174	Same
ENSG00000095739	BAMBI	0.591877	Same	0.703891	Same	0.83678	Same	0.998174	Same
ENSG00000095794	CREM	0.937093	Same	0.727971	Same	0.935441	Same	0.998174	Same
ENSG00000095906	NUBP2	0.0390278	Different	0.000728079	Different	NA	NA	NA	NA
ENSG00000095970	TREM2	0.942213	Same	0.964097	Same	0.917182	Same	0.998174	Same
ENSG00000096063	SRPK1	0.946548	Same	0.95095	Same	0.917182	Same	NA	NA
ENSG00000096070	BRPF3	0.873671	Same	0.0609622	Same	NA	NA	NA	NA
ENSG00000096080	MRPS18A	0.87743	Same	0.964097	Same	0.917182	Same	0.998174	Same
ENSG00000096092	TMEM14A	0.306996	Same	NA	NA	NA	NA	NA	NA
ENSG00000096093	EFHC1	NA	NA	0.825543	Same	3.12e-06	Different	NA	NA
ENSG00000096401	CDC5L	0.958868	Same	0.964097	Same	0.917182	Same	0.998174	Same
ENSG00000096696	DSP	0.873671	Same	0.89895	Same	0.917182	Same	NA	NA
ENSG00000096717	SIRT1	0.347386	Same	NA	NA	0.779867	Same	0.998174	Same
ENSG00000096746	HNRNPH3	0.855483	Same	0.813181	Same	0.917182	Same	0.998174	Same
ENSG00000096872	IFT74	0.873621	Same	0.914	Same	0.935441	Same	0.208304	Same
ENSG00000097007	ABL1	0.880291	Same	NA	NA	0.917182	Same	0.998174	Same
ENSG00000097021	ACOT7	0.88858	Same	0.883222	Same	0.917182	Same	0.0414667	Different
ENSG00000097033	SH3GLB1	0.917352	Same	0.818943	Same	0.316605	Same	0.998174	Same
ENSG00000097046	CDC7	0.802209	Same	0.964097	Same	0.935441	Same	0.998174	Same
ENSG00000097096	SYDE2	0.341066	Same	0.891901	Same	0.140393	Same	NA	NA
ENSG00000099139	PCSK5	NA	NA	2.57e-06	Different	0.49366	Same	0.998174	Same
ENSG00000099219	ERMP1	0.826868	Same	0.170489	Same	0.334278	Same	NA	NA
ENSG00000099246	RAB18	NA	NA	0.964097	Same	0.931832	Same	NA	NA
ENSG00000099256	PRTFDC1	NA	NA	NA	NA	0.901846	Same	NA	NA
ENSG00000099260	PALMD	0.918073	Same	NA	NA	0.935441	Same	0.998174	Same
ENSG00000099282	TSPAN15	0.290609	Same	NA	NA	0.801066	Same	0.998174	Same
ENSG00000099284	H2AFY2	0.87743	Same	0.927983	Same	0.923143	Same	0.998174	Same
ENSG00000099308	MAST3	0.796385	Same	0.893265	Same	NA	NA	0.998174	Same
ENSG00000099326	MZF1	0.000107778	Different	0.000147258	Different	NA	NA	0.132315	Same
ENSG00000099330	OCEL1	0.314001	Same	0.241204	Same	NA	NA	0.0234784	Different
ENSG00000099331	MYO9B	0.0571415	Same	0.891901	Same	0.0572872	Same	0.998174	Same
ENSG00000099338	CATSPERG	NA	NA	NA	NA	0.00150624	Different	0.998174	Same
ENSG00000099341	PSMD8	4.54e-06	Different	7.21e-08	Different	0.000158869	Different	0.303881	Same
ENSG00000099365	STX1B	0.958868	Same	0.964097	Same	0.935441	Same	0.998174	Same
ENSG00000099381	SETD1A	0.958868	Same	NA	NA	0.946064	Same	0.998174	Same
ENSG00000099385	BCL7C	0.0430967	Different	0.0550003	Same	NA	NA	NA	NA
ENSG00000099617	EFNA2	0.604285	Same	0.638836	Same	NA	NA	0.998174	Same
ENSG00000099624	ATP5D	0.958868	Same	0.964097	Same	NA	NA	0.998174	Same
ENSG00000099783	HNRNPM	0.965805	Same	NA	NA	NA	NA	NA	NA
ENSG00000099785	2002-03-01	0.877892	Same	0.888056	Same	0.919737	Same	0.998174	Same
ENSG00000099795	NDUFB7	0.0375901	Different	0.964097	Same	NA	NA	0.998174	Same
ENSG00000099797	TECR	0.218154	Same	0.0929695	Same	NA	NA	0.998174	Same
ENSG00000099810	MTAP	0.907698	Same	0.964097	Same	0.358062	Same	0.065291	Same
ENSG00000099814	CEP170B	0.900009	Same	0.90642	Same	NA	NA	NA	NA
ENSG00000099822	HCN2	0.900009	Same	0.907157	Same	NA	NA	0.998174	Same
ENSG00000099860	GADD45B	0.958868	Same	0.964097	Same	NA	NA	0.998174	Same
ENSG00000099864	PALM	0.767042	Same	0.292667	Same	0.89243	Same	NA	NA
ENSG00000099866	MADCAM1	NA	NA	1.32e-06	Different	NA	NA	NA	NA
ENSG00000099889	ARVCF	0.194762	Same	0.19463	Same	0.665385	Same	0.998174	Same
ENSG00000099901	RANBP1	0.958868	Same	0.964097	Same	0.935441	Same	0.998174	Same
ENSG00000099910	KLHL22	0.958868	Same	NA	NA	NA	NA	0.0202884	Different
ENSG00000099940	SNAP29	0.00560803	Different	0.0621498	Same	NA	NA	NA	NA
ENSG00000099942	CRKL	0.958954	Same	0.964097	Same	0.935441	Same	0.223651	Same
ENSG00000099949	LZTR1	0.140085	Same	0.271696	Same	0.571081	Same	0.998174	Same
ENSG00000099953	MMP11	0.958868	Same	NA	NA	0.917182	Same	0.998174	Same
ENSG00000099954	CECR2	0.86686	Same	0.870963	Same	0.917182	Same	0.998174	Same
ENSG00000099956	SMARCB1	0.87743	Same	NA	NA	0.917182	Same	NA	NA
ENSG00000099957	P2RX6	NA	NA	0.197422	Same	0.94441	Same	0.998174	Same
ENSG00000099958	DERL3	NA	NA	NA	NA	0.917182	Same	0.998174	Same
ENSG00000099960	SLC7A4	0.234085	Same	0.254112	Same	0.21604	Same	0.998174	Same
ENSG00000099995	SF3A1	0.958868	Same	0.964097	Same	0.935441	Same	NA	NA
ENSG00000099998	GGT5	NA	NA	NA	NA	0.927116	Same	NA	NA
ENSG00000099999	RNF215	0.0423146	Different	0.0095986	Different	NA	NA	NA	NA
ENSG00000100003	SEC14L2	0.958868	Same	0.964097	Same	0.946064	Same	0.998174	Same
ENSG00000100014	SPECC1L	0.724205	Same	0.757747	Same	0.930445	Same	0.998174	Same
ENSG00000100023	PPIL2	0.890545	Same	3.23e-05	Different	6.71e-05	Different	0.998174	Same
ENSG00000100027	YPEL1	0.267934	Same	0.0659368	Same	0.79198	Same	NA	NA
ENSG00000100028	SNRPD3	0.860774	Same	0.870963	Same	0.924634	Same	NA	NA
ENSG00000100030	MAPK1	0.958868	Same	0.964097	Same	0.769756	Same	NA	NA
ENSG00000100036	SLC35E4	0.958085	Same	0.964097	Same	0.917182	Same	NA	NA
ENSG00000100038	TOP3B	0.0317033	Different	0.964097	Same	0.935441	Same	NA	NA
ENSG00000100055	CYTH4	0.935145	Same	0.964097	Same	0.81721	Same	NA	NA
ENSG00000100056	DGCR14	0.674925	Same	0.00211707	Different	0.019009	Different	NA	NA
ENSG00000100060	MFNG	0.87743	Same	0.880437	Same	NA	NA	0.998174	Same
ENSG00000100065	CARD10	1.59e-05	Different	0.00935922	Different	7.72e-05	Different	0.998174	Same
ENSG00000100075	SLC25A1	0.00165063	Different	0.111001	Same	0.925496	Same	NA	NA
ENSG00000100077	GRK3	0.958868	Same	NA	NA	0.652552	Same	NA	NA
ENSG00000100078	PLA2G3	9.84e-08	Different	0.000121339	Different	0.623932	Same	NA	NA
ENSG00000100092	SH3BP1	0.00973515	Different	0.964097	Same	0.0162032	Different	0.998174	Same
ENSG00000100095	SEZ6L	0.908256	Same	0.964097	Same	0.935441	Same	0.189468	Same
ENSG00000100097	LGALS1	4.9e-06	Different	1.79e-05	Different	NA	NA	0.998174	Same
ENSG00000100099	HPS4	0.775379	Same	NA	NA	NA	NA	NA	NA
ENSG00000100100	PIK3IP1	0.958868	Same	0.964097	Same	0.917182	Same	0.998174	Same
ENSG00000100104	SRRD	NA	NA	0.0264663	Different	0.000348318	Different	0.998174	Same
ENSG00000100105	PATZ1	0.618639	Same	0.683233	Same	0.872042	Same	0.998174	Same
ENSG00000100106	TRIOBP	0.938769	Same	NA	NA	0.935441	Same	0.998174	Same
ENSG00000100116	GCAT	0.0201882	Different	NA	NA	0.487635	Same	0.998174	Same
ENSG00000100122	CRYBB1	0.542939	Same	0.928057	Same	NA	NA	NA	NA
ENSG00000100129	EIF3L	0.249796	Same	0.253454	Same	0.917301	Same	0.998174	Same
ENSG00000100139	MICALL1	0.000546719	Different	0.0917581	Same	0.351215	Same	0.998174	Same
ENSG00000100142	POLR2F	9.49e-09	Different	1.72e-06	Different	NA	NA	0.0223931	Different
ENSG00000100146	SOX10	0.881043	Same	0.842511	Same	0.917182	Same	0.998174	Same
ENSG00000100147	CCDC134	0.958868	Same	0.364187	Same	NA	NA	NA	NA
ENSG00000100151	PICK1	0.695014	Same	0.624511	Same	0.824824	Same	0.00585014	Different
ENSG00000100154	TTC28	0.577682	Same	0.776697	Same	0.921853	Same	0.998174	Same
ENSG00000100162	CENPM	0.96654	Same	0.964097	Same	0.948206	Same	0.0918777	Same
ENSG00000100167	2003-09-01	0.958868	Same	0.964097	Same	0.917182	Same	0.998174	Same
ENSG00000100201	DDX17	0.887653	Same	0.964097	Same	0.864036	Same	0.998174	Same
ENSG00000100206	DMC1	NA	NA	6.25e-08	Different	0.946064	Same	NA	NA
ENSG00000100207	TCF20	NA	NA	0.506361	Same	0.917182	Same	0.998174	Same
ENSG00000100211	CBY1	NA	NA	0.743605	Same	0.00191871	Different	NA	NA
ENSG00000100218	RSPH14	NA	NA	NA	NA	0.549682	Same	NA	NA
ENSG00000100220	RTCB	0.707529	Same	0.867969	Same	0.917182	Same	0.998174	Same
ENSG00000100221	JOSD1	0.214875	Same	0.964097	Same	0.647844	Same	0.998174	Same
ENSG00000100225	FBXO7	0.209504	Same	0.000328364	Different	0.0150816	Different	0.998174	Same
ENSG00000100226	GTPBP1	0.958868	Same	0.892692	Same	0.92604	Same	0.998174	Same
ENSG00000100227	POLDIP3	0.719754	Same	0.830043	Same	0.88459	Same	NA	NA
ENSG00000100246	DNAL4	NA	NA	0.000124389	Different	NA	NA	0.998174	Same
ENSG00000100263	RHBDD3	NA	NA	1.6e-05	Different	NA	NA	0.109523	Same
ENSG00000100271	TTLL1	0.76743	Same	0.888056	Same	0.700201	Same	0.998174	Same
ENSG00000100276	RASL10A	0.950047	Same	0.964097	Same	0.872042	Same	0.998174	Same
ENSG00000100281	HMGXB4	0.87743	Same	0.886319	Same	0.917182	Same	0.998174	Same
ENSG00000100284	TOM1	NA	NA	0.964097	Same	0.935441	Same	0.998174	Same
ENSG00000100285	NEFH	0.958868	Same	0.964097	Same	NA	NA	0.998174	Same
ENSG00000100294	MCAT	1.02e-05	Different	1.51e-05	Different	0.0010839	Different	0.998174	Same
ENSG00000100296	THOC5	0.0383635	Different	0.774531	Same	0.917182	Same	NA	NA
ENSG00000100297	MCM5	0.967517	Same	0.966294	Same	0.946064	Same	0.998174	Same
ENSG00000100300	TSPO	4.7e-06	Different	NA	NA	NA	NA	0.998174	Same
ENSG00000100302	RASD2	0.89056	Same	0.907157	Same	0.935441	Same	0.998174	Same
ENSG00000100307	CBX7	0.937696	Same	0.964097	Same	0.942912	Same	0.998174	Same
ENSG00000100311	PDGFB	0.8862	Same	0.887574	Same	0.752115	Same	0.998174	Same
ENSG00000100314	CABP7	0.00803902	Different	NA	NA	0.41999	Same	NA	NA
ENSG00000100316	RPL3	0.958868	Same	0.964097	Same	NA	NA	NA	NA
ENSG00000100320	RBFOX2	0.618706	Same	0.964097	Same	0.935441	Same	0.998174	Same
ENSG00000100321	SYNGR1	0.877892	Same	0.872733	Same	0.917182	Same	0.998174	Same
ENSG00000100325	ASCC2	0.937692	Same	0.610222	Same	NA	NA	NA	NA
ENSG00000100330	MTMR3	0.0225863	Different	0.914574	Same	0.923143	Same	0.998174	Same
ENSG00000100335	MIEF1	0.82561	Same	0.924644	Same	0.917182	Same	NA	NA
ENSG00000100344	PNPLA3	1.73e-07	Different	3.23e-05	Different	0.00340502	Different	0.998174	Same
ENSG00000100345	MYH9	0.658301	Same	NA	NA	0.923143	Same	NA	NA
ENSG00000100346	CACNA1I	0.943276	Same	NA	NA	NA	NA	NA	NA
ENSG00000100348	TXN2	0.0842642	Same	0.0196282	Different	NA	NA	0.998174	Same
ENSG00000100350	FOXRED2	0.000243529	Different	2.57e-06	Different	NA	NA	NA	NA
ENSG00000100353	EIF3D	0.82077	Same	0.825493	Same	0.917182	Same	NA	NA
ENSG00000100354	TNRC6B	NA	NA	0.793756	Same	0.92131	Same	NA	NA
ENSG00000100359	SGSM3	NA	NA	0.718861	Same	0.649681	Same	0.998174	Same
ENSG00000100362	PVALB	0.96357	Same	0.964097	Same	0.946064	Same	0.998174	Same
ENSG00000100364	KIAA0930	0.882836	Same	NA	NA	0.917182	Same	0.998174	Same
ENSG00000100365	NCF4	0.00613957	Different	NA	NA	0.935441	Same	NA	NA
ENSG00000100372	SLC25A17	0.129052	Same	NA	NA	NA	NA	0.504735	Same
ENSG00000100379	KCTD17	0.547954	Same	0.266321	Same	NA	NA	0.998174	Same
ENSG00000100380	ST13	0.87743	Same	0.964097	Same	NA	NA	0.367407	Same
ENSG00000100393	EP300	0.904932	Same	NA	NA	0.917182	Same	0.998174	Same
ENSG00000100399	CHADL	0.783323	Same	0.784849	Same	0.917182	Same	0.962487	Same
ENSG00000100401	RANGAP1	0.367396	Same	0.348727	Same	0.354296	Same	0.0620972	Same
ENSG00000100410	PHF5A	0.958868	Same	0.964097	Same	0.94441	Same	0.998174	Same
ENSG00000100412	ACO2	0.895389	Same	0.862788	Same	0.917182	Same	0.998174	Same
ENSG00000100413	POLR3H	NA	NA	4.28e-08	Different	0.0100188	Different	0.51975	Same
ENSG00000100416	TRMU	NA	NA	0.33404	Same	0.170755	Same	0.0999331	Same
ENSG00000100417	PMM1	0.937696	Same	0.964097	Same	0.918561	Same	0.998174	Same
ENSG00000100418	DESI1	0.958868	Same	0.952173	Same	0.917182	Same	NA	NA
ENSG00000100422	CERK	3.32e-06	Different	NA	NA	0.0839089	Same	0.00780055	Different
ENSG00000100425	BRD1	0.937093	Same	0.907157	Same	0.917182	Same	0.998174	Same
ENSG00000100426	ZBED4	0.674689	Same	0.636166	Same	0.84202	Same	0.998174	Same
ENSG00000100427	MLC1	0.958868	Same	0.964097	Same	0.870702	Same	NA	NA
ENSG00000100429	HDAC10	0.645397	Same	0.964097	Same	0.0013629	Different	NA	NA
ENSG00000100433	KCNK10	0.357755	Same	0.0478656	Different	0.614726	Same	0.998174	Same
ENSG00000100441	KHNYN	0.908934	Same	0.946225	Same	0.94457	Same	NA	NA
ENSG00000100461	RBM23	NA	NA	NA	NA	0.149278	Same	NA	NA
ENSG00000100462	PRMT5	0.958868	Same	0.964097	Same	0.935441	Same	0.998174	Same
ENSG00000100473	COCH	9.14e-07	Different	3.72e-06	Different	0.000163812	Different	NA	NA
ENSG00000100478	AP4S1	0.958868	Same	0.964097	Same	0.874511	Same	NA	NA
ENSG00000100479	POLE2	0.968901	Same	0.96576	Same	0.946064	Same	NA	NA
ENSG00000100485	SOS2	NA	NA	0.0244172	Different	NA	NA	0.998174	Same
ENSG00000100490	CDKL1	0.584141	Same	0.195709	Same	0.351467	Same	0.998174	Same
ENSG00000100503	NIN	0.000778278	Different	NA	NA	NA	NA	NA	NA
ENSG00000100505	TRIM9	0.958868	Same	0.964097	Same	0.935441	Same	NA	NA
ENSG00000100526	CDKN3	0.937798	Same	0.964097	Same	0.872042	Same	NA	NA
ENSG00000100532	CGRRF1	0.291036	Same	0.600059	Same	0.94457	Same	0.998174	Same
ENSG00000100554	ATP6V1D	0.877892	Same	0.894595	Same	0.917182	Same	0.998174	Same
ENSG00000100564	PIGH	3.51e-06	Different	0.434892	Same	0.935441	Same	0.998174	Same
ENSG00000100567	PSMA3	0.778198	Same	0.338221	Same	0.935441	Same	0.998174	Same
ENSG00000100568	VTI1B	0.596591	Same	NA	NA	0.806682	Same	NA	NA
ENSG00000100577	GSTZ1	0.0019475	Different	0.000223677	Different	0.687678	Same	0.998174	Same
ENSG00000100578	KIAA0586	0.87743	Same	0.86525	Same	0.0967834	Same	0.998174	Same
ENSG00000100583	SAMD15	4.7e-05	Different	NA	NA	0.556657	Same	NA	NA
ENSG00000100591	AHSA1	0.0181282	Different	0.101906	Same	NA	NA	0.998174	Same
ENSG00000100592	DAAM1	0.236456	Same	0.468252	Same	0.898089	Same	0.998174	Same
ENSG00000100600	LGMN	0.595892	Same	0.491072	Same	0.935441	Same	0.998174	Same
ENSG00000100601	ALKBH1	0.900009	Same	0.901487	Same	0.917182	Same	0.998174	Same
ENSG00000100603	SNW1	0.908272	Same	0.964097	Same	0.94441	Same	NA	NA
ENSG00000100604	CHGA	0.958868	Same	NA	NA	0.935441	Same	0.998174	Same
ENSG00000100605	ITPK1	0.873671	Same	0.924644	Same	0.917301	Same	NA	NA
ENSG00000100612	DHRS7	NA	NA	NA	NA	0.917182	Same	0.99382	Same
ENSG00000100625	SIX4	0.958868	Same	0.964097	Same	0.935441	Same	0.998174	Same
ENSG00000100628	ASB2	NA	NA	NA	NA	NA	NA	0.998174	Same
ENSG00000100629	CEP128	0.961842	Same	NA	NA	0.94457	Same	0.998174	Same
ENSG00000100632	ERH	NA	NA	0.964097	Same	NA	NA	NA	NA
ENSG00000100644	HIF1A	0.776648	Same	0.905979	Same	0.630022	Same	0.998174	Same
ENSG00000100664	EIF5	2.72e-05	Different	0.00798757	Different	0.027344	Different	NA	NA
ENSG00000100678	SLC8A3	0.958868	Same	0.964097	Same	0.935441	Same	NA	NA
ENSG00000100697	DICER1	0.87743	Same	0.88129	Same	0.917182	Same	NA	NA
ENSG00000100711	ZFYVE21	0.00197389	Different	0.953102	Same	3.03e-06	Different	0.998174	Same
ENSG00000100714	MTHFD1	0.937692	Same	NA	NA	0.919115	Same	0.998174	Same
ENSG00000100722	ZC3H14	0.958868	Same	0.964097	Same	NA	NA	0.588616	Same
ENSG00000100726	TELO2	0.00163205	Different	0.146843	Same	NA	NA	NA	NA
ENSG00000100731	PCNX1	0.00045961	Different	0.0194583	Different	0.494997	Same	0.998174	Same
ENSG00000100744	GSKIP	0.958868	Same	0.474027	Same	0.926308	Same	0.998174	Same
ENSG00000100749	VRK1	0.943136	Same	0.929234	Same	0.919679	Same	0.006301	Different
ENSG00000100796	PPP4R3A	0.873671	Same	0.861656	Same	0.917182	Same	0.998174	Same
ENSG00000100802	C14orf93	0.430168	Same	0.612255	Same	0.818112	Same	NA	NA
ENSG00000100811	YY1	0.274454	Same	0.235327	Same	0.868033	Same	0.998174	Same
ENSG00000100813	ACIN1	0.87743	Same	0.892692	Same	0.917301	Same	NA	NA
ENSG00000100814	CCNB1IP1	NA	NA	NA	NA	0.0256157	Different	0.998174	Same
ENSG00000100815	TRIP11	NA	NA	0.495518	Same	NA	NA	0.544816	Same
ENSG00000100823	APEX1	0.896456	Same	0.908906	Same	0.919737	Same	NA	NA
ENSG00000100842	EFS	0.958868	Same	0.910303	Same	0.938386	Same	0.998174	Same
ENSG00000100865	CINP	0.897769	Same	0.964097	Same	NA	NA	0.717371	Same
ENSG00000100883	SRP54	NA	NA	0.639736	Same	0.917182	Same	NA	NA
ENSG00000100884	CPNE6	0.894421	Same	0.905979	Same	0.917182	Same	0.998174	Same
ENSG00000100888	CHD8	0.590523	Same	0.964097	Same	0.935441	Same	0.998174	Same
ENSG00000100889	PCK2	0.747506	Same	0.179671	Same	0.917182	Same	0.790088	Same
ENSG00000100897	DCAF11	0.412141	Same	0.564202	Same	0.939687	Same	0.998174	Same
ENSG00000100906	NFKBIA	0.909405	Same	NA	NA	0.917301	Same	0.998174	Same
ENSG00000100916	BRMS1L	0.248098	Same	NA	NA	0.0129542	Different	NA	NA
ENSG00000100918	REC8	NA	NA	NA	NA	4.97e-07	Different	NA	NA
ENSG00000100938	GMPR2	0.00390467	Different	0.86764	Same	0.824172	Same	0.998174	Same
ENSG00000100941	PNN	0.95873	Same	0.964097	Same	0.938495	Same	0.998174	Same
ENSG00000100949	RABGGTA	0.943238	Same	NA	NA	NA	NA	0.141242	Same
ENSG00000100968	NFATC4	0.937093	Same	0.964097	Same	0.939687	Same	NA	NA
ENSG00000100982	PCIF1	0.867198	Same	0.894398	Same	0.903758	Same	0.998174	Same
ENSG00000100994	PYGB	0.958868	Same	0.783645	Same	0.935441	Same	0.998174	Same
ENSG00000100997	ABHD12	0.936069	Same	0.883408	Same	0.929064	Same	0.998174	Same
ENSG00000101003	GINS1	0.965805	Same	0.964097	Same	0.950277	Same	0.129648	Same
ENSG00000101004	NINL	0.477856	Same	0.36309	Same	0.919737	Same	0.998174	Same
ENSG00000101017	CD40	NA	NA	0.0171438	Different	0.000744715	Different	0.998174	Same
ENSG00000101019	UQCC1	0.49833	Same	0.797768	Same	0.893374	Same	0.998174	Same
ENSG00000101040	ZMYND8	NA	NA	0.0684099	Same	0.917182	Same	0.998174	Same
ENSG00000101049	SGK2	0.518547	Same	0.516985	Same	NA	NA	0.998174	Same
ENSG00000101052	IFT52	0.0386986	Different	0.796684	Same	NA	NA	0.998174	Same
ENSG00000101057	MYBL2	0.960316	Same	0.964097	Same	0.946064	Same	0.998174	Same
ENSG00000101079	NDRG3	0.873671	Same	0.809519	Same	0.917182	Same	NA	NA
ENSG00000101098	RIMS4	0.958868	Same	0.964097	Same	0.926308	Same	0.0348276	Different
ENSG00000101104	PABPC1L	NA	NA	NA	NA	NA	NA	0.00919936	Different
ENSG00000101109	STK4	0.958868	Same	0.964097	Same	0.935441	Same	0.998174	Same
ENSG00000101115	SALL4	0.87743	Same	0.887993	Same	0.776432	Same	NA	NA
ENSG00000101126	ADNP	NA	NA	0.900729	Same	0.935441	Same	0.998174	Same
ENSG00000101134	DOK5	0.958868	Same	0.964097	Same	0.935441	Same	0.998174	Same
ENSG00000101138	CSTF1	0.958868	Same	0.964097	Same	0.944629	Same	0.253959	Same
ENSG00000101144	BMP7	0.169638	Same	NA	NA	0.935441	Same	0.998174	Same
ENSG00000101146	RAE1	0.877805	Same	0.863481	Same	0.917182	Same	NA	NA
ENSG00000101152	DNAJC5	0.958868	Same	0.964097	Same	0.930512	Same	NA	NA
ENSG00000101158	NELFCD	0.797482	Same	0.892692	Same	0.917182	Same	NA	NA
ENSG00000101160	CTSZ	0.00110604	Different	0.0306573	Different	0.917182	Same	0.998174	Same
ENSG00000101161	PRPF6	0.00139664	Different	NA	NA	0.008503	Different	NA	NA
ENSG00000101166	PRELID3B	0.0971296	Same	0.675867	Same	NA	NA	NA	NA
ENSG00000101180	HRH3	0.958868	Same	NA	NA	NA	NA	0.998174	Same
ENSG00000101187	SLCO4A1	NA	NA	NA	NA	NA	NA	0.300275	Same
ENSG00000101188	NTSR1	0.958868	Same	0.964097	Same	0.917182	Same	0.998174	Same
ENSG00000101189	MRGBP	0.706028	Same	NA	NA	NA	NA	NA	NA
ENSG00000101190	TCFL5	0.00557676	Different	NA	NA	NA	NA	0.0124697	Different
ENSG00000101191	DIDO1	0.931861	Same	0.23685	Same	0.463961	Same	0.998174	Same
ENSG00000101193	GID8	0.71357	Same	0.964097	Same	NA	NA	0.998174	Same
ENSG00000101203	COL20A1	0.873671	Same	0.318499	Same	NA	NA	0.266865	Same
ENSG00000101204	CHRNA4	0.0636025	Same	0.254112	Same	0.172694	Same	NA	NA
ENSG00000101210	EEF1A2	0.958868	Same	0.964097	Same	NA	NA	NA	NA
ENSG00000101216	GMEB2	0.0826973	Same	0.170968	Same	0.543697	Same	NA	NA
ENSG00000101222	SPEF1	3.11e-08	Different	6.63e-05	Different	5.43e-07	Different	0.998174	Same
ENSG00000101236	RNF24	0.87743	Same	NA	NA	0.917182	Same	0.998174	Same
ENSG00000101246	ARFRP1	9.62e-08	Different	NA	NA	NA	NA	0.998174	Same
ENSG00000101265	RASSF2	0.411113	Same	0.383633	Same	0.909757	Same	0.998174	Same
ENSG00000101276	SLC52A3	NA	NA	0.890849	Same	NA	NA	NA	NA
ENSG00000101290	CDS2	0.89461	Same	0.908811	Same	0.919737	Same	0.998174	Same
ENSG00000101292	PROKR2	0.851338	Same	0.964097	Same	0.935441	Same	0.998174	Same
ENSG00000101298	SNPH	0.943307	Same	0.964097	Same	0.919737	Same	0.998174	Same
ENSG00000101335	MYL9	0.00645075	Different	0.155408	Same	0.935441	Same	0.998174	Same
ENSG00000101336	HCK	NA	NA	0.559601	Same	0.946064	Same	0.998174	Same
ENSG00000101343	CRNKL1	0.338646	Same	NA	NA	0.544563	Same	NA	NA
ENSG00000101346	POFUT1	0.958868	Same	0.964097	Same	NA	NA	0.998174	Same
ENSG00000101347	SAMHD1	2.38e-08	Different	5.73e-08	Different	3.26e-07	Different	NA	NA
ENSG00000101349	PAK5	0.958868	Same	0.964097	Same	0.935441	Same	0.998174	Same
ENSG00000101350	KIF3B	0.888071	Same	0.75072	Same	NA	NA	0.796564	Same
ENSG00000101353	MROH8	NA	NA	0.914574	Same	NA	NA	0.998174	Same
ENSG00000101361	NOP56	0.958868	Same	0.964097	Same	0.935441	Same	0.0423822	Different
ENSG00000101363	MANBAL	0.391628	Same	0.839488	Same	NA	NA	0.998174	Same
ENSG00000101365	IDH3B	0.958868	Same	0.964097	Same	0.937609	Same	0.998174	Same
ENSG00000101367	MAPRE1	0.924514	Same	0.964097	Same	0.917182	Same	0.998174	Same
ENSG00000101384	JAG1	0.958868	Same	0.964097	Same	0.935441	Same	NA	NA
ENSG00000101400	SNTA1	0.58399	Same	0.8141	Same	0.937826	Same	0.998174	Same
ENSG00000101407	TTI1	0.525557	Same	0.87381	Same	0.942285	Same	0.0164415	Different
ENSG00000101412	E2F1	0.90838	Same	0.964097	Same	0.935441	Same	0.998174	Same
ENSG00000101413	RPRD1B	0.958868	Same	0.964097	Same	0.925496	Same	NA	NA
ENSG00000101421	CHMP4B	0.934242	Same	NA	NA	0.901846	Same	0.998174	Same
ENSG00000101438	SLC32A1	0.952087	Same	0.958843	Same	0.922585	Same	0.998174	Same
ENSG00000101439	CST3	0.898789	Same	0.929255	Same	0.935441	Same	0.998174	Same
ENSG00000101442	ACTR5	0.905392	Same	0.862431	Same	0.924582	Same	NA	NA
ENSG00000101443	WFDC2	0.000201382	Different	0.00113404	Different	0.917182	Same	0.658978	Same
ENSG00000101444	AHCY	NA	NA	0.819763	Same	0.911632	Same	NA	NA
ENSG00000101445	PPP1R16B	0.814946	Same	0.861656	Same	0.929864	Same	NA	NA
ENSG00000101447	FAM83D	0.965993	Same	0.964097	Same	0.948526	Same	NA	NA
ENSG00000101452	DHX35	0.402271	Same	0.456175	Same	0.116714	Same	0.0340268	Different
ENSG00000101460	MAP1LC3A	0.958868	Same	0.964097	Same	NA	NA	0.0252321	Different
ENSG00000101463	SYNDIG1	0.958868	Same	0.964097	Same	0.917182	Same	0.998174	Same
ENSG00000101470	TNNC2	NA	NA	0.964097	Same	NA	NA	0.998174	Same
ENSG00000101473	ACOT8	NA	NA	0.861656	Same	0.902487	Same	0.998174	Same
ENSG00000101474	APMAP	0.958868	Same	0.0201825	Different	0.917301	Same	0.998174	Same
ENSG00000101489	CELF4	0.937093	Same	0.964097	Same	0.930445	Same	NA	NA
ENSG00000101493	ZNF516	0.96357	Same	0.964097	Same	0.399865	Same	NA	NA
ENSG00000101544	ADNP2	0.525948	Same	NA	NA	0.917182	Same	NA	NA
ENSG00000101546	RBFA	2.27e-06	Different	NA	NA	NA	NA	0.998174	Same
ENSG00000101557	USP14	0.87743	Same	0.652222	Same	0.917182	Same	NA	NA
ENSG00000101558	VAPA	NA	NA	NA	NA	0.935441	Same	NA	NA
ENSG00000101574	METTL4	0.95873	Same	0.927727	Same	0.925496	Same	0.880216	Same
ENSG00000101596	SMCHD1	0.876402	Same	0.885713	Same	0.917182	Same	NA	NA
ENSG00000101605	MYOM1	NA	NA	NA	NA	0.946064	Same	NA	NA
ENSG00000101608	MYL12A	0.633029	Same	0.964097	Same	NA	NA	NA	NA
ENSG00000101624	CEP76	0.953793	Same	0.964097	Same	2.41e-07	Different	NA	NA
ENSG00000101638	ST8SIA5	0.876402	Same	0.888572	Same	0.917182	Same	0.998174	Same
ENSG00000101639	CEP192	0.959724	Same	NA	NA	0.946064	Same	NA	NA
ENSG00000101670	LIPG	0.775821	Same	0.872548	Same	0.810375	Same	NA	NA
ENSG00000101680	LAMA1	0.960253	Same	0.964097	Same	0.937826	Same	NA	NA
ENSG00000101745	ANKRD12	0.880607	Same	NA	NA	0.919737	Same	0.998174	Same
ENSG00000101746	NOL4	0.948485	Same	0.951324	Same	0.935441	Same	0.998174	Same
ENSG00000101751	POLI	NA	NA	0.645015	Same	NA	NA	0.998174	Same
ENSG00000101752	MIB1	0.00263805	Different	0.210093	Same	0.925496	Same	NA	NA
ENSG00000101773	RBBP8	0.964084	Same	0.964097	Same	0.946064	Same	0.998174	Same
ENSG00000101782	RIOK3	NA	NA	NA	NA	NA	NA	0.998174	Same
ENSG00000101811	CSTF2	5.65e-09	Different	NA	NA	0.917182	Same	0.998174	Same
ENSG00000101825	MXRA5	NA	NA	NA	NA	NA	NA	0.998174	Same
ENSG00000101844	ATG4A	NA	NA	0.502415	Same	0.928084	Same	0.998174	Same
ENSG00000101846	STS	NA	NA	0.907194	Same	NA	NA	NA	NA
ENSG00000101850	GPR143	NA	NA	NA	NA	NA	NA	0.998174	Same
ENSG00000101856	PGRMC1	NA	NA	0.872801	Same	NA	NA	NA	NA
ENSG00000101868	POLA1	0.964084	Same	0.964097	Same	0.946064	Same	0.998174	Same
ENSG00000101871	MID1	0.902107	Same	0.897893	Same	NA	NA	0.998174	Same
ENSG00000101882	NKAP	0.0418257	Different	NA	NA	NA	NA	0.998174	Same
ENSG00000101901	ALG13	NA	NA	NA	NA	0.121555	Same	NA	NA
ENSG00000101911	PRPS2	0.648009	Same	NA	NA	NA	NA	0.00606324	Different
ENSG00000101928	MOSPD1	0.0215036	Different	NA	NA	NA	NA	NA	NA
ENSG00000101935	AMMECR1	0.958868	Same	0.964097	Same	0.946064	Same	0.998174	Same
ENSG00000101938	CHRDL1	0.0118107	Different	0.900729	Same	0.873777	Same	0.998174	Same
ENSG00000101945	SUV39H1	0.489046	Same	0.367476	Same	0.917182	Same	0.998174	Same
ENSG00000101958	GLRA2	0.958868	Same	0.964097	Same	0.917182	Same	0.998174	Same
ENSG00000101972	STAG2	0.72205	Same	0.814775	Same	0.781708	Same	NA	NA
ENSG00000101974	ATP11C	0.943136	Same	0.964097	Same	0.917182	Same	0.998174	Same
ENSG00000101977	MCF2	0.508112	Same	0.956937	Same	0.93456	Same	0.998174	Same
ENSG00000101986	ABCD1	1.2e-05	Different	NA	NA	0.027344	Different	NA	NA
ENSG00000102003	SYP	0.958868	Same	NA	NA	0.93008	Same	0.998174	Same
ENSG00000102007	PLP2	NA	NA	7.88e-07	Different	0.206026	Same	NA	NA
ENSG00000102030	NAA10	2.59e-08	Different	NA	NA	NA	NA	0.00780097	Different
ENSG00000102032	RENBP	7.08e-05	Different	NA	NA	0.919737	Same	0.556672	Same
ENSG00000102034	ELF4	0.585313	Same	0.91486	Same	0.864036	Same	NA	NA
ENSG00000102038	SMARCA1	0.000137364	Different	0.00030522	Different	0.736029	Same	0.998174	Same
ENSG00000102053	ZC3H12B	0.958868	Same	0.762938	Same	0.917182	Same	NA	NA
ENSG00000102054	RBBP7	0.959724	Same	0.964097	Same	0.53112	Same	0.998174	Same
ENSG00000102078	SLC25A14	0.870929	Same	0.825543	Same	0.917182	Same	0.998174	Same
ENSG00000102096	PIM2	0.95873	Same	0.880578	Same	NA	NA	0.998174	Same
ENSG00000102098	SCML2	0.755934	Same	0.93904	Same	0.928084	Same	0.998174	Same
ENSG00000102100	SLC35A2	0.815364	Same	0.852494	Same	NA	NA	0.998174	Same
ENSG00000102109	PCSK1N	0.958868	Same	NA	NA	0.935441	Same	0.0326445	Different
ENSG00000102144	PGK1	NA	NA	NA	NA	NA	NA	0.998174	Same
ENSG00000102158	MAGT1	0.883344	Same	NA	NA	NA	NA	0.169184	Same
ENSG00000102172	SMS	NA	NA	0.934171	Same	NA	NA	NA	NA
ENSG00000102178	UBL4A	0.873671	Same	NA	NA	0.922871	Same	0.998174	Same
ENSG00000102181	CD99L2	0.457885	Same	NA	NA	0.872042	Same	NA	NA
ENSG00000102195	GPR50	0.958868	Same	0.964097	Same	0.935441	Same	NA	NA
ENSG00000102218	RP2	0.746073	Same	0.871298	Same	0.917182	Same	0.998174	Same
ENSG00000102221	JADE3	0.923309	Same	0.901487	Same	0.917182	Same	0.998174	Same
ENSG00000102225	CDK16	0.885949	Same	0.836964	Same	0.852153	Same	NA	NA
ENSG00000102226	USP11	0.883344	Same	0.786011	Same	0.873777	Same	0.998174	Same
ENSG00000102230	PCYT1B	0.958868	Same	0.964097	Same	0.927649	Same	0.998174	Same
ENSG00000102241	HTATSF1	0.750589	Same	0.916328	Same	0.917182	Same	NA	NA
ENSG00000102271	KLHL4	0.743223	Same	0.964097	Same	0.917182	Same	0.998174	Same
ENSG00000102302	FGD1	0.880607	Same	NA	NA	0.917182	Same	0.998174	Same
ENSG00000102312	PORCN	0.949611	Same	0.964097	Same	0.933197	Same	NA	NA
ENSG00000102316	MAGED2	0.879216	Same	0.827635	Same	0.285354	Same	0.998174	Same
ENSG00000102317	RBM3	0.4791	Same	0.692668	Same	NA	NA	NA	NA
ENSG00000102349	KLF8	0.900009	Same	0.86764	Same	0.917182	Same	0.998174	Same
ENSG00000102383	ZDHHC15	0.000668317	Different	0.0017856	Different	NA	NA	0.998174	Same
ENSG00000102384	CENPI	0.965545	Same	0.964097	Same	0.943093	Same	NA	NA
ENSG00000102385	DRP2	0.727565	Same	0.809105	Same	0.41579	Same	0.998174	Same
ENSG00000102387	TAF7L	NA	NA	NA	NA	NA	NA	0.998174	Same
ENSG00000102390	PBDC1	0.881194	Same	0.905428	Same	0.917182	Same	0.998174	Same
ENSG00000102393	GLA	9.48e-05	Different	9.01e-08	Different	0.511128	Same	0.00585014	Different
ENSG00000102401	ARMCX3	0.64751	Same	0.894398	Same	0.857252	Same	NA	NA
ENSG00000102409	BEX4	NA	NA	NA	NA	0.623932	Same	0.998174	Same
ENSG00000102452	NALCN	0.958868	Same	0.964097	Same	0.917182	Same	NA	NA
ENSG00000102466	FGF14	0.958868	Same	0.964097	Same	0.614726	Same	0.0478513	Different
ENSG00000102468	HTR2A	0.873671	Same	0.776413	Same	0.885978	Same	NA	NA
ENSG00000102471	NDFIP2	0.90882	Same	0.900729	Same	0.934902	Same	NA	NA
ENSG00000102524	TNFSF13B	NA	NA	NA	NA	0.94441	Same	NA	NA
ENSG00000102531	FNDC3A	0.915858	Same	0.123205	Same	NA	NA	0.0999331	Same
ENSG00000102543	CDADC1	0.958868	Same	0.934171	Same	NA	NA	NA	NA
ENSG00000102547	CAB39L	0.000165645	Different	9.88e-05	Different	NA	NA	0.998174	Same
ENSG00000102572	STK24	0.275207	Same	0.668755	Same	0.0103133	Different	0.998174	Same
ENSG00000102580	DNAJC3	0.958868	Same	0.880985	Same	0.51873	Same	NA	NA
ENSG00000102699	PARP4	0.000491963	Different	0.00252563	Different	6.06e-08	Different	0.133861	Same
ENSG00000102710	SUPT20H	0.958868	Same	NA	NA	0.917182	Same	0.998174	Same
ENSG00000102743	SLC25A15	0.013918	Different	0.0268727	Different	1.03e-05	Different	0.998174	Same
ENSG00000102753	KPNA3	0.229093	Same	0.425554	Same	0.935441	Same	0.998174	Same
ENSG00000102760	RGCC	0.930929	Same	0.52849	Same	0.927744	Same	0.998174	Same
ENSG00000102763	VWA8	4.42e-05	Different	NA	NA	0.000187601	Different	NA	NA
ENSG00000102786	INTS6	0.287627	Same	0.964097	Same	NA	NA	NA	NA
ENSG00000102802	MEDAG	0.958868	Same	0.964097	Same	0.946064	Same	NA	NA
ENSG00000102804	TSC22D1	0.043528	Different	0.1583	Same	0.749526	Same	NA	NA
ENSG00000102870	ZNF629	0.230057	Same	0.195709	Same	0.771539	Same	0.998174	Same
ENSG00000102871	TRADD	NA	NA	0.703891	Same	NA	NA	NA	NA
ENSG00000102878	HSF4	0.361379	Same	0.575144	Same	0.790753	Same	0.998174	Same
ENSG00000102879	CORO1A	0.958868	Same	0.964097	Same	0.779961	Same	0.255638	Same
ENSG00000102882	MAPK3	0.371254	Same	NA	NA	0.917301	Same	0.998174	Same
ENSG00000102886	GDPD3	NA	NA	NA	NA	0.62927	Same	NA	NA
ENSG00000102893	PHKB	4.69e-06	Different	5.27e-08	Different	NA	NA	0.00585014	Different
ENSG00000102897	LYRM1	0.958868	Same	0.623068	Same	0.919737	Same	NA	NA
ENSG00000102900	NUP93	0.564091	Same	0.658672	Same	0.917182	Same	0.998174	Same
ENSG00000102904	TSNAXIP1	NA	NA	NA	NA	NA	NA	0.0470523	Different
ENSG00000102921	N4BP1	0.00829748	Different	0.106117	Same	NA	NA	0.998174	Same
ENSG00000102934	PLLP	0.958868	Same	0.964097	Same	0.943719	Same	0.998174	Same
ENSG00000102935	ZNF423	0.958868	Same	0.964097	Same	0.935441	Same	NA	NA
ENSG00000102967	DHODH	0.958868	Same	0.387216	Same	0.904933	Same	0.998174	Same
ENSG00000102974	CTCF	0.767837	Same	0.784849	Same	0.873777	Same	0.998174	Same
ENSG00000102977	ACD	0.401637	Same	0.000176875	Different	0.000605302	Different	0.943457	Same
ENSG00000102978	POLR2C	0.333638	Same	0.00836698	Different	0.0830931	Same	0.998174	Same
ENSG00000102981	PARD6A	0.890928	Same	0.90642	Same	0.917182	Same	0.998174	Same
ENSG00000102984	ZNF821	0.958868	Same	0.868317	Same	0.927116	Same	NA	NA
ENSG00000102996	MMP15	0.261247	Same	0.87651	Same	0.45217	Same	0.998174	Same
ENSG00000103005	USB1	0.735955	Same	0.894398	Same	NA	NA	0.00788563	Different
ENSG00000103018	CYB5B	0.87743	Same	0.64354	Same	NA	NA	NA	NA
ENSG00000103021	CCDC113	0.174467	Same	NA	NA	0.919737	Same	NA	NA
ENSG00000103034	NDRG4	0.958868	Same	0.964097	Same	0.925496	Same	NA	NA
ENSG00000103035	PSMD7	0.00542647	Different	0.756133	Same	0.925496	Same	0.998174	Same
ENSG00000103037	SETD6	NA	NA	0.000378775	Different	0.935441	Same	0.998174	Same
ENSG00000103044	HAS3	0.650927	Same	NA	NA	0.917182	Same	NA	NA
ENSG00000103047	TANGO6	0.259863	Same	0.600853	Same	NA	NA	NA	NA
ENSG00000103051	COG4	4.9e-06	Different	NA	NA	0.183492	Same	0.072118	Same
ENSG00000103056	SMPD3	0.937093	Same	0.964097	Same	0.919737	Same	0.998174	Same
ENSG00000103061	SLC7A6OS	0.857924	Same	0.000517507	Different	NA	NA	NA	NA
ENSG00000103064	SLC7A6	0.120062	Same	0.186636	Same	0.106234	Same	NA	NA
ENSG00000103066	PLA2G15	0.956397	Same	NA	NA	0.0169904	Different	0.302615	Same
ENSG00000103067	ESRP2	NA	NA	0.964097	Same	0.923956	Same	NA	NA
ENSG00000103089	FA2H	0.958954	Same	0.964097	Same	NA	NA	0.998174	Same
ENSG00000103091	WDR59	1.11e-06	Different	3.28e-05	Different	1.42e-05	Different	0.00961756	Different
ENSG00000103121	CMC2	0.000457331	Different	0.000820638	Different	0.00121711	Different	0.998174	Same
ENSG00000103126	AXIN1	0.185712	Same	NA	NA	0.52681	Same	0.998174	Same
ENSG00000103145	HCFC1R1	0.924431	Same	0.914574	Same	0.917182	Same	0.00788287	Different
ENSG00000103152	MPG	4.58e-06	Different	5.69e-06	Different	5.66e-05	Different	0.998174	Same
ENSG00000103154	NECAB2	0.958868	Same	NA	NA	NA	NA	0.998174	Same
ENSG00000103160	HSDL1	0.87743	Same	0.89895	Same	0.917301	Same	0.998174	Same
ENSG00000103168	TAF1C	0.724205	Same	0.223821	Same	0.422929	Same	NA	NA
ENSG00000103174	NAGPA	0.10233	Same	0.964097	Same	0.935441	Same	0.998174	Same
ENSG00000103175	WFDC1	0.0923868	Same	0.138403	Same	NA	NA	0.998174	Same
ENSG00000103184	SEC14L5	0.964084	Same	0.965387	Same	0.917182	Same	0.998174	Same
ENSG00000103187	COTL1	0.958868	Same	0.964097	Same	0.935441	Same	0.998174	Same
ENSG00000103194	USP10	0.87743	Same	0.888572	Same	0.917182	Same	0.998174	Same
ENSG00000103197	TSC2	NA	NA	2.29e-05	Different	NA	NA	NA	NA
ENSG00000103202	NME4	0.937202	Same	NA	NA	0.917301	Same	0.998174	Same
ENSG00000103227	LMF1	0.958868	Same	0.964097	Same	0.945537	Same	NA	NA
ENSG00000103248	MTHFSD	1.73e-05	Different	0.531719	Same	NA	NA	NA	NA
ENSG00000103253	HAGHL	0.821105	Same	0.561489	Same	NA	NA	0.281027	Same
ENSG00000103257	SLC7A5	0.0117628	Different	0.373133	Same	0.925496	Same	0.998174	Same
ENSG00000103266	STUB1	0.958868	Same	0.939724	Same	NA	NA	0.998174	Same
ENSG00000103269	RHBDL1	NA	NA	0.285388	Same	NA	NA	0.539062	Same
ENSG00000103275	UBE2I	0.664189	Same	NA	NA	0.930445	Same	NA	NA
ENSG00000103316	CRYM	0.492234	Same	NA	NA	0.197148	Same	0.998174	Same
ENSG00000103326	CAPN15	NA	NA	NA	NA	0.36571	Same	NA	NA
ENSG00000103342	GSPT1	0.0679822	Same	NA	NA	0.917813	Same	0.998174	Same
ENSG00000103343	ZNF174	0.862668	Same	NA	NA	0.935441	Same	0.00637848	Different
ENSG00000103353	UBFD1	0.831114	Same	0.875246	Same	0.267727	Same	NA	NA
ENSG00000103365	GGA2	0.873671	Same	NA	NA	0.925496	Same	NA	NA
ENSG00000103381	CPPED1	0.830416	Same	0.894345	Same	NA	NA	0.998174	Same
ENSG00000103415	HMOX2	0.958868	Same	0.964097	Same	0.919737	Same	0.998174	Same
ENSG00000103423	DNAJA3	0.952387	Same	0.575317	Same	NA	NA	NA	NA
ENSG00000103429	BFAR	NA	NA	2.3e-07	Different	NA	NA	0.998174	Same
ENSG00000103449	SALL1	0.960199	Same	0.964097	Same	0.935441	Same	0.998174	Same
ENSG00000103460	TOX3	0.779177	Same	0.956247	Same	0.917182	Same	0.998174	Same
ENSG00000103479	RBL2	0.00302795	Different	0.00791159	Different	0.0233626	Different	NA	NA
ENSG00000103490	PYCARD	NA	NA	NA	NA	0.935441	Same	0.998174	Same
ENSG00000103494	RPGRIP1L	3.01e-05	Different	7.14e-08	Different	0.923143	Same	NA	NA
ENSG00000103495	MAZ	0.143347	Same	NA	NA	NA	NA	0.998174	Same
ENSG00000103496	STX4	0.883344	Same	0.918758	Same	0.935441	Same	0.998174	Same
ENSG00000103502	CDIPT	0.87743	Same	0.894398	Same	0.917182	Same	0.998174	Same
ENSG00000103528	SYT17	0.752042	Same	0.964097	Same	0.917182	Same	0.79348	Same
ENSG00000103544	C16orf62	1.1e-07	Different	2.47e-07	Different	NA	NA	NA	NA
ENSG00000103549	RNF40	0.407992	Same	0.612567	Same	0.799714	Same	NA	NA
ENSG00000103550	KNOP1	0.958868	Same	NA	NA	0.928279	Same	0.998174	Same
ENSG00000103569	AQP9	NA	NA	NA	NA	0.817133	Same	NA	NA
ENSG00000103591	AAGAB	0.378197	Same	0.964097	Same	0.039509	Different	0.998174	Same
ENSG00000103647	CORO2B	0.880256	Same	0.931867	Same	0.925496	Same	0.998174	Same
ENSG00000103653	CSK	0.910695	Same	0.89895	Same	0.926476	Same	0.998174	Same
ENSG00000103671	TRIP4	NA	NA	0.00249021	Different	0.787949	Same	NA	NA
ENSG00000103723	AP3B2	0.87743	Same	0.964097	Same	0.919737	Same	0.0863653	Same
ENSG00000103740	ACSBG1	0.87743	Same	0.883222	Same	0.917182	Same	0.998174	Same
ENSG00000103742	IGDCC4	6.43e-05	Different	1.63e-07	Different	0.0169321	Different	0.998174	Same
ENSG00000103811	CTSH	0.196761	Same	0.964097	Same	0.946064	Same	0.998174	Same
ENSG00000103852	TTC23	0.961437	Same	0.964097	Same	0.269309	Same	NA	NA
ENSG00000103855	CD276	0.824712	Same	0.92499	Same	0.925496	Same	0.998174	Same
ENSG00000103876	FAH	0.00139664	Different	0.0353944	Different	0.0268697	Different	0.938828	Same
ENSG00000103932	RPAP1	0.958868	Same	0.964097	Same	NA	NA	NA	NA
ENSG00000103966	EHD4	0.880291	Same	0.0913181	Same	0.0972048	Same	0.00665045	Different
ENSG00000103994	ZNF106	0.90432	Same	NA	NA	0.647844	Same	NA	NA
ENSG00000103995	CEP152	0.966518	Same	NA	NA	0.935441	Same	NA	NA
ENSG00000104047	DTWD1	0.480796	Same	NA	NA	0.0429187	Different	NA	NA
ENSG00000104059	FAM189A1	0.958868	Same	0.964097	Same	0.930512	Same	NA	NA
ENSG00000104064	GABPB1	0.958868	Same	NA	NA	0.790753	Same	0.998174	Same
ENSG00000104067	TJP1	0.958868	Same	0.524158	Same	0.176074	Same	0.0716977	Same
ENSG00000104081	BMF	0.964084	Same	0.165083	Same	0.570458	Same	NA	NA
ENSG00000104112	SCG3	0.958868	Same	0.964097	Same	0.935441	Same	0.998174	Same
ENSG00000104133	SPG11	0.870929	Same	3.23e-05	Different	NA	NA	0.625495	Same
ENSG00000104140	RHOV	0.87743	Same	0.836964	Same	0.695598	Same	0.998174	Same
ENSG00000104142	VPS18	0.873671	Same	NA	NA	0.935441	Same	0.998174	Same
ENSG00000104147	OIP5	0.964084	Same	NA	NA	0.946064	Same	NA	NA
ENSG00000104154	SLC30A4	0.822281	Same	0.964097	Same	0.917182	Same	NA	NA
ENSG00000104177	MYEF2	NA	NA	0.964097	Same	0.927649	Same	0.998174	Same
ENSG00000104213	PDGFRL	1.5e-07	Different	NA	NA	0.0562592	Same	0.998174	Same
ENSG00000104218	CSPP1	0.395858	Same	0.964097	Same	NA	NA	NA	NA
ENSG00000104219	ZDHHC2	0.00978607	Different	0.0121959	Different	0.0391877	Different	0.998174	Same
ENSG00000104221	BRF2	0.690818	Same	0.0175045	Different	NA	NA	0.998174	Same
ENSG00000104231	ZFAND1	0.953793	Same	0.964097	Same	NA	NA	NA	NA
ENSG00000104267	CA2	0.873671	Same	0.916328	Same	0.917182	Same	0.998174	Same
ENSG00000104290	FZD3	0.799939	Same	0.783645	Same	0.917182	Same	NA	NA
ENSG00000104299	INTS9	0.958868	Same	0.964097	Same	0.935441	Same	NA	NA
ENSG00000104312	RIPK2	0.555949	Same	0.0997526	Same	NA	NA	0.998174	Same
ENSG00000104313	EYA1	0.958868	Same	0.964097	Same	0.938981	Same	NA	NA
ENSG00000104320	NBN	0.958868	Same	0.964097	Same	0.935441	Same	NA	NA
ENSG00000104324	CPQ	0.958868	Same	0.964097	Same	0.926308	Same	NA	NA
ENSG00000104325	DECR1	0.659611	Same	0.964097	Same	NA	NA	0.998174	Same
ENSG00000104327	CALB1	0.652094	Same	0.566342	Same	0.856495	Same	NA	NA
ENSG00000104332	SFRP1	0.958868	Same	0.964097	Same	0.935441	Same	NA	NA
ENSG00000104341	LAPTM4B	0.0180045	Different	0.864678	Same	0.185885	Same	NA	NA
ENSG00000104356	POP1	0.818145	Same	0.836964	Same	0.917182	Same	0.998174	Same
ENSG00000104361	NIPAL2	0.243393	Same	0.575526	Same	0.721146	Same	NA	NA
ENSG00000104365	IKBKB	0.0435521	Different	0.709054	Same	4.24e-06	Different	NA	NA
ENSG00000104375	STK3	0.87743	Same	0.961169	Same	0.928279	Same	0.998174	Same
ENSG00000104388	RAB2A	0.958868	Same	0.964097	Same	NA	NA	NA	NA
ENSG00000104408	EIF3E	0.87743	Same	NA	NA	0.917182	Same	0.998174	Same
ENSG00000104412	EMC2	0.822232	Same	0.814932	Same	0.917182	Same	0.998174	Same
ENSG00000104413	ESRP1	0.904932	Same	NA	NA	0.944629	Same	NA	NA
ENSG00000104419	NDRG1	0.893321	Same	0.924323	Same	0.935441	Same	0.998174	Same
ENSG00000104427	ZC2HC1A	0.0998363	Same	0.249706	Same	0.12593	Same	0.998174	Same
ENSG00000104435	STMN2	0.958868	Same	0.964097	Same	0.930125	Same	NA	NA
ENSG00000104447	TRPS1	0.0656219	Same	NA	NA	NA	NA	NA	NA
ENSG00000104450	SPAG1	NA	NA	0.920652	Same	0.919737	Same	NA	NA
ENSG00000104472	CHRAC1	0.807066	Same	0.76274	Same	NA	NA	NA	NA
ENSG00000104490	NCALD	0.707529	Same	0.686916	Same	0.765687	Same	0.998174	Same
ENSG00000104517	UBR5	0.958868	Same	0.927983	Same	0.920423	Same	0.998174	Same
ENSG00000104524	PYCRL	2.97e-06	Different	NA	NA	NA	NA	NA	NA
ENSG00000104529	EEF1D	0.937093	Same	0.964097	Same	NA	NA	NA	NA
ENSG00000104549	SQLE	0.87743	Same	0.0712819	Same	0.00100053	Different	0.998174	Same
ENSG00000104611	SH2D4A	NA	NA	0.95485	Same	0.00201516	Different	NA	NA
ENSG00000104613	INTS10	0.87743	Same	NA	NA	6.06e-08	Different	0.998174	Same
ENSG00000104626	ERI1	0.958868	Same	0.964097	Same	0.935441	Same	0.998174	Same
ENSG00000104635	SLC39A14	0.0192951	Different	0.946159	Same	0.0511669	Same	NA	NA
ENSG00000104643	MTMR9	0.861056	Same	0.862431	Same	0.911632	Same	NA	NA
ENSG00000104660	LEPROTL1	NA	NA	NA	NA	0.917301	Same	0.998174	Same
ENSG00000104671	DCTN6	0.958868	Same	0.914574	Same	0.935441	Same	NA	NA
ENSG00000104695	PPP2CB	NA	NA	0.695293	Same	0.928279	Same	NA	NA
ENSG00000104722	NEFM	0.773856	Same	0.85338	Same	0.917182	Same	NA	NA
ENSG00000104728	ARHGEF10	0.00487912	Different	0.0290739	Different	0.00793543	Different	NA	NA
ENSG00000104738	MCM4	0.965545	Same	0.965559	Same	0.946064	Same	0.998174	Same
ENSG00000104756	KCTD9	0.918675	Same	0.410154	Same	0.0121191	Different	0.998174	Same
ENSG00000104763	ASAH1	0.129456	Same	0.924323	Same	0.598196	Same	0.998174	Same
ENSG00000104805	NUCB1	NA	NA	0.964097	Same	0.94457	Same	0.998174	Same
ENSG00000104808	DHDH	NA	NA	0.00488643	Different	0.917182	Same	0.998174	Same
ENSG00000104812	GYS1	0.958868	Same	0.671055	Same	0.524027	Same	NA	NA
ENSG00000104823	ECH1	0.702875	Same	0.328863	Same	0.0213987	Different	0.998174	Same
ENSG00000104824	HNRNPL	0.958868	Same	NA	NA	0.941446	Same	NA	NA
ENSG00000104825	NFKBIB	NA	NA	0.449083	Same	NA	NA	0.998174	Same
ENSG00000104833	TUBB4A	0.958868	Same	0.964097	Same	0.935441	Same	NA	NA
ENSG00000104853	CLPTM1	0.881231	Same	0.945831	Same	0.917182	Same	0.998174	Same
ENSG00000104856	RELB	0.905392	Same	0.868582	Same	NA	NA	0.230406	Same
ENSG00000104863	LIN7B	0.858042	Same	0.895721	Same	NA	NA	0.458934	Same
ENSG00000104881	PPP1R13L	0.535982	Same	0.257181	Same	0.823986	Same	NA	NA
ENSG00000104883	PEX11G	2.1e-05	Different	0.00291316	Different	NA	NA	0.984557	Same
ENSG00000104884	ERCC2	0.0641094	Same	0.506361	Same	0.52105	Same	NA	NA
ENSG00000104885	DOT1L	NA	NA	0.931114	Same	NA	NA	0.998174	Same
ENSG00000104888	SLC17A7	0.941247	Same	0.964097	Same	0.927744	Same	0.998174	Same
ENSG00000104889	RNASEH2A	0.958868	Same	0.262019	Same	NA	NA	NA	NA
ENSG00000104894	CD37	NA	NA	0.842405	Same	0.919737	Same	0.998174	Same
ENSG00000104897	SF3A2	0.242982	Same	0.318079	Same	NA	NA	NA	NA
ENSG00000104904	OAZ1	2.58e-05	Different	0.000345082	Different	NA	NA	0.998174	Same
ENSG00000104946	TBC1D17	0.828791	Same	0.876964	Same	NA	NA	0.258349	Same
ENSG00000104953	TLE6	4.09e-07	Different	NA	NA	NA	NA	NA	NA
ENSG00000104960	PTOV1	0.0242359	Different	0.0226683	Different	NA	NA	NA	NA
ENSG00000104964	AES	0.958868	Same	NA	NA	NA	NA	0.172751	Same
ENSG00000104967	NOVA2	NA	NA	0.964097	Same	0.917182	Same	0.998174	Same
ENSG00000104973	MED25	0.311978	Same	0.2287	Same	NA	NA	NA	NA
ENSG00000104979	C19orf53	0.101407	Same	NA	NA	NA	NA	0.998174	Same
ENSG00000104998	IL27RA	NA	NA	NA	NA	NA	NA	0.998174	Same
ENSG00000105011	ASF1B	0.964084	Same	0.964097	Same	0.946064	Same	0.00585014	Different
ENSG00000105048	TNNT1	0.911846	Same	0.724547	Same	NA	NA	0.998174	Same
ENSG00000105063	PPP6R1	0.958868	Same	0.964097	Same	0.0577349	Same	0.998174	Same
ENSG00000105072	C19orf44	0.523584	Same	0.836964	Same	0.933113	Same	0.998174	Same
ENSG00000105088	OLFM2	0.889923	Same	0.940715	Same	0.917301	Same	0.998174	Same
ENSG00000105122	RASAL3	NA	NA	NA	NA	0.942993	Same	NA	NA
ENSG00000105127	AKAP8	0.264733	Same	0.924644	Same	NA	NA	NA	NA
ENSG00000105131	EPHX3	NA	NA	NA	NA	0.00870431	Different	NA	NA
ENSG00000105137	SYDE1	0.876402	Same	0.61333	Same	0.928279	Same	NA	NA
ENSG00000105143	SLC1A6	0.736194	Same	0.907157	Same	0.917182	Same	0.998174	Same
ENSG00000105171	POP4	2.66e-06	Different	4.82e-06	Different	0.202844	Same	0.998174	Same
ENSG00000105173	CCNE1	0.96357	Same	0.964097	Same	0.942912	Same	0.998174	Same
ENSG00000105176	URI1	0.840032	Same	0.964097	Same	0.935441	Same	NA	NA
ENSG00000105193	RPS16	0.807953	Same	0.86764	Same	0.919679	Same	NA	NA
ENSG00000105202	FBL	0.87743	Same	0.892692	Same	0.919737	Same	0.998174	Same
ENSG00000105219	CNTD2	NA	NA	NA	NA	NA	NA	0.473986	Same
ENSG00000105220	GPI	0.958868	Same	0.958843	Same	0.935441	Same	0.998174	Same
ENSG00000105221	AKT2	NA	NA	NA	NA	0.927744	Same	NA	NA
ENSG00000105223	PLD3	0.833343	Same	0.414143	Same	0.917182	Same	0.998174	Same
ENSG00000105229	PIAS4	0.755736	Same	0.894398	Same	NA	NA	NA	NA
ENSG00000105245	NUMBL	0.958868	Same	0.964097	Same	0.050707	Same	0.238243	Same
ENSG00000105246	EBI3	0.00930815	Different	0.811344	Same	NA	NA	NA	NA
ENSG00000105254	TBCB	0.0888739	Same	NA	NA	0.386592	Same	NA	NA
ENSG00000105258	POLR2I	2.5e-08	Different	NA	NA	NA	NA	0.00585014	Different
ENSG00000105270	CLIP3	0.958868	Same	NA	NA	0.935441	Same	NA	NA
ENSG00000105278	ZFR2	0.873671	Same	0.847183	Same	NA	NA	NA	NA
ENSG00000105281	SLC1A5	0.961135	Same	0.914	Same	0.935441	Same	NA	NA
ENSG00000105287	PRKD2	0.958868	Same	0.67037	Same	0.84404	Same	0.998174	Same
ENSG00000105289	TJP3	0.00013668	Different	NA	NA	NA	NA	NA	NA
ENSG00000105290	APLP1	0.958868	Same	0.964097	Same	0.935441	Same	0.121687	Same
ENSG00000105298	CACTIN	0.00481625	Different	0.00381487	Different	NA	NA	NA	NA
ENSG00000105323	HNRNPUL1	0.903303	Same	0.924644	Same	0.925496	Same	0.998174	Same
ENSG00000105325	FZR1	0.26401	Same	0.0356713	Different	NA	NA	0.998174	Same
ENSG00000105339	DENND3	0.846529	Same	0.724903	Same	NA	NA	NA	NA
ENSG00000105355	PLIN3	0.87743	Same	0.891901	Same	NA	NA	0.283457	Same
ENSG00000105357	MYH14	0.958868	Same	0.964097	Same	NA	NA	0.998174	Same
ENSG00000105372	RPS19	0.734973	Same	NA	NA	NA	NA	NA	NA
ENSG00000105373	GLTSCR2	0.523627	Same	0.664519	Same	NA	NA	NA	NA
ENSG00000105376	ICAM5	0.923943	Same	0.947815	Same	0.447754	Same	NA	NA
ENSG00000105401	CDC37	0.00038397	Different	0.0054723	Different	0.253885	Same	0.112582	Same
ENSG00000105402	NAPA	0.95873	Same	0.964097	Same	0.811485	Same	0.998174	Same
ENSG00000105404	RABAC1	0.90838	Same	0.940154	Same	0.917182	Same	0.0175888	Different
ENSG00000105409	ATP1A3	0.958868	Same	0.964097	Same	0.935441	Same	NA	NA
ENSG00000105419	MEIS3	0.0181311	Different	0.00347307	Different	0.0100188	Different	NA	NA
ENSG00000105438	KDELR1	0.637654	Same	0.753913	Same	0.917182	Same	0.298764	Same
ENSG00000105443	CYTH2	0.958868	Same	0.707342	Same	0.935441	Same	0.998174	Same
ENSG00000105447	GRWD1	0.880184	Same	0.895721	Same	0.917182	Same	NA	NA
ENSG00000105467	SYNGR4	NA	NA	NA	NA	NA	NA	0.998174	Same
ENSG00000105479	CCDC114	NA	NA	0.894398	Same	0.917182	Same	NA	NA
ENSG00000105483	CARD8	NA	NA	NA	NA	NA	NA	0.998174	Same
ENSG00000105486	LIG1	0.965884	Same	NA	NA	0.948206	Same	0.998174	Same
ENSG00000105499	PLA2G4C	3.69e-09	Different	NA	NA	NA	NA	0.998174	Same
ENSG00000105514	RAB3D	0.937093	Same	0.962112	Same	0.277329	Same	0.998174	Same
ENSG00000105516	DBP	0.958868	Same	0.964097	Same	NA	NA	0.998174	Same
ENSG00000105518	TMEM205	0.882836	Same	0.83482	Same	NA	NA	NA	NA
ENSG00000105520	PLPPR2	0.900009	Same	0.920777	Same	0.917182	Same	0.674402	Same
ENSG00000105556	MIER2	0.0567295	Same	0.0520866	Same	0.0283116	Different	NA	NA
ENSG00000105605	CACNG7	NA	NA	NA	NA	0.917182	Same	0.00792425	Different
ENSG00000105612	DNASE2	0.013185	Different	0.328902	Same	0.000990431	Different	0.998174	Same
ENSG00000105613	MAST1	0.95873	Same	0.94008	Same	0.917182	Same	0.998174	Same
ENSG00000105617	LENG1	9.27e-08	Different	NA	NA	1.27e-06	Different	0.967464	Same
ENSG00000105619	TFPT	NA	NA	NA	NA	NA	NA	0.998174	Same
ENSG00000105639	JAK3	0.110878	Same	NA	NA	NA	NA	NA	NA
ENSG00000105640	RPL18A	0.489366	Same	NA	NA	0.817133	Same	NA	NA
ENSG00000105642	KCNN1	NA	NA	0.186713	Same	NA	NA	NA	NA
ENSG00000105643	ARRDC2	0.753287	Same	0.228449	Same	NA	NA	0.998174	Same
ENSG00000105649	RAB3A	0.958932	Same	0.964097	Same	NA	NA	NA	NA
ENSG00000105650	PDE4C	NA	NA	0.964097	Same	NA	NA	0.998174	Same
ENSG00000105655	ISYNA1	0.958868	Same	NA	NA	NA	NA	0.998174	Same
ENSG00000105662	CRTC1	0.958868	Same	0.964097	Same	0.917182	Same	NA	NA
ENSG00000105671	DDX49	0.000560389	Different	0.00792913	Different	NA	NA	0.539062	Same
ENSG00000105676	ARMC6	0.00183272	Different	0.0191969	Different	NA	NA	NA	NA
ENSG00000105695	MAG	0.960914	Same	0.964097	Same	NA	NA	0.998174	Same
ENSG00000105696	TMEM59L	0.945021	Same	0.964097	Same	NA	NA	0.998174	Same
ENSG00000105699	LSR	0.135846	Same	0.814775	Same	0.149734	Same	NA	NA
ENSG00000105700	KXD1	0.669672	Same	0.129911	Same	NA	NA	0.998174	Same
ENSG00000105701	FKBP8	0.777261	Same	NA	NA	NA	NA	0.998174	Same
ENSG00000105707	HPN	NA	NA	0.964097	Same	0.720907	Same	0.998174	Same
ENSG00000105708	ZNF14	NA	NA	NA	NA	NA	NA	0.998174	Same
ENSG00000105711	SCN1B	0.94121	Same	0.964097	Same	0.946064	Same	0.998174	Same
ENSG00000105717	PBX4	NA	NA	5.91e-05	Different	NA	NA	NA	NA
ENSG00000105726	ATP13A1	0.0271446	Different	0.00792913	Different	0.0498495	Different	0.998174	Same
ENSG00000105732	ZNF574	0.380231	Same	NA	NA	NA	NA	0.998174	Same
ENSG00000105737	GRIK5	0.58328	Same	0.807447	Same	0.926476	Same	0.998174	Same
ENSG00000105738	SIPA1L3	2.42e-06	Different	NA	NA	4.59e-05	Different	0.998174	Same
ENSG00000105750	ZNF85	NA	NA	NA	NA	NA	NA	0.998174	Same
ENSG00000105767	CADM4	0.829485	Same	0.919086	Same	0.917182	Same	NA	NA
ENSG00000105784	RUNDC3B	0.891368	Same	0.908445	Same	0.917301	Same	0.998174	Same
ENSG00000105792	CFAP69	5.66e-06	Different	2.06e-05	Different	NA	NA	NA	NA
ENSG00000105810	CDK6	0.937093	Same	0.964097	Same	0.946064	Same	0.0491512	Different
ENSG00000105819	PMPCB	0.145154	Same	0.740741	Same	0.930512	Same	0.998174	Same
ENSG00000105821	DNAJC2	0.645523	Same	0.825844	Same	NA	NA	NA	NA
ENSG00000105829	BET1	0.947403	Same	0.2287	Same	NA	NA	0.915521	Same
ENSG00000105855	ITGB8	0.000415088	Different	0.00158914	Different	NA	NA	NA	NA
ENSG00000105856	HBP1	0.755736	Same	0.873082	Same	0.917182	Same	0.00585014	Different
ENSG00000105865	DUS4L	0.336463	Same	0.365753	Same	0.664947	Same	NA	NA
ENSG00000105866	SP4	0.741418	Same	0.89785	Same	0.935441	Same	0.998174	Same
ENSG00000105879	CBLL1	0.498037	Same	0.888572	Same	0.934902	Same	0.998174	Same
ENSG00000105880	DLX5	0.00276428	Different	0.0135111	Different	0.402863	Same	0.998174	Same
ENSG00000105894	PTN	0.958868	Same	0.378126	Same	0.840376	Same	0.998174	Same
ENSG00000105928	DFNA5	0.728565	Same	0.890849	Same	NA	NA	0.998174	Same
ENSG00000105948	TTC26	0.964084	Same	0.964097	Same	0.934902	Same	NA	NA
ENSG00000105953	OGDH	0.908256	Same	0.924644	Same	0.935441	Same	0.998174	Same
ENSG00000105963	ADAP1	0.808814	Same	NA	NA	NA	NA	0.998174	Same
ENSG00000105968	H2AFV	0.959724	Same	NA	NA	0.946064	Same	0.998174	Same
ENSG00000105971	CAV2	0.860774	Same	NA	NA	0.922871	Same	0.221836	Same
ENSG00000105976	MET	0.00659637	Different	NA	NA	0.141468	Same	NA	NA
ENSG00000105982	RNF32	0.945614	Same	0.964097	Same	0.904933	Same	NA	NA
ENSG00000105989	WNT2	0.958868	Same	NA	NA	0.856495	Same	NA	NA
ENSG00000105993	DNAJB6	NA	NA	0.718613	Same	NA	NA	0.998174	Same
ENSG00000106003	LFNG	0.885253	Same	0.91182	Same	0.917182	Same	0.998174	Same
ENSG00000106009	BRAT1	NA	NA	NA	NA	NA	NA	0.998174	Same
ENSG00000106012	IQCE	0.910693	Same	NA	NA	NA	NA	0.998174	Same
ENSG00000106018	VIPR2	0.196677	Same	0.911822	Same	NA	NA	NA	NA
ENSG00000106025	TSPAN12	0.83747	Same	NA	NA	NA	NA	NA	NA
ENSG00000106028	SSBP1	0.0537047	Same	0.796844	Same	NA	NA	0.998174	Same
ENSG00000106034	CPED1	0.208545	Same	0.964097	Same	0.94441	Same	NA	NA
ENSG00000106049	HIBADH	0.958868	Same	0.072173	Same	0.716323	Same	0.998174	Same
ENSG00000106052	TAX1BP1	0.958868	Same	0.93904	Same	0.917182	Same	NA	NA
ENSG00000106069	CHN2	0.877805	Same	0.929234	Same	0.927649	Same	NA	NA
ENSG00000106070	GRB10	0.400293	Same	0.964097	Same	0.917182	Same	0.998174	Same
ENSG00000106077	ABHD11	0.0123285	Different	0.0140002	Different	NA	NA	0.103806	Same
ENSG00000106078	COBL	0.618632	Same	0.748537	Same	0.508259	Same	0.998174	Same
ENSG00000106080	FKBP14	0.585007	Same	NA	NA	0.921494	Same	NA	NA
ENSG00000106086	PLEKHA8	0.891534	Same	0.894398	Same	0.917182	Same	0.998174	Same
ENSG00000106089	STX1A	0.958868	Same	0.964097	Same	0.829398	Same	0.998174	Same
ENSG00000106100	NOD1	3.81e-07	Different	9.54e-07	Different	NA	NA	0.998174	Same
ENSG00000106113	CRHR2	NA	NA	0.340828	Same	0.821781	Same	0.0314328	Different
ENSG00000106123	EPHB6	0.958868	Same	0.964097	Same	0.928279	Same	NA	NA
ENSG00000106144	CASP2	0.689313	Same	0.890577	Same	0.79198	Same	0.998174	Same
ENSG00000106236	NPTX2	0.900009	Same	0.940715	Same	0.649138	Same	0.998174	Same
[truncated: 7,852 more rows]

## Sheet: Cerebellum
Table S3B. Comparison of cerebellum temporal trajectories between human genes and their orthologs in mouse, rat, and rabbit, Related to Figure 6. Trajectories were called different when the adjusted probability of the orthologs being in the same cluster is ≤ 0.05. Only genes with dynamic temporal profiles in the cerebellum of humans and at least one of the other species were tested for trajectory…
Human_ID	Gene_symbol	Prob_MH	Mouse	Prob_RH	Rat	Prob_RabH	Rabbit													ENSG00000234127	0.0157293	Different
ENSG00000000003	TSPAN6	0.998057	Same	0.998223	Same	0.998674	Same													ENSG00000234409	0.999705	Same
ENSG00000000419	DPM1	NA	NA	0.77939	Same	NA	NA													ENSG00000234545	3.9726e-05	Different
ENSG00000000460	C1orf112	0.278854	Same	NA	NA	0.66906	Same													ENSG00000234776	0.999705	Same
ENSG00000000938	FGR	NA	NA	0.998223	Same	NA	NA													ENSG00000235631	0.999705	Same
ENSG00000001036	FUCA2	0.0635526	Same	0.328819	Same	NA	NA													ENSG00000235863	7.81421e-07	Different
ENSG00000001167	NFYA	0.998057	Same	0.998223	Same	0.669383	Same													ENSG00000236104	7.81421e-07	Different
ENSG00000001460	STPG1	NA	NA	0.035219	Different	NA	NA													ENSG00000236279	0.127201	Same
ENSG00000001461	NIPAL3	0.998057	Same	0.998223	Same	0.998674	Same													ENSG00000236609	0.999705	Same
ENSG00000001497	LAS1L	4.7e-06	Different	NA	NA	6.44788e-05	Different													ENSG00000236980	0.999705	Same
ENSG00000001617	SEMA3F	0.998057	Same	0.998223	Same	0.998674	Same													ENSG00000237136	0.999705	Same
ENSG00000001629	ANKIB1	NA	NA	0.263667	Same	0.0367276	Different													ENSG00000237412	1.45305e-05	Different
ENSG00000001631	KRIT1	0.788813	Same	NA	NA	0.998674	Same													ENSG00000237441	0.999705	Same
ENSG00000002587	HS3ST1	0.998057	Same	0.998223	Same	0.998674	Same													ENSG00000237649	0.0805011	Same
ENSG00000002822	MAD1L1	NA	NA	0.998223	Same	0.998674	Same													ENSG00000238205	0.999705	Same
ENSG00000002834	LASP1	0.998057	Same	0.998223	Same	0.998674	Same													ENSG00000239305	0.999705	Same
ENSG00000003056	M6PR	0.998057	Same	NA	NA	0.173824	Same													ENSG00000239672	0.999705	Same
ENSG00000003096	KLHL13	0.998057	Same	0.998223	Same	0.998674	Same													ENSG00000239697	0.232347	Same
ENSG00000003147	ICA1	0.10384	Same	0.779942	Same	0.998674	Same													ENSG00000239704	0.999705	Same
ENSG00000003393	ALS2	0.998057	Same	0.998223	Same	0.998674	Same													ENSG00000239900	0.301133	Same
ENSG00000003402	CFLAR	0.998057	Same	0.998223	Same	0.998674	Same													ENSG00000240021	0.999705	Same
ENSG00000003436	TFPI	0.998057	Same	NA	NA	0.998674	Same													ENSG00000240065	0.999705	Same
ENSG00000003989	SLC7A2	0.998057	Same	0.998223	Same	0.998674	Same													ENSG00000240230	0.0178222	Different
ENSG00000004059	ARF5	NA	NA	NA	NA	0.998674	Same													ENSG00000240694	0.0329935	Different
ENSG00000004139	SARM1	0.998057	Same	0.998223	Same	0.998674	Same													ENSG00000240720	0.999705	Same
ENSG00000004399	PLXND1	NA	NA	NA	NA	0.607647	Same													ENSG00000240771	0.999705	Same
ENSG00000004455	AK2	6.42e-07	Different	NA	NA	NA	NA													ENSG00000241258	7.12796e-06	Different
ENSG00000004468	CD38	0.0294918	Different	0.0844426	Same	0.075041	Same													ENSG00000241399	0.0224869	Different
ENSG00000004478	FKBP4	0.0015667	Different	0.998223	Same	0.998674	Same													ENSG00000241404	0.999705	Same
ENSG00000004487	KDM1A	0.998057	Same	0.998223	Same	0.998674	Same													ENSG00000241553	0.999705	Same
ENSG00000004660	CAMKK1	0.998057	Same	0.998223	Same	0.998674	Same													ENSG00000241935	0.584073	Same
ENSG00000004700	RECQL	0.100097	Same	NA	NA	2.34014e-05	Different													ENSG00000242247	0.999705	Same
ENSG00000004776	HSPB6	0.998057	Same	0.998223	Same	0.998674	Same													ENSG00000242259	0.999705	Same
ENSG00000004777	ARHGAP33	0.998057	Same	0.998223	Same	0.998674	Same													ENSG00000242715	0.999705	Same
ENSG00000004838	ZMYND10	0.890232	Same	NA	NA	0.17975	Same													ENSG00000243147	0.999705	Same
ENSG00000004864	SLC25A13	0.000325349	Different	NA	NA	NA	NA													ENSG00000243335	0.0100776	Different
ENSG00000004897	CDC27	0.867055	Same	0.998223	Same	0.998674	Same													ENSG00000243364	0.999705	Same
ENSG00000004939	SLC4A1	0.998057	Same	0.998223	Same	0.998674	Same													ENSG00000243566	0.999705	Same
ENSG00000004961	HCCS	0.998057	Same	NA	NA	1.15377e-05	Different													ENSG00000243943	0.121517	Same
ENSG00000005001	PRSS22	0.757197	Same	NA	NA	NA	NA													ENSG00000244405	0.190616	Same
ENSG00000005007	UPF1	0.0253338	Different	0.0228639	Different	NA	NA													ENSG00000244486	0.999705	Same
ENSG00000005059	CCDC109B	NA	NA	0.998223	Same	0.746363	Same													ENSG00000244588	0.0364032	Different
ENSG00000005100	DHX33	0.998057	Same	0.0198115	Different	NA	NA													ENSG00000244607	0.999705	Same
ENSG00000005108	THSD7A	0.998057	Same	0.998223	Same	0.998674	Same													ENSG00000247596	4.15117e-06	Different
ENSG00000005156	LIG3	0.998057	Same	0.400796	Same	NA	NA													ENSG00000247746	0.000151363	Different
ENSG00000005175	RPAP3	0.710082	Same	NA	NA	0.998674	Same													ENSG00000248485	0.999705	Same
ENSG00000005194	CIAPIN1	0.998057	Same	0.998223	Same	0.998674	Same													ENSG00000248905	0.581773	Same
ENSG00000005238	FAM214B	0.998057	Same	0.998223	Same	0.998674	Same													ENSG00000249115	0.333858	Same
ENSG00000005249	PRKAR2B	0.998057	Same	0.998223	Same	0.998674	Same													ENSG00000249242	0.00126031	Different
ENSG00000005339	CREBBP	0.649058	Same	0.973248	Same	NA	NA													ENSG00000249481	0.999705	Same
ENSG00000005379	TSPOAP1	0.0389732	Different	NA	NA	0.998674	Same													ENSG00000249693	0.999705	Same
ENSG00000005436	GCFC2	0.998057	Same	NA	NA	NA	NA													ENSG00000249915	9.98735e-06	Different
ENSG00000005469	CROT	0.998057	Same	0.998223	Same	0.998674	Same													ENSG00000250305	0.461818	Same
ENSG00000005513	SOX8	0.00157577	Different	0.013712	Different	NA	NA													ENSG00000250423	0.86539	Same
ENSG00000005812	FBXL3	0.998057	Same	NA	NA	0.998674	Same													ENSG00000250510	8.04434e-07	Different
ENSG00000005882	PDK2	0.998057	Same	0.998223	Same	0.998674	Same													ENSG00000250565	0.999705	Same
ENSG00000005884	ITGA3	0.998057	Same	0.998223	Same	0.998674	Same													ENSG00000250719	0.999705	Same
ENSG00000005893	LAMP2	0.998057	Same	0.998223	Same	0.998674	Same													ENSG00000250803	0.999705	Same
ENSG00000005961	ITGA2B	NA	NA	NA	NA	0.998674	Same													ENSG00000253250	0.999705	Same
ENSG00000006015	C19orf60	NA	NA	0.145162	Same	NA	NA													ENSG00000253305	0.666975	Same
ENSG00000006016	CRLF1	0.00766112	Different	0.000242577	Different	NA	NA													ENSG00000253729	0.0223061	Different
ENSG00000006025	OSBPL7	0.998057	Same	0.998223	Same	0.998674	Same													ENSG00000253731	0.39927	Same
ENSG00000006042	TMEM98	0.00654572	Different	9.69514e-05	Different	0.998674	Same													ENSG00000253846	0.937988	Same
ENSG00000006047	YBX2	0.998057	Same	0.998223	Same	0.998674	Same													ENSG00000253873	0.000165538	Different
ENSG00000006062	MAP3K14	3.29e-06	Different	NA	NA	NA	NA													ENSG00000254087	0.161824	Same
ENSG00000006071	ABCC8	0.998057	Same	0.998223	Same	0.998674	Same													ENSG00000254122	0.507864	Same
ENSG00000006116	CACNG3	0.38768	Same	0.891862	Same	NA	NA													ENSG00000254535	0.999705	Same
ENSG00000006125	AP2B1	0.998057	Same	NA	NA	0.0284285	Different													ENSG00000254685	4.22515e-05	Different
ENSG00000006128	TAC1	0.0237109	Different	0.998223	Same	0.998674	Same													ENSG00000255112	0.843908	Same
ENSG00000006194	ZNF263	3.41e-06	Different	5.96184e-05	Different	NA	NA													ENSG00000255181	0.999705	Same
ENSG00000006210	CX3CL1	0.181406	Same	0.998223	Same	NA	NA													ENSG00000255302	0.999705	Same
ENSG00000006282	SPATA20	NA	NA	0.432301	Same	0.998674	Same													ENSG00000255359	0.999705	Same
ENSG00000006283	CACNA1G	NA	NA	NA	NA	0.998674	Same													ENSG00000256269	0.990069	Same
ENSG00000006451	RALA	0.998057	Same	0.998223	Same	NA	NA													ENSG00000256463	8.66523e-05	Different
ENSG00000006468	ETV1	0.998057	Same	0.998223	Same	0.998674	Same													ENSG00000257093	0.671427	Same
ENSG00000006576	PHTF2	0.998057	Same	0.998223	Same	NA	NA													ENSG00000257103	0.0268511	Different
ENSG00000006607	FARP2	0.998057	Same	0.998223	Same	0.998674	Same													ENSG00000257335	1.03881e-05	Different
ENSG00000006634	DBF4	0.998057	Same	0.998223	Same	NA	NA													ENSG00000257923	8.07152e-06	Different
ENSG00000006704	GTF2IRD1	0.998057	Same	NA	NA	0.998674	Same													ENSG00000258223	0.999705	Same
ENSG00000006715	VPS41	6.42e-07	Different	1.43587e-06	Different	2.82214e-05	Different													ENSG00000258289	3.81886e-05	Different
ENSG00000006740	ARHGAP44	0.998057	Same	0.998223	Same	0.998674	Same													ENSG00000258484	0.999705	Same
ENSG00000006744	ELAC2	NA	NA	NA	NA	0.998674	Same													ENSG00000258713	0.999705	Same
ENSG00000007001	UPP2	0.998057	Same	NA	NA	NA	NA													ENSG00000259431	0.00416662	Different
ENSG00000007047	MARK4	0.998057	Same	0.998223	Same	0.998674	Same													ENSG00000260027	0.00949689	Different
ENSG00000007062	PROM1	0.0656629	Same	0.998223	Same	0.791069	Same													ENSG00000261221	0.999705	Same
ENSG00000007174	DNAH9	0.998057	Same	NA	NA	NA	NA													ENSG00000261594	0.999705	Same
ENSG00000007202	KIAA0100	3.76e-05	Different	7.29383e-05	Different	0.000134752	Different													ENSG00000261603	0.999705	Same
ENSG00000007237	GAS7	0.998057	Same	0.998223	Same	0.998674	Same													ENSG00000261949	0.999705	Same
ENSG00000007264	MATK	0.0758694	Same	0.109902	Same	NA	NA													ENSG00000262484	5.78202e-06	Different
ENSG00000007372	PAX6	0.960159	Same	NA	NA	0.998674	Same													ENSG00000266964	0.0662594	Same
ENSG00000007516	BAIAP3	7.52e-05	Different	0.0308623	Different	NA	NA													ENSG00000267795	1.95885e-06	Different
ENSG00000007545	CRAMP1	1.78e-05	Different	0.000306047	Different	0.998674	Same													ENSG00000269058	0.999705	Same
ENSG00000007866	TEAD3	0.998057	Same	0.998223	Same	0.998674	Same													ENSG00000269113	0.0186818	Different
ENSG00000007923	DNAJC11	0.00175642	Different	0.00118665	Different	0.00652746	Different													ENSG00000269190	7.81421e-07	Different
ENSG00000007944	MYLIP	0.998057	Same	0.998223	Same	0.998674	Same													ENSG00000269964	1.14333e-06	Different
ENSG00000007968	E2F2	0.998057	Same	NA	NA	0.73748	Same
ENSG00000008056	SYN1	0.998057	Same	0.492981	Same	0.998674	Same
ENSG00000008196	TFAP2B	0.998057	Same	0.998223	Same	0.998674	Same
ENSG00000008226	DLEC1	NA	NA	NA	NA	0.998674	Same
ENSG00000008256	CYTH3	0.00209698	Different	0.998223	Same	NA	NA
ENSG00000008277	ADAM22	0.998057	Same	0.998223	Same	0.998674	Same
ENSG00000008283	CYB561	0.149845	Same	0.0362079	Different	0.770399	Same
ENSG00000008294	SPAG9	4.03e-06	Different	NA	NA	NA	NA
ENSG00000008311	AASS	6.42e-07	Different	1.43587e-06	Different	NA	NA
ENSG00000008382	MPND	0.816882	Same	0.00428248	Different	NA	NA
ENSG00000008405	CRY1	0.998057	Same	NA	NA	0.998674	Same
ENSG00000008441	NFIX	0.998057	Same	0.998223	Same	0.998674	Same
ENSG00000008513	ST3GAL1	0.998057	Same	0.998223	Same	0.998674	Same
ENSG00000008516	MMP25	0.998057	Same	NA	NA	NA	NA
ENSG00000008710	PKD1	0.998057	Same	0.998223	Same	0.998674	Same
ENSG00000008735	MAPK8IP2	0.998057	Same	0.998223	Same	0.998674	Same
ENSG00000008853	RHOBTB2	NA	NA	0.998223	Same	0.998674	Same
ENSG00000008952	SEC62	0.998057	Same	0.998223	Same	0.998674	Same
ENSG00000008988	RPS20	0.998057	Same	NA	NA	NA	NA
ENSG00000009307	CSDE1	0.998057	Same	NA	NA	0.998674	Same
ENSG00000009335	UBE3C	NA	NA	0.00342605	Different	0.998674	Same
ENSG00000009694	TENM1	0.998057	Same	NA	NA	0.998674	Same
ENSG00000009780	FAM76A	0.998057	Same	0.998223	Same	0.998674	Same
ENSG00000009844	VTA1	0.998057	Same	0.998223	Same	0.998674	Same
ENSG00000009950	MLXIPL	NA	NA	NA	NA	0.998674	Same
ENSG00000009954	BAZ1B	0.314529	Same	0.0840728	Same	0.64675	Same
ENSG00000010072	SPRTN	0.0598248	Same	0.0312701	Different	NA	NA
ENSG00000010165	METTL13	3.91e-06	Different	NA	NA	NA	NA
ENSG00000010244	ZNF207	0.0256716	Different	0.00533283	Different	0.0103236	Different
ENSG00000010270	STARD3NL	NA	NA	NA	NA	0.998674	Same
ENSG00000010278	CD9	0.998057	Same	0.998223	Same	0.998674	Same
ENSG00000010282	HHATL	0.998057	Same	0.998223	Same	0.998674	Same
ENSG00000010292	NCAPD2	0.998057	Same	NA	NA	0.820143	Same
ENSG00000010295	IFFO1	0.998057	Same	0.998223	Same	0.998674	Same
ENSG00000010310	GIPR	0.0383634	Different	0.0426969	Different	0.0482585	Different
ENSG00000010318	PHF7	1.16e-05	Different	0.998223	Same	0.000247085	Different
ENSG00000010319	SEMA3G	NA	NA	0.998223	Same	NA	NA
ENSG00000010322	NISCH	6.59e-07	Different	2.18406e-06	Different	NA	NA
ENSG00000010379	SLC6A13	0.339957	Same	NA	NA	NA	NA
ENSG00000010626	LRRC23	NA	NA	NA	NA	6.36525e-06	Different
ENSG00000010803	SCMH1	0.998057	Same	0.852381	Same	NA	NA
ENSG00000010810	FYN	0.798402	Same	0.998223	Same	0.854076	Same
ENSG00000010818	HIVEP2	0.998057	Same	0.998223	Same	0.998674	Same
ENSG00000011007	TCEB3	0.998057	Same	0.0124757	Different	NA	NA
ENSG00000011028	MRC2	0.998057	Same	NA	NA	0.998674	Same
ENSG00000011083	SLC6A7	0.0416347	Different	0.0287247	Different	0.0463174	Different
ENSG00000011105	TSPAN9	0.998057	Same	NA	NA	NA	NA
ENSG00000011114	BTBD7	0.998057	Same	0.998223	Same	0.998674	Same
ENSG00000011143	MKS1	0.998057	Same	0.998223	Same	NA	NA
ENSG00000011258	MBTD1	0.998057	Same	0.998223	Same	0.806745	Same
ENSG00000011260	UTP18	3.25e-06	Different	0.998223	Same	NA	NA
ENSG00000011295	TTC19	0.998057	Same	0.998223	Same	0.998674	Same
ENSG00000011304	PTBP1	0.998057	Same	NA	NA	NA	NA
ENSG00000011332	DPF1	0.998057	Same	0.998223	Same	0.998674	Same
ENSG00000011347	SYT7	0.998057	Same	0.998223	Same	0.998674	Same
ENSG00000011376	LARS2	NA	NA	0.998223	Same	0.000265129	Different
ENSG00000011405	PIK3C2A	0.998057	Same	0.998223	Same	0.998674	Same
ENSG00000011426	ANLN	0.289509	Same	NA	NA	NA	NA
ENSG00000011451	WIZ	0.998057	Same	0.998223	Same	0.998674	Same
ENSG00000011454	RABGAP1	0.998057	Same	0.998223	Same	NA	NA
ENSG00000011523	CEP68	2.64e-05	Different	7.68448e-05	Different	NA	NA
ENSG00000011600	TYROBP	0.998057	Same	0.998223	Same	0.998674	Same
ENSG00000011638	TMEM159	0.998057	Same	0.998223	Same	NA	NA
ENSG00000011677	GABRA3	0.340358	Same	NA	NA	0.998674	Same
ENSG00000012048	BRCA1	0.998057	Same	0.998223	Same	0.878002	Same
ENSG00000012232	EXTL3	0.0582015	Same	0.998223	Same	0.998674	Same
ENSG00000012660	ELOVL5	0.00187991	Different	0.00411263	Different	0.00518182	Different
ENSG00000012779	ALOX5	0.998057	Same	NA	NA	2.21438e-05	Different
ENSG00000012822	CALCOCO1	0.822256	Same	NA	NA	0.998674	Same
ENSG00000012963	UBR7	0.998057	Same	0.998223	Same	NA	NA
ENSG00000013016	EHD3	0.998057	Same	0.251502	Same	0.998674	Same
ENSG00000013288	MAN2B2	1.78e-06	Different	NA	NA	0.0002269	Different
ENSG00000013293	SLC7A14	0.998057	Same	0.998223	Same	0.998674	Same
ENSG00000013297	CLDN11	0.998057	Same	0.998223	Same	0.998674	Same
ENSG00000013364	MVP	0.998057	Same	0.998223	Same	0.998674	Same
ENSG00000013374	NUB1	0.998057	Same	0.998223	Same	0.998674	Same
ENSG00000013392	RWDD2A	0.998057	Same	0.0632021	Same	NA	NA
ENSG00000013503	POLR3B	NA	NA	NA	NA	0.998674	Same
ENSG00000013523	ANGEL1	0.998057	Same	0.998223	Same	NA	NA
ENSG00000013561	RNF14	0.636727	Same	0.998223	Same	0.998674	Same
ENSG00000013563	DNASE1L1	0.998057	Same	NA	NA	0.998674	Same
ENSG00000013619	MAMLD1	0.00019426	Different	NA	NA	0.000910635	Different
ENSG00000013810	TACC3	0.998057	Same	0.998223	Same	NA	NA
ENSG00000014123	UFL1	0.181921	Same	0.998223	Same	0.580486	Same
ENSG00000014138	POLA2	0.0341841	Different	NA	NA	0.00612591	Different
ENSG00000014216	CAPN1	0.31769	Same	0.496761	Same	0.436965	Same
ENSG00000014641	MDH1	0.998057	Same	0.998223	Same	0.998674	Same
ENSG00000014919	COX15	0.998057	Same	3.95008e-06	Different	NA	NA
ENSG00000015133	CCDC88C	0.998057	Same	0.998223	Same	NA	NA
ENSG00000015285	WAS	NA	NA	NA	NA	0.998674	Same
ENSG00000015475	BID	0.0557744	Same	0.135199	Same	0.0164654	Different
ENSG00000015532	XYLT2	0.998057	Same	0.998223	Same	0.998674	Same
ENSG00000015592	STMN4	0.909626	Same	NA	NA	0.998674	Same
ENSG00000015676	NUDCD3	NA	NA	NA	NA	0.731877	Same
ENSG00000016391	CHDH	0.998057	Same	0.942589	Same	0.0101809	Different
ENSG00000016864	GLT8D1	0.998057	Same	0.998223	Same	0.998674	Same
ENSG00000017427	IGF1	0.998057	Same	0.978781	Same	0.998674	Same
ENSG00000017797	RALBP1	0.998057	Same	NA	NA	0.450434	Same
ENSG00000018189	RUFY3	0.998057	Same	0.998223	Same	0.998674	Same
ENSG00000018236	CNTN1	0.783125	Same	0.973304	Same	0.81799	Same
ENSG00000018510	AGPS	NA	NA	NA	NA	0.678296	Same
ENSG00000018610	CXorf56	0.998057	Same	0.998223	Same	0.998674	Same
ENSG00000018625	ATP1A2	0.75385	Same	0.998223	Same	0.998674	Same
ENSG00000018699	TTC27	0.998057	Same	0.998223	Same	0.998674	Same
ENSG00000018869	ZNF582	NA	NA	NA	NA	0.00036378	Different
ENSG00000019144	PHLDB1	0.998057	Same	0.998223	Same	0.66746	Same
ENSG00000019505	SYT13	0.000223622	Different	NA	NA	NA	NA
ENSG00000019549	SNAI2	NA	NA	NA	NA	0.000306688	Different
ENSG00000019582	CD74	0.998057	Same	0.998223	Same	0.998674	Same
ENSG00000019995	ZRANB1	NA	NA	0.998223	Same	0.998674	Same
ENSG00000020129	NCDN	0.998057	Same	0.998223	Same	0.998674	Same
ENSG00000020256	ZFP64	0.998057	Same	0.998223	Same	0.998674	Same
ENSG00000020426	MNAT1	0.00207749	Different	0.0532522	Same	NA	NA
ENSG00000020577	SAMD4A	0.998057	Same	0.998223	Same	0.998674	Same
ENSG00000020922	MRE11A	0.976366	Same	0.112714	Same	NA	NA
ENSG00000021300	PLEKHB1	0.998057	Same	0.998223	Same	0.998674	Same
ENSG00000021355	SERPINB1	NA	NA	NA	NA	0.001417	Different
ENSG00000021574	SPAST	0.998057	Same	0.998223	Same	0.998674	Same
ENSG00000021645	NRXN3	0.998057	Same	0.998223	Same	NA	NA
ENSG00000021762	OSBPL5	0.998057	Same	0.998223	Same	NA	NA
ENSG00000021776	AQR	0.998057	Same	0.998223	Same	0.998674	Same
ENSG00000021826	CPS1	NA	NA	NA	NA	0.0861385	Same
ENSG00000022267	FHL1	0.998057	Same	0.998223	Same	0.378355	Same
ENSG00000022355	GABRA1	0.998057	Same	0.998223	Same	0.998674	Same
ENSG00000022840	RNF10	0.246633	Same	0.345851	Same	0.414459	Same
ENSG00000023041	ZDHHC6	0.998057	Same	0.998223	Same	NA	NA
ENSG00000023171	GRAMD1B	0.998057	Same	NA	NA	0.998674	Same
ENSG00000023191	RNH1	0.998057	Same	0.998223	Same	NA	NA
ENSG00000023330	ALAS1	0.998057	Same	NA	NA	NA	NA
ENSG00000023572	GLRX2	0.998057	Same	0.998223	Same	3.95121e-05	Different
ENSG00000023608	SNAPC1	NA	NA	7.39194e-05	Different	5.19343e-05	Different
ENSG00000023697	DERA	0.180215	Same	NA	NA	NA	NA
ENSG00000023734	STRAP	NA	NA	NA	NA	0.00134891	Different
ENSG00000023909	GCLM	0.998057	Same	0.998223	Same	NA	NA
ENSG00000024862	CCDC28A	0.998057	Same	NA	NA	0.998674	Same
ENSG00000025039	RRAGD	NA	NA	NA	NA	0.998674	Same
ENSG00000025156	HSF2	0.998057	Same	0.998223	Same	0.998674	Same
ENSG00000025708	TYMP	NA	NA	NA	NA	0.998674	Same
ENSG00000025772	TOMM34	0.00426356	Different	0.0193686	Different	0.591459	Same
ENSG00000025796	SEC63	0.309419	Same	0.00770503	Different	0.998674	Same
ENSG00000025800	KPNA6	0.000230692	Different	0.00301094	Different	NA	NA
ENSG00000026025	VIM	0.998057	Same	0.998223	Same	0.998674	Same
ENSG00000026508	CD44	0.998057	Same	NA	NA	0.487063	Same
ENSG00000026652	AGPAT4	1.62e-06	Different	1.43587e-06	Different	2.51888e-05	Different
ENSG00000027001	MIPEP	4.42e-05	Different	1.25413e-05	Different	NA	NA
ENSG00000027644	INSRR	0.00144452	Different	NA	NA	NA	NA
ENSG00000028203	VEZT	0.998057	Same	0.998223	Same	0.998674	Same
ENSG00000028528	SNX1	0.998057	Same	0.998223	Same	0.998674	Same
ENSG00000029153	ARNTL2	0.104309	Same	NA	NA	0.932039	Same
ENSG00000029363	BCLAF1	0.998057	Same	NA	NA	NA	NA
ENSG00000029364	SLC39A9	3.37e-06	Different	NA	NA	0.655774	Same
ENSG00000029534	ANK1	0.998057	Same	0.998223	Same	0.998674	Same
ENSG00000029639	TFB1M	NA	NA	NA	NA	0.0604861	Same
ENSG00000030066	NUP160	0.998057	Same	0.998223	Same	0.998674	Same
ENSG00000030419	IKZF2	0.998057	Same	0.998223	Same	0.998674	Same
ENSG00000032742	IFT88	0.998057	Same	0.998223	Same	NA	NA
ENSG00000033050	ABCF2	0.998057	Same	0.998223	Same	0.998674	Same
ENSG00000033122	LRRC7	0.998057	Same	0.998223	Same	NA	NA
ENSG00000033178	UBA6	NA	NA	NA	NA	0.998674	Same
ENSG00000033627	ATP6V0A1	0.998057	Same	0.998223	Same	0.998674	Same
ENSG00000033800	PIAS1	0.0374504	Different	0.599538	Same	NA	NA
ENSG00000033867	SLC4A7	0.998057	Same	0.998223	Same	0.998674	Same
ENSG00000034053	APBA2	0.000537314	Different	0.00056767	Different	NA	NA
ENSG00000034239	EFCAB1	0.947624	Same	0.0164635	Different	NA	NA
ENSG00000034510	TMSB10	0.998057	Same	NA	NA	0.998674	Same
ENSG00000034533	ASTE1	0.998057	Same	0.998223	Same	0.998674	Same
ENSG00000034713	GABARAPL2	0.998057	Same	NA	NA	0.998674	Same
ENSG00000035499	DEPDC1B	NA	NA	0.998223	Same	0.777265	Same
ENSG00000035664	DAPK2	NA	NA	0.998223	Same	NA	NA
ENSG00000035681	NSMAF	0.998057	Same	0.998223	Same	0.998674	Same
ENSG00000035687	ADSS	0.000123635	Different	0.000158994	Different	NA	NA
ENSG00000035862	TIMP2	0.033007	Different	0.998223	Same	NA	NA
ENSG00000035928	RFC1	NA	NA	5.53958e-06	Different	NA	NA
ENSG00000036448	MYOM2	NA	NA	0.998223	Same	NA	NA
ENSG00000036530	CYP46A1	0.0852658	Same	0.2451	Same	0.553738	Same
ENSG00000036549	ZZZ3	0.998057	Same	0.998223	Same	0.998674	Same
ENSG00000036672	USP2	0.998057	Same	0.998223	Same	0.998674	Same
ENSG00000037042	TUBG2	0.134586	Same	NA	NA	NA	NA
ENSG00000037241	RPL26L1	NA	NA	NA	NA	0.998674	Same
ENSG00000037280	FLT4	0.998057	Same	0.998223	Same	0.998674	Same
ENSG00000037749	MFAP3	0.998057	Same	0.998223	Same	0.998674	Same
ENSG00000037757	MRI1	NA	NA	NA	NA	0.0558316	Same
ENSG00000037897	METTL1	0.489727	Same	0.528124	Same	NA	NA
ENSG00000038002	AGA	0.918846	Same	NA	NA	NA	NA
ENSG00000038274	MAT2B	0.998057	Same	0.998223	Same	0.998674	Same
ENSG00000038295	TLL1	0.998057	Same	NA	NA	NA	NA
ENSG00000038382	TRIO	0.998057	Same	0.998223	Same	NA	NA
ENSG00000038427	VCAN	0.998057	Same	0.998223	Same	0.927115	Same
ENSG00000039123	SKIV2L2	0.0180296	Different	NA	NA	0.998674	Same
ENSG00000039560	RAI14	0.998057	Same	0.998223	Same	0.998674	Same
ENSG00000040199	PHLPP2	0.998057	Same	0.865275	Same	0.998674	Same
ENSG00000040275	SPDL1	0.998057	Same	0.998223	Same	0.998674	Same
ENSG00000040341	STAU2	0.177858	Same	0.684187	Same	0.998674	Same
ENSG00000040487	PQLC2	0.998057	Same	0.998223	Same	0.118095	Same
ENSG00000040531	CTNS	0.0106597	Different	NA	NA	NA	NA
ENSG00000040608	RTN4R	NA	NA	0.998223	Same	NA	NA
ENSG00000040633	PHF23	0.998057	Same	0.998223	Same	0.998674	Same
ENSG00000040731	CDH10	0.0755453	Same	0.0016243	Different	2.48679e-06	Different
ENSG00000040933	INPP4A	0.998057	Same	0.998223	Same	0.998674	Same
ENSG00000041353	RAB27B	5.73e-05	Different	0.0096349	Different	0.998674	Same
ENSG00000041357	PSMA4	NA	NA	0.998223	Same	0.506793	Same
ENSG00000041515	MYO16	0.998057	Same	0.998223	Same	NA	NA
ENSG00000041802	LSG1	0.998057	Same	0.998223	Same	0.000668475	Different
ENSG00000041880	PARP3	0.998057	Same	0.998223	Same	NA	NA
ENSG00000041982	TNC	0.998057	Same	NA	NA	0.0131922	Different
ENSG00000042088	TDP1	0.998057	Same	0.998223	Same	0.391472	Same
ENSG00000042286	AIFM2	0.100201	Same	NA	NA	NA	NA
ENSG00000042317	SPATA7	0.998057	Same	NA	NA	0.998674	Same
ENSG00000042429	MED17	0.831247	Same	0.000862561	Different	0.216392	Same
ENSG00000042445	RETSAT	0.998057	Same	0.998223	Same	NA	NA
ENSG00000042493	CAPG	NA	NA	NA	NA	0.998674	Same
ENSG00000043143	JADE2	0.998057	Same	0.998223	Same	0.998674	Same
ENSG00000043355	ZIC2	0.998057	Same	NA	NA	0.998674	Same
ENSG00000044090	CUL7	0.0141062	Different	NA	NA	0.922132	Same
ENSG00000044115	CTNNA1	0.00866712	Different	NA	NA	NA	NA
ENSG00000044446	PHKA2	0.998057	Same	0.601145	Same	0.998674	Same
ENSG00000044524	EPHA3	0.998057	Same	0.998223	Same	0.998674	Same
ENSG00000044574	HSPA5	0.00279935	Different	NA	NA	NA	NA
ENSG00000046653	GPM6B	0.184597	Same	0.583761	Same	NA	NA
ENSG00000046889	PREX2	0.0263402	Different	0.00407819	Different	0.0143615	Different
ENSG00000047230	CTPS2	0.000424123	Different	0.998223	Same	NA	NA
ENSG00000047315	POLR2B	0.998057	Same	0.438627	Same	0.998674	Same
ENSG00000047346	FAM214A	0.998057	Same	NA	NA	0.998674	Same
ENSG00000047365	ARAP2	0.918846	Same	NA	NA	0.998674	Same
ENSG00000047410	TPR	0.998057	Same	0.998223	Same	0.998674	Same
ENSG00000047578	KIAA0556	0.998057	Same	0.998223	Same	NA	NA
ENSG00000047597	XK	0.998057	Same	NA	NA	NA	NA
ENSG00000047617	ANO2	NA	NA	NA	NA	0.120146	Same
ENSG00000047644	WWC3	NA	NA	0.998223	Same	NA	NA
ENSG00000047648	ARHGAP6	NA	NA	0.128674	Same	NA	NA
ENSG00000047662	FAM184B	0.236547	Same	0.998223	Same	0.998674	Same
ENSG00000048028	USP28	0.998057	Same	0.998223	Same	0.998674	Same
ENSG00000048140	TSPAN17	0.302223	Same	0.43362	Same	0.00197448	Different
ENSG00000048342	CC2D2A	5.78e-06	Different	NA	NA	0.998674	Same
ENSG00000048471	SNX29	0.998057	Same	0.998223	Same	0.998674	Same
ENSG00000048540	LMO3	0.998057	Same	0.998223	Same	0.998674	Same
ENSG00000048544	MRPS10	0.0461525	Different	0.998223	Same	NA	NA
ENSG00000048649	RSF1	0.998057	Same	0.998223	Same	0.998674	Same
ENSG00000048740	CELF2	0.800113	Same	0.729351	Same	0.243923	Same
ENSG00000048828	FAM120A	0.998057	Same	0.998223	Same	0.998674	Same
ENSG00000049130	KITLG	0.0065688	Different	NA	NA	0.013546	Different
ENSG00000049167	ERCC8	0.998057	Same	0.998223	Same	0.998674	Same
ENSG00000049192	ADAMTS6	NA	NA	NA	NA	0.505086	Same
ENSG00000049239	H6PD	0.151489	Same	0.334896	Same	NA	NA
ENSG00000049245	VAMP3	0.998057	Same	0.998223	Same	0.000407114	Different
ENSG00000049246	PER3	0.998057	Same	0.998223	Same	NA	NA
ENSG00000049323	LTBP1	NA	NA	0.998223	Same	0.776178	Same
ENSG00000049449	RCN1	0.701025	Same	0.998223	Same	0.998674	Same
ENSG00000049540	ELN	0.223113	Same	0.265854	Same	NA	NA
ENSG00000049541	RFC2	0.998057	Same	0.998223	Same	0.998674	Same
ENSG00000049618	ARID1B	0.998057	Same	0.998223	Same	NA	NA
ENSG00000049656	CLPTM1L	0.38379	Same	0.998223	Same	NA	NA
ENSG00000049759	NEDD4L	0.998057	Same	0.998223	Same	0.998674	Same
ENSG00000049769	PPP1R3F	0.998057	Same	NA	NA	0.998674	Same
ENSG00000049860	HEXB	0.998057	Same	0.998223	Same	NA	NA
ENSG00000049883	PTCD2	0.00200558	Different	0.0135914	Different	0.00372354	Different
ENSG00000050030	KIAA2022	0.998057	Same	0.998223	Same	0.998674	Same
ENSG00000050165	DKK3	0.998057	Same	0.998223	Same	0.998674	Same
ENSG00000050344	NFE2L3	0.998057	Same	0.998223	Same	0.00138669	Different
ENSG00000050405	LIMA1	0.000156112	Different	NA	NA	0.268264	Same
ENSG00000050438	SLC4A8	NA	NA	NA	NA	0.998674	Same
ENSG00000050555	LAMC3	0.928168	Same	NA	NA	0.869699	Same
ENSG00000050628	PTGER3	0.210176	Same	0.131607	Same	0.522281	Same
ENSG00000050748	MAPK9	0.998057	Same	0.998223	Same	0.998674	Same
ENSG00000050820	BCAR1	0.998057	Same	0.998223	Same	0.998674	Same
ENSG00000051009	FAM160A2	0.998057	Same	NA	NA	0.998674	Same
ENSG00000051108	HERPUD1	0.998057	Same	0.998223	Same	0.998674	Same
ENSG00000051128	HOMER3	0.998057	Same	0.998223	Same	NA	NA
ENSG00000051180	RAD51	0.998057	Same	NA	NA	0.914235	Same
ENSG00000051341	POLQ	0.998057	Same	0.998223	Same	0.753975	Same
ENSG00000051382	PIK3CB	0.998057	Same	NA	NA	0.998674	Same
ENSG00000051620	HEBP2	0.998057	Same	NA	NA	0.998674	Same
ENSG00000051825	MPHOSPH9	0.925813	Same	NA	NA	NA	NA
ENSG00000052126	PLEKHA5	NA	NA	0.998223	Same	0.464696	Same
ENSG00000052723	SIKE1	0.998057	Same	0.998223	Same	0.7661	Same
ENSG00000052749	RRP12	0.00456419	Different	0.998223	Same	0.998674	Same
ENSG00000052795	FNIP2	0.998057	Same	1.98489e-05	Different	0.00115408	Different
ENSG00000052802	MSMO1	NA	NA	NA	NA	0.998674	Same
ENSG00000052850	ALX4	NA	NA	NA	NA	0.464696	Same
ENSG00000053108	FSTL4	0.998057	Same	0.998223	Same	0.998674	Same
ENSG00000053254	FOXN3	0.998057	Same	0.998223	Same	0.998674	Same
ENSG00000053372	MRTO4	0.998057	Same	0.998223	Same	0.998674	Same
ENSG00000053438	NNAT	NA	NA	0.998223	Same	0.998674	Same
ENSG00000053702	NRIP2	NA	NA	0.998223	Same	0.998674	Same
ENSG00000053747	LAMA3	0.998057	Same	0.224895	Same	0.000401859	Different
ENSG00000054116	TRAPPC3	0.998057	Same	0.998223	Same	3.99754e-06	Different
ENSG00000054118	THRAP3	0.998057	Same	0.998223	Same	NA	NA
ENSG00000054148	PHPT1	0.998057	Same	0.998223	Same	NA	NA
ENSG00000054179	ENTPD2	0.998057	Same	0.998223	Same	NA	NA
ENSG00000054277	OPN3	0.0106167	Different	1.43587e-06	Different	0.80078	Same
ENSG00000054356	PTPRN	0.998057	Same	0.967392	Same	0.998674	Same
ENSG00000054392	HHAT	NA	NA	NA	NA	0.998674	Same
ENSG00000054598	FOXC1	0.240612	Same	NA	NA	NA	NA
ENSG00000054654	SYNE2	0.998057	Same	NA	NA	0.998674	Same
ENSG00000054690	PLEKHH1	0.998057	Same	0.998223	Same	0.998674	Same
ENSG00000054793	ATP9A	0.0146291	Different	NA	NA	NA	NA
ENSG00000054803	CBLN4	0.150729	Same	0.731058	Same	0.998674	Same
ENSG00000054965	FAM168A	4.41e-06	Different	3.24701e-05	Different	3.95121e-05	Different
ENSG00000055044	NOP58	0.998057	Same	0.998223	Same	0.998674	Same
ENSG00000055070	SZRD1	0.998057	Same	0.998223	Same	0.944139	Same
ENSG00000055130	CUL1	NA	NA	NA	NA	0.00423297	Different
ENSG00000055147	FAM114A2	0.998057	Same	0.998223	Same	0.998674	Same
ENSG00000055163	CYFIP2	0.998057	Same	0.998223	Same	0.998674	Same
ENSG00000055208	TAB2	0.998057	Same	0.998223	Same	0.998674	Same
ENSG00000055211	GINM1	0.998057	Same	0.998223	Same	NA	NA
ENSG00000055483	USP36	0.998057	Same	0.998223	Same	0.998674	Same
ENSG00000055813	CCDC85A	0.101489	Same	0.853364	Same	0.962357	Same
ENSG00000055950	MRPL43	NA	NA	NA	NA	0.00010849	Different
ENSG00000056050	HPF1	NA	NA	0.998223	Same	0.998674	Same
ENSG00000056097	ZFR	4.91e-05	Different	0.0926584	Same	NA	NA
ENSG00000056277	ZNF280C	NA	NA	NA	NA	0.998674	Same
ENSG00000056487	PHF21B	0.998057	Same	0.256542	Same	0.998674	Same
ENSG00000056558	TRAF1	0.998057	Same	NA	NA	0.998674	Same
ENSG00000056736	IL17RB	NA	NA	0.0575758	Same	NA	NA
ENSG00000056972	TRAF3IP2	0.562776	Same	0.998223	Same	NA	NA
ENSG00000057019	DCBLD2	0.998057	Same	NA	NA	0.998674	Same
ENSG00000057294	PKP2	NA	NA	0.998223	Same	7.78492e-06	Different
ENSG00000057704	TMCC3	0.00220709	Different	0.159405	Same	0.998674	Same
ENSG00000057757	PITHD1	0.998057	Same	NA	NA	0.998674	Same
ENSG00000057935	MTA3	1.23e-06	Different	NA	NA	0.0443489	Different
ENSG00000058056	USP13	0.0196832	Different	5.04372e-05	Different	6.49244e-06	Different
ENSG00000058063	ATP11B	0.0960643	Same	NA	NA	NA	NA
ENSG00000058085	LAMC2	0.00186015	Different	0.00219422	Different	NA	NA
ENSG00000058262	SEC61A1	0.998057	Same	0.998223	Same	0.998674	Same
ENSG00000058272	PPP1R12A	0.23864	Same	0.998223	Same	NA	NA
ENSG00000058335	RASGRF1	0.998057	Same	0.998223	Same	0.998674	Same
ENSG00000058404	CAMK2B	0.998057	Same	NA	NA	0.998674	Same
ENSG00000058600	POLR3E	0.998057	Same	NA	NA	NA	NA
ENSG00000058729	RIOK2	NA	NA	0.00338113	Different	0.998674	Same
ENSG00000058799	YIPF1	6.91e-07	Different	1.43587e-06	Different	0.998674	Same
ENSG00000058804	NDC1	0.998057	Same	0.998223	Same	0.998674	Same
ENSG00000058866	DGKG	0.998057	Same	0.998223	Same	0.998674	Same
ENSG00000059122	FLYWCH1	0.998057	Same	0.998223	Same	0.80078	Same
ENSG00000059378	PARP12	0.7461	Same	0.998223	Same	NA	NA
ENSG00000059573	ALDH18A1	0.998057	Same	NA	NA	0.998674	Same
ENSG00000059769	DNAJC25	0.000112872	Different	1.01517e-05	Different	1.22864e-05	Different
ENSG00000059915	PSD	0.930872	Same	0.998223	Same	NA	NA
ENSG00000060140	STYK1	0.888509	Same	0.998223	Same	NA	NA
ENSG00000060237	WNK1	0.000354837	Different	0.305772	Same	0.858737	Same
ENSG00000060339	CCAR1	0.608851	Same	0.998223	Same	NA	NA
ENSG00000060558	GNA15	NA	NA	0.998223	Same	NA	NA
ENSG00000060688	SNRNP40	0.187098	Same	0.802853	Same	0.2804	Same
ENSG00000060709	RIMBP2	0.998057	Same	0.998223	Same	0.998674	Same
ENSG00000060718	COL11A1	0.973222	Same	0.998223	Same	0.998674	Same
ENSG00000060749	QSER1	0.998057	Same	0.998223	Same	0.316851	Same
ENSG00000060762	MPC1	0.998057	Same	0.998223	Same	NA	NA
ENSG00000060971	ACAA1	NA	NA	0.589144	Same	NA	NA
ENSG00000060982	BCAT1	1.06e-06	Different	NA	NA	0.998674	Same
ENSG00000061273	HDAC7	0.998057	Same	NA	NA	0.73748	Same
ENSG00000061337	LZTS1	0.998057	Same	0.998223	Same	0.998674	Same
ENSG00000061455	PRDM6	0.998057	Same	NA	NA	0.998674	Same
ENSG00000061938	TNK2	0.998057	Same	0.998223	Same	0.998674	Same
ENSG00000061987	MON2	0.998057	Same	0.998223	Same	0.998674	Same
ENSG00000062524	LTK	0.998057	Same	0.998223	Same	0.998674	Same
ENSG00000062598	ELMO2	0.998057	Same	0.998223	Same	NA	NA
ENSG00000062650	WAPL	0.00657894	Different	NA	NA	NA	NA
ENSG00000062822	POLD1	0.998057	Same	NA	NA	NA	NA
ENSG00000063015	SEZ6	0.00129835	Different	NA	NA	0.649214	Same
ENSG00000063046	EIF4B	0.998057	Same	0.998223	Same	NA	NA
ENSG00000063322	MED29	7.9e-07	Different	NA	NA	0.00407562	Different
ENSG00000063587	ZNF275	NA	NA	NA	NA	0.413129	Same
ENSG00000063601	MTMR1	0.998057	Same	0.314046	Same	NA	NA
ENSG00000063854	HAGH	0.998057	Same	0.998223	Same	0.998674	Same
ENSG00000064102	ASUN	0.476295	Same	0.452728	Same	NA	NA
ENSG00000064115	TM7SF3	6.91e-07	Different	1.43587e-06	Different	7.07002e-05	Different
ENSG00000064199	SPA17	0.998057	Same	NA	NA	NA	NA
ENSG00000064225	ST3GAL6	0.998057	Same	0.998223	Same	NA	NA
ENSG00000064309	CDON	0.784408	Same	0.998223	Same	0.065978	Same
ENSG00000064313	TAF2	0.998057	Same	0.998223	Same	0.998674	Same
ENSG00000064393	HIPK2	0.998057	Same	0.998223	Same	0.998674	Same
ENSG00000064419	TNPO3	0.998057	Same	0.998223	Same	0.998674	Same
ENSG00000064547	LPAR2	0.998057	Same	0.998223	Same	0.998674	Same
ENSG00000064601	CTSA	0.998057	Same	0.998223	Same	0.998674	Same
ENSG00000064607	SUGP2	1.22e-05	Different	1.89174e-05	Different	0.000283167	Different
ENSG00000064651	SLC12A2	0.998057	Same	0.998223	Same	0.998674	Same
ENSG00000064655	EYA2	NA	NA	0.998223	Same	0.00304802	Different
ENSG00000064666	CNN2	0.998057	Same	0.998223	Same	NA	NA
ENSG00000064687	ABCA7	0.998057	Same	0.998223	Same	NA	NA
ENSG00000064692	SNCAIP	0.998057	Same	0.998223	Same	0.998674	Same
ENSG00000064703	DDX20	0.915011	Same	0.998223	Same	0.998674	Same
ENSG00000064763	FAR2	0.0482041	Different	0.614918	Same	0.639444	Same
ENSG00000064787	BCAS1	0.998057	Same	0.998223	Same	0.998674	Same
ENSG00000064933	PMS1	0.149393	Same	0.998223	Same	0.0463666	Different
ENSG00000064961	HMG20B	0.0976813	Same	NA	NA	NA	NA
ENSG00000064999	ANKS1A	0.998057	Same	0.998223	Same	0.0053449	Different
ENSG00000065029	ZNF76	NA	NA	0.00180655	Different	NA	NA
ENSG00000065054	SLC9A3R2	0.998057	Same	0.998223	Same	NA	NA
ENSG00000065135	GNAI3	0.998057	Same	0.998223	Same	0.998674	Same
ENSG00000065150	IPO5	0.998057	Same	0.998223	Same	0.998674	Same
ENSG00000065154	OAT	0.998057	Same	0.998223	Same	0.769466	Same
ENSG00000065183	WDR3	0.998057	Same	0.998223	Same	NA	NA
ENSG00000065243	PKN2	0.998057	Same	NA	NA	NA	NA
ENSG00000065308	TRAM2	0.998057	Same	0.998223	Same	0.998674	Same
ENSG00000065320	NTN1	0.998057	Same	0.998223	Same	0.998674	Same
ENSG00000065328	MCM10	0.998057	Same	0.998223	Same	0.696709	Same
ENSG00000065357	DGKA	0.998057	Same	0.998223	Same	0.998674	Same
ENSG00000065427	KARS	0.998057	Same	0.998223	Same	0.791069	Same
ENSG00000065457	ADAT1	0.71629	Same	0.998223	Same	NA	NA
ENSG00000065485	PDIA5	0.998057	Same	0.998223	Same	0.998674	Same
ENSG00000065518	NDUFB4	0.998057	Same	NA	NA	0.998674	Same
ENSG00000065548	ZC3H15	0.998057	Same	NA	NA	NA	NA
ENSG00000065600	TMEM206	0.998057	Same	0.998223	Same	0.998674	Same
ENSG00000065609	SNAP91	0.998057	Same	0.940095	Same	0.998674	Same
ENSG00000065613	SLK	0.998057	Same	0.998223	Same	0.998674	Same
ENSG00000065717	TLE2	0.998057	Same	0.998223	Same	NA	NA
ENSG00000065882	TBC1D1	3.91e-06	Different	2.60309e-05	Different	NA	NA
ENSG00000065883	CDK13	0.0495956	Different	0.669194	Same	0.344246	Same
ENSG00000065911	MTHFD2	0.998057	Same	0.998223	Same	NA	NA
ENSG00000065970	FOXJ2	0.998057	Same	0.998223	Same	0.998674	Same
ENSG00000065978	YBX1	0.998057	Same	NA	NA	NA	NA
ENSG00000065989	PDE4A	0.998057	Same	0.998223	Same	0.998674	Same
ENSG00000066027	PPP2R5A	0.998057	Same	0.998223	Same	0.998674	Same
ENSG00000066032	CTNNA2	0.998057	Same	NA	NA	NA	NA
ENSG00000066044	ELAVL1	0.998057	Same	0.998223	Same	0.847722	Same
ENSG00000066084	DIP2B	0.998057	Same	NA	NA	0.998674	Same
ENSG00000066117	SMARCD1	0.998057	Same	NA	NA	0.998674	Same
ENSG00000066135	KDM4A	0.998057	Same	0.998223	Same	0.998674	Same
ENSG00000066230	SLC9A3	0.998057	Same	0.998223	Same	0.998674	Same
ENSG00000066248	NGEF	0.0149164	Different	0.2355	Same	0.000129161	Different
ENSG00000066279	ASPM	0.998057	Same	0.998223	Same	0.930394	Same
ENSG00000066322	ELOVL1	0.998057	Same	0.998223	Same	0.998674	Same
ENSG00000066336	SPI1	NA	NA	0.998223	Same	NA	NA
ENSG00000066382	MPPED2	0.998057	Same	0.998223	Same	0.998674	Same
ENSG00000066455	GOLGA5	1.82e-05	Different	NA	NA	3.14065e-05	Different
ENSG00000066557	LRRC40	0.998057	Same	NA	NA	0.998674	Same
ENSG00000066583	ISOC1	0.998057	Same	NA	NA	0.998674	Same
ENSG00000066629	EML1	6.42e-07	Different	1.91388e-06	Different	NA	NA
ENSG00000066651	TRMT11	NA	NA	0.838132	Same	NA	NA
ENSG00000066654	THUMPD1	0.537764	Same	NA	NA	NA	NA
ENSG00000066697	MSANTD3	0.998057	Same	0.998223	Same	NA	NA
ENSG00000066735	KIF26A	0.998057	Same	0.998223	Same	NA	NA
ENSG00000066739	ATG2B	0.998057	Same	0.366954	Same	0.998674	Same
ENSG00000066777	ARFGEF1	4.07e-06	Different	NA	NA	NA	NA
ENSG00000066855	MTFR1	0.826922	Same	0.998223	Same	NA	NA
ENSG00000067057	PFKP	0.0671248	Same	0.998223	Same	0.998674	Same
ENSG00000067082	KLF6	0.998057	Same	0.998223	Same	0.998674	Same
ENSG00000067113	PLPP1	0.0880154	Same	0.306266	Same	0.877252	Same
ENSG00000067141	NEO1	0.998057	Same	0.998223	Same	0.998674	Same
ENSG00000067167	TRAM1	NA	NA	0.000176047	Different	0.930394	Same
ENSG00000067221	STOML1	0.384216	Same	NA	NA	NA	NA
ENSG00000067225	PKM	0.998057	Same	NA	NA	0.998674	Same
ENSG00000067334	DNTTIP2	0.495704	Same	0.20799	Same	0.998674	Same
ENSG00000067369	TP53BP1	0.998057	Same	0.998223	Same	NA	NA
ENSG00000067445	TRO	0.998057	Same	0.998223	Same	0.998674	Same
ENSG00000067533	RRP15	0.998057	Same	0.998223	Same	NA	NA
ENSG00000067596	DHX8	0.998057	Same	0.998223	Same	0.998674	Same
ENSG00000067606	PRKCZ	0.998057	Same	0.998223	Same	0.998674	Same
ENSG00000067704	IARS2	9.16e-07	Different	NA	NA	NA	NA
ENSG00000067715	SYT1	0.998057	Same	0.998223	Same	0.998674	Same
ENSG00000067798	NAV3	0.998057	Same	NA	NA	0.984638	Same
ENSG00000067829	IDH3G	0.998057	Same	NA	NA	0.998674	Same
ENSG00000067836	ROGDI	0.998057	Same	0.998223	Same	0.998674	Same
ENSG00000067840	PDZD4	0.0021557	Different	NA	NA	0.00271203	Different
ENSG00000067842	ATP2B3	0.998057	Same	NA	NA	0.998674	Same
ENSG00000067955	CBFB	0.998057	Same	NA	NA	0.998674	Same
ENSG00000067992	PDK3	0.000439159	Different	0.000790433	Different	0.000813241	Different
ENSG00000068001	HYAL2	0.998057	Same	0.998223	Same	0.998674	Same
ENSG00000068024	HDAC4	NA	NA	0.00203082	Different	NA	NA
ENSG00000068078	FGFR3	0.000240258	Different	NA	NA	NA	NA
ENSG00000068079	IFI35	0.998057	Same	0.998223	Same	NA	NA
ENSG00000068097	HEATR6	0.332434	Same	0.525227	Same	0.752287	Same
ENSG00000068137	PLEKHH3	0.998057	Same	0.998223	Same	0.998674	Same
ENSG00000068305	MEF2A	0.998057	Same	0.998223	Same	0.998674	Same
ENSG00000068308	OTUD5	8.53e-05	Different	4.58216e-05	Different	NA	NA
ENSG00000068323	TFE3	0.694229	Same	0.998223	Same	0.998674	Same
ENSG00000068354	TBC1D25	NA	NA	2.49299e-05	Different	NA	NA
ENSG00000068383	INPP5A	0.998057	Same	0.998223	Same	NA	NA
ENSG00000068400	GRIPAP1	0.998057	Same	0.998223	Same	0.998674	Same
ENSG00000068489	PRR11	0.998057	Same	0.998223	Same	0.998674	Same
ENSG00000068615	REEP1	0.998057	Same	0.998223	Same	0.998674	Same
ENSG00000068650	ATP11A	0.000272868	Different	0.0003589	Different	0.000744292	Different
ENSG00000068654	POLR1A	0.998057	Same	0.998223	Same	0.88886	Same
ENSG00000068724	TTC7A	0.0019094	Different	0.998223	Same	NA	NA
ENSG00000068784	SRBD1	0.998057	Same	0.998223	Same	0.998674	Same
ENSG00000068796	KIF2A	0.998057	Same	0.998223	Same	0.998674	Same
ENSG00000068831	RASGRP2	0.925813	Same	0.250525	Same	0.0208557	Different
ENSG00000068878	PSME4	0.360782	Same	NA	NA	NA	NA
ENSG00000068885	IFT80	0.34945	Same	0.169361	Same	NA	NA
ENSG00000068903	SIRT2	0.747421	Same	0.998223	Same	0.998674	Same
ENSG00000068971	PPP2R5B	0.998057	Same	NA	NA	0.998674	Same
ENSG00000068976	PYGM	0.998057	Same	0.998223	Same	0.998674	Same
ENSG00000069020	MAST4	0.998057	Same	NA	NA	NA	NA
ENSG00000069188	SDK2	0.998057	Same	0.998223	Same	0.998674	Same
ENSG00000069248	NUP133	0.52584	Same	0.989881	Same	0.536062	Same
ENSG00000069329	VPS35	2.73e-05	Different	NA	NA	NA	NA
ENSG00000069424	KCNAB2	0.998057	Same	0.998223	Same	0.998674	Same
ENSG00000069431	ABCC9	0.998057	Same	0.998223	Same	NA	NA
ENSG00000069509	FUNDC1	0.998057	Same	0.998223	Same	NA	NA
ENSG00000069535	MAOB	0.998057	Same	0.998223	Same	0.858955	Same
ENSG00000069712	KIAA1107	NA	NA	0.998223	Same	NA	NA
ENSG00000069869	NEDD4	0.998057	Same	NA	NA	NA	NA
ENSG00000069956	MAPK6	0.620691	Same	0.998223	Same	0.88886	Same
ENSG00000069966	GNB5	0.998057	Same	0.998223	Same	0.998674	Same
ENSG00000069974	RAB27A	0.998057	Same	NA	NA	0.998674	Same
ENSG00000070010	UFD1L	0.998057	Same	NA	NA	NA	NA
ENSG00000070018	LRP6	0.511188	Same	0.998223	Same	NA	NA
ENSG00000070159	PTPN3	0.998057	Same	0.998223	Same	0.998674	Same
ENSG00000070182	SPTB	0.998057	Same	0.998223	Same	0.998674	Same
ENSG00000070193	FGF10	9.01e-06	Different	0.492805	Same	NA	NA
ENSG00000070214	SLC44A1	0.998057	Same	NA	NA	0.998674	Same
ENSG00000070269	TMEM260	0.00423671	Different	0.0708988	Same	NA	NA
ENSG00000070366	SMG6	0.161609	Same	NA	NA	0.858955	Same
ENSG00000070367	EXOC5	0.998057	Same	0.998223	Same	0.998674	Same
ENSG00000070476	ZXDC	NA	NA	0.998223	Same	0.258957	Same
ENSG00000070495	JMJD6	0.0276565	Different	0.0524702	Same	NA	NA
ENSG00000070501	POLB	5.2e-06	Different	1.43587e-06	Different	NA	NA
ENSG00000070540	WIPI1	0.998057	Same	0.998223	Same	0.998674	Same
ENSG00000070610	GBA2	NA	NA	NA	NA	0.998674	Same
ENSG00000070614	NDST1	0.890232	Same	0.998223	Same	NA	NA
ENSG00000070748	CHAT	1.53e-06	Different	0.000660455	Different	NA	NA
ENSG00000070756	PABPC1	0.998057	Same	NA	NA	0.998674	Same
ENSG00000070759	TESK2	0.998057	Same	0.998223	Same	0.998674	Same
ENSG00000070761	CFAP20	0.998057	Same	NA	NA	NA	NA
ENSG00000070770	CSNK2A2	0.998057	Same	0.998223	Same	0.998674	Same
ENSG00000070778	PTPN21	0.000912607	Different	NA	NA	2.48679e-06	Different
ENSG00000070808	CAMK2A	0.0420523	Different	0.325049	Same	0.162548	Same
ENSG00000070814	TCOF1	0.00683037	Different	0.0157018	Different	0.0264588	Different
ENSG00000070831	CDC42	0.168566	Same	0.998223	Same	NA	NA
ENSG00000070882	OSBPL3	9.16e-07	Different	1.97992e-06	Different	4.08373e-06	Different
ENSG00000070950	RAD18	0.998057	Same	NA	NA	NA	NA
ENSG00000070961	ATP2B1	0.998057	Same	0.998223	Same	0.998674	Same
ENSG00000071054	MAP4K4	0.998057	Same	0.998223	Same	0.998674	Same
ENSG00000071073	MGAT4A	0.972559	Same	0.720704	Same	0.998674	Same
ENSG00000071127	WDR1	0.242768	Same	0.00569029	Different	0.000890028	Different
ENSG00000071243	ING3	0.998057	Same	0.998223	Same	NA	NA
ENSG00000071246	VASH1	0.998057	Same	NA	NA	0.998674	Same
ENSG00000071282	LMCD1	9.41e-06	Different	NA	NA	NA	NA
ENSG00000071462	WBSCR22	1.97e-06	Different	6.91758e-06	Different	0.00115061	Different
ENSG00000071539	TRIP13	0.998057	Same	0.998223	Same	NA	NA
ENSG00000071553	ATP6AP1	0.998057	Same	NA	NA	0.998674	Same
ENSG00000071564	TCF3	0.998057	Same	NA	NA	NA	NA
ENSG00000071575	TRIB2	0.998057	Same	0.998223	Same	0.998674	Same
ENSG00000071889	FAM3A	0.0240105	Different	NA	NA	0.998674	Same
ENSG00000071967	CYBRD1	0.000139912	Different	NA	NA	0.998674	Same
ENSG00000071994	PDCD2	0.998057	Same	7.28596e-05	Different	0.998674	Same
ENSG00000072062	PRKACA	0.998057	Same	0.998223	Same	NA	NA
ENSG00000072071	ADGRL1	0.0474355	Different	0.74221	Same	NA	NA
ENSG00000072121	ZFYVE26	0.762372	Same	NA	NA	0.998674	Same
ENSG00000072134	EPN2	0.998057	Same	NA	NA	0.998674	Same
ENSG00000072135	PTPN18	NA	NA	0.998223	Same	NA	NA
ENSG00000072163	LIMS2	0.998057	Same	0.998223	Same	0.791616	Same
ENSG00000072182	ASIC4	0.998057	Same	0.998223	Same	0.998674	Same
ENSG00000072195	SPEG	0.998057	Same	0.998223	Same	0.998674	Same
ENSG00000072201	LNX1	0.0467679	Different	0.0651676	Same	0.0111266	Different
ENSG00000072210	ALDH3A2	0.998057	Same	0.998223	Same	0.0460299	Different
ENSG00000072310	SREBF1	NA	NA	0.131836	Same	0.998674	Same
ENSG00000072401	UBE2D1	0.998057	Same	0.998223	Same	NA	NA
ENSG00000072415	MPP5	8.07e-05	Different	0.00875857	Different	NA	NA
ENSG00000072422	RHOBTB1	0.998057	Same	0.998223	Same	0.998674	Same
ENSG00000072501	SMC1A	0.81319	Same	0.590458	Same	NA	NA
ENSG00000072571	HMMR	0.998057	Same	NA	NA	0.998674	Same
ENSG00000072657	TRHDE	0.998057	Same	0.998223	Same	0.998674	Same
ENSG00000072736	NFATC3	0.998057	Same	NA	NA	0.168332	Same
ENSG00000072756	TRNT1	9.26e-06	Different	NA	NA	NA	NA
ENSG00000072778	ACADVL	0.998057	Same	0.998223	Same	0.998674	Same
ENSG00000072786	STK10	0.998057	Same	0.998223	Same	0.998674	Same
ENSG00000072832	CRMP1	0.998057	Same	0.998223	Same	0.998674	Same
ENSG00000072849	DERL2	NA	NA	NA	NA	0.998674	Same
ENSG00000072858	SIDT1	0.998057	Same	0.998223	Same	0.998674	Same
ENSG00000072864	NDE1	0.0129079	Different	NA	NA	NA	NA
ENSG00000072954	TMEM38A	0.998057	Same	0.998223	Same	NA	NA
ENSG00000072958	AP1M1	0.998057	Same	0.998223	Same	0.998674	Same
ENSG00000073060	SCARB1	0.00566442	Different	0.998223	Same	3.34252e-05	Different
ENSG00000073111	MCM2	0.998057	Same	0.998223	Same	0.917762	Same
ENSG00000073150	PANX2	0.998057	Same	NA	NA	NA	NA
ENSG00000073169	SELO	0.998057	Same	NA	NA	0.998674	Same
ENSG00000073464	CLCN4	NA	NA	0.998223	Same	NA	NA
ENSG00000073578	SDHA	0.998057	Same	0.998223	Same	0.998674	Same
ENSG00000073584	SMARCE1	0.998057	Same	NA	NA	NA	NA
ENSG00000073614	KDM5A	0.0718118	Same	0.29202	Same	0.998674	Same
ENSG00000073670	ADAM11	0.998057	Same	0.998223	Same	0.998674	Same
ENSG00000073711	PPP2R3A	0.998057	Same	0.998223	Same	0.998674	Same
ENSG00000073712	FERMT2	1.77e-05	Different	0.000878176	Different	0.00169048	Different
ENSG00000073756	PTGS2	NA	NA	0.998223	Same	0.998674	Same
ENSG00000073792	IGF2BP2	0.998057	Same	0.998223	Same	0.998674	Same
ENSG00000073803	MAP3K13	0.0869291	Same	0.998223	Same	NA	NA
ENSG00000073849	ST6GAL1	0.998057	Same	0.998223	Same	0.998674	Same
ENSG00000073969	NSF	0.998057	Same	0.998223	Same	0.998674	Same
ENSG00000074047	GLI2	0.998057	Same	NA	NA	0.998674	Same
ENSG00000074054	CLASP1	0.998057	Same	0.998223	Same	0.998674	Same
ENSG00000074181	NOTCH3	0.998057	Same	0.998223	Same	0.998674	Same
ENSG00000074201	CLNS1A	NA	NA	0.998223	Same	NA	NA
ENSG00000074211	PPP2R2C	0.525054	Same	NA	NA	0.633341	Same
ENSG00000074219	TEAD2	0.998057	Same	0.998223	Same	0.998674	Same
ENSG00000074266	EED	0.998057	Same	0.998223	Same	0.880211	Same
ENSG00000074317	SNCB	0.998057	Same	0.998223	Same	0.998674	Same
ENSG00000074356	NCBP3	0.998057	Same	0.998223	Same	0.998674	Same
ENSG00000074370	ATP2A3	0.998057	Same	0.998223	Same	0.998674	Same
ENSG00000074410	CA12	NA	NA	0.00225794	Different	NA	NA
ENSG00000074416	MGLL	0.998057	Same	0.998223	Same	0.998674	Same
ENSG00000074527	NTN4	9.16e-07	Different	NA	NA	0.000285809	Different
ENSG00000074603	DPP8	0.998057	Same	0.998223	Same	0.998674	Same
ENSG00000074695	LMAN1	0.0147346	Different	0.0129006	Different	NA	NA
ENSG00000074696	HACD3	7.33e-05	Different	0.150911	Same	4.5699e-05	Different
ENSG00000074706	IPCEF1	NA	NA	NA	NA	0.998674	Same
ENSG00000074935	TUBE1	2.06e-06	Different	0.0454319	Different	0.998674	Same
ENSG00000074964	ARHGEF10L	0.998057	Same	0.998223	Same	0.998674	Same
ENSG00000075035	WSCD2	0.998057	Same	NA	NA	0.998674	Same
ENSG00000075151	EIF4G3	NA	NA	0.998223	Same	0.998674	Same
ENSG00000075188	NUP37	0.998057	Same	0.732643	Same	0.854668	Same
ENSG00000075213	SEMA3A	NA	NA	0.00039762	Different	0.00805512	Different
ENSG00000075218	GTSE1	0.998057	Same	NA	NA	NA	NA
ENSG00000075223	SEMA3C	0.928168	Same	0.998223	Same	0.769306	Same
ENSG00000075239	ACAT1	0.998057	Same	0.998223	Same	NA	NA
ENSG00000075240	GRAMD4	0.998057	Same	0.998223	Same	NA	NA
ENSG00000075275	CELSR1	0.998057	Same	0.998223	Same	0.998674	Same
ENSG00000075336	TIMM21	8.14e-05	Different	0.998223	Same	0.998674	Same
ENSG00000075391	RASAL2	0.998057	Same	0.998223	Same	0.998674	Same
ENSG00000075399	VPS9D1	1e-05	Different	NA	NA	NA	NA
ENSG00000075413	MARK3	9.9e-07	Different	1.91388e-06	Different	NA	NA
ENSG00000075415	SLC25A3	9.51e-06	Different	6.23873e-06	Different	NA	NA
ENSG00000075420	FNDC3B	0.998057	Same	0.998223	Same	0.826642	Same
ENSG00000075426	FOSL2	0.998057	Same	NA	NA	0.998674	Same
ENSG00000075429	CACNG5	0.000119189	Different	0.000756099	Different	NA	NA
ENSG00000075461	CACNG4	0.998057	Same	0.998223	Same	0.998674	Same
ENSG00000075568	TMEM131	0.998057	Same	0.998223	Same	0.439121	Same
ENSG00000075618	FSCN1	0.998057	Same	NA	NA	0.998674	Same
ENSG00000075624	ACTB	0.998057	Same	0.998223	Same	NA	NA
ENSG00000075702	WDR62	0.998057	Same	NA	NA	NA	NA
ENSG00000075711	DLG1	0.998057	Same	0.998223	Same	0.998674	Same
ENSG00000075785	RAB7A	0.0861075	Same	NA	NA	NA	NA
ENSG00000075790	BCAP29	0.998057	Same	0.998223	Same	NA	NA
ENSG00000075826	SEC31B	NA	NA	0.998223	Same	0.998674	Same
ENSG00000075856	SART3	0.00307263	Different	0.0045496	Different	NA	NA
ENSG00000075891	PAX2	NA	NA	0.00125296	Different	0.000420568	Different
ENSG00000075945	KIFAP3	0.00864439	Different	0.108307	Same	NA	NA
ENSG00000075975	MKRN2	NA	NA	0.998223	Same	0.998674	Same
ENSG00000076003	MCM6	0.998057	Same	0.998223	Same	0.998674	Same
ENSG00000076043	REXO2	0.998057	Same	0.998223	Same	0.998674	Same
ENSG00000076067	RBMS2	NA	NA	9.77547e-05	Different	NA	NA
ENSG00000076108	BAZ2A	0.998057	Same	NA	NA	0.957749	Same
ENSG00000076242	MLH1	0.998057	Same	0.998223	Same	5.12053e-05	Different
ENSG00000076248	UNG	NA	NA	0.998223	Same	NA	NA
ENSG00000076321	KLHL20	3.11e-05	Different	NA	NA	NA	NA
ENSG00000076344	RGS11	0.476651	Same	NA	NA	0.998674	Same
ENSG00000076351	SLC46A1	NA	NA	4.80957e-05	Different	0.998674	Same
ENSG00000076554	TPD52	0.998057	Same	0.998223	Same	0.998674	Same
ENSG00000076604	TRAF4	0.998057	Same	0.998223	Same	0.998674	Same
ENSG00000076641	PAG1	0.998057	Same	NA	NA	0.0131948	Different
ENSG00000076685	NT5C2	0.998057	Same	0.998223	Same	0.998674	Same
ENSG00000076706	MCAM	0.998057	Same	0.308482	Same	0.998674	Same
ENSG00000076716	GPC4	0.998057	Same	NA	NA	0.998674	Same
ENSG00000076770	MBNL3	NA	NA	0.998223	Same	0.468929	Same
ENSG00000076864	RAP1GAP	0.998057	Same	0.998223	Same	0.998674	Same
ENSG00000076984	MAP2K7	NA	NA	0.175732	Same	0.668086	Same
ENSG00000077044	DGKD	0.998057	Same	0.998223	Same	NA	NA
ENSG00000077063	CTTNBP2	NA	NA	NA	NA	0.0443167	Different
ENSG00000077092	RARB	9.59e-07	Different	NA	NA	0.998674	Same
ENSG00000077097	TOP2B	0.998057	Same	NA	NA	0.998674	Same
ENSG00000077152	UBE2T	NA	NA	0.998223	Same	0.466943	Same
ENSG00000077157	PPP1R12B	0.998057	Same	NA	NA	0.998674	Same
ENSG00000077235	GTF3C1	0.998057	Same	0.649934	Same	0.000158455	Different
ENSG00000077238	IL4R	0.998057	Same	0.00777209	Different	0.998674	Same
ENSG00000077264	PAK3	0.998057	Same	0.998223	Same	0.998674	Same
ENSG00000077279	DCX	0.998057	Same	0.998223	Same	0.998674	Same
ENSG00000077312	SNRPA	NA	NA	0.998223	Same	0.753975	Same
ENSG00000077327	SPAG6	NA	NA	NA	NA	0.000506215	Different
ENSG00000077380	DYNC1I2	0.998057	Same	0.998223	Same	0.998674	Same
ENSG00000077420	APBB1IP	NA	NA	0.200433	Same	0.756128	Same
ENSG00000077458	FAM76B	0.998057	Same	NA	NA	0.998674	Same
ENSG00000077514	POLD3	0.998057	Same	0.998223	Same	0.998674	Same
ENSG00000077522	ACTN2	0.93427	Same	0.0150638	Different	0.998674	Same
ENSG00000077585	GPR137B	0.107869	Same	NA	NA	0.510521	Same
ENSG00000077616	NAALAD2	NA	NA	NA	NA	0.000228058	Different
ENSG00000077782	FGFR1	0.998057	Same	0.998223	Same	0.998674	Same
ENSG00000077942	FBLN1	0.998057	Same	NA	NA	NA	NA
ENSG00000078018	MAP2	0.998057	Same	0.998223	Same	NA	NA
ENSG00000078043	PIAS2	0.000283492	Different	0.000277291	Different	NA	NA
ENSG00000078053	AMPH	0.998057	Same	NA	NA	0.998674	Same
ENSG00000078070	MCCC1	0.998057	Same	0.998223	Same	0.998674	Same
ENSG00000078114	NEBL	NA	NA	0.998223	Same	0.998674	Same
ENSG00000078177	N4BP2	0.998057	Same	0.998223	Same	0.998674	Same
ENSG00000078237	TIGAR	2.79e-05	Different	NA	NA	1.20432e-05	Different
ENSG00000078269	SYNJ2	0.789205	Same	0.998223	Same	0.998674	Same
ENSG00000078295	ADCY2	0.00121269	Different	0.00682716	Different	0.00467856	Different
ENSG00000078304	PPP2R5C	6.12e-05	Different	NA	NA	0.998674	Same
ENSG00000078369	GNB1	0.998057	Same	0.998223	Same	0.998674	Same
ENSG00000078403	MLLT10	0.998057	Same	0.998223	Same	0.25086	Same
ENSG00000078487	ZCWPW1	NA	NA	NA	NA	0.998674	Same
ENSG00000078549	ADCYAP1R1	0.0178583	Different	0.551129	Same	0.385279	Same
ENSG00000078618	NRDC	0.970851	Same	0.998223	Same	1.06236e-05	Different
ENSG00000078674	PCM1	0.998057	Same	0.998223	Same	0.998674	Same
ENSG00000078699	CBFA2T2	0.998057	Same	0.449519	Same	0.529182	Same
ENSG00000078725	BRINP1	0.802202	Same	0.998223	Same	0.897892	Same
ENSG00000078804	TP53INP2	0.998057	Same	NA	NA	NA	NA
ENSG00000078808	SDF4	0.998057	Same	0.998223	Same	NA	NA
ENSG00000078814	MYH7B	0.998057	Same	0.998223	Same	NA	NA
ENSG00000078902	TOLLIP	0.998057	Same	0.998223	Same	0.998674	Same
ENSG00000079215	SLC1A3	0.998057	Same	0.998223	Same	0.998674	Same
ENSG00000079246	XRCC5	0.0011842	Different	NA	NA	0.998674	Same
ENSG00000079257	LXN	NA	NA	0.792668	Same	NA	NA
ENSG00000079277	MKNK1	0.998057	Same	0.998223	Same	0.998674	Same
ENSG00000079332	SAR1A	NA	NA	NA	NA	0.716232	Same
ENSG00000079335	CDC14A	0.998057	Same	0.304673	Same	0.159609	Same
ENSG00000079337	RAPGEF3	0.998057	Same	NA	NA	0.346921	Same
ENSG00000079387	SENP1	0.998057	Same	NA	NA	0.998674	Same
ENSG00000079459	FDFT1	0.998057	Same	0.998223	Same	0.998674	Same
ENSG00000079462	PAFAH1B3	0.998057	Same	0.998223	Same	0.998674	Same
ENSG00000079482	OPHN1	NA	NA	1.05459e-05	Different	0.645212	Same
ENSG00000079616	KIF22	0.998057	Same	0.998223	Same	NA	NA
ENSG00000079689	SCGN	NA	NA	5.31571e-06	Different	2.48679e-06	Different
ENSG00000079691	LRRC16A	0.381905	Same	0.521723	Same	0.750215	Same
ENSG00000079785	DDX1	0.000528786	Different	0.998223	Same	NA	NA
ENSG00000079805	DNM2	NA	NA	0.998223	Same	0.998674	Same
ENSG00000079819	EPB41L2	0.0454039	Different	0.137627	Same	0.998674	Same
ENSG00000079841	RIMS1	0.998057	Same	0.998223	Same	0.998674	Same
ENSG00000079931	MOXD1	0.0011218	Different	1.43587e-06	Different	9.71132e-06	Different
ENSG00000079950	STX7	0.998057	Same	NA	NA	0.998674	Same
ENSG00000080298	RFX3	0.998057	Same	0.998223	Same	0.998674	Same
ENSG00000080345	RIF1	0.0454039	Different	NA	NA	NA	NA
ENSG00000080493	SLC4A4	0.767393	Same	0.998223	Same	0.998674	Same
ENSG00000080503	SMARCA2	0.998057	Same	0.998223	Same	0.998674	Same
ENSG00000080546	SESN1	0.998057	Same	0.998223	Same	0.998674	Same
ENSG00000080573	COL5A3	0.998057	Same	0.621518	Same	0.998674	Same
ENSG00000080608	PUM3	0.998057	Same	NA	NA	NA	NA
ENSG00000080644	CHRNA3	2.66e-05	Different	3.06275e-05	Different	3.9372e-05	Different
ENSG00000080709	KCNN2	0.142364	Same	NA	NA	0.563103	Same
ENSG00000080815	PSEN1	0.998057	Same	0.998223	Same	0.998674	Same
ENSG00000080819	CPOX	0.108566	Same	0.213255	Same	0.27168	Same
ENSG00000080822	CLDND1	0.998057	Same	NA	NA	0.998674	Same
ENSG00000080823	MOK	0.998057	Same	NA	NA	0.998674	Same
ENSG00000080839	RBL1	0.998057	Same	0.998223	Same	8.09089e-05	Different
ENSG00000080845	DLGAP4	0.998057	Same	0.998223	Same	0.998674	Same
ENSG00000080986	NDC80	0.998057	Same	0.998223	Same	0.833026	Same
ENSG00000081026	MAGI3	0.548695	Same	0.998223	Same	0.998674	Same
ENSG00000081059	TCF7	0.998057	Same	NA	NA	0.998674	Same
ENSG00000081154	PCNP	0.998057	Same	0.984407	Same	0.118216	Same
ENSG00000081189	MEF2C	0.00274075	Different	0.0579427	Same	0.0634346	Same
ENSG00000081320	STK17B	0.998057	Same	0.998223	Same	0.998674	Same
ENSG00000081377	CDC14B	5.17e-05	Different	0.000194484	Different	0.998674	Same
ENSG00000081479	LRP2	0.998057	Same	NA	NA	0.998674	Same
ENSG00000081760	AACS	0.037544	Different	0.0818042	Same	NA	NA
ENSG00000081791	KIAA0141	0.998057	Same	0.998223	Same	0.998674	Same
ENSG00000081803	CADPS2	0.998057	Same	0.998223	Same	0.998674	Same
ENSG00000081853	PCDHGA2	NA	NA	0.998223	Same	NA	NA
ENSG00000081913	PHLPP1	2.62e-06	Different	6.70454e-06	Different	1.91043e-05	Different
ENSG00000082014	SMARCD3	0.936946	Same	0.396684	Same	NA	NA
ENSG00000082068	WDR70	0.998057	Same	0.998223	Same	0.998674	Same
ENSG00000082126	MPP4	0.998057	Same	0.998223	Same	0.998674	Same
ENSG00000082146	STRADB	0.998057	Same	0.998223	Same	8.51733e-06	Different
ENSG00000082153	BZW1	0.998057	Same	0.998223	Same	0.998674	Same
ENSG00000082212	ME2	NA	NA	NA	NA	0.0123893	Different
ENSG00000082213	C5orf22	0.998057	Same	0.0327899	Different	NA	NA
ENSG00000082293	COL19A1	0.998057	Same	0.998223	Same	0.998674	Same
ENSG00000082397	EPB41L3	0.998057	Same	0.998223	Same	0.998674	Same
ENSG00000082458	DLG3	NA	NA	NA	NA	0.998674	Same
ENSG00000082482	KCNK2	0.998057	Same	0.96907	Same	5.10651e-06	Different
ENSG00000082497	SERTAD4	0.998057	Same	NA	NA	NA	NA
ENSG00000082516	GEMIN5	0.998057	Same	0.998223	Same	0.998674	Same
ENSG00000082556	OPRK1	0.000233452	Different	0.198629	Same	NA	NA
ENSG00000082684	SEMA5B	0.998057	Same	0.998223	Same	0.998674	Same
ENSG00000082701	GSK3B	0.998057	Same	0.998223	Same	0.998674	Same
ENSG00000082805	ERC1	0.471817	Same	0.998223	Same	0.283914	Same
ENSG00000082898	XPO1	0.998057	Same	0.998223	Same	0.998674	Same
ENSG00000082996	RNF13	0.998057	Same	0.998223	Same	0.998674	Same
ENSG00000083067	TRPM3	0.998057	Same	0.998223	Same	0.998674	Same
ENSG00000083093	PALB2	0.270288	Same	0.998223	Same	0.0179552	Different
ENSG00000083099	LYRM2	0.998057	Same	0.998223	Same	0.998674	Same
ENSG00000083168	KAT6A	0.998057	Same	0.998223	Same	NA	NA
ENSG00000083223	ZCCHC6	0.998057	Same	0.998223	Same	NA	NA
ENSG00000083290	ULK2	0.998057	Same	0.998223	Same	0.998674	Same
ENSG00000083312	TNPO1	0.998057	Same	0.998223	Same	0.998674	Same
ENSG00000083520	DIS3	0.580828	Same	0.998223	Same	NA	NA
ENSG00000083535	PIBF1	NA	NA	0.998223	Same	0.998674	Same
ENSG00000083544	TDRD3	0.998057	Same	0.998223	Same	0.998674	Same
ENSG00000083635	NUFIP1	0.998057	Same	0.998223	Same	0.998674	Same
ENSG00000083642	PDS5B	0.998057	Same	NA	NA	0.998674	Same
ENSG00000083720	OXCT1	0.998057	Same	0.998223	Same	0.146259	Same
ENSG00000083750	RRAGB	0.00122507	Different	NA	NA	0.0351492	Different
ENSG00000083807	SLC27A5	NA	NA	0.998223	Same	0.000713046	Different
ENSG00000083838	ZNF446	0.46715	Same	NA	NA	NA	NA
ENSG00000083857	FAT1	5.95e-05	Different	0.00038377	Different	7.29505e-05	Different
ENSG00000084070	SMAP2	NA	NA	NA	NA	0.998674	Same
ENSG00000084072	PPIE	1.1e-05	Different	0.00179169	Different	0.0667375	Same
ENSG00000084073	ZMPSTE24	1.94e-05	Different	2.00557e-05	Different	NA	NA
ENSG00000084092	NOA1	NA	NA	NA	NA	0.0660911	Same
ENSG00000084093	REST	0.998057	Same	0.998223	Same	0.998674	Same
ENSG00000084112	SSH1	9.35e-07	Different	0.000114349	Different	0.0412473	Different
ENSG00000084234	APLP2	0.998057	Same	0.998223	Same	0.998674	Same
ENSG00000084444	FAM234B	NA	NA	NA	NA	0.998674	Same
ENSG00000084453	SLCO1A2	NA	NA	NA	NA	0.998674	Same
ENSG00000084463	WBP11	0.998057	Same	NA	NA	0.998674	Same
ENSG00000084628	NKAIN1	0.998057	Same	0.998223	Same	2.48679e-06	Different
ENSG00000084636	COL16A1	0.998057	Same	0.731978	Same	0.680429	Same
ENSG00000084652	TXLNA	0.0429697	Different	0.587099	Same	0.998674	Same
ENSG00000084693	AGBL5	0.998057	Same	0.998223	Same	0.998674	Same
ENSG00000084731	KIF3C	NA	NA	0.998223	Same	NA	NA
ENSG00000084733	RAB10	0.998057	Same	0.998223	Same	0.777265	Same
ENSG00000084734	GCKR	0.998057	Same	0.00183322	Different	0.998674	Same
ENSG00000084764	MAPRE3	NA	NA	0.998223	Same	0.998674	Same
ENSG00000084774	CAD	0.998057	Same	0.941422	Same	0.201361	Same
ENSG00000085063	CD59	NA	NA	0.998223	Same	NA	NA
ENSG00000085117	CD82	0.998057	Same	0.998223	Same	0.998674	Same
ENSG00000085185	BCORL1	0.998057	Same	0.998223	Same	0.70715	Same
ENSG00000085276	MECOM	0.998057	Same	0.998223	Same	0.998674	Same
ENSG00000085377	PREP	0.998057	Same	NA	NA	0.998674	Same
ENSG00000085382	HACE1	NA	NA	0.938647	Same	0.0109893	Different
ENSG00000085415	SEH1L	0.0393516	Different	0.279469	Same	NA	NA
ENSG00000085433	WDR47	0.998057	Same	0.998223	Same	0.998674	Same
ENSG00000085449	WDFY1	0.167322	Same	0.998223	Same	NA	NA
ENSG00000085465	OVGP1	NA	NA	NA	NA	0.998674	Same
ENSG00000085491	SLC25A24	0.998057	Same	0.998223	Same	0.998674	Same
ENSG00000085511	MAP3K4	0.778494	Same	0.156445	Same	0.000116433	Different
ENSG00000085552	IGSF9	0.998057	Same	0.998223	Same	0.998674	Same
ENSG00000085563	ABCB1	NA	NA	NA	NA	0.998674	Same
ENSG00000085721	RRN3	0.998057	Same	0.73659	Same	0.998674	Same
ENSG00000085760	MTIF2	0.540758	Same	NA	NA	0.0406911	Different
ENSG00000085831	TTC39A	0.000750825	Different	NA	NA	0.998674	Same
ENSG00000085840	ORC1	NA	NA	0.998223	Same	0.883399	Same
ENSG00000085978	ATG16L1	NA	NA	NA	NA	0.998674	Same
ENSG00000085998	POMGNT1	0.998057	Same	NA	NA	0.998674	Same
ENSG00000085999	RAD54L	0.998057	Same	0.998223	Same	0.753975	Same
ENSG00000086015	MAST2	0.998057	Same	NA	NA	0.998674	Same
ENSG00000086061	DNAJA1	0.998057	Same	0.998223	Same	0.998674	Same
ENSG00000086062	B4GALT1	6.42e-07	Different	NA	NA	NA	NA
ENSG00000086102	NFX1	0.0556852	Same	0.306266	Same	NA	NA
ENSG00000086189	DIMT1	1.87e-05	Different	0.984335	Same	NA	NA
ENSG00000086200	IPO11	NA	NA	NA	NA	2.9768e-06	Different
ENSG00000086205	FOLH1	0.998057	Same	0.998223	Same	0.998674	Same
ENSG00000086232	EIF2AK1	0.00031682	Different	0.000116757	Different	3.15354e-06	Different
ENSG00000086289	EPDR1	0.998057	Same	NA	NA	0.998674	Same
ENSG00000086475	SEPHS1	0.998057	Same	0.998223	Same	0.998674	Same
ENSG00000086570	FAT2	0.998057	Same	0.998223	Same	0.998674	Same
ENSG00000086589	RBM22	0.998057	Same	0.998223	Same	NA	NA
ENSG00000086598	TMED2	NA	NA	0.998223	Same	0.998674	Same
ENSG00000086619	ERO1B	0.998057	Same	0.998223	Same	0.998674	Same
ENSG00000086666	ZFAND6	0.0140591	Different	NA	NA	6.69428e-06	Different
ENSG00000086712	TXLNG	0.724075	Same	0.998223	Same	NA	NA
ENSG00000086730	LAT2	3.11e-06	Different	0.998223	Same	NA	NA
ENSG00000086758	HUWE1	0.998057	Same	NA	NA	0.998674	Same
ENSG00000086827	ZW10	0.0576299	Same	NA	NA	0.488319	Same
ENSG00000086991	NOX4	NA	NA	0.998223	Same	0.998674	Same
ENSG00000087008	ACOX3	1.55e-05	Different	1.43587e-06	Different	1.67873e-05	Different
ENSG00000087053	MTMR2	6.91e-07	Different	1.51021e-06	Different	NA	NA
ENSG00000087076	HSD17B14	NA	NA	0.998223	Same	0.142441	Same
ENSG00000087085	ACHE	0.998057	Same	0.998223	Same	NA	NA
ENSG00000087095	NLK	0.998057	Same	0.998223	Same	0.998674	Same
ENSG00000087111	PIGS	0.998057	Same	0.699448	Same	NA	NA
ENSG00000087116	ADAMTS2	1.82e-05	Different	NA	NA	6.49244e-06	Different
ENSG00000087152	ATXN7L3	0.998057	Same	0.998223	Same	0.998674	Same
ENSG00000087191	PSMC5	0.998057	Same	0.998223	Same	NA	NA
ENSG00000087245	MMP2	0.998057	Same	0.998223	Same	0.998674	Same
ENSG00000087250	MT3	0.998057	Same	0.998223	Same	0.998674	Same
ENSG00000087258	GNAO1	0.0587921	Same	0.0446912	Different	0.998674	Same
ENSG00000087263	OGFOD1	1.46e-05	Different	2.15687e-05	Different	NA	NA
ENSG00000087266	SH3BP2	0.998057	Same	0.998223	Same	0.998674	Same
ENSG00000087269	NOP14	6.42e-07	Different	1.43587e-06	Different	2.75188e-06	Different
ENSG00000087303	NID2	0.154757	Same	0.713221	Same	0.923375	Same
ENSG00000087448	KLHL42	1.11e-05	Different	5.90429e-06	Different	NA	NA
ENSG00000087495	PHACTR3	0.998057	Same	NA	NA	NA	NA
ENSG00000087586	AURKA	0.998057	Same	0.998223	Same	0.998674	Same
ENSG00000087842	PIR	NA	NA	0.998223	Same	0.998674	Same
ENSG00000087903	RFX2	0.998057	Same	NA	NA	0.998674	Same
ENSG00000088035	ALG6	0.00278451	Different	0.00779264	Different	0.0101637	Different
ENSG00000088179	PTPN4	0.998057	Same	0.998223	Same	0.998674	Same
ENSG00000088205	DDX18	0.998057	Same	0.998223	Same	NA	NA
ENSG00000088247	KHSRP	0.168996	Same	0.195304	Same	0.105511	Same
ENSG00000088280	ASAP3	1.95e-05	Different	1.01517e-05	Different	NA	NA
ENSG00000088298	EDEM2	1.56e-05	Different	6.51223e-06	Different	0.998674	Same
ENSG00000088305	DNMT3B	0.998057	Same	0.998223	Same	0.998674	Same
ENSG00000088325	TPX2	0.998057	Same	0.998223	Same	0.791919	Same
ENSG00000088356	PDRG1	0.0137168	Different	NA	NA	0.998674	Same
ENSG00000088367	EPB41L1	0.326453	Same	NA	NA	0.544609	Same
ENSG00000088387	DOCK9	0.998057	Same	0.998223	Same	0.998674	Same
ENSG00000088448	ANKRD10	0.998057	Same	0.998223	Same	NA	NA
ENSG00000088451	TGDS	7.58e-07	Different	NA	NA	0.998674	Same
ENSG00000088538	DOCK3	0.998057	Same	0.998223	Same	0.998674	Same
ENSG00000088543	C3orf18	0.998057	Same	0.998223	Same	0.998674	Same
ENSG00000088682	COQ9	0.998057	Same	0.998223	Same	0.998674	Same
ENSG00000088756	ARHGAP28	0.998057	Same	0.998223	Same	0.998674	Same
ENSG00000088808	PPP1R13B	0.00179595	Different	NA	NA	0.998674	Same
ENSG00000088826	SMOX	0.998057	Same	0.998223	Same	0.998674	Same
ENSG00000088836	SLC4A11	NA	NA	8.30555e-06	Different	5.70838e-05	Different
ENSG00000088854	C20orf194	0.998057	Same	NA	NA	0.998674	Same
ENSG00000088881	EBF4	0.998057	Same	0.998223	Same	0.998674	Same
ENSG00000088882	CPXM1	0.998057	Same	0.998223	Same	0.998674	Same
ENSG00000088899	RP5-1187M17.10	0.998057	Same	0.998223	Same	0.998674	Same
ENSG00000088930	XRN2	0.998057	Same	0.998223	Same	0.998674	Same
ENSG00000089006	SNX5	0.998057	Same	0.998223	Same	1.3939e-05	Different
ENSG00000089022	MAPKAPK5	NA	NA	NA	NA	1.05106e-05	Different
ENSG00000089041	P2RX7	0.998057	Same	0.998223	Same	NA	NA
ENSG00000089048	ESF1	7.74e-05	Different	0.998223	Same	NA	NA
ENSG00000089050	RBBP9	0.998057	Same	0.998223	Same	NA	NA
ENSG00000089053	ANAPC5	6.53e-07	Different	1.72638e-06	Different	0.998674	Same
ENSG00000089057	SLC23A2	0.0281718	Different	0.259613	Same	0.0884406	Same
ENSG00000089060	SLC8B1	0.998057	Same	0.998223	Same	NA	NA
ENSG00000089063	TMEM230	0.998057	Same	0.998223	Same	2.48679e-06	Different
ENSG00000089091	DZANK1	6.42e-07	Different	4.49519e-06	Different	0.998674	Same
ENSG00000089094	KDM2B	0.998057	Same	0.998223	Same	0.998674	Same
ENSG00000089116	LHX5	0.998057	Same	0.998223	Same	0.998674	Same
ENSG00000089154	GCN1	0.213732	Same	0.296936	Same	0.271114	Same
ENSG00000089157	RPLP0	0.998057	Same	0.998223	Same	0.965657	Same
ENSG00000089159	PXN	0.998057	Same	0.998223	Same	0.489568	Same
ENSG00000089163	SIRT4	0.998057	Same	0.998223	Same	NA	NA
ENSG00000089169	RPH3A	0.998057	Same	0.998223	Same	0.998674	Same
ENSG00000089195	TRMT6	0.998057	Same	NA	NA	NA	NA
ENSG00000089199	CHGB	0.998057	Same	0.998223	Same	0.998674	Same
ENSG00000089220	PEBP1	NA	NA	NA	NA	0.998674	Same
ENSG00000089234	BRAP	0.0147461	Different	0.998223	Same	NA	NA
ENSG00000089248	ERP29	NA	NA	0.998223	Same	3.86967e-05	Different
ENSG00000089280	FUS	2.75e-05	Different	0.000302559	Different	0.000158172	Different
ENSG00000089351	GRAMD1A	0.998057	Same	0.998223	Same	0.998674	Same
ENSG00000089472	HEPH	0.998057	Same	0.998223	Same	0.998674	Same
ENSG00000089486	CDIP1	0.998057	Same	0.998223	Same	0.998674	Same
ENSG00000089558	KCNH4	0.998057	Same	0.998223	Same	0.998674	Same
ENSG00000089597	GANAB	0.998057	Same	0.635405	Same	NA	NA
ENSG00000089639	GMIP	0.998057	Same	0.998223	Same	0.998674	Same
ENSG00000089685	BIRC5	0.998057	Same	0.998223	Same	NA	NA
ENSG00000089693	MLF2	NA	NA	NA	NA	0.998674	Same
ENSG00000089723	OTUB2	0.998057	Same	0.998223	Same	0.998674	Same
ENSG00000089737	DDX24	0.998057	Same	NA	NA	0.998674	Same
ENSG00000089818	NECAP1	0.998057	Same	0.998223	Same	0.998674	Same
ENSG00000089876	DHX32	0.0822555	Same	0.496428	Same	0.998674	Same
ENSG00000089902	RCOR1	NA	NA	NA	NA	0.998674	Same
ENSG00000090006	LTBP4	NA	NA	0.998223	Same	NA	NA
ENSG00000090020	SLC9A1	0.998057	Same	0.998223	Same	0.998674	Same
ENSG00000090054	SPTLC1	0.15751	Same	0.998223	Same	0.750277	Same
ENSG00000090060	PAPOLA	0.998057	Same	0.998223	Same	0.998674	Same
ENSG00000090061	CCNK	0.998057	Same	0.982338	Same	0.998674	Same
ENSG00000090238	YPEL3	0.998057	Same	0.998223	Same	0.998674	Same
ENSG00000090266	NDUFB2	0.998057	Same	0.998223	Same	NA	NA
ENSG00000090273	NUDC	NA	NA	NA	NA	0.998674	Same
ENSG00000090372	STRN4	0.998057	Same	0.998223	Same	0.998674	Same
ENSG00000090447	TFAP4	0.0150452	Different	0.0656185	Same	NA	NA
ENSG00000090470	PDCD7	0.053104	Same	0.0191036	Different	0.0233519	Different
ENSG00000090487	SPG21	0.998057	Same	0.998223	Same	NA	NA
ENSG00000090530	P3H2	0.998057	Same	NA	NA	0.239948	Same
ENSG00000090534	THPO	0.998057	Same	NA	NA	0.998674	Same
ENSG00000090539	CHRD	0.998057	Same	0.998223	Same	0.998674	Same
ENSG00000090581	GNPTG	0.998057	Same	0.998223	Same	NA	NA
ENSG00000090621	PABPC4	NA	NA	NA	NA	0.998674	Same
ENSG00000090661	CERS4	3.54e-05	Different	0.253985	Same	NA	NA
ENSG00000090686	USP48	0.998057	Same	0.998223	Same	NA	NA
ENSG00000090776	EFNB1	0.998057	Same	0.998223	Same	0.998674	Same
ENSG00000090857	PDPR	0.998057	Same	NA	NA	0.998674	Same
ENSG00000090861	AARS	0.998057	Same	0.998223	Same	0.998674	Same
ENSG00000090863	GLG1	2.23e-06	Different	6.45695e-06	Different	NA	NA
ENSG00000090924	PLEKHG2	0.998057	Same	0.998223	Same	0.998674	Same
ENSG00000090932	DLL3	0.998057	Same	NA	NA	0.998674	Same
ENSG00000090975	PITPNM2	0.000402562	Different	0.998223	Same	0.998674	Same
ENSG00000091127	PUS7	0.00724674	Different	5.16399e-06	Different	NA	NA
ENSG00000091140	DLD	0.998057	Same	0.998223	Same	0.998674	Same
ENSG00000091317	CMTM6	2.04e-06	Different	NA	NA	NA	NA
ENSG00000091409	ITGA6	0.10646	Same	NA	NA	0.0146324	Different
ENSG00000091428	RAPGEF4	0.998057	Same	0.998223	Same	0.998674	Same
ENSG00000091482	SMPX	0.998057	Same	0.998223	Same	0.998674	Same
ENSG00000091490	SEL1L3	0.998057	Same	0.998223	Same	0.998674	Same
ENSG00000091513	TF	NA	NA	0.998223	Same	0.998674	Same
ENSG00000091527	CDV3	0.998057	Same	0.998223	Same	0.998674	Same
ENSG00000091622	PITPNM3	0.998057	Same	0.998223	Same	0.998674	Same
ENSG00000091651	ORC6	0.998057	Same	0.998223	Same	0.998674	Same
ENSG00000091656	ZFHX4	0.998057	Same	0.998223	Same	0.998674	Same
ENSG00000091664	SLC17A6	0.0598508	Same	0.998223	Same	NA	NA
ENSG00000091732	ZC3HC1	0.998057	Same	0.998223	Same	0.998674	Same
ENSG00000091844	RGS17	0.00135819	Different	0.612233	Same	3.14065e-05	Different
ENSG00000091972	CD200	0.998057	Same	0.89123	Same	NA	NA
ENSG00000092020	PPP2R3C	0.998057	Same	0.0933611	Same	0.998674	Same
ENSG00000092054	MYH7	NA	NA	NA	NA	0.998674	Same
ENSG00000092068	SLC7A8	0.998057	Same	0.998223	Same	0.998674	Same
ENSG00000092094	OSGEP	0.998057	Same	1.72638e-06	Different	0.998674	Same
ENSG00000092140	G2E3	0.998057	Same	0.998223	Same	2.48679e-06	Different
ENSG00000092201	SUPT16H	0.0793386	Same	0.515569	Same	NA	NA
ENSG00000092203	TOX4	0.576762	Same	0.656233	Same	0.0307337	Different
ENSG00000092208	GEMIN2	0.0114079	Different	5.14006e-06	Different	0.998674	Same
ENSG00000092421	SEMA6A	0.998057	Same	0.998223	Same	0.934246	Same
ENSG00000092439	TRPM7	NA	NA	NA	NA	0.998674	Same
ENSG00000092445	TYRO3	0.998057	Same	NA	NA	0.998674	Same
ENSG00000092470	WDR76	0.998057	Same	0.00377553	Different	NA	NA
ENSG00000092621	PHGDH	NA	NA	0.000453578	Different	0.000407114	Different
ENSG00000092820	EZR	NA	NA	0.289728	Same	NA	NA
ENSG00000092847	AGO1	0.877627	Same	NA	NA	0.998674	Same
ENSG00000092850	TEKT2	0.609978	Same	0.00935518	Different	0.998674	Same
ENSG00000092853	CLSPN	0.998057	Same	NA	NA	0.858737	Same
ENSG00000092929	UNC13D	0.998057	Same	0.998223	Same	0.998674	Same
ENSG00000092931	MFSD11	0.0171285	Different	3.41388e-06	Different	2.48679e-06	Different
ENSG00000092964	DPYSL2	0.998057	Same	0.998223	Same	0.998674	Same
ENSG00000092969	TGFB2	0.998057	Same	0.210459	Same	0.000334967	Different
ENSG00000092978	GPATCH2	0.998057	Same	0.998223	Same	0.998674	Same
ENSG00000093000	NUP50	NA	NA	NA	NA	0.965683	Same
ENSG00000093009	CDC45	0.998057	Same	0.998223	Same	NA	NA
ENSG00000093010	COMT	0.998057	Same	0.998223	Same	6.96607e-06	Different
ENSG00000093144	ECHDC1	6.59e-06	Different	1.18528e-05	Different	0.0145099	Different
ENSG00000093167	LRRFIP2	NA	NA	NA	NA	0.998674	Same
ENSG00000093217	XYLB	NA	NA	0.323404	Same	NA	NA
ENSG00000094804	CDC6	0.998057	Same	0.998223	Same	0.586017	Same
ENSG00000094841	UPRT	NA	NA	0.750699	Same	0.998674	Same
ENSG00000094880	CDC23	0.179608	Same	0.998223	Same	0.96016	Same
ENSG00000094916	CBX5	0.998057	Same	0.998223	Same	0.998674	Same
ENSG00000095002	MSH2	0.998057	Same	0.998223	Same	0.430131	Same
ENSG00000095015	MAP3K1	NA	NA	NA	NA	0.00241642	Different
ENSG00000095059	DHPS	0.000123221	Different	6.10548e-06	Different	NA	NA
ENSG00000095203	EPB41L4B	0.8616	Same	NA	NA	0.913745	Same
ENSG00000095209	TMEM38B	0.998057	Same	0.998223	Same	NA	NA
ENSG00000095319	NUP188	0.0715143	Same	0.998223	Same	0.447485	Same
ENSG00000095321	CRAT	0.741382	Same	0.998223	Same	NA	NA
ENSG00000095383	TBC1D2	NA	NA	0.998223	Same	NA	NA
ENSG00000095397	WHRN	0.998057	Same	0.998223	Same	NA	NA
ENSG00000095539	SEMA4G	0.000369434	Different	0.936492	Same	0.998674	Same
ENSG00000095574	IKZF5	0.636147	Same	0.998223	Same	0.998674	Same
ENSG00000095637	SORBS1	0.998057	Same	0.998223	Same	0.998674	Same
ENSG00000095713	CRTAC1	0.487842	Same	0.998223	Same	NA	NA
ENSG00000095739	BAMBI	NA	NA	0.728605	Same	0.000182764	Different
ENSG00000095752	IL11	NA	NA	5.33329e-06	Different	NA	NA
ENSG00000095777	MYO3A	NA	NA	NA	NA	0.998674	Same
ENSG00000095787	WAC	1.54e-06	Different	0.0536979	Same	NA	NA
ENSG00000095951	HIVEP1	0.998057	Same	0.998223	Same	0.998674	Same
ENSG00000095970	TREM2	0.597136	Same	0.784701	Same	0.887152	Same
ENSG00000096063	SRPK1	0.998057	Same	0.998223	Same	0.998674	Same
ENSG00000096070	BRPF3	0.0334042	Different	NA	NA	NA	NA
ENSG00000096092	TMEM14A	0.00401869	Different	NA	NA	NA	NA
ENSG00000096093	EFHC1	NA	NA	NA	NA	0.464552	Same
ENSG00000096401	CDC5L	0.998057	Same	0.998223	Same	NA	NA
ENSG00000096654	ZNF184	0.998057	Same	NA	NA	NA	NA
ENSG00000096696	DSP	NA	NA	NA	NA	0.998674	Same
ENSG00000096717	SIRT1	0.526015	Same	NA	NA	0.745098	Same
ENSG00000096746	HNRNPH3	0.998057	Same	0.998223	Same	0.998674	Same
ENSG00000096872	IFT74	0.829878	Same	0.998223	Same	0.998674	Same
ENSG00000097007	ABL1	0.998057	Same	NA	NA	0.998674	Same
ENSG00000097033	SH3GLB1	0.998057	Same	0.998223	Same	0.998674	Same
ENSG00000097046	CDC7	0.0766612	Same	0.273256	Same	0.342657	Same
ENSG00000097096	SYDE2	NA	NA	1.91201e-06	Different	2.48679e-06	Different
ENSG00000099139	PCSK5	0.998057	Same	0.621518	Same	NA	NA
ENSG00000099203	TMED1	0.998057	Same	0.998223	Same	0.998674	Same
ENSG00000099204	ABLIM1	0.998057	Same	0.998223	Same	0.998674	Same
ENSG00000099219	ERMP1	0.998057	Same	0.998223	Same	0.998674	Same
ENSG00000099250	NRP1	0.998057	Same	0.998223	Same	0.998674	Same
ENSG00000099256	PRTFDC1	NA	NA	NA	NA	0.998674	Same
ENSG00000099282	TSPAN15	0.998057	Same	0.998223	Same	0.998674	Same
ENSG00000099284	H2AFY2	0.998057	Same	0.998223	Same	0.998674	Same
ENSG00000099308	MAST3	NA	NA	0.0283998	Different	NA	NA
ENSG00000099330	OCEL1	0.998057	Same	0.000744266	Different	NA	NA
ENSG00000099338	CATSPERG	NA	NA	NA	NA	0.998674	Same
ENSG00000099364	FBXL19	0.998057	Same	0.998223	Same	0.998674	Same
ENSG00000099365	STX1B	0.998057	Same	0.998223	Same	0.998674	Same
ENSG00000099377	HSD3B7	0.998057	Same	0.998223	Same	0.840297	Same
ENSG00000099617	EFNA2	0.998057	Same	0.998223	Same	NA	NA
ENSG00000099622	CIRBP	6.42e-07	Different	NA	NA	NA	NA
ENSG00000099624	ATP5D	0.998057	Same	0.998223	Same	NA	NA
ENSG00000099783	HNRNPM	0.998057	Same	NA	NA	NA	NA
ENSG00000099785	2002-03-01	0.814603	Same	0.802853	Same	0.998674	Same
ENSG00000099797	TECR	NA	NA	0.998223	Same	0.998674	Same
ENSG00000099810	MTAP	NA	NA	NA	NA	0.998674	Same
ENSG00000099814	CEP170B	0.125191	Same	NA	NA	NA	NA
ENSG00000099822	HCN2	0.998057	Same	0.998223	Same	NA	NA
ENSG00000099840	IZUMO4	0.998057	Same	NA	NA	NA	NA
ENSG00000099849	RASSF7	6.42e-07	Different	1.43587e-06	Different	NA	NA
ENSG00000099860	GADD45B	0.998057	Same	0.998223	Same	NA	NA
ENSG00000099875	MKNK2	7.9e-07	Different	0.00485024	Different	NA	NA
ENSG00000099899	TRMT2A	0.0449046	Different	0.000349297	Different	0.0497722	Different
ENSG00000099901	RANBP1	0.998057	Same	0.994182	Same	0.615722	Same
ENSG00000099937	SERPIND1	0.00482601	Different	NA	NA	NA	NA
ENSG00000099940	SNAP29	0.00486662	Different	0.00759944	Different	NA	NA
ENSG00000099942	CRKL	0.64826	Same	0.998223	Same	0.998674	Same
ENSG00000099953	MMP11	0.998057	Same	NA	NA	0.998674	Same
ENSG00000099957	P2RX6	0.998057	Same	0.998223	Same	0.998674	Same
ENSG00000099991	CABIN1	6.42e-07	Different	NA	NA	0.130658	Same
ENSG00000099995	SF3A1	0.506668	Same	0.627432	Same	0.998674	Same
ENSG00000099998	GGT5	NA	NA	NA	NA	0.998674	Same
ENSG00000100003	SEC14L2	0.998057	Same	0.998223	Same	0.998674	Same
ENSG00000100027	YPEL1	0.998057	Same	0.998223	Same	0.998674	Same
ENSG00000100028	SNRPD3	0.998057	Same	0.998223	Same	0.998674	Same
ENSG00000100029	PES1	0.998057	Same	0.998223	Same	0.122316	Same
ENSG00000100060	MFNG	0.998057	Same	0.998223	Same	0.812425	Same
ENSG00000100065	CARD10	0.00104264	Different	0.0217515	Different	NA	NA
ENSG00000100075	SLC25A1	0.998057	Same	0.998223	Same	0.998674	Same
ENSG00000100077	GRK3	6.42e-07	Different	NA	NA	9.00994e-06	Different
ENSG00000100078	PLA2G3	0.0242846	Different	0.390072	Same	0.498305	Same
ENSG00000100083	GGA1	0.998057	Same	0.998223	Same	NA	NA
ENSG00000100092	SH3BP1	0.998057	Same	0.998223	Same	0.998674	Same
ENSG00000100095	SEZ6L	0.998057	Same	0.978781	Same	NA	NA
ENSG00000100099	HPS4	NA	NA	0.998223	Same	NA	NA
ENSG00000100100	PIK3IP1	0.998057	Same	0.998223	Same	0.998674	Same
ENSG00000100105	PATZ1	0.998057	Same	0.998223	Same	0.998674	Same
ENSG00000100106	TRIOBP	0.998057	Same	NA	NA	0.998674	Same
ENSG00000100116	GCAT	0.998057	Same	NA	NA	0.998674	Same
ENSG00000100129	EIF3L	0.998057	Same	0.998223	Same	0.998674	Same
ENSG00000100139	MICALL1	NA	NA	0.998223	Same	0.998674	Same
ENSG00000100142	POLR2F	1.53e-05	Different	NA	NA	NA	NA
ENSG00000100150	DEPDC5	0.784645	Same	0.942208	Same	0.80078	Same
ENSG00000100154	TTC28	0.998057	Same	0.998223	Same	0.998674	Same
ENSG00000100162	CENPM	0.998057	Same	NA	NA	0.906484	Same
ENSG00000100167	2003-09-01	NA	NA	0.998223	Same	NA	NA
ENSG00000100206	DMC1	0.169014	Same	0.249452	Same	NA	NA
ENSG00000100207	TCF20	NA	NA	0.998223	Same	0.998674	Same
ENSG00000100211	CBY1	NA	NA	0.998223	Same	0.998674	Same
ENSG00000100220	RTCB	NA	NA	0.751692	Same	0.998674	Same
ENSG00000100226	GTPBP1	0.998057	Same	0.998223	Same	NA	NA
ENSG00000100227	POLDIP3	0.998057	Same	0.998223	Same	0.998674	Same
ENSG00000100228	RAB36	0.634291	Same	0.998223	Same	0.998674	Same
ENSG00000100239	PPP6R2	0.998057	Same	0.998223	Same	0.998674	Same
ENSG00000100266	PACSIN2	0.998057	Same	0.998223	Same	0.998674	Same
ENSG00000100271	TTLL1	0.998057	Same	0.998223	Same	0.998674	Same
ENSG00000100276	RASL10A	NA	NA	0.0819314	Same	0.998674	Same
ENSG00000100281	HMGXB4	0.998057	Same	0.998223	Same	0.998674	Same
ENSG00000100284	TOM1	NA	NA	0.998223	Same	0.998674	Same
ENSG00000100285	NEFH	0.998057	Same	0.998223	Same	0.998674	Same
ENSG00000100296	THOC5	0.998057	Same	0.661039	Same	0.759446	Same
ENSG00000100297	MCM5	0.998057	Same	0.998223	Same	0.66746	Same
ENSG00000100299	ARSA	0.998057	Same	0.998223	Same	NA	NA
ENSG00000100302	RASD2	2.3e-05	Different	0.000150949	Different	0.249698	Same
ENSG00000100307	CBX7	0.998057	Same	0.998223	Same	0.998674	Same
ENSG00000100314	CABP7	0.998057	Same	NA	NA	0.998674	Same
ENSG00000100321	SYNGR1	0.998057	Same	0.998223	Same	0.998674	Same
ENSG00000100330	MTMR3	0.998057	Same	0.998223	Same	NA	NA
ENSG00000100335	MIEF1	0.603873	Same	0.998223	Same	NA	NA
ENSG00000100344	PNPLA3	6.42e-07	Different	0.00259715	Different	3.15162e-06	Different
ENSG00000100346	CACNA1I	0.998057	Same	NA	NA	NA	NA
ENSG00000100347	SAMM50	6.64e-07	Different	NA	NA	NA	NA
ENSG00000100353	EIF3D	0.998057	Same	0.998223	Same	0.998674	Same
ENSG00000100362	PVALB	0.998057	Same	0.998223	Same	0.998674	Same
ENSG00000100364	KIAA0930	NA	NA	NA	NA	0.998674	Same
ENSG00000100379	KCTD17	8.84e-06	Different	1.48663e-05	Different	NA	NA
ENSG00000100380	ST13	NA	NA	0.998223	Same	NA	NA
ENSG00000100393	EP300	0.260582	Same	NA	NA	NA	NA
ENSG00000100399	CHADL	0.237569	Same	0.998223	Same	0.998674	Same
ENSG00000100410	PHF5A	0.998057	Same	0.998223	Same	0.998674	Same
ENSG00000100412	ACO2	0.998057	Same	0.998223	Same	0.998674	Same
ENSG00000100417	PMM1	0.998057	Same	0.998223	Same	0.998674	Same
ENSG00000100422	CERK	0.998057	Same	0.998223	Same	0.998674	Same
ENSG00000100426	ZBED4	0.998057	Same	0.998223	Same	0.998674	Same
ENSG00000100427	MLC1	0.998057	Same	0.998223	Same	0.998674	Same
ENSG00000100433	KCNK10	0.227519	Same	0.998223	Same	NA	NA
ENSG00000100441	KHNYN	0.998057	Same	0.998223	Same	0.998674	Same
ENSG00000100445	SDR39U1	0.998057	Same	0.998223	Same	NA	NA
ENSG00000100462	PRMT5	0.998057	Same	0.998223	Same	0.998674	Same
ENSG00000100473	COCH	0.00897525	Different	5.69054e-06	Different	0.930394	Same
ENSG00000100478	AP4S1	0.386844	Same	0.758937	Same	NA	NA
ENSG00000100479	POLE2	0.998057	Same	0.998223	Same	0.774834	Same
ENSG00000100485	SOS2	NA	NA	0.998223	Same	NA	NA
ENSG00000100490	CDKL1	0.00088224	Different	0.503287	Same	0.998674	Same
ENSG00000100503	NIN	0.104602	Same	NA	NA	0.0936421	Same
ENSG00000100505	TRIM9	0.998057	Same	0.998223	Same	0.998674	Same
ENSG00000100519	PSMC6	NA	NA	NA	NA	0.942531	Same
ENSG00000100526	CDKN3	0.998057	Same	0.998223	Same	NA	NA
ENSG00000100532	CGRRF1	0.998057	Same	0.998223	Same	NA	NA
ENSG00000100564	PIGH	0.998057	Same	NA	NA	0.998674	Same
ENSG00000100567	PSMA3	0.614122	Same	0.376246	Same	NA	NA
ENSG00000100577	GSTZ1	NA	NA	0.998223	Same	NA	NA
ENSG00000100578	KIAA0586	0.989745	Same	0.998223	Same	NA	NA
ENSG00000100583	SAMD15	2.85e-05	Different	0.998223	Same	NA	NA
ENSG00000100592	DAAM1	0.998057	Same	0.998223	Same	0.998674	Same
ENSG00000100596	SPTLC2	0.998057	Same	0.998223	Same	NA	NA
ENSG00000100601	ALKBH1	0.998057	Same	0.998223	Same	0.998674	Same
ENSG00000100603	SNW1	0.998057	Same	0.998223	Same	0.944139	Same
ENSG00000100604	CHGA	8.14e-06	Different	NA	NA	NA	NA
ENSG00000100605	ITPK1	0.998057	Same	0.998223	Same	NA	NA
ENSG00000100612	DHRS7	NA	NA	NA	NA	0.00160098	Different
ENSG00000100625	SIX4	NA	NA	0.886044	Same	0.416237	Same
ENSG00000100629	CEP128	0.998057	Same	NA	NA	0.973669	Same
ENSG00000100632	ERH	NA	NA	0.998223	Same	NA	NA
ENSG00000100644	HIF1A	0.000104107	Different	0.0288872	Different	NA	NA
ENSG00000100647	SUSD6	0.998057	Same	0.998223	Same	0.998674	Same
ENSG00000100650	SRSF5	0.916152	Same	0.637283	Same	0.998674	Same
ENSG00000100678	SLC8A3	0.0240669	Different	0.503666	Same	0.287675	Same
ENSG00000100697	DICER1	0.998057	Same	0.998223	Same	0.998674	Same
ENSG00000100711	ZFYVE21	0.998057	Same	0.998223	Same	NA	NA
ENSG00000100714	MTHFD1	2.56e-06	Different	NA	NA	0.541227	Same
ENSG00000100722	ZC3H14	0.476348	Same	0.4603	Same	NA	NA
ENSG00000100744	GSKIP	0.000196947	Different	0.00831266	Different	0.00046796	Different
ENSG00000100749	VRK1	0.998057	Same	NA	NA	0.998674	Same
ENSG00000100784	RPS6KA5	0.998057	Same	0.998223	Same	0.998674	Same
ENSG00000100796	PPP4R3A	0.998057	Same	0.998223	Same	NA	NA
ENSG00000100802	C14orf93	0.998057	Same	0.998223	Same	0.998674	Same
ENSG00000100811	YY1	0.507376	Same	0.998223	Same	0.833349	Same
ENSG00000100813	ACIN1	0.998057	Same	0.998223	Same	0.944139	Same
ENSG00000100814	CCNB1IP1	NA	NA	NA	NA	0.00163906	Different
ENSG00000100823	APEX1	0.998057	Same	0.998223	Same	0.998674	Same
ENSG00000100842	EFS	0.998057	Same	0.998223	Same	0.884436	Same
ENSG00000100865	CINP	0.107462	Same	0.998223	Same	8.80453e-05	Different
ENSG00000100883	SRP54	NA	NA	NA	NA	0.998674	Same
ENSG00000100884	CPNE6	0.998057	Same	0.998223	Same	0.998674	Same
ENSG00000100888	CHD8	0.728006	Same	0.998223	Same	0.998674	Same
ENSG00000100889	PCK2	0.998057	Same	0.998223	Same	NA	NA
ENSG00000100897	DCAF11	0.998057	Same	0.998223	Same	0.998674	Same
ENSG00000100906	NFKBIA	0.998057	Same	0.998223	Same	0.998674	Same
ENSG00000100908	EMC9	0.998057	Same	0.998223	Same	0.998674	Same
ENSG00000100938	GMPR2	NA	NA	0.156445	Same	0.316938	Same
ENSG00000100991	TRPC4AP	0.000265064	Different	0.00673204	Different	NA	NA
ENSG00000100994	PYGB	0.998057	Same	0.998223	Same	0.998674	Same
ENSG00000100997	ABHD12	0.998057	Same	0.998223	Same	0.998674	Same
ENSG00000101000	PROCR	0.000190249	Different	0.000569158	Different	NA	NA
ENSG00000101003	GINS1	0.998057	Same	0.998223	Same	0.976001	Same
ENSG00000101004	NINL	0.459944	Same	0.625699	Same	0.261861	Same
ENSG00000101017	CD40	7.9e-07	Different	0.00212154	Different	0.998674	Same
ENSG00000101019	UQCC1	0.998057	Same	0.998223	Same	0.998674	Same
ENSG00000101040	ZMYND8	0.998057	Same	0.00015987	Different	0.998674	Same
ENSG00000101052	IFT52	0.611776	Same	0.998223	Same	0.998674	Same
ENSG00000101057	MYBL2	0.998057	Same	0.998223	Same	0.893579	Same
ENSG00000101079	NDRG3	0.998057	Same	0.998223	Same	0.998674	Same
ENSG00000101098	RIMS4	0.0132067	Different	0.0557377	Same	NA	NA
ENSG00000101109	STK4	0.542872	Same	0.998223	Same	0.998674	Same
ENSG00000101115	SALL4	NA	NA	0.998223	Same	0.80078	Same
ENSG00000101126	ADNP	NA	NA	0.998223	Same	0.998674	Same
ENSG00000101132	PFDN4	0.998057	Same	0.998223	Same	0.998674	Same
ENSG00000101134	DOK5	0.998057	Same	0.998223	Same	0.652813	Same
ENSG00000101138	CSTF1	0.169014	Same	0.998223	Same	0.466943	Same
ENSG00000101144	BMP7	0.413232	Same	NA	NA	0.375802	Same
ENSG00000101146	RAE1	0.998057	Same	0.998223	Same	0.998674	Same
ENSG00000101152	DNAJC5	0.998057	Same	0.998223	Same	NA	NA
ENSG00000101158	NELFCD	0.10384	Same	0.10043	Same	0.0372125	Different
ENSG00000101166	PRELID3B	NA	NA	0.169339	Same	NA	NA
ENSG00000101180	HRH3	0.998057	Same	NA	NA	NA	NA
ENSG00000101181	MTG2	6.42e-07	Different	NA	NA	0.998674	Same
ENSG00000101187	SLCO4A1	0.998057	Same	NA	NA	NA	NA
ENSG00000101188	NTSR1	0.0851643	Same	0.564598	Same	NA	NA
ENSG00000101190	TCFL5	0.0021557	Different	NA	NA	NA	NA
ENSG00000101193	GID8	0.998057	Same	0.195309	Same	NA	NA
ENSG00000101198	NKAIN4	3.01e-05	Different	6.86359e-05	Different	NA	NA
ENSG00000101203	COL20A1	0.424922	Same	0.601145	Same	NA	NA
ENSG00000101204	CHRNA4	0.998057	Same	0.998223	Same	0.998674	Same
ENSG00000101210	EEF1A2	0.998057	Same	0.998223	Same	NA	NA
ENSG00000101222	SPEF1	0.998057	Same	0.998223	Same	0.998674	Same
ENSG00000101224	CDC25B	2.34e-05	Different	0.000745125	Different	9.03181e-05	Different
ENSG00000101236	RNF24	0.998057	Same	NA	NA	0.998674	Same
ENSG00000101246	ARFRP1	1.23e-06	Different	3.09243e-06	Different	NA	NA
ENSG00000101265	RASSF2	NA	NA	NA	NA	0.998674	Same
ENSG00000101276	SLC52A3	NA	NA	0.998223	Same	NA	NA
ENSG00000101282	RSPO4	NA	NA	1.56251e-05	Different	NA	NA
ENSG00000101290	CDS2	0.998057	Same	0.998223	Same	0.998674	Same
ENSG00000101298	SNPH	0.998057	Same	0.998223	Same	0.998674	Same
ENSG00000101310	SEC23B	6.67e-05	Different	NA	NA	0.998674	Same
ENSG00000101327	PDYN	0.933915	Same	0.998223	Same	0.998674	Same
ENSG00000101333	PLCB4	0.998057	Same	0.998223	Same	0.998674	Same
ENSG00000101336	HCK	0.450454	Same	0.998223	Same	NA	NA
ENSG00000101343	CRNKL1	0.512745	Same	NA	NA	0.998674	Same
ENSG00000101347	SAMHD1	NA	NA	0.131813	Same	NA	NA
ENSG00000101350	KIF3B	0.998057	Same	0.998223	Same	NA	NA
ENSG00000101353	MROH8	NA	NA	0.998223	Same	0.998674	Same
ENSG00000101365	IDH3B	0.998057	Same	0.998223	Same	0.998674	Same
ENSG00000101367	MAPRE1	0.998057	Same	0.998223	Same	0.998674	Same
ENSG00000101384	JAG1	0.998057	Same	0.998223	Same	0.998674	Same
ENSG00000101391	CDK5RAP1	NA	NA	NA	NA	0.998674	Same
ENSG00000101400	SNTA1	0.998057	Same	0.998223	Same	0.998674	Same
ENSG00000101407	TTI1	0.0545907	Same	0.00259715	Different	0.998674	Same
ENSG00000101412	E2F1	0.998057	Same	0.998223	Same	0.998674	Same
ENSG00000101413	RPRD1B	0.456509	Same	0.996073	Same	0.10812	Same
ENSG00000101417	PXMP4	0.0083479	Different	0.345134	Same	0.669047	Same
ENSG00000101421	CHMP4B	0.998057	Same	NA	NA	0.998674	Same
ENSG00000101439	CST3	0.998057	Same	0.998223	Same	0.998674	Same
ENSG00000101442	ACTR5	0.455278	Same	0.998223	Same	0.20772	Same
ENSG00000101443	WFDC2	NA	NA	0.998223	Same	3.60053e-06	Different
ENSG00000101444	AHCY	NA	NA	0.998223	Same	0.917061	Same
ENSG00000101445	PPP1R16B	0.998057	Same	0.998223	Same	0.998674	Same
ENSG00000101447	FAM83D	0.998057	Same	NA	NA	0.779439	Same
ENSG00000101452	DHX35	0.998057	Same	0.998223	Same	0.000371448	Different
ENSG00000101460	MAP1LC3A	0.85992	Same	0.776485	Same	NA	NA
ENSG00000101463	SYNDIG1	0.998057	Same	0.998223	Same	0.998674	Same
ENSG00000101464	PIGU	0.998057	Same	0.998223	Same	0.998674	Same
ENSG00000101473	ACOT8	0.998057	Same	0.998223	Same	0.998674	Same
ENSG00000101474	APMAP	0.998057	Same	NA	NA	0.998674	Same
ENSG00000101544	ADNP2	0.998057	Same	NA	NA	0.998674	Same
ENSG00000101557	USP14	0.000287432	Different	0.170419	Same	NA	NA
ENSG00000101574	METTL4	0.422038	Same	0.998223	Same	0.455247	Same
ENSG00000101577	LPIN2	0.556882	Same	0.322249	Same	0.0989059	Same
ENSG00000101596	SMCHD1	0.748428	Same	0.998223	Same	0.998674	Same
ENSG00000101624	CEP76	0.998057	Same	0.998223	Same	0.998674	Same
ENSG00000101638	ST8SIA5	0.998057	Same	0.998223	Same	0.998674	Same
ENSG00000101639	CEP192	0.356073	Same	NA	NA	NA	NA
ENSG00000101654	RNMT	1.67e-06	Different	0.998223	Same	NA	NA
ENSG00000101665	SMAD7	0.998057	Same	0.998223	Same	0.998674	Same
ENSG00000101670	LIPG	0.0355627	Different	0.0764034	Same	0.116101	Same
ENSG00000101680	LAMA1	0.998057	Same	0.998223	Same	0.998674	Same
ENSG00000101746	NOL4	0.998057	Same	NA	NA	NA	NA
ENSG00000101751	POLI	0.998057	Same	0.998223	Same	NA	NA
ENSG00000101752	MIB1	NA	NA	NA	NA	0.998674	Same
ENSG00000101773	RBBP8	0.998057	Same	0.998223	Same	0.913745	Same
ENSG00000101782	RIOK3	NA	NA	NA	NA	0.998674	Same
ENSG00000101811	CSTF2	0.237267	Same	0.188694	Same	0.00280454	Different
ENSG00000101844	ATG4A	NA	NA	0.998223	Same	NA	NA
ENSG00000101856	PGRMC1	0.998057	Same	0.998223	Same	0.998674	Same
ENSG00000101868	POLA1	0.998057	Same	0.998223	Same	0.731877	Same
ENSG00000101871	MID1	0.0193466	Different	0.161053	Same	NA	NA
ENSG00000101882	NKAP	0.998057	Same	NA	NA	NA	NA
ENSG00000101888	NXT2	6.42e-07	Different	1.43587e-06	Different	NA	NA
ENSG00000101901	ALG13	NA	NA	NA	NA	0.00966303	Different
ENSG00000101928	MOSPD1	0.998057	Same	NA	NA	0.998674	Same
ENSG00000101935	AMMECR1	0.998057	Same	0.998223	Same	NA	NA
ENSG00000101945	SUV39H1	0.00135651	Different	0.0116528	Different	0.959637	Same
ENSG00000101955	SRPX	NA	NA	0.998223	Same	0.000315174	Different
ENSG00000101958	GLRA2	0.998057	Same	0.998223	Same	0.998674	Same
ENSG00000101974	ATP11C	0.998057	Same	NA	NA	0.998674	Same
ENSG00000101986	ABCD1	0.922435	Same	NA	NA	0.167504	Same
ENSG00000102003	SYP	0.998057	Same	NA	NA	0.998674	Same
ENSG00000102007	PLP2	NA	NA	NA	NA	0.0706412	Same
ENSG00000102024	PLS3	0.998057	Same	0.998223	Same	NA	NA
ENSG00000102030	NAA10	NA	NA	NA	NA	0.998674	Same
ENSG00000102038	SMARCA1	0.998057	Same	0.998223	Same	0.998674	Same
ENSG00000102054	RBBP7	0.915011	Same	NA	NA	0.215596	Same
ENSG00000102057	KCND1	0.220259	Same	0.00811967	Different	0.998674	Same
ENSG00000102096	PIM2	0.998057	Same	0.998223	Same	0.998674	Same
ENSG00000102098	SCML2	0.998057	Same	0.998223	Same	0.998674	Same
ENSG00000102100	SLC35A2	1.78e-05	Different	4.46768e-06	Different	NA	NA
ENSG00000102103	PQBP1	2.49e-06	Different	5.7072e-06	Different	NA	NA
ENSG00000102125	TAZ	0.998057	Same	NA	NA	0.228267	Same
ENSG00000102181	CD99L2	0.00108328	Different	NA	NA	NA	NA
ENSG00000102218	RP2	NA	NA	0.286933	Same	0.818303	Same
ENSG00000102221	JADE3	0.998057	Same	0.998223	Same	0.469529	Same
ENSG00000102225	CDK16	0.998057	Same	0.998223	Same	0.998674	Same
ENSG00000102230	PCYT1B	0.998057	Same	NA	NA	0.998674	Same
ENSG00000102241	HTATSF1	NA	NA	0.998223	Same	NA	NA
ENSG00000102271	KLHL4	0.000369595	Different	0.0637507	Same	0.917061	Same
ENSG00000102287	GABRE	NA	NA	NA	NA	0.998674	Same
ENSG00000102302	FGD1	0.998057	Same	NA	NA	0.998674	Same
ENSG00000102312	PORCN	0.998057	Same	0.998223	Same	0.998674	Same
ENSG00000102316	MAGED2	0.998057	Same	0.998223	Same	0.998674	Same
ENSG00000102317	RBM3	0.998057	Same	NA	NA	NA	NA
ENSG00000102349	KLF8	0.998057	Same	0.998223	Same	0.998674	Same
ENSG00000102383	ZDHHC15	0.998057	Same	NA	NA	0.998674	Same
ENSG00000102384	CENPI	0.998057	Same	0.998223	Same	0.611169	Same
ENSG00000102385	DRP2	0.998057	Same	0.998223	Same	0.998674	Same
ENSG00000102390	PBDC1	0.998057	Same	0.998223	Same	0.998674	Same
ENSG00000102393	GLA	6.42e-07	Different	2.29864e-06	Different	NA	NA
ENSG00000102452	NALCN	0.998057	Same	0.672621	Same	0.998674	Same
ENSG00000102466	FGF14	0.344628	Same	0.485775	Same	0.691585	Same
ENSG00000102468	HTR2A	0.00448269	Different	0.998223	Same	0.998674	Same
ENSG00000102531	FNDC3A	0.998057	Same	0.998223	Same	0.998674	Same
ENSG00000102543	CDADC1	0.998057	Same	0.998223	Same	0.998674	Same
ENSG00000102547	CAB39L	0.00177763	Different	0.00500095	Different	NA	NA
ENSG00000102572	STK24	8.05e-05	Different	NA	NA	NA	NA
ENSG00000102595	UGGT2	0.782866	Same	NA	NA	NA	NA
ENSG00000102606	ARHGEF7	0.341356	Same	0.377887	Same	NA	NA
ENSG00000102678	FGF9	0.998057	Same	0.998223	Same	0.998674	Same
ENSG00000102699	PARP4	6.42e-07	Different	1.72638e-06	Different	2.48679e-06	Different
ENSG00000102710	SUPT20H	0.998057	Same	NA	NA	0.998674	Same
ENSG00000102743	SLC25A15	6.42e-07	Different	1.43587e-06	Different	7.30239e-06	Different
ENSG00000102753	KPNA3	0.998057	Same	0.998223	Same	0.998674	Same
ENSG00000102760	RGCC	0.998057	Same	0.998223	Same	0.998674	Same
ENSG00000102763	VWA8	0.998057	Same	NA	NA	0.998674	Same
ENSG00000102781	KATNAL1	NA	NA	NA	NA	0.998674	Same
ENSG00000102786	INTS6	0.0168739	Different	NA	NA	NA	NA
ENSG00000102870	ZNF629	0.998057	Same	0.998223	Same	0.998674	Same
ENSG00000102871	TRADD	0.998057	Same	0.998223	Same	NA	NA
ENSG00000102878	HSF4	0.998057	Same	0.998223	Same	NA	NA
ENSG00000102882	MAPK3	NA	NA	NA	NA	0.998674	Same
ENSG00000102886	GDPD3	0.0869448	Same	NA	NA	0.000744292	Different
ENSG00000102890	ELMO3	0.998057	Same	0.998223	Same	0.434631	Same
ENSG00000102893	PHKB	6.73e-06	Different	4.46768e-06	Different	NA	NA
ENSG00000102898	NUTF2	NA	NA	0.998223	Same	NA	NA
ENSG00000102900	NUP93	0.998057	Same	0.998223	Same	0.998674	Same
ENSG00000102901	CENPT	6.42e-07	Different	NA	NA	NA	NA
ENSG00000102910	LONP2	0.998057	Same	3.63179e-05	Different	0.998674	Same
ENSG00000102924	CBLN1	0.998057	Same	0.998223	Same	0.998674	Same
ENSG00000102934	PLLP	0.998057	Same	0.998223	Same	0.998674	Same
ENSG00000102935	ZNF423	0.998057	Same	0.998223	Same	0.998674	Same
ENSG00000102967	DHODH	0.024018	Different	0.627263	Same	NA	NA
ENSG00000102974	CTCF	0.998057	Same	0.998223	Same	NA	NA
ENSG00000102977	ACD	NA	NA	0.998223	Same	0.359021	Same
ENSG00000102978	POLR2C	0.998057	Same	0.0308271	Different	0.998674	Same
ENSG00000102981	PARD6A	0.998057	Same	0.998223	Same	0.998674	Same
ENSG00000102996	MMP15	0.998057	Same	0.998223	Same	0.533227	Same
ENSG00000103005	USB1	0.998057	Same	0.998223	Same	NA	NA
ENSG00000103018	CYB5B	0.998057	Same	0.998223	Same	NA	NA
ENSG00000103034	NDRG4	0.998057	Same	0.998223	Same	0.998674	Same
ENSG00000103035	PSMD7	NA	NA	NA	NA	0.0160334	Different
ENSG00000103037	SETD6	3.11e-05	Different	0.0459941	Different	0.998674	Same
ENSG00000103043	VAC14	0.998057	Same	0.998223	Same	NA	NA
ENSG00000103044	HAS3	0.998057	Same	NA	NA	0.998674	Same
ENSG00000103047	TANGO6	0.0410262	Different	0.998223	Same	0.998674	Same
ENSG00000103056	SMPD3	0.998057	Same	0.998223	Same	0.998674	Same
ENSG00000103061	SLC7A6OS	0.00297754	Different	NA	NA	0.968937	Same
ENSG00000103066	PLA2G15	8.74e-06	Different	7.85728e-06	Different	0.00021145	Different
ENSG00000103089	FA2H	0.998057	Same	0.998223	Same	NA	NA
ENSG00000103121	CMC2	0.998057	Same	0.998223	Same	0.998674	Same
ENSG00000103145	HCFC1R1	0.998057	Same	0.51343	Same	NA	NA
ENSG00000103154	NECAB2	0.933662	Same	0.998223	Same	NA	NA
ENSG00000103160	HSDL1	0.998057	Same	0.998223	Same	0.998674	Same
ENSG00000103174	NAGPA	0.998057	Same	0.998223	Same	0.998674	Same
ENSG00000103175	WFDC1	0.998057	Same	0.998223	Same	NA	NA
ENSG00000103184	SEC14L5	0.998057	Same	0.998223	Same	0.998674	Same
ENSG00000103187	COTL1	0.998057	Same	0.998223	Same	0.998674	Same
ENSG00000103194	USP10	0.998057	Same	0.998223	Same	0.998674	Same
ENSG00000103197	TSC2	7.37e-06	Different	1.28758e-05	Different	0.785989	Same
ENSG00000103222	ABCC1	6.59e-07	Different	NA	NA	NA	NA
ENSG00000103248	MTHFSD	0.00660448	Different	0.998223	Same	0.984638	Same
ENSG00000103266	STUB1	NA	NA	0.998223	Same	NA	NA
ENSG00000103269	RHBDL1	NA	NA	0.998223	Same	NA	NA
ENSG00000103316	CRYM	6.42e-07	Different	NA	NA	NA	NA
ENSG00000103319	EEF2K	0.325652	Same	3.41472e-05	Different	2.11543e-05	Different
ENSG00000103335	PIEZO1	9.35e-07	Different	NA	NA	NA	NA
ENSG00000103342	GSPT1	NA	NA	NA	NA	0.998674	Same
ENSG00000103343	ZNF174	0.000651934	Different	0.000929846	Different	0.998674	Same
ENSG00000103353	UBFD1	0.998057	Same	0.998223	Same	0.998674	Same
ENSG00000103365	GGA2	6.42e-07	Different	NA	NA	4.08373e-06	Different
ENSG00000103415	HMOX2	0.998057	Same	0.998223	Same	0.998674	Same
ENSG00000103423	DNAJA3	0.998057	Same	0.998223	Same	NA	NA
ENSG00000103449	SALL1	0.998057	Same	0.998223	Same	0.998674	Same
ENSG00000103460	TOX3	0.998057	Same	0.998223	Same	0.998674	Same
ENSG00000103479	RBL2	0.998057	Same	0.998223	Same	0.998674	Same
ENSG00000103489	XYLT1	0.0019286	Different	NA	NA	0.998674	Same
ENSG00000103494	RPGRIP1L	NA	NA	0.860858	Same	NA	NA
ENSG00000103495	MAZ	0.998057	Same	NA	NA	NA	NA
ENSG00000103496	STX4	0.998057	Same	0.998223	Same	0.998674	Same
ENSG00000103502	CDIPT	0.998057	Same	0.998223	Same	0.998674	Same
ENSG00000103510	KAT8	0.00103414	Different	0.0237936	Different	0.832644	Same
ENSG00000103528	SYT17	0.0265208	Different	0.998223	Same	0.998674	Same
ENSG00000103544	C16orf62	0.998057	Same	0.998223	Same	NA	NA
ENSG00000103546	SLC6A2	NA	NA	0.0116471	Different	NA	NA
ENSG00000103549	RNF40	0.998057	Same	0.00240563	Different	0.143469	Same
ENSG00000103550	KNOP1	0.998057	Same	NA	NA	0.998674	Same
ENSG00000103591	AAGAB	NA	NA	0.998223	Same	0.998674	Same
ENSG00000103642	LACTB	0.125609	Same	NA	NA	NA	NA
ENSG00000103647	CORO2B	0.998057	Same	0.998223	Same	0.998674	Same
ENSG00000103653	CSK	0.998057	Same	0.998223	Same	0.998674	Same
ENSG00000103671	TRIP4	NA	NA	0.00912786	Different	NA	NA
ENSG00000103707	MTFMT	6.42e-07	Different	0.998223	Same	0.998674	Same
ENSG00000103710	RASL12	NA	NA	0.998223	Same	NA	NA
ENSG00000103723	AP3B2	8.84e-06	Different	NA	NA	0.998674	Same
ENSG00000103740	ACSBG1	0.998057	Same	0.998223	Same	0.998674	Same
ENSG00000103742	IGDCC4	0.25363	Same	NA	NA	0.998674	Same
ENSG00000103769	RAB11A	0.434788	Same	0.998223	Same	0.998674	Same
ENSG00000103811	CTSH	0.998057	Same	0.998223	Same	0.998674	Same
ENSG00000103852	TTC23	0.998057	Same	0.998223	Same	NA	NA
ENSG00000103855	CD276	0.998057	Same	0.998223	Same	0.998674	Same
ENSG00000103888	CEMIP	0.998057	Same	0.998223	Same	0.998674	Same
ENSG00000103932	RPAP1	0.998057	Same	0.0230131	Different	0.998674	Same
ENSG00000103942	HOMER2	0.998057	Same	NA	NA	0.0148794	Different
ENSG00000103966	EHD4	0.00459007	Different	0.0132363	Different	0.0192884	Different
ENSG00000103994	ZNF106	0.00516169	Different	NA	NA	NA	NA
ENSG00000103995	CEP152	0.40539	Same	NA	NA	NA	NA
ENSG00000104044	OCA2	NA	NA	NA	NA	0.166393	Same
ENSG00000104064	GABPB1	0.998057	Same	NA	NA	0.998674	Same
ENSG00000104067	TJP1	NA	NA	4.8152e-06	Different	NA	NA
ENSG00000104081	BMF	0.309221	Same	NA	NA	0.998674	Same
ENSG00000104112	SCG3	0.0419128	Different	0.227559	Same	0.0870627	Same
ENSG00000104129	DNAJC17	7.9e-07	Different	4.83046e-06	Different	0.938366	Same
ENSG00000104131	EIF3J	NA	NA	NA	NA	0.856076	Same
ENSG00000104133	SPG11	0.998057	Same	0.998223	Same	NA	NA
ENSG00000104140	RHOV	0.543376	Same	0.998223	Same	0.998674	Same
ENSG00000104147	OIP5	0.998057	Same	NA	NA	0.696829	Same
ENSG00000104154	SLC30A4	0.0231228	Different	0.201158	Same	0.563057	Same
ENSG00000104164	BLOC1S6	0.998057	Same	0.998223	Same	NA	NA
ENSG00000104177	MYEF2	NA	NA	0.998223	Same	0.998674	Same
ENSG00000104219	ZDHHC2	0.561717	Same	0.998223	Same	0.998674	Same
ENSG00000104228	TRIM35	0.998057	Same	0.998223	Same	0.998674	Same
ENSG00000104231	ZFAND1	0.0100752	Different	0.998223	Same	NA	NA
ENSG00000104267	CA2	0.998057	Same	0.998223	Same	0.998674	Same
ENSG00000104290	FZD3	0.998057	Same	0.998223	Same	0.998674	Same
ENSG00000104299	INTS9	0.998057	Same	0.998223	Same	0.998674	Same
ENSG00000104312	RIPK2	4.17e-06	Different	9.52625e-06	Different	0.0232826	Different
ENSG00000104320	NBN	7.56e-05	Different	NA	NA	0.890943	Same
ENSG00000104324	CPQ	0.998057	Same	0.998223	Same	0.998674	Same
ENSG00000104327	CALB1	0.998057	Same	0.998223	Same	0.998674	Same
ENSG00000104332	SFRP1	0.00979581	Different	0.0529756	Same	0.0293668	Different
ENSG00000104341	LAPTM4B	6.42e-07	Different	1.43587e-06	Different	3.51727e-06	Different
ENSG00000104361	NIPAL2	0.998057	Same	0.998223	Same	0.998674	Same
ENSG00000104365	IKBKB	0.00101344	Different	0.998223	Same	0.998674	Same
ENSG00000104369	JPH1	0.998057	Same	0.998223	Same	0.998674	Same
ENSG00000104375	STK3	NA	NA	7.90522e-06	Different	NA	NA
ENSG00000104408	EIF3E	0.998057	Same	NA	NA	0.998674	Same
ENSG00000104412	EMC2	0.998057	Same	NA	NA	0.998674	Same
ENSG00000104419	NDRG1	0.998057	Same	0.998223	Same	0.998674	Same
ENSG00000104427	ZC2HC1A	0.998057	Same	0.998223	Same	NA	NA
ENSG00000104435	STMN2	0.846927	Same	0.733528	Same	0.998674	Same
ENSG00000104442	ARMC1	0.000495912	Different	0.000475324	Different	0.649911	Same
ENSG00000104447	TRPS1	7.9e-07	Different	NA	NA	NA	NA
ENSG00000104450	SPAG1	0.998057	Same	0.998223	Same	NA	NA
ENSG00000104472	CHRAC1	NA	NA	0.132282	Same	NA	NA
ENSG00000104490	NCALD	0.0249907	Different	0.52327	Same	0.970505	Same
ENSG00000104517	UBR5	0.664121	Same	0.413882	Same	NA	NA
ENSG00000104549	SQLE	0.998057	Same	0.998223	Same	0.998674	Same
ENSG00000104613	INTS10	NA	NA	NA	NA	2.37836e-05	Different
ENSG00000104626	ERI1	0.998057	Same	0.572474	Same	0.998674	Same
ENSG00000104635	SLC39A14	0.998057	Same	0.998223	Same	0.998674	Same
ENSG00000104660	LEPROTL1	0.02106	Different	0.751474	Same	0.998674	Same
ENSG00000104714	ERICH1	0.137651	Same	0.19806	Same	NA	NA
ENSG00000104722	NEFM	3.85e-06	Different	7.48179e-05	Different	NA	NA
ENSG00000104723	TUSC3	0.998057	Same	0.998223	Same	0.998674	Same
ENSG00000104728	ARHGEF10	0.00722125	Different	0.0215044	Different	NA	NA
ENSG00000104738	MCM4	0.998057	Same	NA	NA	0.546965	Same
ENSG00000104756	KCTD9	0.221652	Same	0.165672	Same	0.69734	Same
ENSG00000104763	ASAH1	0.933824	Same	0.982479	Same	0.998674	Same
ENSG00000104765	BNIP3L	NA	NA	0.00068203	Different	0.998674	Same
ENSG00000104812	GYS1	1.06e-06	Different	NA	NA	NA	NA
ENSG00000104814	MAP4K1	0.00218931	Different	0.00115223	Different	NA	NA
ENSG00000104824	HNRNPL	0.998057	Same	NA	NA	0.437257	Same
ENSG00000104833	TUBB4A	0.998057	Same	0.998223	Same	NA	NA
ENSG00000104852	SNRNP70	0.569781	Same	0.998223	Same	0.804708	Same
ENSG00000104853	CLPTM1	0.998057	Same	0.998223	Same	NA	NA
ENSG00000104863	LIN7B	0.998057	Same	0.315626	Same	NA	NA
ENSG00000104872	PIH1D1	6.42e-07	Different	1.72638e-06	Different	NA	NA
ENSG00000104884	ERCC2	0.998057	Same	0.998223	Same	0.412999	Same
ENSG00000104885	DOT1L	0.105658	Same	0.041405	Different	NA	NA
ENSG00000104886	PLEKHJ1	0.38379	Same	0.002926	Different	NA	NA
ENSG00000104888	SLC17A7	0.998057	Same	0.998223	Same	0.998674	Same
ENSG00000104889	RNASEH2A	NA	NA	0.998223	Same	NA	NA
ENSG00000104901	DKKL1	0.227519	Same	NA	NA	0.998674	Same
ENSG00000104904	OAZ1	0.998057	Same	0.998223	Same	NA	NA
ENSG00000104946	TBC1D17	NA	NA	0.998223	Same	NA	NA
ENSG00000104967	NOVA2	NA	NA	0.998223	Same	0.998674	Same
ENSG00000104976	SNAPC2	7.09e-07	Different	0.998223	Same	NA	NA
ENSG00000104983	CCDC61	2.54e-05	Different	NA	NA	0.998674	Same
ENSG00000105011	ASF1B	0.998057	Same	0.998223	Same	NA	NA
ENSG00000105053	VRK3	0.998057	Same	0.998223	Same	0.998674	Same
ENSG00000105058	FAM32A	0.998057	Same	NA	NA	NA	NA
ENSG00000105088	OLFM2	0.998057	Same	0.998223	Same	0.998674	Same
ENSG00000105131	EPHX3	NA	NA	NA	NA	0.998674	Same
ENSG00000105137	SYDE1	0.00179595	Different	NA	NA	0.941352	Same
ENSG00000105143	SLC1A6	0.998057	Same	0.998223	Same	0.998674	Same
ENSG00000105171	POP4	NA	NA	0.000660455	Different	NA	NA
ENSG00000105173	CCNE1	0.998057	Same	NA	NA	0.000480838	Different
ENSG00000105176	URI1	0.000271704	Different	NA	NA	NA	NA
ENSG00000105202	FBL	0.998057	Same	0.998223	Same	0.889899	Same
ENSG00000105219	CNTD2	NA	NA	NA	NA	0.998674	Same
ENSG00000105220	GPI	0.998057	Same	0.998223	Same	NA	NA
ENSG00000105221	AKT2	0.998057	Same	0.998223	Same	0.998674	Same
ENSG00000105245	NUMBL	4.49e-05	Different	4.5153e-05	Different	NA	NA
ENSG00000105251	SHD	0.998057	Same	0.998223	Same	NA	NA
ENSG00000105254	TBCB	0.0164273	Different	NA	NA	0.0127908	Different
ENSG00000105270	CLIP3	0.998057	Same	NA	NA	0.998674	Same
ENSG00000105281	SLC1A5	0.998057	Same	0.998223	Same	0.998674	Same
ENSG00000105287	PRKD2	0.998057	Same	0.998223	Same	0.957404	Same
ENSG00000105323	HNRNPUL1	0.998057	Same	0.998223	Same	0.998674	Same
ENSG00000105339	DENND3	0.0697985	Same	NA	NA	NA	NA
ENSG00000105341	ATP5SL	1.8e-05	Different	2.49592e-05	Different	3.58927e-05	Different
ENSG00000105355	PLIN3	3.59e-05	Different	NA	NA	NA	NA
ENSG00000105357	MYH14	0.998057	Same	0.998223	Same	NA	NA
ENSG00000105372	RPS19	0.998057	Same	NA	NA	NA	NA
ENSG00000105376	ICAM5	0.211857	Same	0.998223	Same	NA	NA
ENSG00000105379	ETFB	NA	NA	1.05459e-05	Different	NA	NA
ENSG00000105397	TYK2	0.550496	Same	0.998223	Same	0.0801703	Same
ENSG00000105401	CDC37	0.0234587	Different	0.0347016	Different	0.354394	Same
ENSG00000105402	NAPA	0.998057	Same	0.998223	Same	0.998674	Same
ENSG00000105404	RABAC1	0.998057	Same	0.998223	Same	NA	NA
ENSG00000105409	ATP1A3	0.0189989	Different	0.151691	Same	0.0531536	Same
ENSG00000105419	MEIS3	0.998057	Same	0.998223	Same	0.965683	Same
ENSG00000105438	KDELR1	0.998057	Same	0.998223	Same	0.998674	Same
ENSG00000105443	CYTH2	0.998057	Same	0.998223	Same	0.998674	Same
ENSG00000105447	GRWD1	0.998057	Same	0.998223	Same	NA	NA
ENSG00000105464	GRIN2D	0.788813	Same	0.69397	Same	0.998674	Same
ENSG00000105479	CCDC114	0.584365	Same	0.869752	Same	NA	NA
ENSG00000105486	LIG1	0.998057	Same	NA	NA	0.998674	Same
ENSG00000105499	PLA2G4C	6.42e-07	Different	NA	NA	2.48679e-06	Different
ENSG00000105514	RAB3D	0.0189989	Different	0.131812	Same	0.000130495	Different
ENSG00000105516	DBP	0.998057	Same	0.998223	Same	NA	NA
ENSG00000105518	TMEM205	0.998057	Same	0.998223	Same	NA	NA
ENSG00000105520	PLPPR2	0.998057	Same	0.998223	Same	NA	NA
ENSG00000105538	RASIP1	1.72e-06	Different	3.30891e-05	Different	2.48679e-06	Different
ENSG00000105552	BCAT2	7.9e-07	Different	1.58568e-05	Different	NA	NA
ENSG00000105576	TNPO2	0.918846	Same	0.806807	Same	NA	NA
ENSG00000105605	CACNG7	NA	NA	NA	NA	0.504139	Same
ENSG00000105612	DNASE2	0.998057	Same	0.998223	Same	NA	NA
ENSG00000105617	LENG1	0.998057	Same	NA	NA	0.000410324	Different
ENSG00000105619	TFPT	NA	NA	NA	NA	0.455247	Same
ENSG00000105639	JAK3	0.00219576	Different	0.998223	Same	NA	NA
ENSG00000105641	SLC5A5	0.998057	Same	0.998223	Same	NA	NA
ENSG00000105642	KCNN1	0.998057	Same	0.998223	Same	NA	NA
ENSG00000105643	ARRDC2	0.358584	Same	0.998223	Same	NA	NA
ENSG00000105649	RAB3A	0.998057	Same	0.998223	Same	NA	NA
ENSG00000105655	ISYNA1	0.998057	Same	0.998223	Same	NA	NA
ENSG00000105662	CRTC1	NA	NA	0.998223	Same	0.998674	Same
ENSG00000105664	COMP	0.998057	Same	0.998223	Same	NA	NA
ENSG00000105671	DDX49	0.998057	Same	0.998223	Same	NA	NA
ENSG00000105675	ATP4A	NA	NA	0.998223	Same	0.0996456	Same
ENSG00000105676	ARMC6	0.998057	Same	0.998223	Same	NA	NA
ENSG00000105695	MAG	0.998057	Same	0.998223	Same	0.998674	Same
ENSG00000105696	TMEM59L	0.998057	Same	0.998223	Same	NA	NA
ENSG00000105698	USF2	0.998057	Same	NA	NA	0.998674	Same
ENSG00000105707	HPN	0.998057	Same	0.998223	Same	0.998674	Same
ENSG00000105711	SCN1B	0.998057	Same	0.998223	Same	0.998674	Same
ENSG00000105717	PBX4	0.998057	Same	0.998223	Same	NA	NA
ENSG00000105737	GRIK5	0.998057	Same	0.998223	Same	0.574083	Same
ENSG00000105778	AVL9	0.998057	Same	0.998223	Same	4.53107e-06	Different
ENSG00000105810	CDK6	0.998057	Same	0.998223	Same	NA	NA
ENSG00000105819	PMPCB	0.998057	Same	0.998223	Same	NA	NA
ENSG00000105821	DNAJC2	0.998057	Same	0.998223	Same	NA	NA
ENSG00000105829	BET1	0.998057	Same	0.998223	Same	0.0018839	Different
ENSG00000105849	TWISTNB	NA	NA	0.0331592	Different	NA	NA
ENSG00000105855	ITGB8	6.5e-06	Different	NA	NA	0.998674	Same
ENSG00000105865	DUS4L	NA	NA	0.998223	Same	3.58739e-06	Different
ENSG00000105866	SP4	0.998057	Same	0.998223	Same	0.998674	Same
ENSG00000105875	WDR91	NA	NA	0.00029065	Different	NA	NA
ENSG00000105879	CBLL1	0.998057	Same	0.342453	Same	0.998674	Same
ENSG00000105880	DLX5	NA	NA	0.996765	Same	0.595613	Same
ENSG00000105887	MTPN	0.767885	Same	NA	NA	NA	NA
ENSG00000105894	PTN	0.998057	Same	0.998223	Same	0.832772	Same
ENSG00000105926	MPP6	1.55e-06	Different	3.99016e-06	Different	0.998674	Same
ENSG00000105928	DFNA5	0.998057	Same	NA	NA	0.127525	Same
ENSG00000105948	TTC26	0.998057	Same	0.998223	Same	0.998674	Same
ENSG00000105953	OGDH	0.998057	Same	0.998223	Same	0.998674	Same
ENSG00000105968	H2AFV	0.00573507	Different	NA	NA	0.00671348	Different
ENSG00000105971	CAV2	0.354985	Same	NA	NA	0.694077	Same
ENSG00000105976	MET	0.998057	Same	NA	NA	NA	NA
ENSG00000105991	HOXA1	NA	NA	NA	NA	0.998674	Same
ENSG00000105993	DNAJB6	NA	NA	0.998223	Same	NA	NA
ENSG00000106003	LFNG	NA	NA	NA	NA	0.400145	Same
ENSG00000106012	IQCE	0.998057	Same	NA	NA	0.998674	Same
ENSG00000106018	VIPR2	0.000103078	Different	NA	NA	0.00078688	Different
ENSG00000106025	TSPAN12	0.00458575	Different	NA	NA	0.308606	Same
ENSG00000106028	SSBP1	0.998057	Same	0.614918	Same	NA	NA
ENSG00000106049	HIBADH	0.998057	Same	0.998223	Same	NA	NA
ENSG00000106066	CPVL	NA	NA	NA	NA	0.998674	Same
ENSG00000106069	CHN2	0.998057	Same	0.998223	Same	0.998674	Same
ENSG00000106077	ABHD11	0.0010412	Different	NA	NA	0.0870627	Same
ENSG00000106078	COBL	1.45e-05	Different	1.77996e-06	Different	2.80116e-06	Different
ENSG00000106080	FKBP14	0.998057	Same	NA	NA	0.998674	Same
ENSG00000106086	PLEKHA8	0.745193	Same	0.77745	Same	0.998674	Same
ENSG00000106089	STX1A	2.86e-06	Different	1.87396e-05	Different	1.18456e-05	Different
ENSG00000106113	CRHR2	NA	NA	0.0142529	Different	0.159609	Same
ENSG00000106123	EPHB6	0.998057	Same	0.998223	Same	NA	NA
ENSG00000106144	CASP2	0.998057	Same	0.998223	Same	0.0277343	Different
ENSG00000106236	NPTX2	0.178982	Same	0.305837	Same	NA	NA
ENSG00000106261	ZKSCAN1	0.998057	Same	0.998223	Same	0.998674	Same
ENSG00000106263	EIF3B	0.0243253	Different	0.0389781	Different	0.0221999	Different
ENSG00000106268	NUDT1	0.998057	Same	0.998223	Same	0.998674	Same
ENSG00000106278	PTPRZ1	0.0239761	Different	0.725778	Same	0.720267	Same
ENSG00000106327	TFR2	0.0003056	Different	2.10147e-05	Different	NA	NA
ENSG00000106330	MOSPD3	0.998057	Same	0.998223	Same	NA	NA
ENSG00000106341	PPP1R17	0.998057	Same	0.998223	Same	0.998674	Same
ENSG00000106346	USP42	0.998057	Same	0.998223	Same	0.998674	Same
ENSG00000106348	IMPDH1	0.998057	Same	0.998223	Same	0.000237201	Different
ENSG00000106351	AGFG2	0.998057	Same	0.998223	Same	0.998674	Same
ENSG00000106355	LSM5	0.998057	Same	NA	NA	0.720267	Same
ENSG00000106367	AP1S1	0.787911	Same	0.998223	Same	0.998674	Same
ENSG00000106392	C1GALT1	NA	NA	0.52267	Same	NA	NA
ENSG00000106399	RPA3	0.00292187	Different	NA	NA	0.411117	Same
ENSG00000106443	PHF14	0.998057	Same	0.998223	Same	0.998674	Same
ENSG00000106459	NRF1	7.57e-05	Different	0.0032576	Different	0.102381	Same
ENSG00000106462	EZH2	0.998057	Same	0.998223	Same	0.998674	Same
ENSG00000106477	CEP41	0.998057	Same	0.998223	Same	0.998674	Same
ENSG00000106479	ZNF862	NA	NA	0.998223	Same	NA	NA
ENSG00000106483	SFRP4	0.470183	Same	NA	NA	NA	NA
ENSG00000106484	MEST	0.998057	Same	0.998223	Same	0.998674	Same
ENSG00000106524	ANKMY2	0.107761	Same	NA	NA	NA	NA
ENSG00000106536	POU6F2	0.998057	Same	0.998223	Same	0.998674	Same
ENSG00000106537	TSPAN13	0.998057	Same	0.998223	Same	NA	NA
ENSG00000106554	CHCHD3	6.42e-07	Different	2.10748e-06	Different	NA	NA
ENSG00000106571	GLI3	0.998057	Same	0.998223	Same	0.679935	Same
ENSG00000106605	BLVRA	0.402506	Same	0.666536	Same	NA	NA
ENSG00000106608	URGCP	0.998057	Same	0.998223	Same	NA	NA
ENSG00000106617	PRKAG2	0.0138815	Different	0.998223	Same	0.998674	Same
ENSG00000106633	GCK	0.0652479	Same	NA	NA	NA	NA
ENSG00000106635	BCL7B	0.998057	Same	0.998223	Same	0.998674	Same
ENSG00000106636	YKT6	0.998057	Same	0.998223	Same	NA	NA
ENSG00000106638	TBL2	3e-05	Different	NA	NA	NA	NA
ENSG00000106665	CLIP2	0.998057	Same	0.998223	Same	0.998674	Same
ENSG00000106682	EIF4H	0.998057	Same	0.998223	Same	0.998674	Same
ENSG00000106683	LIMK1	NA	NA	0.836657	Same	0.202776	Same
ENSG00000106686	SPATA6L	NA	NA	0.998223	Same	6.78603e-06	Different
ENSG00000106688	SLC1A1	0.00264661	Different	0.017626	Different	NA	NA
ENSG00000106689	LHX2	0.998057	Same	0.998223	Same	0.998674	Same
ENSG00000106701	FSD1L	0.998057	Same	NA	NA	0.998674	Same
ENSG00000106723	SPIN1	0.998057	Same	NA	NA	NA	NA
ENSG00000106733	NMRK1	NA	NA	0.998223	Same	0.998674	Same
ENSG00000106772	PRUNE2	0.998057	Same	0.998223	Same	0.998674	Same
ENSG00000106789	CORO2A	0.998057	Same	0.998223	Same	0.998674	Same
ENSG00000106799	TGFBR1	0.998057	Same	NA	NA	0.998674	Same
ENSG00000106819	ASPN	0.00971034	Different	NA	NA	0.0104765	Different
ENSG00000106823	ECM2	0.492146	Same	NA	NA	0.834008	Same
ENSG00000106829	TLE4	0.0245569	Different	0.0790112	Same	0.0816422	Same
ENSG00000106868	SUSD1	0.384516	Same	NA	NA	NA	NA
ENSG00000106948	AKNA	0.998057	Same	0.998223	Same	0.998674	Same
ENSG00000106976	DNM1	0.998057	Same	0.998223	Same	0.998674	Same
ENSG00000106992	AK1	0.998057	Same	0.998223	Same	0.998674	Same
ENSG00000106993	CDC37L1	0.998057	Same	0.998223	Same	NA	NA
ENSG00000107020	PLGRKT	0.998057	Same	0.998223	Same	1.59675e-05	Different
ENSG00000107021	TBC1D13	0.998057	Same	0.998223	Same	0.998674	Same
ENSG00000107036	RIC1	0.274116	Same	0.569867	Same	0.465273	Same
ENSG00000107104	KANK1	0.998057	Same	0.998223	Same	0.998674	Same
ENSG00000107105	ELAVL2	0.998057	Same	0.998223	Same	0.998674	Same
ENSG00000107147	KCNT1	0.998057	Same	0.998223	Same	NA	NA
ENSG00000107159	CA9	0.998057	Same	1.43587e-06	Different	NA	NA
ENSG00000107164	FUBP3	NA	NA	0.998223	Same	NA	NA
ENSG00000107185	RGP1	0.998057	Same	0.998223	Same	NA	NA
ENSG00000107186	MPDZ	0.998057	Same	NA	NA	0.913745	Same
ENSG00000107242	PIP5K1B	0.998057	Same	0.998223	Same	0.998674	Same
ENSG00000107249	GLIS3	0.998057	Same	0.998223	Same	NA	NA
ENSG00000107262	BAG1	0.998057	Same	1.82683e-05	Different	NA	NA
ENSG00000107263	RAPGEF1	0.606787	Same	0.528842	Same	NA	NA
ENSG00000107281	NPDC1	9.6e-07	Different	NA	NA	NA	NA
ENSG00000107282	APBA1	0.0929519	Same	0.998223	Same	0.261861	Same
ENSG00000107290	SETX	0.0939303	Same	0.0860393	Same	NA	NA
ENSG00000107295	SH3GL2	0.998057	Same	0.998223	Same	0.998674	Same
ENSG00000107317	PTGDS	0.998057	Same	0.998223	Same	NA	NA
ENSG00000107331	ABCA2	0.998057	Same	0.998223	Same	NA	NA
ENSG00000107338	SHB	0.998057	Same	0.998223	Same	NA	NA
ENSG00000107341	UBE2R2	0.998057	Same	0.998223	Same	NA	NA
ENSG00000107362	ABHD17B	9.58e-06	Different	7.65461e-06	Different	5.68067e-05	Different
ENSG00000107371	EXOSC3	0.998057	Same	0.998223	Same	0.998674	Same
ENSG00000107372	ZFAND5	0.998057	Same	0.998223	Same	NA	NA
ENSG00000107443	CCNJ	0.998057	Same	NA	NA	0.998674	Same
ENSG00000107518	ATRNL1	0.998057	Same	0.998223	Same	0.873089	Same
ENSG00000107521	HPS1	6.42e-07	Different	NA	NA	0.0330069	Different
ENSG00000107537	PHYH	0.998057	Same	0.998223	Same	NA	NA
ENSG00000107551	RASSF4	NA	NA	NA	NA	0.998674	Same
ENSG00000107554	DNMBP	0.00452817	Different	0.00330165	Different	0.228267	Same
ENSG00000107566	ERLIN1	0.998057	Same	0.998223	Same	0.998674	Same
ENSG00000107581	EIF3A	0.998057	Same	0.998223	Same	0.808322	Same
ENSG00000107614	TRDMT1	NA	NA	NA	NA	0.0490024	Different
ENSG00000107625	DDX50	0.00541968	Different	NA	NA	NA	NA
ENSG00000107643	MAPK8	0.998057	Same	0.998223	Same	NA	NA
ENSG00000107651	SEC23IP	0.113533	Same	0.435785	Same	NA	NA
ENSG00000107669	ATE1	0.0948081	Same	NA	NA	0.317677	Same
ENSG00000107672	NSMCE4A	0.504206	Same	0.998223	Same	NA	NA
ENSG00000107731	UNC5B	0.998057	Same	0.998223	Same	0.998674	Same
ENSG00000107736	CDH23	2.76e-06	Different	2.29864e-06	Different	0.998674	Same
ENSG00000107738	C10orf54	0.998057	Same	0.998223	Same	0.998674	Same
ENSG00000107742	SPOCK2	0.998057	Same	NA	NA	0.998674	Same
ENSG00000107745	MICU1	0.998057	Same	0.998223	Same	0.998674	Same
ENSG00000107758	PPP3CB	0.143326	Same	NA	NA	0.944139	Same
ENSG00000107796	ACTA2	0.998057	Same	NA	NA	NA	NA
ENSG00000107798	LIPA	NA	NA	0.283352	Same	0.998674	Same
ENSG00000107815	C10orf2	0.998057	Same	0.00170217	Different	3.58739e-06	Different
ENSG00000107819	SFXN3	3.91e-06	Different	2.87751e-06	Different	0.998674	Same
ENSG00000107829	FBXW4	0.0278661	Different	NA	NA	0.998674	Same
ENSG00000107831	FGF8	NA	NA	0.998223	Same	0.998674	Same
ENSG00000107833	NPM3	0.998057	Same	0.998223	Same	0.998674	Same
ENSG00000107864	CPEB3	0.998057	Same	0.998223	Same	0.998674	Same
ENSG00000107882	SUFU	0.998057	Same	NA	NA	NA	NA
ENSG00000107902	LHPP	0.000183991	Different	0.154072	Same	NA	NA
ENSG00000107929	LARP4B	0.38379	Same	0.300269	Same	0.000910635	Different
ENSG00000107937	GTPBP4	0.998057	Same	0.251502	Same	NA	NA
ENSG00000107949	BCCIP	4.17e-05	Different	7.48179e-05	Different	4.83302e-05	Different
ENSG00000107951	MTPAP	0.326453	Same	NA	NA	0.998674	Same
ENSG00000107954	NEURL1	0.998057	Same	0.998223	Same	0.998674	Same
ENSG00000107959	PITRM1	0.000281574	Different	0.998223	Same	0.998674	Same
ENSG00000107960	OBFC1	1.16e-06	Different	2.54438e-06	Different	4.53107e-06	Different
ENSG00000107968	MAP3K8	4.03e-06	Different	NA	NA	9.63083e-06	Different
ENSG00000108001	EBF3	0.998057	Same	0.998223	Same	0.998674	Same
ENSG00000108010	GLRX3	0.998057	Same	0.998223	Same	0.998674	Same
ENSG00000108018	SORCS1	0.617366	Same	0.998223	Same	0.384989	Same
ENSG00000108021	FAM208B	0.606489	Same	0.998223	Same	NA	NA
ENSG00000108039	XPNPEP1	NA	NA	0.778461	Same	0.998674	Same
ENSG00000108055	SMC3	0.998057	Same	0.998223	Same	0.998674	Same
ENSG00000108064	TFAM	NA	NA	0.998223	Same	NA	NA
ENSG00000108091	CCDC6	0.998057	Same	0.998223	Same	0.0166015	Different
ENSG00000108094	CUL2	NA	NA	0.998223	Same	0.998674	Same
ENSG00000108100	CCNY	NA	NA	0.998223	Same	0.998674	Same
ENSG00000108106	UBE2S	0.998057	Same	0.998223	Same	0.998674	Same
ENSG00000108175	ZMIZ1	0.998057	Same	0.998223	Same	0.998674	Same
ENSG00000108176	DNAJC12	0.998057	Same	NA	NA	0.998674	Same
ENSG00000108179	PPIF	NA	NA	0.125819	Same	NA	NA
ENSG00000108187	PBLD	NA	NA	1.40627e-05	Different	0.000373773	Different
ENSG00000108219	TSPAN14	0.998057	Same	0.998223	Same	0.998674	Same
ENSG00000108231	LGI1	0.998057	Same	0.998223	Same	0.998674	Same
ENSG00000108256	NUFIP2	0.00708298	Different	NA	NA	NA	NA
ENSG00000108306	FBXL20	0.00317962	Different	0.0446928	Different	NA	NA
ENSG00000108309	RUNDC3A	0.998057	Same	0.552925	Same	0.998674	Same
ENSG00000108349	CASC3	0.998057	Same	0.998223	Same	0.998674	Same
ENSG00000108352	RAPGEFL1	0.786804	Same	NA	NA	0.998674	Same
ENSG00000108370	RGS9	0.822888	Same	0.998223	Same	0.122294	Same
ENSG00000108375	RNF43	0.998057	Same	0.998223	Same	0.998674	Same
ENSG00000108379	WNT3	0.998057	Same	0.406756	Same	0.998674	Same
ENSG00000108381	ASPA	0.998057	Same	0.998223	Same	0.998674	Same
ENSG00000108384	RAD51C	0.0223356	Different	NA	NA	NA	NA
ENSG00000108387	2004-09-01	0.998057	Same	0.998223	Same	0.998674	Same
ENSG00000108395	TRIM37	0.998057	Same	0.998223	Same	0.998674	Same
ENSG00000108406	DHX40	0.998057	Same	0.998223	Same	NA	NA
ENSG00000108423	TUBD1	NA	NA	NA	NA	1.3939e-05	Different
ENSG00000108424	KPNB1	0.998057	Same	0.998223	Same	0.998674	Same
ENSG00000108439	PNPO	0.998057	Same	0.998223	Same	0.998674	Same
ENSG00000108468	CBX1	0.998057	Same	0.998223	Same	0.998674	Same
ENSG00000108506	INTS2	0.0861075	Same	0.998223	Same	NA	NA
ENSG00000108509	CAMTA2	0.998057	Same	0.998223	Same	0.998674	Same
ENSG00000108510	MED13	0.0801284	Same	0.920991	Same	NA	NA
ENSG00000108511	HOXB6	0.000562099	Different	NA	NA	NA	NA
ENSG00000108515	ENO3	0.998057	Same	0.269213	Same	NA	NA
ENSG00000108523	RNF167	0.998057	Same	0.998223	Same	0.998674	Same
ENSG00000108528	SLC25A11	0.998057	Same	0.998223	Same	0.998674	Same
ENSG00000108551	RASD1	0.998057	Same	0.998223	Same	0.998674	Same
ENSG00000108557	RAI1	0.998057	Same	NA	NA	NA	NA
ENSG00000108559	NUP88	0.814366	Same	0.726489	Same	0.509099	Same
ENSG00000108576	SLC6A4	0.000284503	Different	0.998223	Same	0.998674	Same
ENSG00000108578	BLMH	0.998057	Same	0.998223	Same	0.998674	Same
ENSG00000108582	CPD	1.59e-05	Different	1.82162e-05	Different	NA	NA
ENSG00000108587	GOSR1	0.998057	Same	0.998223	Same	0.998674	Same
ENSG00000108588	CCDC47	0.998057	Same	0.998223	Same	0.998674	Same
ENSG00000108592	FTSJ3	0.870843	Same	0.737343	Same	0.930394	Same
ENSG00000108604	SMARCD2	0.998057	Same	0.998223	Same	0.998674	Same
ENSG00000108622	ICAM2	NA	NA	0.998223	Same	NA	NA
ENSG00000108639	SYNGR2	NA	NA	0.998223	Same	0.998674	Same
ENSG00000108654	DDX5	0.998057	Same	0.998223	Same	0.81882	Same
ENSG00000108666	C17orf75	6.91e-07	Different	0.000327502	Different	5.06809e-06	Different
ENSG00000108669	CYTH1	0.998057	Same	0.439018	Same	NA	NA
ENSG00000108671	PSMD11	0.998057	Same	0.998223	Same	0.998674	Same
ENSG00000108679	LGALS3BP	0.177319	Same	0.457888	Same	NA	NA
ENSG00000108684	ASIC2	0.998057	Same	NA	NA	0.630297	Same
ENSG00000108771	DHX58	NA	NA	0.998223	Same	0.998674	Same
ENSG00000108773	KAT2A	0.000139481	Different	NA	NA	0.998674	Same
ENSG00000108788	MLX	0.998057	Same	0.998223	Same	0.998674	Same
ENSG00000108797	CNTNAP1	0.998057	Same	0.998223	Same	0.998674	Same
ENSG00000108799	EZH1	0.998057	Same	0.998223	Same	0.998674	Same
ENSG00000108819	PPP1R9B	0.998057	Same	NA	NA	0.998674	Same
ENSG00000108823	SGCA	NA	NA	0.998223	Same	4.53556e-05	Different
ENSG00000108828	VAT1	0.998057	Same	0.998223	Same	0.998674	Same
ENSG00000108829	LRRC59	0.998057	Same	0.998223	Same	0.998674	Same
ENSG00000108830	RND2	2.48e-05	Different	NA	NA	4.67765e-05	Different
ENSG00000108840	HDAC5	0.998057	Same	0.158271	Same	0.858737	Same
ENSG00000108848	LUC7L3	0.138109	Same	NA	NA	0.998674	Same
ENSG00000108854	SMURF2	0.998057	Same	0.998223	Same	NA	NA
ENSG00000108861	DUSP3	0.998057	Same	0.998223	Same	0.998674	Same
ENSG00000108883	EFTUD2	0.998057	Same	0.998223	Same	0.609247	Same
ENSG00000108924	HLF	0.998057	Same	0.998223	Same	0.998674	Same
ENSG00000108932	SLC16A6	0.998057	Same	0.998223	Same	0.998674	Same
ENSG00000108947	EFNB3	0.998057	Same	0.998223	Same	0.998674	Same
ENSG00000108953	YWHAE	0.998057	Same	0.998223	Same	NA	NA
ENSG00000108960	MMD	0.998057	Same	0.998223	Same	NA	NA
ENSG00000108961	RANGRF	0.998057	Same	0.998223	Same	2.05143e-05	Different
ENSG00000108963	DPH1	NA	NA	1.43587e-06	Different	0.0268181	Different
ENSG00000108984	MAP2K6	0.998057	Same	0.998223	Same	0.115603	Same
ENSG00000109016	DHRS7B	0.998057	Same	0.998223	Same	NA	NA
ENSG00000109046	WSB1	0.998057	Same	0.998223	Same	0.998674	Same
ENSG00000109062	SLC9A3R1	0.998057	Same	0.998223	Same	0.998674	Same
ENSG00000109072	VTN	NA	NA	0.998223	Same	NA	NA
ENSG00000109079	TNFAIP1	0.998057	Same	0.998223	Same	NA	NA
ENSG00000109083	IFT20	0.998057	Same	NA	NA	0.998674	Same
ENSG00000109084	TMEM97	0.0334685	Different	0.998223	Same	0.680429	Same
ENSG00000109089	CDR2L	0.0114079	Different	0.998223	Same	0.998674	Same
ENSG00000109099	PMP22	0.998057	Same	0.998223	Same	0.998674	Same
ENSG00000109107	ALDOC	0.998057	Same	0.998223	Same	0.998674	Same
ENSG00000109111	SUPT6H	0.506204	Same	0.253473	Same	0.998674	Same
ENSG00000109118	PHF12	0.998057	Same	0.998223	Same	0.637208	Same
ENSG00000109133	TMEM33	0.000736406	Different	1.44913e-05	Different	2.80206e-05	Different
ENSG00000109158	GABRA4	0.998057	Same	0.998223	Same	0.157205	Same
ENSG00000109171	SLAIN2	0.998057	Same	0.998223	Same	0.998674	Same
ENSG00000109184	DCUN1D4	5.44e-06	Different	NA	NA	NA	NA
ENSG00000109189	USP46	0.998057	Same	0.998223	Same	0.998674	Same
ENSG00000109220	CHIC2	0.998057	Same	NA	NA	NA	NA
ENSG00000109265	KIAA1211	0.998057	Same	0.998223	Same	0.998674	Same
ENSG00000109320	NFKB1	0.998057	Same	0.998223	Same	0.998674	Same
ENSG00000109323	MANBA	0.998057	Same	NA	NA	0.977561	Same
ENSG00000109381	ELF2	0.998057	Same	0.608098	Same	0.998674	Same
ENSG00000109390	NDUFC1	0.998057	Same	0.998223	Same	0.998674	Same
ENSG00000109436	TBC1D9	0.485271	Same	0.998223	Same	0.998674	Same
ENSG00000109458	GAB1	3.19e-06	Different	1.2161e-05	Different	0.0013803	Different
ENSG00000109472	CPE	0.998057	Same	0.524746	Same	0.998674	Same
ENSG00000109501	WFS1	0.998057	Same	0.998223	Same	2.48679e-06	Different
ENSG00000109519	GRPEL1	0.998057	Same	NA	NA	NA	NA
ENSG00000109534	GAR1	0.998057	Same	NA	NA	0.998674	Same
ENSG00000109576	AADAT	0.998057	Same	2.42089e-05	Different	2.48679e-06	Different
ENSG00000109586	GALNT7	0.998057	Same	0.998223	Same	0.998674	Same
ENSG00000109606	DHX15	0.998057	Same	0.998223	Same	0.973521	Same
ENSG00000109618	SEPSECS	NA	NA	0.451789	Same	NA	NA
ENSG00000109670	FBXW7	0.998057	Same	0.998223	Same	0.998674	Same
ENSG00000109674	NEIL3	0.998057	Same	0.998223	Same	0.731877	Same
ENSG00000109680	TBC1D19	NA	NA	0.998223	Same	0.998674	Same
ENSG00000109685	WHSC1	0.998057	Same	0.998223	Same	0.998674	Same
ENSG00000109738	GLRB	0.998057	Same	0.998223	Same	0.998674	Same
ENSG00000109762	SNX25	0.998057	Same	0.998223	Same	0.998674	Same
ENSG00000109775	UFSP2	0.000418379	Different	NA	NA	0.0577117	Same
ENSG00000109787	KLF3	NA	NA	0.00773332	Different	NA	NA
ENSG00000109794	FAM149A	0.998057	Same	0.998223	Same	0.998674	Same
ENSG00000109805	NCAPG	0.998057	Same	0.998223	Same	0.998674	Same
ENSG00000109814	UGDH	0.998057	Same	0.998223	Same	0.998674	Same
ENSG00000109819	PPARGC1A	0.0879434	Same	0.989624	Same	0.998674	Same
ENSG00000109832	DDX25	0.0347027	Different	0.0609665	Same	NA	NA
ENSG00000109846	CRYAB	0.998057	Same	0.998223	Same	0.998674	Same
ENSG00000109851	DBX1	0.998057	Same	0.998223	Same	NA	NA
ENSG00000109854	HTATIP2	0.998057	Same	NA	NA	NA	NA
ENSG00000109881	CCDC34	0.998057	Same	0.998223	Same	0.998674	Same
ENSG00000109906	ZBTB16	NA	NA	0.168529	Same	0.663107	Same
ENSG00000109911	ELP4	NA	NA	NA	NA	0.998674	Same
ENSG00000109917	ZPR1	0.998057	Same	0.998223	Same	0.998674	Same
ENSG00000109920	FNBP4	1.11e-05	Different	0.0156395	Different	0.488279	Same
ENSG00000109929	SC5D	3.11e-06	Different	2.8156e-06	Different	NA	NA
ENSG00000109943	CRTAM	0.998057	Same	0.998223	Same	0.998674	Same
ENSG00000109944	C11orf63	0.000268164	Different	0.0449445	Different	3.3457e-05	Different
ENSG00000109956	B3GAT1	0.455278	Same	0.794647	Same	NA	NA
ENSG00000110011	DNAJC4	0.998057	Same	0.998223	Same	NA	NA
ENSG00000110013	SIAE	0.998057	Same	2.54438e-06	Different	NA	NA
ENSG00000110042	DTX4	0.998057	Same	0.998223	Same	0.998674	Same
ENSG00000110046	ATG2A	NA	NA	NA	NA	0.354394	Same
ENSG00000110047	EHD1	7.67e-07	Different	0.998223	Same	3.99754e-06	Different
ENSG00000110066	KMT5B	0.998057	Same	0.998223	Same	NA	NA
ENSG00000110075	PPP6R3	0.446696	Same	0.998223	Same	0.0386472	Different
ENSG00000110076	NRXN2	0.000733408	Different	NA	NA	NA	NA
ENSG00000110090	CPT1A	NA	NA	0.998223	Same	NA	NA
ENSG00000110092	CCND1	0.998057	Same	0.998223	Same	NA	NA
ENSG00000110104	CCDC86	0.713437	Same	0.47637	Same	0.21758	Same
ENSG00000110107	PRPF19	NA	NA	0.00364246	Different	0.998674	Same
ENSG00000110108	TMEM109	0.998057	Same	0.998223	Same	0.998674	Same
ENSG00000110148	CCKBR	0.765124	Same	0.0550334	Same	NA	NA
ENSG00000110169	HPX	NA	NA	NA	NA	0.998674	Same
ENSG00000110171	TRIM3	0.998057	Same	0.998223	Same	0.998674	Same
ENSG00000110172	CHORDC1	0.00636483	Different	0.0290044	Different	0.998674	Same
ENSG00000110195	FOLR1	NA	NA	0.199795	Same	NA	NA
ENSG00000110200	ANAPC15	0.170545	Same	0.189572	Same	NA	NA
ENSG00000110218	PANX1	0.998057	Same	0.998223	Same	0.998674	Same
ENSG00000110237	ARHGEF17	0.998057	Same	NA	NA	0.998674	Same
ENSG00000110274	CEP164	2.9e-06	Different	6.80511e-06	Different	0.466442	Same
ENSG00000110318	CEP126	0.998057	Same	0.998223	Same	0.998674	Same
ENSG00000110321	EIF4G2	0.998057	Same	0.998223	Same	0.998674	Same
ENSG00000110328	GALNT18	0.998057	Same	0.00125882	Different	NA	NA
ENSG00000110330	BIRC2	5.67e-06	Different	1.72638e-06	Different	NA	NA
ENSG00000110344	UBE4A	NA	NA	0.00279831	Different	0.998674	Same
ENSG00000110367	DDX6	0.998057	Same	NA	NA	0.998674	Same
ENSG00000110395	CBL	0.998057	Same	0.998223	Same	0.998674	Same
ENSG00000110400	NECTIN1	0.521093	Same	NA	NA	0.998674	Same
ENSG00000110427	KIAA1549L	0.719214	Same	0.998223	Same	0.748331	Same
ENSG00000110436	SLC1A2	0.000382145	Different	0.00145932	Different	NA	NA
ENSG00000110442	COMMD9	0.998057	Same	1.97992e-06	Different	NA	NA
ENSG00000110492	MDK	0.998057	Same	0.294099	Same	NA	NA
ENSG00000110497	AMBRA1	0.998057	Same	0.998223	Same	NA	NA
ENSG00000110514	MADD	0.998057	Same	0.998223	Same	0.998674	Same
ENSG00000110536	PTPMT1	NA	NA	0.998223	Same	0.998674	Same
ENSG00000110651	CD81	0.879429	Same	0.998223	Same	0.998674	Same
ENSG00000110660	SLC35F2	0.998057	Same	0.0139947	Different	0.574083	Same
ENSG00000110675	ELMOD1	0.822888	Same	0.998223	Same	0.998674	Same
ENSG00000110693	SOX6	0.998057	Same	0.998223	Same	0.998674	Same
ENSG00000110696	C11orf58	0.998057	Same	NA	NA	NA	NA
ENSG00000110700	RPS13	NA	NA	NA	NA	0.998674	Same
ENSG00000110711	AIP	NA	NA	0.998223	Same	NA	NA
ENSG00000110713	NUP98	0.0725028	Same	0.675616	Same	NA	NA
ENSG00000110723	EXPH5	0.998057	Same	0.998223	Same	0.998674	Same
ENSG00000110756	HPS5	0.336884	Same	NA	NA	NA	NA
[truncated: 6,452 more rows]

## Sheet: Heart
Table S3C. Comparison of heart temporal trajectories between human genes and their orthologs in mouse, rat, rabbit, and rhesus macaque, Related to Figures 5 and 6. Trajectories were called different when the adjusted probability of the orthologs being in the same cluster is ≤ 0.05. Only genes with dynamic temporal profiles in the heart of humans and at least one of the other species were tested f…
Human_ID	Gene_symbol	Prob_MH	Mouse	Prob_RH	Rat	Prob_RabH	Rabbit	Prob_RheH	Rhesus
ENSG00000000003	TSPAN6	0.994813	Same	0.979463	Same	0.884244	Same	NA	NA
ENSG00000000419	DPM1	NA	NA	0.870497	Same	NA	NA	NA	NA
ENSG00000000460	C1orf112	0.994813	Same	NA	NA	0.974258	Same	0.853315	Same
ENSG00000000938	FGR	NA	NA	0.934456	Same	NA	NA	0.897006	Same
ENSG00000001036	FUCA2	0.766654	Same	0.780484	Same	NA	NA	0.220343	Same
ENSG00000001084	GCLC	0.958293	Same	0.68742	Same	0.000629414	Different	0.0395961	Different
ENSG00000001167	NFYA	0.994813	Same	0.979463	Same	0.944433	Same	0.888604	Same
ENSG00000001497	LAS1L	NA	NA	0.498703	Same	0.573433	Same	NA	NA
ENSG00000001561	ENPP4	0.994813	Same	0.979463	Same	0.923651	Same	0.838447	Same
ENSG00000001629	ANKIB1	NA	NA	0.00913308	Different	NA	NA	NA	NA
ENSG00000002016	RAD52	0.994813	Same	2.66811e-06	Different	NA	NA	NA	NA
ENSG00000002330	BAD	NA	NA	0.00144477	Different	NA	NA	NA	NA
ENSG00000002549	LAP3	0.489046	Same	0.0163237	Different	0.291703	Same	0.902958	Same
ENSG00000002586	CD99	NA	NA	0.580741	Same	NA	NA	NA	NA
ENSG00000002726	AOC1	NA	NA	NA	NA	NA	NA	0.193312	Same
ENSG00000002919	SNX11	0.37357	Same	0.813666	Same	NA	NA	0.831816	Same
ENSG00000002933	TMEM176A	3.65e-07	Different	NA	NA	NA	NA	NA	NA
ENSG00000003056	M6PR	1.12e-05	Different	NA	NA	0.000721625	Different	0.208321	Same
ENSG00000003096	KLHL13	0.819563	Same	NA	NA	NA	NA	NA	NA
ENSG00000003393	ALS2	0.0562131	Same	0.0947896	Same	NA	NA	NA	NA
ENSG00000003400	CASP10	NA	NA	NA	NA	0.656887	Same	NA	NA
ENSG00000003402	CFLAR	0.994813	Same	0.95536	Same	0.971168	Same	0.866923	Same
ENSG00000003436	TFPI	2.2e-07	Different	NA	NA	NA	NA	NA	NA
ENSG00000003509	NDUFAF7	NA	NA	NA	NA	0.387348	Same	NA	NA
ENSG00000003756	RBM5	0.0341009	Different	NA	NA	NA	NA	0.449711	Same
ENSG00000003989	SLC7A2	3.48e-05	Different	NA	NA	2.76692e-05	Different	NA	NA
ENSG00000004059	ARF5	NA	NA	NA	NA	0.117002	Same	NA	NA
ENSG00000004142	POLDIP2	0.619044	Same	0.473809	Same	0.14795	Same	0.193743	Same
ENSG00000004399	PLXND1	NA	NA	NA	NA	4.85443e-05	Different	0.0586696	Same
ENSG00000004468	CD38	0.994813	Same	0.934781	Same	0.645174	Same	NA	NA
ENSG00000004487	KDM1A	0.994813	Same	0.979463	Same	0.974258	Same	0.897076	Same
ENSG00000004660	CAMKK1	NA	NA	0.00090209	Different	6.95905e-05	Different	NA	NA
ENSG00000004776	HSPB6	0.994813	Same	0.979463	Same	0.815244	Same	0.938697	Same
ENSG00000004777	ARHGAP33	0.994813	Same	0.979463	Same	0.974258	Same	0.851802	Same
ENSG00000004779	NDUFAB1	0.941167	Same	0.806051	Same	0.427922	Same	NA	NA
ENSG00000004799	PDK4	0.256951	Same	0.502023	Same	0.918451	Same	0.0739705	Same
ENSG00000004864	SLC25A13	2.43e-07	Different	2.2955e-07	Different	1.1872e-07	Different	0.1196	Same
ENSG00000004897	CDC27	0.994813	Same	0.979463	Same	0.938592	Same	NA	NA
ENSG00000004939	SLC4A1	0.387668	Same	0.979463	Same	0.557047	Same	0.908491	Same
ENSG00000004961	HCCS	0.36782	Same	0.577833	Same	0.14795	Same	0.155378	Same
ENSG00000004975	DVL2	0.994813	Same	0.979463	Same	0.883549	Same	0.887526	Same
ENSG00000005022	SLC25A5	NA	NA	0.268412	Same	NA	NA	0.143168	Same
ENSG00000005075	POLR2J	9.44e-05	Different	0.863644	Same	NA	NA	NA	NA
ENSG00000005100	DHX33	0.994813	Same	0.979463	Same	0.974258	Same	NA	NA
ENSG00000005102	MEOX1	0.229698	Same	NA	NA	NA	NA	NA	NA
ENSG00000005108	THSD7A	2.07e-08	Different	NA	NA	NA	NA	0.425466	Same
ENSG00000005156	LIG3	0.860494	Same	0.879687	Same	0.745701	Same	0.24619	Same
ENSG00000005187	ACSM3	NA	NA	NA	NA	NA	NA	0.974711	Same
ENSG00000005189	AC004381.6	0.994813	Same	0.927346	Same	0.7836	Same	NA	NA
ENSG00000005243	COPZ2	0.192303	Same	0.00251005	Different	0.920695	Same	NA	NA
ENSG00000005249	PRKAR2B	0.22045	Same	0.146251	Same	8.16905e-05	Different	NA	NA
ENSG00000005339	CREBBP	0.0896232	Same	0.979463	Same	0.97153	Same	NA	NA
ENSG00000005448	WDR54	NA	NA	NA	NA	0.974258	Same	0.826553	Same
ENSG00000005483	KMT2E	NA	NA	NA	NA	NA	NA	0.638834	Same
ENSG00000005486	RHBDD2	2.12e-06	Different	0.000193424	Different	0.000172945	Different	NA	NA
ENSG00000005513	SOX8	NA	NA	NA	NA	NA	NA	0.562775	Same
ENSG00000005812	FBXL3	0.161566	Same	NA	NA	0.740222	Same	0.0176275	Different
ENSG00000005844	ITGAL	NA	NA	0.663724	Same	0.936538	Same	NA	NA
ENSG00000005882	PDK2	0.209053	Same	0.206402	Same	0.134124	Same	NA	NA
ENSG00000005889	ZFX	NA	NA	NA	NA	NA	NA	0.668497	Same
ENSG00000005961	ITGA2B	0.548625	Same	0.751424	Same	0.720162	Same	NA	NA
ENSG00000005981	ASB4	7.25e-06	Different	0.00132048	Different	0.657131	Same	0.045401	Different
ENSG00000006007	GDE1	0.243879	Same	0.323753	Same	NA	NA	0.215774	Same
ENSG00000006015	C19orf60	NA	NA	0.971775	Same	NA	NA	NA	NA
ENSG00000006042	TMEM98	0.960169	Same	NA	NA	0.771075	Same	0.894207	Same
ENSG00000006047	YBX2	1.25e-07	Different	NA	NA	NA	NA	NA	NA
ENSG00000006062	MAP3K14	0.916121	Same	0.800063	Same	0.974258	Same	NA	NA
ENSG00000006118	TMEM132A	0.56947	Same	0.568484	Same	0.761305	Same	0.445192	Same
ENSG00000006210	CX3CL1	NA	NA	0.962474	Same	0.794396	Same	NA	NA
ENSG00000006283	CACNA1G	3.92e-07	Different	NA	NA	0.839802	Same	0.431044	Same
ENSG00000006432	MAP3K9	0.831482	Same	0.800063	Same	0.784779	Same	NA	NA
ENSG00000006453	BAIAP2L1	0.024078	Different	1.90393e-06	Different	0.0429857	Different	NA	NA
ENSG00000006468	ETV1	0.0133097	Different	NA	NA	0.908288	Same	NA	NA
ENSG00000006530	AGK	NA	NA	0.0283882	Different	8.3715e-05	Different	NA	NA
ENSG00000006534	ALDH3B1	NA	NA	0.743408	Same	NA	NA	NA	NA
ENSG00000006576	PHTF2	9.27e-09	Different	5.16848e-08	Different	0.0117102	Different	NA	NA
ENSG00000006611	USH1C	2.9e-05	Different	NA	NA	NA	NA	NA	NA
ENSG00000006634	DBF4	0.994813	Same	0.979463	Same	0.974258	Same	0.0645935	Same
ENSG00000006638	TBXA2R	NA	NA	0.00509998	Different	NA	NA	NA	NA
ENSG00000006695	COX10	0.152683	Same	0.132622	Same	0.182478	Same	NA	NA
ENSG00000006715	VPS41	2.19e-08	Different	NA	NA	5.27327e-08	Different	NA	NA
ENSG00000006740	ARHGAP44	0.994813	Same	0.092647	Same	0.117002	Same	NA	NA
ENSG00000006744	ELAC2	0.0107283	Different	0.000377799	Different	NA	NA	NA	NA
ENSG00000006756	ARSD	NA	NA	NA	NA	NA	NA	0.877571	Same
ENSG00000006757	PNPLA4	NA	NA	0.300673	Same	NA	NA	NA	NA
ENSG00000007312	CD79B	0.994813	Same	NA	NA	NA	NA	0.96964	Same
ENSG00000007350	TKTL1	NA	NA	NA	NA	NA	NA	0.105551	Same
ENSG00000007392	LUC7L	0.0107283	Different	0.0369348	Different	0.0871913	Same	0.0918739	Same
ENSG00000007516	BAIAP3	NA	NA	0.000237161	Different	NA	NA	NA	NA
ENSG00000007520	TSR3	6.12e-08	Different	NA	NA	NA	NA	NA	NA
ENSG00000007545	CRAMP1	0.994813	Same	0.920523	Same	NA	NA	NA	NA
ENSG00000007933	FMO3	NA	NA	0.979463	Same	NA	NA	0.976214	Same
ENSG00000007968	E2F2	0.994813	Same	0.979463	Same	0.974258	Same	0.900014	Same
ENSG00000008018	PSMB1	0.0367224	Different	NA	NA	NA	NA	0.472678	Same
ENSG00000008083	JARID2	0.93953	Same	0.949801	Same	0.782992	Same	0.697607	Same
ENSG00000008118	CAMK1G	0.39146	Same	0.979476	Same	0.400438	Same	NA	NA
ENSG00000008256	CYTH3	0.994813	Same	0.344069	Same	NA	NA	0.0277199	Different
ENSG00000008282	SYPL1	0.994813	Same	0.898293	Same	NA	NA	0.700147	Same
ENSG00000008283	CYB561	0.994813	Same	0.935361	Same	NA	NA	NA	NA
ENSG00000008294	SPAG9	4.65e-07	Different	3.84451e-07	Different	6.73964e-06	Different	0.0163809	Different
ENSG00000008311	AASS	NA	NA	0.0255536	Different	4.74032e-07	Different	NA	NA
ENSG00000008394	MGST1	0.00411648	Different	0.00130888	Different	0.188209	Same	0.981659	Same
ENSG00000008441	NFIX	0.730643	Same	0.853104	Same	0.804815	Same	NA	NA
ENSG00000008513	ST3GAL1	0.274221	Same	NA	NA	NA	NA	NA	NA
ENSG00000008988	RPS20	3.99e-09	Different	NA	NA	NA	NA	NA	NA
ENSG00000009307	CSDE1	0.196588	Same	NA	NA	0.148682	Same	0.115792	Same
ENSG00000009413	REV3L	0.994813	Same	NA	NA	NA	NA	0.256529	Same
ENSG00000009694	TENM1	NA	NA	NA	NA	NA	NA	0.0153315	Different
ENSG00000009780	FAM76A	0.330524	Same	NA	NA	0.938054	Same	NA	NA
ENSG00000009950	MLXIPL	0.299955	Same	NA	NA	0.974258	Same	0.981898	Same
ENSG00000010244	ZNF207	0.994813	Same	0.979463	Same	0.974258	Same	NA	NA
ENSG00000010256	UQCRC1	0.799326	Same	0.624677	Same	0.234398	Same	0.24635	Same
ENSG00000010270	STARD3NL	0.994813	Same	NA	NA	NA	NA	NA	NA
ENSG00000010278	CD9	0.994813	Same	0.968226	Same	0.000132361	Different	NA	NA
ENSG00000010282	HHATL	0.994813	Same	0.815764	Same	0.82056	Same	0.161009	Same
ENSG00000010292	NCAPD2	0.994813	Same	NA	NA	0.974258	Same	0.927115	Same
ENSG00000010319	SEMA3G	0.994813	Same	0.979463	Same	0.962838	Same	0.981898	Same
ENSG00000010322	NISCH	0.712504	Same	0.603659	Same	NA	NA	NA	NA
ENSG00000010327	STAB1	0.00722748	Different	NA	NA	0.243651	Same	NA	NA
ENSG00000010361	FUZ	0.243879	Same	NA	NA	NA	NA	NA	NA
ENSG00000010704	HFE	0.865728	Same	0.593469	Same	0.121839	Same	0.813085	Same
ENSG00000010810	FYN	0.951867	Same	0.867233	Same	0.262048	Same	0.0998115	Same
ENSG00000011028	MRC2	NA	NA	NA	NA	0.106679	Same	0.0153315	Different
ENSG00000011114	BTBD7	0.994813	Same	0.964705	Same	0.971168	Same	NA	NA
ENSG00000011143	MKS1	0.994813	Same	0.979463	Same	0.00304237	Different	0.799502	Same
ENSG00000011198	ABHD5	0.994813	Same	0.872219	Same	0.523899	Same	0.856429	Same
ENSG00000011258	MBTD1	0.994813	Same	0.979463	Same	0.918714	Same	0.585341	Same
ENSG00000011275	RNF216	0.10625	Same	0.979463	Same	NA	NA	NA	NA
ENSG00000011304	PTBP1	0.379113	Same	NA	NA	NA	NA	0.108613	Same
ENSG00000011332	DPF1	0.994813	Same	0.979463	Same	0.853702	Same	NA	NA
ENSG00000011347	SYT7	0.31406	Same	0.231232	Same	0.625678	Same	0.740698	Same
ENSG00000011405	PIK3C2A	0.994813	Same	NA	NA	NA	NA	NA	NA
ENSG00000011426	ANLN	0.994813	Same	NA	NA	0.974258	Same	0.752714	Same
ENSG00000011465	DCN	0.994813	Same	0.934012	Same	0.974258	Same	NA	NA
ENSG00000011478	QPCTL	NA	NA	0.00201593	Different	NA	NA	0.492739	Same
ENSG00000011566	MAP4K3	0.0795195	Same	5.26552e-06	Different	NA	NA	NA	NA
ENSG00000011600	TYROBP	0.994813	Same	0.934132	Same	0.657131	Same	0.978127	Same
ENSG00000011638	TMEM159	0.216446	Same	0.481443	Same	0.793305	Same	0.194159	Same
ENSG00000012048	BRCA1	0.994813	Same	0.979463	Same	0.974258	Same	NA	NA
ENSG00000012211	PRICKLE3	0.994813	Same	0.847019	Same	NA	NA	0.55184	Same
ENSG00000012504	NR1H4	1.18e-05	Different	NA	NA	NA	NA	NA	NA
ENSG00000012660	ELOVL5	0.994813	Same	NA	NA	8.94032e-05	Different	NA	NA
ENSG00000012779	ALOX5	0.513477	Same	0.941851	Same	0.595786	Same	NA	NA
ENSG00000012822	CALCOCO1	0.663333	Same	NA	NA	0.501641	Same	NA	NA
ENSG00000012983	MAP4K5	0.215346	Same	0.807473	Same	0.949144	Same	NA	NA
ENSG00000013016	EHD3	0.000108512	Different	NA	NA	0.00304237	Different	0.300424	Same
ENSG00000013275	PSMC4	6.04e-05	Different	0.000844517	Different	2.59829e-07	Different	NA	NA
ENSG00000013288	MAN2B2	NA	NA	NA	NA	0.700194	Same	NA	NA
ENSG00000013364	MVP	0.994813	Same	0.979463	Same	0.791947	Same	NA	NA
ENSG00000013374	NUB1	0.981865	Same	0.874253	Same	0.479149	Same	0.769507	Same
ENSG00000013375	PGM3	0.994813	Same	0.979463	Same	5.27327e-08	Different	0.897751	Same
ENSG00000013392	RWDD2A	NA	NA	NA	NA	NA	NA	0.863803	Same
ENSG00000013523	ANGEL1	0.641661	Same	0.00232337	Different	NA	NA	NA	NA
ENSG00000013563	DNASE1L1	0.994813	Same	NA	NA	0.45434	Same	0.601743	Same
ENSG00000013573	DDX11	0.994813	Same	NA	NA	0.615139	Same	0.725836	Same
ENSG00000013583	HEBP1	3.19e-06	Different	NA	NA	NA	NA	NA	NA
ENSG00000013588	GPRC5A	NA	NA	NA	NA	0.00271351	Different	NA	NA
ENSG00000013619	MAMLD1	0.994813	Same	NA	NA	0.765697	Same	0.199778	Same
ENSG00000013810	TACC3	0.994813	Same	0.979463	Same	NA	NA	0.786287	Same
ENSG00000014123	UFL1	3.73e-06	Different	3.45321e-07	Different	NA	NA	NA	NA
ENSG00000014138	POLA2	0.994813	Same	NA	NA	0.974258	Same	NA	NA
ENSG00000014641	MDH1	0.329287	Same	0.379675	Same	0.255811	Same	0.114479	Same
ENSG00000014914	MTMR11	5.2e-07	Different	6.43943e-08	Different	NA	NA	0.256617	Same
ENSG00000015285	WAS	NA	NA	NA	NA	0.85868	Same	0.964146	Same
ENSG00000015413	DPEP1	7.34e-08	Different	4.94313e-08	Different	NA	NA	NA	NA
ENSG00000015676	NUDCD3	0.243879	Same	NA	NA	NA	NA	NA	NA
ENSG00000017483	SLC38A5	0.0356674	Different	0.419849	Same	0.774703	Same	NA	NA
ENSG00000018189	RUFY3	NA	NA	NA	NA	1.45155e-05	Different	NA	NA
ENSG00000018408	WWTR1	4.26e-07	Different	NA	NA	0.039162	Different	0.580619	Same
ENSG00000018510	AGPS	NA	NA	0.979463	Same	NA	NA	NA	NA
ENSG00000018625	ATP1A2	0.52862	Same	0.464249	Same	0.328537	Same	NA	NA
ENSG00000018869	ZNF582	NA	NA	NA	NA	NA	NA	0.117777	Same
ENSG00000019102	VSIG2	0.900532	Same	NA	NA	NA	NA	NA	NA
ENSG00000019505	SYT13	NA	NA	0.714221	Same	NA	NA	NA	NA
ENSG00000019582	CD74	0.994813	Same	0.979463	Same	0.65956	Same	0.970148	Same
ENSG00000020181	ADGRA2	0.596762	Same	0.72808	Same	0.782992	Same	0.790521	Same
ENSG00000020922	MRE11A	0.994813	Same	0.979463	Same	0.974258	Same	NA	NA
ENSG00000021300	PLEKHB1	NA	NA	NA	NA	0.00967899	Different	0.137245	Same
ENSG00000021355	SERPINB1	NA	NA	NA	NA	0.319173	Same	0.704471	Same
ENSG00000021574	SPAST	NA	NA	0.168945	Same	NA	NA	NA	NA
ENSG00000021776	AQR	0.994813	Same	0.894347	Same	0.903681	Same	NA	NA
ENSG00000022267	FHL1	0.432659	Same	0.67535	Same	0.966857	Same	0.978127	Same
ENSG00000022277	RTFDC1	0.30897	Same	0.809851	Same	0.415982	Same	0.196527	Same
ENSG00000022840	RNF10	0.265577	Same	NA	NA	0.180728	Same	NA	NA
ENSG00000023191	RNH1	NA	NA	0.894347	Same	NA	NA	NA	NA
ENSG00000023228	NDUFS1	0.204523	Same	0.268412	Same	0.125197	Same	0.124933	Same
ENSG00000023330	ALAS1	0.451029	Same	NA	NA	NA	NA	0.161236	Same
ENSG00000023445	BIRC3	0.994813	Same	0.837295	Same	0.7087	Same	0.985225	Same
ENSG00000023572	GLRX2	0.994813	Same	NA	NA	NA	NA	0.830651	Same
ENSG00000023892	DEF6	NA	NA	NA	NA	0.837888	Same	NA	NA
ENSG00000024422	EHD2	0.265611	Same	0.843846	Same	NA	NA	NA	NA
ENSG00000024526	DEPDC1	0.994813	Same	0.979463	Same	NA	NA	0.810243	Same
ENSG00000025039	RRAGD	NA	NA	NA	NA	0.0163114	Different	NA	NA
ENSG00000025434	NR1H3	0.994813	Same	0.848191	Same	0.926589	Same	NA	NA
ENSG00000025708	TYMP	NA	NA	0.720613	Same	NA	NA	0.774081	Same
ENSG00000025772	TOMM34	0.667016	Same	0.979463	Same	0.313741	Same	NA	NA
ENSG00000026025	VIM	0.340859	Same	0.179958	Same	4.03802e-05	Different	0.287922	Same
ENSG00000026103	FAS	0.994813	Same	NA	NA	0.723336	Same	NA	NA
ENSG00000026559	KCNG1	0.994813	Same	NA	NA	NA	NA	NA	NA
ENSG00000026652	AGPAT4	0.941497	Same	NA	NA	0.000261957	Different	0.354347	Same
ENSG00000026950	BTN3A1	NA	NA	NA	NA	NA	NA	0.985925	Same
ENSG00000027001	MIPEP	0.185477	Same	0.211324	Same	0.0834226	Same	0.128027	Same
ENSG00000027697	IFNGR1	0.994813	Same	0.979463	Same	0.883573	Same	0.81845	Same
ENSG00000028137	TNFRSF1B	0.994813	Same	0.894347	Same	0.553459	Same	0.183247	Same
ENSG00000028528	SNX1	1.64e-08	Different	NA	NA	0.924949	Same	0.70035	Same
ENSG00000029153	ARNTL2	0.994813	Same	NA	NA	NA	NA	NA	NA
ENSG00000029363	BCLAF1	0.994813	Same	NA	NA	NA	NA	NA	NA
ENSG00000029534	ANK1	0.700526	Same	NA	NA	NA	NA	NA	NA
ENSG00000029993	HMGB3	NA	NA	NA	NA	NA	NA	0.786266	Same
ENSG00000030066	NUP160	0.822362	Same	0.979463	Same	0.974258	Same	0.908491	Same
ENSG00000030419	IKZF2	4.97e-08	Different	NA	NA	NA	NA	NA	NA
ENSG00000030582	GRN	0.00179454	Different	0.228171	Same	NA	NA	NA	NA
ENSG00000031698	SARS	0.000147714	Different	NA	NA	0.39445	Same	0.315798	Same
ENSG00000032389	TSSC1	0.882936	Same	0.314245	Same	0.381071	Same	0.429726	Same
ENSG00000032742	IFT88	0.923196	Same	0.685968	Same	NA	NA	NA	NA
ENSG00000033030	ZCCHC8	0.994813	Same	0.847019	Same	0.865692	Same	0.0503179	Same
ENSG00000033050	ABCF2	0.0146321	Different	0.0187897	Different	NA	NA	0.291399	Same
ENSG00000033178	UBA6	0.804391	Same	0.283112	Same	0.792349	Same	NA	NA
ENSG00000033867	SLC4A7	NA	NA	0.979463	Same	0.974258	Same	NA	NA
ENSG00000034053	APBA2	NA	NA	NA	NA	0.799564	Same	0.0183933	Different
ENSG00000034677	RNF19A	0.560288	Same	NA	NA	NA	NA	NA	NA
ENSG00000034713	GABARAPL2	0.994813	Same	NA	NA	0.639966	Same	0.238725	Same
ENSG00000034971	MYOC	0.994813	Same	0.780484	Same	0.640277	Same	0.897751	Same
ENSG00000035115	SH3YL1	0.696875	Same	NA	NA	4.43021e-07	Different	NA	NA
ENSG00000035141	FAM136A	NA	NA	0.759892	Same	0.35938	Same	NA	NA
ENSG00000035499	DEPDC1B	0.994813	Same	0.979463	Same	0.974258	Same	0.808164	Same
ENSG00000035664	DAPK2	0.393594	Same	NA	NA	NA	NA	NA	NA
ENSG00000035687	ADSS	0.994813	Same	0.979463	Same	0.549179	Same	NA	NA
ENSG00000035862	TIMP2	0.799527	Same	0.937747	Same	NA	NA	NA	NA
ENSG00000036448	MYOM2	0.971192	Same	0.9611	Same	0.723336	Same	0.393519	Same
ENSG00000036672	USP2	0.446034	Same	0.266871	Same	0.222268	Same	NA	NA
ENSG00000037280	FLT4	0.169588	Same	NA	NA	NA	NA	NA	NA
ENSG00000038002	AGA	0.994813	Same	NA	NA	0.825788	Same	NA	NA
ENSG00000038274	MAT2B	0.994813	Same	0.79576	Same	0.956511	Same	0.0289832	Different
ENSG00000038295	TLL1	NA	NA	0.00584873	Different	NA	NA	NA	NA
ENSG00000038382	TRIO	0.0136244	Different	NA	NA	0.126974	Same	NA	NA
ENSG00000038427	VCAN	0.994813	Same	0.979463	Same	0.970251	Same	0.887515	Same
ENSG00000039068	CDH1	NA	NA	NA	NA	0.490083	Same	NA	NA
ENSG00000039319	ZFYVE16	9.3e-09	Different	NA	NA	NA	NA	NA	NA
ENSG00000039537	C6	NA	NA	0.940465	Same	NA	NA	0.95118	Same
ENSG00000039560	RAI14	0.994813	Same	0.979463	Same	0.946561	Same	0.53212	Same
ENSG00000040199	PHLPP2	0.994813	Same	0.979463	Same	0.920695	Same	NA	NA
ENSG00000040275	SPDL1	0.994813	Same	0.979463	Same	0.974258	Same	0.92099	Same
ENSG00000040341	STAU2	0.0592034	Same	0.0757481	Same	0.0442872	Different	0.0731971	Same
ENSG00000041515	MYO16	0.00136028	Different	0.0129825	Different	NA	NA	0.397087	Same
ENSG00000041880	PARP3	0.994813	Same	0.943542	Same	0.778073	Same	0.985925	Same
ENSG00000041982	TNC	0.347831	Same	NA	NA	0.885971	Same	0.589438	Same
ENSG00000042062	FAM65C	0.0375905	Different	0.0129543	Different	0.974258	Same	0.985925	Same
ENSG00000042088	TDP1	0.994813	Same	0.979463	Same	0.974258	Same	NA	NA
ENSG00000042286	AIFM2	0.994813	Same	NA	NA	0.593744	Same	0.895988	Same
ENSG00000042429	MED17	0.000151901	Different	NA	NA	NA	NA	NA	NA
ENSG00000042445	RETSAT	0.994813	Same	0.774318	Same	0.363625	Same	NA	NA
ENSG00000042753	AP2S1	3.72e-08	Different	NA	NA	NA	NA	NA	NA
ENSG00000043143	JADE2	0.994813	Same	0.979463	Same	0.709969	Same	0.763857	Same
ENSG00000043462	LCP2	NA	NA	0.749617	Same	0.956286	Same	0.958915	Same
ENSG00000043591	ADRB1	0.994813	Same	0.855113	Same	0.39445	Same	NA	NA
ENSG00000044090	CUL7	0.994813	Same	NA	NA	0.956286	Same	0.919304	Same
ENSG00000044459	CNTLN	0.994813	Same	NA	NA	NA	NA	NA	NA
ENSG00000046651	OFD1	NA	NA	0.0175956	Different	NA	NA	NA	NA
ENSG00000046889	PREX2	0.994813	Same	0.979463	Same	0.844154	Same	NA	NA
ENSG00000047230	CTPS2	0.994813	Same	4.93334e-05	Different	NA	NA	0.858339	Same
ENSG00000047249	ATP6V1H	NA	NA	NA	NA	0.0315769	Different	NA	NA
ENSG00000047410	TPR	0.00045476	Different	0.979463	Same	0.792973	Same	NA	NA
ENSG00000047457	CP	0.145905	Same	0.112405	Same	0.451913	Same	0.882242	Same
ENSG00000047579	DTNBP1	0.775335	Same	NA	NA	NA	NA	0.317033	Same
ENSG00000047597	XK	0.0724365	Same	0.614431	Same	NA	NA	0.0268324	Different
ENSG00000047617	ANO2	NA	NA	0.00233005	Different	0.775849	Same	NA	NA
ENSG00000047648	ARHGAP6	0.401504	Same	0.690368	Same	NA	NA	0.161641	Same
ENSG00000048028	USP28	1.82e-05	Different	NA	NA	0.00826284	Different	NA	NA
ENSG00000048052	HDAC9	NA	NA	NA	NA	0.000813579	Different	0.517987	Same
ENSG00000048162	NOP16	5.7e-08	Different	1.36106e-08	Different	8.49522e-07	Different	NA	NA
ENSG00000048392	RRM2B	0.994813	Same	0.968907	Same	0.95425	Same	0.726381	Same
ENSG00000048540	LMO3	NA	NA	NA	NA	0.00876096	Different	NA	NA
ENSG00000048544	MRPS10	NA	NA	NA	NA	0.40673	Same	NA	NA
ENSG00000048649	RSF1	0.994813	Same	0.718941	Same	0.569863	Same	NA	NA
ENSG00000049089	COL9A2	0.299226	Same	0.325331	Same	0.572864	Same	NA	NA
ENSG00000049167	ERCC8	0.994813	Same	0.80531	Same	NA	NA	NA	NA
ENSG00000049192	ADAMTS6	0.994813	Same	0.979463	Same	0.934645	Same	0.725836	Same
ENSG00000049245	VAMP3	0.881455	Same	NA	NA	NA	NA	0.986065	Same
ENSG00000049246	PER3	0.842177	Same	0.835147	Same	NA	NA	NA	NA
ENSG00000049541	RFC2	0.994813	Same	0.979463	Same	0.974258	Same	0.739674	Same
ENSG00000049618	ARID1B	NA	NA	NA	NA	0.312075	Same	NA	NA
ENSG00000049759	NEDD4L	0.8477	Same	0.104337	Same	0.755934	Same	NA	NA
ENSG00000049769	PPP1R3F	9.78e-09	Different	NA	NA	NA	NA	0.209472	Same
ENSG00000049860	HEXB	0.969679	Same	0.92767	Same	0.672712	Same	0.908491	Same
ENSG00000049883	PTCD2	0.0657281	Same	0.0737678	Same	0.0956358	Same	0.125251	Same
ENSG00000050426	LETMD1	0.310813	Same	3.5753e-05	Different	3.14993e-05	Different	NA	NA
ENSG00000050555	LAMC3	NA	NA	NA	NA	NA	NA	0.906751	Same
ENSG00000050767	COL23A1	0.827939	Same	NA	NA	NA	NA	0.672252	Same
ENSG00000051108	HERPUD1	0.994813	Same	0.89444	Same	0.536139	Same	0.739674	Same
ENSG00000051180	RAD51	0.994813	Same	0.979463	Same	0.974258	Same	0.792707	Same
ENSG00000051341	POLQ	0.335135	Same	0.979463	Same	0.974258	Same	0.772329	Same
ENSG00000051382	PIK3CB	0.000326282	Different	NA	NA	0.616454	Same	0.0153315	Different
ENSG00000051596	THOC3	0.240069	Same	0.048023	Different	0.160842	Same	NA	NA
ENSG00000051620	HEBP2	3.68e-09	Different	NA	NA	0.671676	Same	0.812976	Same
ENSG00000051825	MPHOSPH9	0.994813	Same	0.979463	Same	NA	NA	NA	NA
ENSG00000052723	SIKE1	0.0177383	Different	NA	NA	0.000359422	Different	NA	NA
ENSG00000052802	MSMO1	0.651857	Same	0.812253	Same	NA	NA	NA	NA
ENSG00000052841	TTC17	1.41e-07	Different	3.07039e-07	Different	8.49788e-06	Different	0.164257	Same
ENSG00000053371	AKR7A2	0.274434	Same	0.222403	Same	NA	NA	NA	NA
ENSG00000053438	NNAT	NA	NA	0.979463	Same	0.814186	Same	NA	NA
ENSG00000053501	USE1	0.994813	Same	0.889667	Same	NA	NA	NA	NA
ENSG00000053702	NRIP2	NA	NA	0.933564	Same	NA	NA	0.0297671	Different
ENSG00000053747	LAMA3	NA	NA	0.736535	Same	0.96504	Same	NA	NA
ENSG00000053900	ANAPC4	0.15396	Same	0.193708	Same	0.14243	Same	NA	NA
ENSG00000053918	KCNQ1	0.908992	Same	0.777696	Same	0.541098	Same	NA	NA
ENSG00000054116	TRAPPC3	0.968265	Same	0.826571	Same	0.383728	Same	NA	NA
ENSG00000054148	PHPT1	NA	NA	0.718147	Same	NA	NA	NA	NA
ENSG00000054267	ARID4B	0.994813	Same	NA	NA	NA	NA	NA	NA
ENSG00000054392	HHAT	0.994813	Same	0.979463	Same	0.971168	Same	NA	NA
ENSG00000054523	KIF1B	3.74e-09	Different	NA	NA	NA	NA	NA	NA
ENSG00000054598	FOXC1	NA	NA	NA	NA	NA	NA	0.118794	Same
ENSG00000054611	TBC1D22A	0.627138	Same	0.470465	Same	NA	NA	NA	NA
ENSG00000054690	PLEKHH1	5.38e-08	Different	0.813681	Same	3.13621e-06	Different	NA	NA
ENSG00000054793	ATP9A	9.28e-09	Different	1.82753e-07	Different	NA	NA	0.769998	Same
ENSG00000054965	FAM168A	0.0544418	Same	0.979463	Same	0.807229	Same	0.769782	Same
ENSG00000054967	RELT	0.412053	Same	NA	NA	0.55946	Same	NA	NA
ENSG00000055070	SZRD1	4.29e-06	Different	NA	NA	NA	NA	NA	NA
ENSG00000055163	CYFIP2	0.00013823	Different	NA	NA	0.52816	Same	NA	NA
ENSG00000055211	GINM1	0.992298	Same	0.941851	Same	0.958055	Same	0.478697	Same
ENSG00000055609	KMT2C	4.94e-09	Different	NA	NA	0.00572573	Different	NA	NA
ENSG00000055813	CCDC85A	0.514152	Same	0.728349	Same	0.974258	Same	0.0594136	Same
ENSG00000055917	PUM2	NA	NA	0.564263	Same	NA	NA	0.0153315	Different
ENSG00000055950	MRPL43	0.994813	Same	NA	NA	0.501974	Same	0.300424	Same
ENSG00000056277	ZNF280C	0.994813	Same	NA	NA	0.965764	Same	0.769998	Same
ENSG00000056487	PHF21B	NA	NA	NA	NA	0.974258	Same	NA	NA
ENSG00000056586	RC3H2	NA	NA	0.979463	Same	NA	NA	NA	NA
ENSG00000057019	DCBLD2	0.994813	Same	NA	NA	NA	NA	NA	NA
ENSG00000057252	SOAT1	0.994813	Same	0.96802	Same	0.959817	Same	0.0183933	Different
ENSG00000057657	PRDM1	0.958567	Same	0.901239	Same	0.908288	Same	NA	NA
ENSG00000057757	PITHD1	8.92e-05	Different	NA	NA	NA	NA	0.196629	Same
ENSG00000057935	MTA3	0.77919	Same	0.607486	Same	0.630649	Same	0.603393	Same
ENSG00000058056	USP13	0.0870401	Same	0.030372	Different	0.0323786	Different	NA	NA
ENSG00000058091	CDK14	0.994813	Same	NA	NA	0.505528	Same	NA	NA
ENSG00000058272	PPP1R12A	0.994813	Same	0.979463	Same	0.597381	Same	0.500288	Same
ENSG00000058404	CAMK2B	0.654925	Same	NA	NA	0.746997	Same	NA	NA
ENSG00000058799	YIPF1	NA	NA	NA	NA	9.59823e-05	Different	0.653394	Same
ENSG00000058804	NDC1	0.994813	Same	0.979463	Same	0.974258	Same	NA	NA
ENSG00000059122	FLYWCH1	5.78e-05	Different	0.791172	Same	NA	NA	NA	NA
ENSG00000059573	ALDH18A1	0.994813	Same	NA	NA	0.91853	Same	0.830651	Same
ENSG00000059588	TARBP1	NA	NA	NA	NA	0.960872	Same	NA	NA
ENSG00000059691	GATB	0.460888	Same	0.423569	Same	0.190709	Same	0.141824	Same
ENSG00000059728	MXD1	0.780464	Same	NA	NA	NA	NA	0.206803	Same
ENSG00000059915	PSD	0.812102	Same	NA	NA	0.792349	Same	NA	NA
ENSG00000060138	YBX3	NA	NA	NA	NA	0.935093	Same	0.783644	Same
ENSG00000060339	CCAR1	0.994813	Same	0.926222	Same	NA	NA	NA	NA
ENSG00000060656	PTPRU	NA	NA	NA	NA	NA	NA	0.867431	Same
ENSG00000060718	COL11A1	0.994813	Same	0.975456	Same	0.957599	Same	0.81845	Same
ENSG00000060749	QSER1	2.53e-05	Different	0.979463	Same	0.974258	Same	0.698588	Same
ENSG00000060762	MPC1	0.994813	Same	0.979463	Same	0.924529	Same	0.208321	Same
ENSG00000060971	ACAA1	NA	NA	0.591249	Same	0.568407	Same	0.487343	Same
ENSG00000060982	BCAT1	0.549061	Same	0.979463	Same	0.624866	Same	NA	NA
ENSG00000061455	PRDM6	0.957772	Same	0.84861	Same	0.781549	Same	NA	NA
ENSG00000061794	MRPS35	0.0719618	Same	0.124891	Same	0.0460765	Different	0.105974	Same
ENSG00000061918	GUCY1B3	0.000307329	Different	2.74605e-08	Different	0.973955	Same	NA	NA
ENSG00000062038	CDH3	0.544114	Same	0.74972	Same	0.815541	Same	NA	NA
ENSG00000062485	CS	NA	NA	0.141547	Same	0.0772732	Same	0.112868	Same
ENSG00000062524	LTK	NA	NA	NA	NA	0.00568877	Different	NA	NA
ENSG00000062725	APPBP2	0.994813	Same	0.979463	Same	0.974258	Same	NA	NA
ENSG00000062822	POLD1	0.994813	Same	0.979463	Same	NA	NA	0.882242	Same
ENSG00000063127	SLC6A16	NA	NA	NA	NA	NA	NA	0.987521	Same
ENSG00000063169	GLTSCR1	NA	NA	0.821511	Same	NA	NA	NA	NA
ENSG00000063180	CA11	0.0134233	Different	NA	NA	NA	NA	NA	NA
ENSG00000063241	ISOC2	NA	NA	NA	NA	0.232427	Same	NA	NA
ENSG00000063245	EPN1	0.451244	Same	0.27122	Same	NA	NA	NA	NA
ENSG00000063322	MED29	2.78e-05	Different	NA	NA	0.204486	Same	NA	NA
ENSG00000063587	ZNF275	0.994813	Same	NA	NA	0.742202	Same	0.709535	Same
ENSG00000063601	MTMR1	8.28e-08	Different	NA	NA	2.62958e-06	Different	NA	NA
ENSG00000063854	HAGH	0.994813	Same	0.777877	Same	0.351019	Same	NA	NA
ENSG00000064042	LIMCH1	0.226427	Same	0.134088	Same	0.114157	Same	0.0736274	Same
ENSG00000064201	TSPAN32	0.556525	Same	NA	NA	NA	NA	NA	NA
ENSG00000064205	WISP2	0.994813	Same	0.979463	Same	NA	NA	0.976739	Same
ENSG00000064313	TAF2	0.994813	Same	0.979463	Same	NA	NA	NA	NA
ENSG00000064547	LPAR2	0.355846	Same	0.866902	Same	0.672712	Same	0.0163404	Different
ENSG00000064601	CTSA	NA	NA	0.689272	Same	0.316225	Same	NA	NA
ENSG00000064607	SUGP2	NA	NA	4.84144e-08	Different	0.974258	Same	0.895988	Same
ENSG00000064652	SNX24	0.249577	Same	0.135257	Same	1.1872e-07	Different	NA	NA
ENSG00000064666	CNN2	0.0287895	Different	0.0672957	Same	NA	NA	NA	NA
ENSG00000064692	SNCAIP	3.16e-05	Different	3.61254e-07	Different	0.621812	Same	0.765441	Same
ENSG00000064703	DDX20	0.799191	Same	0.979463	Same	NA	NA	NA	NA
ENSG00000064886	CHI3L2	NA	NA	NA	NA	NA	NA	0.979261	Same
ENSG00000064933	PMS1	0.507612	Same	3.72229e-07	Different	NA	NA	NA	NA
ENSG00000065054	SLC9A3R2	0.994813	Same	0.979463	Same	NA	NA	NA	NA
ENSG00000065150	IPO5	0.185066	Same	0.422731	Same	0.944433	Same	NA	NA
ENSG00000065243	PKN2	0.831482	Same	0.681612	Same	NA	NA	NA	NA
ENSG00000065328	MCM10	0.994813	Same	0.979463	Same	0.974258	Same	0.897751	Same
ENSG00000065357	DGKA	0.800809	Same	NA	NA	NA	NA	NA	NA
ENSG00000065361	ERBB3	NA	NA	NA	NA	0.0604583	Same	NA	NA
ENSG00000065427	KARS	2.64e-05	Different	0.00702483	Different	0.0880394	Same	0.121257	Same
ENSG00000065457	ADAT1	0.695673	Same	0.77977	Same	NA	NA	NA	NA
ENSG00000065518	NDUFB4	0.994813	Same	NA	NA	0.755934	Same	0.310048	Same
ENSG00000065600	TMEM206	0.0524292	Same	NA	NA	0.221763	Same	NA	NA
ENSG00000065621	GSTO2	5.32e-08	Different	NA	NA	5.76887e-07	Different	NA	NA
ENSG00000065665	SEC61A2	0.994813	Same	NA	NA	0.851897	Same	NA	NA
ENSG00000065809	FAM107B	0.403195	Same	0.427448	Same	0.306998	Same	NA	NA
ENSG00000065883	CDK13	0.994813	Same	0.950742	Same	0.962051	Same	0.730764	Same
ENSG00000065978	YBX1	0.00496572	Different	NA	NA	NA	NA	NA	NA
ENSG00000065989	PDE4A	0.994813	Same	0.979463	Same	0.722533	Same	NA	NA
ENSG00000066027	PPP2R5A	0.0532166	Same	0.00940503	Different	0.641156	Same	0.0223876	Different
ENSG00000066044	ELAVL1	0.994813	Same	0.979463	Same	0.974258	Same	NA	NA
ENSG00000066084	DIP2B	2.03e-06	Different	NA	NA	0.974258	Same	0.552281	Same
ENSG00000066117	SMARCD1	0.618739	Same	NA	NA	0.780707	Same	0.69085	Same
ENSG00000066135	KDM4A	0.994813	Same	0.918356	Same	0.960057	Same	0.87592	Same
ENSG00000066185	ZMYND12	NA	NA	NA	NA	0.623488	Same	0.214743	Same
ENSG00000066279	ASPM	0.994813	Same	0.979463	Same	0.974258	Same	0.769998	Same
ENSG00000066322	ELOVL1	NA	NA	NA	NA	NA	NA	0.0615348	Same
ENSG00000066336	SPI1	0.994813	Same	0.809561	Same	NA	NA	NA	NA
ENSG00000066382	MPPED2	0.285468	Same	0.979463	Same	0.903875	Same	NA	NA
ENSG00000066468	FGFR2	0.994813	Same	0.979463	Same	0.771314	Same	0.863315	Same
ENSG00000066557	LRRC40	0.994813	Same	0.979463	Same	0.974258	Same	NA	NA
ENSG00000066583	ISOC1	0.654919	Same	NA	NA	5.38836e-05	Different	NA	NA
ENSG00000066629	EML1	0.971625	Same	0.552526	Same	0.935093	Same	0.565621	Same
ENSG00000066735	KIF26A	3.99e-06	Different	NA	NA	NA	NA	NA	NA
ENSG00000066739	ATG2B	NA	NA	NA	NA	3.12033e-07	Different	NA	NA
ENSG00000066777	ARFGEF1	1.81e-07	Different	NA	NA	NA	NA	NA	NA
ENSG00000066926	FECH	0.00658591	Different	NA	NA	0.219574	Same	0.0445442	Different
ENSG00000066933	MYO9A	NA	NA	NA	NA	0.00522005	Different	NA	NA
ENSG00000067066	SP100	NA	NA	NA	NA	0.425514	Same	NA	NA
ENSG00000067082	KLF6	0.420377	Same	0.639646	Same	0.837272	Same	0.125251	Same
ENSG00000067113	PLPP1	0.994813	Same	0.979463	Same	0.971168	Same	0.933548	Same
ENSG00000067141	NEO1	NA	NA	0.845664	Same	0.791669	Same	0.712016	Same
ENSG00000067177	PHKA1	0.758316	Same	0.468635	Same	0.129288	Same	0.441614	Same
ENSG00000067182	TNFRSF1A	0.383843	Same	0.37885	Same	NA	NA	NA	NA
ENSG00000067191	CACNB1	NA	NA	0.95649	Same	0.938116	Same	0.562945	Same
ENSG00000067208	EVI5	0.994813	Same	0.979463	Same	NA	NA	0.450945	Same
ENSG00000067221	STOML1	NA	NA	0.874253	Same	NA	NA	NA	NA
ENSG00000067334	DNTTIP2	2.57e-05	Different	1.37965e-06	Different	NA	NA	0.346929	Same
ENSG00000067365	METTL22	0.13873	Same	0.138309	Same	NA	NA	0.509131	Same
ENSG00000067369	TP53BP1	0.994813	Same	0.538597	Same	NA	NA	0.897751	Same
ENSG00000067445	TRO	0.994813	Same	0.979463	Same	0.956511	Same	0.895988	Same
ENSG00000067798	NAV3	0.000379891	Different	NA	NA	0.000806003	Different	0.853544	Same
ENSG00000067829	IDH3G	0.994813	Same	NA	NA	0.351019	Same	NA	NA
ENSG00000067836	ROGDI	NA	NA	NA	NA	0.00633601	Different	NA	NA
ENSG00000067955	CBFB	0.994813	Same	0.795306	Same	0.591173	Same	0.397087	Same
ENSG00000068024	HDAC4	0.339952	Same	NA	NA	NA	NA	NA	NA
ENSG00000068028	RASSF1	0.00285641	Different	0.00108792	Different	NA	NA	NA	NA
ENSG00000068078	FGFR3	NA	NA	0.979463	Same	NA	NA	NA	NA
ENSG00000068079	IFI35	0.994813	Same	0.979463	Same	0.858541	Same	0.325509	Same
ENSG00000068097	HEATR6	0.994813	Same	0.979463	Same	0.728105	Same	0.84055	Same
ENSG00000068305	MEF2A	0.123328	Same	0.33383	Same	0.809747	Same	NA	NA
ENSG00000068323	TFE3	3.04e-07	Different	0.883614	Same	NA	NA	NA	NA
ENSG00000068383	INPP5A	0.130431	Same	0.147902	Same	NA	NA	NA	NA
ENSG00000068394	GPKOW	NA	NA	2.64695e-06	Different	NA	NA	NA	NA
ENSG00000068489	PRR11	0.994813	Same	0.979463	Same	0.974258	Same	0.871174	Same
ENSG00000068615	REEP1	NA	NA	7.81171e-05	Different	0.353134	Same	NA	NA
ENSG00000068650	ATP11A	2.53e-06	Different	1.03287e-07	Different	NA	NA	NA	NA
ENSG00000068654	POLR1A	0.000673473	Different	0.401761	Same	NA	NA	NA	NA
ENSG00000068697	LAPTM4A	0.961213	Same	0.894347	Same	0.904178	Same	NA	NA
ENSG00000068796	KIF2A	0.857388	Same	0.979463	Same	0.635851	Same	NA	NA
ENSG00000068831	RASGRP2	0.994813	Same	NA	NA	2.55408e-05	Different	0.900843	Same
ENSG00000068878	PSME4	0.00485112	Different	NA	NA	NA	NA	0.763857	Same
ENSG00000068885	IFT80	0.994813	Same	0.952473	Same	NA	NA	0.37443	Same
ENSG00000068903	SIRT2	0.953079	Same	0.761036	Same	0.44015	Same	0.324472	Same
ENSG00000068912	ERLEC1	0.827939	Same	0.814339	Same	0.636885	Same	NA	NA
ENSG00000068971	PPP2R5B	0.994813	Same	NA	NA	0.196636	Same	NA	NA
ENSG00000068976	PYGM	0.252533	Same	0.190524	Same	0.114791	Same	0.15611	Same
ENSG00000069020	MAST4	0.735831	Same	NA	NA	0.627931	Same	NA	NA
ENSG00000069122	ADGRF5	0.994813	Same	0.979463	Same	0.958055	Same	0.103059	Same
ENSG00000069188	SDK2	0.994813	Same	0.979463	Same	NA	NA	0.875219	Same
ENSG00000069329	VPS35	1.27e-07	Different	NA	NA	NA	NA	NA	NA
ENSG00000069345	DNAJA2	0.524786	Same	NA	NA	0.261531	Same	0.231258	Same
ENSG00000069399	BCL3	0.994813	Same	0.883614	Same	NA	NA	NA	NA
ENSG00000069424	KCNAB2	NA	NA	NA	NA	NA	NA	0.979261	Same
ENSG00000069431	ABCC9	0.241882	Same	0.557286	Same	NA	NA	NA	NA
ENSG00000069509	FUNDC1	0.994813	Same	0.808344	Same	NA	NA	0.162663	Same
ENSG00000069535	MAOB	0.994813	Same	NA	NA	0.776919	Same	NA	NA
ENSG00000069667	RORA	3.67e-05	Different	4.37179e-05	Different	1.61333e-05	Different	NA	NA
ENSG00000069849	ATP1B3	0.332857	Same	0.00938134	Different	NA	NA	0.11472	Same
ENSG00000069956	MAPK6	0.994813	Same	0.696523	Same	0.196288	Same	NA	NA
ENSG00000069966	GNB5	NA	NA	0.000231382	Different	0.0299994	Different	NA	NA
ENSG00000069974	RAB27A	0.737897	Same	NA	NA	5.24452e-06	Different	0.0194243	Different
ENSG00000069998	CECR5	0.129932	Same	0.000387431	Different	NA	NA	NA	NA
ENSG00000070010	UFD1L	0.816272	Same	0.496612	Same	0.290701	Same	NA	NA
ENSG00000070018	LRP6	3.72e-09	Different	NA	NA	0.00356405	Different	NA	NA
ENSG00000070081	NUCB2	0.994813	Same	0.661474	Same	0.925128	Same	NA	NA
ENSG00000070087	PFN2	6.67e-09	Different	NA	NA	0.44963	Same	NA	NA
ENSG00000070159	PTPN3	0.994813	Same	0.84861	Same	0.437955	Same	0.927944	Same
ENSG00000070269	TMEM260	0.801849	Same	0.798677	Same	0.000516258	Different	NA	NA
ENSG00000070404	FSTL3	7.13e-05	Different	0.00014004	Different	NA	NA	NA	NA
ENSG00000070444	MNT	0.786443	Same	0.979463	Same	NA	NA	NA	NA
ENSG00000070476	ZXDC	4.33e-07	Different	0.000425413	Different	NA	NA	0.426847	Same
ENSG00000070501	POLB	0.882873	Same	0.502062	Same	0.323671	Same	NA	NA
ENSG00000070540	WIPI1	0.574551	Same	0.504175	Same	0.17096	Same	0.221759	Same
ENSG00000070718	AP3M2	NA	NA	2.80388e-05	Different	NA	NA	NA	NA
ENSG00000070731	ST6GALNAC2	0.994813	Same	0.512128	Same	NA	NA	NA	NA
ENSG00000070756	PABPC1	0.994813	Same	NA	NA	0.80644	Same	0.326386	Same
ENSG00000070761	CFAP20	3.87e-05	Different	1.36787e-05	Different	0.0563046	Same	NA	NA
ENSG00000070778	PTPN21	0.000159224	Different	NA	NA	0.00605153	Different	NA	NA
ENSG00000070785	EIF2B3	0.000124474	Different	1.04844e-08	Different	NA	NA	0.196527	Same
ENSG00000070814	TCOF1	0.730643	Same	0.546433	Same	0.776919	Same	NA	NA
ENSG00000070882	OSBPL3	6.76e-05	Different	0.00929037	Different	0.675278	Same	0.161641	Same
ENSG00000070950	RAD18	0.994813	Same	0.979463	Same	0.974258	Same	NA	NA
ENSG00000070961	ATP2B1	NA	NA	0.804331	Same	0.799564	Same	0.260474	Same
ENSG00000071054	MAP4K4	2.43e-07	Different	0.759662	Same	0.974258	Same	0.674774	Same
ENSG00000071073	MGAT4A	0.94699	Same	0.479015	Same	0.80644	Same	0.92014	Same
ENSG00000071205	ARHGAP10	0.839859	Same	0.821768	Same	0.567132	Same	NA	NA
ENSG00000071246	VASH1	0.000635982	Different	0.979463	Same	0.17096	Same	0.856429	Same
ENSG00000071539	TRIP13	0.994813	Same	0.979463	Same	NA	NA	0.863069	Same
ENSG00000071553	ATP6AP1	0.541852	Same	NA	NA	0.190709	Same	NA	NA
ENSG00000071564	TCF3	0.994813	Same	NA	NA	NA	NA	0.904136	Same
ENSG00000071794	HLTF	NA	NA	2.79719e-07	Different	NA	NA	NA	NA
ENSG00000071889	FAM3A	0.548625	Same	NA	NA	0.262902	Same	NA	NA
ENSG00000071894	CPSF1	0.731245	Same	0.571735	Same	NA	NA	0.205305	Same
ENSG00000071967	CYBRD1	NA	NA	NA	NA	0.795907	Same	0.740698	Same
ENSG00000071991	CDH19	0.994813	Same	0.979463	Same	0.60025	Same	NA	NA
ENSG00000072042	RDH11	0.994813	Same	NA	NA	0.0282766	Different	NA	NA
ENSG00000072062	PRKACA	0.090055	Same	0.0920487	Same	NA	NA	NA	NA
ENSG00000072071	ADGRL1	0.792066	Same	0.929554	Same	0.782992	Same	0.620158	Same
ENSG00000072110	ACTN1	0.994813	Same	NA	NA	0.957133	Same	0.117629	Same
ENSG00000072133	RPS6KA6	0.939351	Same	0.900545	Same	0.776919	Same	NA	NA
ENSG00000072135	PTPN18	NA	NA	0.810598	Same	NA	NA	NA	NA
ENSG00000072182	ASIC4	NA	NA	0.953879	Same	0.550273	Same	0.687782	Same
ENSG00000072201	LNX1	0.994813	Same	0.891021	Same	0.80644	Same	0.986065	Same
ENSG00000072310	SREBF1	NA	NA	0.00972943	Different	NA	NA	NA	NA
ENSG00000072364	AFF4	NA	NA	0.979463	Same	0.954508	Same	NA	NA
ENSG00000072401	UBE2D1	0.994813	Same	0.894347	Same	NA	NA	0.291399	Same
ENSG00000072415	MPP5	5.35e-05	Different	0.174513	Same	0.324462	Same	0.0153315	Different
ENSG00000072422	RHOBTB1	1.02e-07	Different	0.0001663	Different	0.0015231	Different	0.405508	Same
ENSG00000072501	SMC1A	0.994813	Same	0.979463	Same	NA	NA	0.713288	Same
ENSG00000072506	HSD17B10	0.384975	Same	0.289328	Same	0.121479	Same	NA	NA
ENSG00000072571	HMMR	0.994813	Same	NA	NA	0.974258	Same	0.888604	Same
ENSG00000072756	TRNT1	0.0641529	Same	0.00121894	Different	5.81844e-08	Different	NA	NA
ENSG00000072778	ACADVL	0.994813	Same	0.870497	Same	0.45452	Same	0.368897	Same
ENSG00000072818	ACAP1	7.7e-08	Different	NA	NA	0.0144	Different	NA	NA
ENSG00000072832	CRMP1	0.994813	Same	0.979463	Same	0.960286	Same	0.867406	Same
ENSG00000072954	TMEM38A	0.446034	Same	0.278375	Same	0.44024	Same	NA	NA
ENSG00000073060	SCARB1	0.093174	Same	0.182152	Same	0.00335183	Different	NA	NA
ENSG00000073111	MCM2	0.994813	Same	0.979463	Same	0.974258	Same	0.783416	Same
ENSG00000073150	PANX2	0.863119	Same	NA	NA	NA	NA	NA	NA
ENSG00000073331	ALPK1	0.994813	Same	0.791974	Same	0.764255	Same	0.986065	Same
ENSG00000073417	PDE8A	0.000165237	Different	5.53301e-05	Different	0.000542898	Different	NA	NA
ENSG00000073464	CLCN4	0.0765224	Same	0.137053	Same	NA	NA	0.0934352	Same
ENSG00000073536	NLE1	0.994813	Same	0.927779	Same	0.735706	Same	0.950146	Same
ENSG00000073578	SDHA	0.41732	Same	0.476897	Same	0.249733	Same	NA	NA
ENSG00000073670	ADAM11	0.341347	Same	0.927346	Same	0.659407	Same	0.770638	Same
ENSG00000073754	CD5L	NA	NA	NA	NA	0.790661	Same	0.90789	Same
ENSG00000073756	PTGS2	NA	NA	NA	NA	1.51128e-05	Different	NA	NA
ENSG00000073792	IGF2BP2	0.994813	Same	0.979463	Same	0.974258	Same	0.863315	Same
ENSG00000073803	MAP3K13	4.19e-05	Different	NA	NA	NA	NA	0.164709	Same
ENSG00000073910	FRY	0.994813	Same	0.768727	Same	0.791669	Same	NA	NA
ENSG00000074047	GLI2	0.795755	Same	0.635976	Same	0.755011	Same	0.816698	Same
ENSG00000074071	MRPS34	0.655762	Same	0.48393	Same	NA	NA	NA	NA
ENSG00000074201	CLNS1A	1.26e-05	Different	NA	NA	NA	NA	0.119904	Same
ENSG00000074219	TEAD2	0.000795905	Different	0.00302682	Different	0.0249138	Different	NA	NA
ENSG00000074266	EED	0.0841478	Same	0.10961	Same	NA	NA	NA	NA
ENSG00000074319	TSG101	NA	NA	NA	NA	0.238926	Same	0.108861	Same
ENSG00000074356	NCBP3	0.994813	Same	0.979463	Same	0.968706	Same	NA	NA
ENSG00000074410	CA12	0.876359	Same	0.764063	Same	NA	NA	NA	NA
ENSG00000074416	MGLL	0.994813	Same	0.924715	Same	0.962772	Same	0.985925	Same
ENSG00000074527	NTN4	0.32318	Same	0.979463	Same	0.774703	Same	0.478697	Same
ENSG00000074582	BCS1L	0.914475	Same	NA	NA	0.371141	Same	NA	NA
ENSG00000074657	ZNF532	0.994813	Same	0.979463	Same	NA	NA	0.895988	Same
ENSG00000074696	HACD3	0.698184	Same	0.893972	Same	0.749312	Same	0.740698	Same
ENSG00000074800	ENO1	NA	NA	NA	NA	0.974258	Same	NA	NA
ENSG00000074935	TUBE1	0.000460009	Different	0.000522913	Different	NA	NA	NA	NA
ENSG00000075131	TIPIN	0.994813	Same	NA	NA	0.974258	Same	0.227428	Same
ENSG00000075151	EIF4G3	0.810405	Same	0.873636	Same	0.786337	Same	NA	NA
ENSG00000075213	SEMA3A	0.994813	Same	0.473809	Same	0.960286	Same	0.360291	Same
ENSG00000075218	GTSE1	0.994813	Same	0.979463	Same	0.974258	Same	0.904434	Same
ENSG00000075223	SEMA3C	NA	NA	0.0702593	Same	0.315862	Same	NA	NA
ENSG00000075239	ACAT1	0.71641	Same	0.819165	Same	0.794396	Same	0.0940949	Same
ENSG00000075275	CELSR1	0.994813	Same	0.937856	Same	NA	NA	NA	NA
ENSG00000075292	ZNF638	NA	NA	0.49467	Same	NA	NA	NA	NA
ENSG00000075336	TIMM21	0.670533	Same	0.68131	Same	0.374797	Same	NA	NA
ENSG00000075340	ADD2	0.420178	Same	0.904889	Same	0.26675	Same	NA	NA
ENSG00000075391	RASAL2	6.88e-07	Different	NA	NA	6.16769e-06	Different	NA	NA
ENSG00000075415	SLC25A3	0.293092	Same	0.275742	Same	0.114791	Same	0.172639	Same
ENSG00000075618	FSCN1	0.994813	Same	NA	NA	0.951251	Same	0.609786	Same
ENSG00000075651	PLD1	0.994813	Same	0.924715	Same	0.898679	Same	0.13453	Same
ENSG00000075702	WDR62	1.27e-08	Different	NA	NA	3.21681e-07	Different	NA	NA
ENSG00000075711	DLG1	3.18e-05	Different	0.0326016	Different	NA	NA	NA	NA
ENSG00000075785	RAB7A	0.9297	Same	0.78022	Same	NA	NA	NA	NA
ENSG00000075790	BCAP29	0.676133	Same	0.844703	Same	NA	NA	NA	NA
ENSG00000075856	SART3	0.994813	Same	0.979463	Same	0.944438	Same	0.81845	Same
ENSG00000075914	EXOSC7	5.59e-05	Different	NA	NA	5.86521e-07	Different	NA	NA
ENSG00000076003	MCM6	0.994813	Same	0.979463	Same	0.974258	Same	0.856429	Same
ENSG00000076043	REXO2	0.0795195	Same	NA	NA	0.520889	Same	0.506734	Same
ENSG00000076108	BAZ2A	0.994813	Same	NA	NA	NA	NA	NA	NA
ENSG00000076242	MLH1	0.468494	Same	NA	NA	NA	NA	NA	NA
ENSG00000076258	FMO4	NA	NA	0.957765	Same	0.771075	Same	NA	NA
ENSG00000076344	RGS11	1.63e-06	Different	NA	NA	NA	NA	NA	NA
ENSG00000076356	PLXNA2	1.01e-06	Different	2.93905e-06	Different	NA	NA	NA	NA
ENSG00000076382	SPAG5	NA	NA	NA	NA	NA	NA	0.895988	Same
ENSG00000076513	ANKRD13A	0.949607	Same	NA	NA	2.4645e-07	Different	NA	NA
ENSG00000076604	TRAF4	0.878246	Same	0.849684	Same	0.830364	Same	0.540532	Same
ENSG00000076662	ICAM3	NA	NA	NA	NA	0.717649	Same	0.739674	Same
ENSG00000076685	NT5C2	NA	NA	0.00308314	Different	0.0113635	Different	0.888604	Same
ENSG00000076770	MBNL3	0.994813	Same	0.979463	Same	0.348112	Same	0.405508	Same
ENSG00000076826	CAMSAP3	0.0738707	Same	NA	NA	0.17859	Same	NA	NA
ENSG00000076864	RAP1GAP	3.05e-07	Different	0.778659	Same	0.809747	Same	NA	NA
ENSG00000076944	STXBP2	0.201957	Same	0.870497	Same	0.851998	Same	NA	NA
ENSG00000077009	NMRK2	0.465441	Same	0.956069	Same	NA	NA	0.591518	Same
ENSG00000077044	DGKD	4.15e-09	Different	5.87751e-07	Different	0.974258	Same	0.838365	Same
ENSG00000077063	CTTNBP2	0.683791	Same	NA	NA	NA	NA	0.825251	Same
ENSG00000077092	RARB	2.46e-07	Different	6.22611e-08	Different	NA	NA	0.325553	Same
ENSG00000077152	UBE2T	0.994813	Same	0.979463	Same	0.974258	Same	0.853315	Same
ENSG00000077232	DNAJC10	NA	NA	0.0255194	Different	NA	NA	NA	NA
ENSG00000077254	USP33	NA	NA	NA	NA	0.961447	Same	NA	NA
ENSG00000077348	EXOSC5	6.6e-06	Different	0.00201593	Different	1.23117e-06	Different	0.145703	Same
ENSG00000077458	FAM76B	0.381924	Same	NA	NA	NA	NA	NA	NA
ENSG00000077514	POLD3	0.994813	Same	0.979463	Same	0.974258	Same	0.788819	Same
ENSG00000077522	ACTN2	0.410511	Same	0.424072	Same	0.269769	Same	NA	NA
ENSG00000077549	CAPZB	0.422241	Same	0.5247	Same	0.00409409	Different	NA	NA
ENSG00000077585	GPR137B	NA	NA	0.863348	Same	NA	NA	NA	NA
ENSG00000077616	NAALAD2	3.32e-08	Different	5.78757e-09	Different	NA	NA	NA	NA
ENSG00000077684	JADE1	2.28e-05	Different	8.02427e-05	Different	0.371141	Same	NA	NA
ENSG00000077721	UBE2A	0.7957	Same	0.824202	Same	NA	NA	NA	NA
ENSG00000077942	FBLN1	NA	NA	0.522512	Same	NA	NA	NA	NA
ENSG00000077943	ITGA8	4.91e-05	Different	NA	NA	0.790661	Same	0.0387033	Different
ENSG00000077984	CST7	NA	NA	0.940133	Same	NA	NA	0.895988	Same
ENSG00000078043	PIAS2	0.994813	Same	0.70704	Same	NA	NA	0.0455666	Different
ENSG00000078053	AMPH	0.000289712	Different	NA	NA	0.00325638	Different	NA	NA
ENSG00000078061	ARAF	0.220999	Same	0.20333	Same	NA	NA	NA	NA
ENSG00000078070	MCCC1	0.148266	Same	0.198933	Same	0.055049	Same	NA	NA
ENSG00000078124	ACER3	NA	NA	0.0893792	Same	0.000210878	Different	NA	NA
ENSG00000078177	N4BP2	0.994813	Same	0.979463	Same	0.974258	Same	0.726381	Same
ENSG00000078237	TIGAR	0.0249603	Different	NA	NA	0.0703845	Same	NA	NA
ENSG00000078246	TULP3	0.994813	Same	NA	NA	NA	NA	NA	NA
ENSG00000078304	PPP2R5C	0.000451744	Different	0.0303167	Different	0.321174	Same	0.0153315	Different
ENSG00000078328	RBFOX1	0.122285	Same	0.0850508	Same	NA	NA	0.0176275	Different
ENSG00000078403	MLLT10	0.994813	Same	0.00300957	Different	0.970841	Same	NA	NA
ENSG00000078487	ZCWPW1	9.56e-09	Different	NA	NA	NA	NA	0.927115	Same
ENSG00000078549	ADCYAP1R1	NA	NA	0.972864	Same	0.802973	Same	0.895988	Same
ENSG00000078596	ITM2A	4.64e-08	Different	4.86536e-08	Different	0.00550699	Different	NA	NA
ENSG00000078668	VDAC3	NA	NA	0.56216	Same	0.38376	Same	0.0795071	Same
ENSG00000078674	PCM1	0.994813	Same	0.886494	Same	0.567132	Same	NA	NA
ENSG00000078699	CBFA2T2	0.994813	Same	0.979463	Same	0.45434	Same	0.871174	Same
ENSG00000078804	TP53INP2	0.797828	Same	0.768727	Same	0.520889	Same	0.574719	Same
ENSG00000078808	SDF4	NA	NA	0.49467	Same	NA	NA	NA	NA
ENSG00000078902	TOLLIP	0.5744	Same	0.502594	Same	NA	NA	NA	NA
ENSG00000078967	UBE2D4	NA	NA	NA	NA	0.675278	Same	0.607484	Same
ENSG00000079102	RUNX1T1	0.994813	Same	0.972864	Same	0.938027	Same	0.87592	Same
ENSG00000079134	THOC1	0.331004	Same	NA	NA	NA	NA	NA	NA
ENSG00000079277	MKNK1	NA	NA	0.979463	Same	0.791535	Same	NA	NA
ENSG00000079335	CDC14A	0.894606	Same	NA	NA	NA	NA	NA	NA
ENSG00000079337	RAPGEF3	0.36738	Same	NA	NA	0.767166	Same	NA	NA
ENSG00000079387	SENP1	0.994813	Same	NA	NA	0.735706	Same	NA	NA
ENSG00000079393	DUSP13	NA	NA	NA	NA	0.593744	Same	0.598705	Same
ENSG00000079435	LIPE	0.994813	Same	0.889357	Same	0.882516	Same	0.986065	Same
ENSG00000079459	FDFT1	0.447576	Same	0.192367	Same	0.932515	Same	0.196629	Same
ENSG00000079462	PAFAH1B3	0.994813	Same	0.979463	Same	0.974258	Same	NA	NA
ENSG00000079482	OPHN1	5.43e-06	Different	9.31178e-07	Different	0.0113635	Different	NA	NA
ENSG00000079691	LRRC16A	0.860817	Same	0.408612	Same	0.434847	Same	0.199778	Same
ENSG00000079785	DDX1	1e-05	Different	2.72318e-06	Different	0.0507216	Same	0.0980287	Same
ENSG00000079999	KEAP1	0.670533	Same	0.566845	Same	0.235221	Same	NA	NA
ENSG00000080200	CRYBG3	0.000218682	Different	5.04879e-05	Different	0.00670641	Different	NA	NA
ENSG00000080298	RFX3	0.994813	Same	0.979463	Same	0.903137	Same	0.712478	Same
ENSG00000080345	RIF1	0.565785	Same	NA	NA	0.974258	Same	0.325509	Same
ENSG00000080371	RAB21	0.0185462	Different	0.0346611	Different	0.153606	Same	NA	NA
ENSG00000080503	SMARCA2	0.986038	Same	0.865448	Same	0.960286	Same	NA	NA
ENSG00000080546	SESN1	0.7824	Same	0.845183	Same	0.80644	Same	0.575296	Same
ENSG00000080573	COL5A3	0.955641	Same	0.860222	Same	0.971168	Same	NA	NA
ENSG00000080608	PUM3	0.926636	Same	NA	NA	NA	NA	NA	NA
ENSG00000080709	KCNN2	7.53e-05	Different	NA	NA	3.35162e-06	Different	NA	NA
ENSG00000080819	CPOX	0.0147061	Different	0.327575	Same	0.239829	Same	NA	NA
ENSG00000080839	RBL1	0.994813	Same	0.979463	Same	0.974258	Same	0.832698	Same
ENSG00000080986	NDC80	0.994813	Same	0.979463	Same	0.974258	Same	0.807248	Same
ENSG00000081014	AP4E1	NA	NA	0.936544	Same	NA	NA	0.740859	Same
ENSG00000081026	MAGI3	3.87e-09	Different	3.90977e-09	Different	0.0139505	Different	0.0163404	Different
ENSG00000081052	COL4A4	0.994813	Same	NA	NA	0.697801	Same	NA	NA
ENSG00000081059	TCF7	NA	NA	NA	NA	0.407062	Same	NA	NA
ENSG00000081181	ARG2	NA	NA	NA	NA	0.322034	Same	NA	NA
ENSG00000081237	PTPRC	0.994813	Same	NA	NA	0.814025	Same	0.974166	Same
ENSG00000081320	STK17B	NA	NA	3.2116e-06	Different	0.00159058	Different	NA	NA
ENSG00000081377	CDC14B	2.8e-07	Different	0.0540839	Same	0.000225359	Different	0.0153315	Different
ENSG00000081479	LRP2	0.994157	Same	NA	NA	0.066936	Same	0.0703903	Same
ENSG00000081721	DUSP12	0.673128	Same	NA	NA	0.92665	Same	NA	NA
ENSG00000081923	ATP8B1	0.994813	Same	0.849684	Same	0.527895	Same	0.407667	Same
ENSG00000082146	STRADB	0.201922	Same	NA	NA	0.191174	Same	0.473433	Same
ENSG00000082175	PGR	NA	NA	NA	NA	0.769174	Same	NA	NA
ENSG00000082212	ME2	4.97e-08	Different	1.48423e-08	Different	0.144789	Same	0.127457	Same
ENSG00000082269	FAM135A	0.00715724	Different	NA	NA	0.0014135	Different	NA	NA
ENSG00000082397	EPB41L3	0.994813	Same	0.979463	Same	0.471447	Same	NA	NA
ENSG00000082458	DLG3	0.994813	Same	NA	NA	0.95183	Same	NA	NA
ENSG00000082512	TRAF5	0.000194403	Different	1.37401e-07	Different	0.553113	Same	NA	NA
ENSG00000082515	MRPL22	0.0684106	Same	0.821768	Same	0.358719	Same	0.10696	Same
ENSG00000082641	NFE2L1	0.688303	Same	0.689329	Same	0.309865	Same	0.156682	Same
ENSG00000082684	SEMA5B	NA	NA	0.934385	Same	0.283395	Same	0.740698	Same
ENSG00000082781	ITGB5	0.281402	Same	NA	NA	0.0105535	Different	NA	NA
ENSG00000082898	XPO1	0.994813	Same	0.979463	Same	0.974258	Same	NA	NA
ENSG00000082996	RNF13	0.994813	Same	0.979463	Same	0.790661	Same	0.885993	Same
ENSG00000083093	PALB2	0.994813	Same	0.979463	Same	NA	NA	NA	NA
ENSG00000083097	DOPEY1	1.19e-05	Different	4.16773e-06	Different	1.71527e-05	Different	NA	NA
ENSG00000083168	KAT6A	0.994813	Same	0.979463	Same	0.633535	Same	0.68223	Same
ENSG00000083290	ULK2	1.69e-08	Different	1.7212e-07	Different	8.50482e-05	Different	0.859327	Same
ENSG00000083312	TNPO1	0.167385	Same	0.979463	Same	0.974258	Same	NA	NA
ENSG00000083544	TDRD3	0.683791	Same	0.866902	Same	0.763287	Same	NA	NA
ENSG00000083635	NUFIP1	0.864463	Same	0.975547	Same	NA	NA	NA	NA
ENSG00000083642	PDS5B	0.994813	Same	0.979463	Same	0.974258	Same	0.812976	Same
ENSG00000083720	OXCT1	0.160204	Same	0.169173	Same	0.125197	Same	0.104931	Same
ENSG00000083799	CYLD	0.994813	Same	0.00805466	Different	0.968706	Same	0.775673	Same
ENSG00000083845	RPS5	1.19e-05	Different	1.40179e-05	Different	NA	NA	0.583571	Same
ENSG00000083857	FAT1	0.994813	Same	0.825527	Same	0.974258	Same	0.895988	Same
ENSG00000083896	YTHDC1	0.994813	Same	0.500259	Same	NA	NA	NA	NA
ENSG00000083937	CHMP2B	0.994813	Same	0.937856	Same	0.755934	Same	0.729366	Same
ENSG00000084072	PPIE	1.68e-07	Different	6.80948e-08	Different	NA	NA	NA	NA
ENSG00000084090	STARD7	0.0375905	Different	NA	NA	0.0307739	Different	NA	NA
ENSG00000084092	NOA1	0.0249515	Different	NA	NA	0.0279296	Different	NA	NA
ENSG00000084093	REST	0.994813	Same	0.979463	Same	0.973955	Same	0.84055	Same
ENSG00000084207	GSTP1	NA	NA	NA	NA	0.728135	Same	NA	NA
ENSG00000084623	EIF3I	0.00125878	Different	NA	NA	NA	NA	NA	NA
ENSG00000084628	NKAIN1	0.939613	Same	0.836547	Same	0.78297	Same	NA	NA
ENSG00000084636	COL16A1	0.1267	Same	0.157567	Same	NA	NA	0.634481	Same
ENSG00000084652	TXLNA	0.994813	Same	0.979463	Same	0.859772	Same	0.897751	Same
ENSG00000084693	AGBL5	0.994813	Same	0.979463	Same	0.974258	Same	0.856429	Same
ENSG00000084710	EFR3B	0.564115	Same	5.15669e-08	Different	NA	NA	0.190944	Same
ENSG00000084731	KIF3C	0.994813	Same	NA	NA	NA	NA	0.84055	Same
ENSG00000084754	HADHA	0.229407	Same	0.265688	Same	0.182052	Same	NA	NA
ENSG00000084764	MAPRE3	0.505728	Same	0.297811	Same	0.309865	Same	0.69085	Same
ENSG00000084774	CAD	0.994813	Same	0.979463	Same	0.949199	Same	0.674307	Same
ENSG00000085063	CD59	NA	NA	0.937747	Same	0.754672	Same	0.95118	Same
ENSG00000085117	CD82	NA	NA	0.725794	Same	0.815541	Same	0.920349	Same
ENSG00000085185	BCORL1	0.917466	Same	0.860961	Same	0.827661	Same	0.827564	Same
ENSG00000085224	ATRX	0.608493	Same	NA	NA	0.792933	Same	NA	NA
ENSG00000085377	PREP	NA	NA	NA	NA	0.291703	Same	NA	NA
ENSG00000085382	HACE1	0.994813	Same	0.667888	Same	0.974258	Same	NA	NA
ENSG00000085415	SEH1L	0.994813	Same	0.979463	Same	NA	NA	0.0153315	Different
ENSG00000085552	IGSF9	0.994813	Same	0.979463	Same	0.851267	Same	NA	NA
ENSG00000085563	ABCB1	NA	NA	NA	NA	0.276116	Same	0.986065	Same
ENSG00000085662	AKR1B1	0.136621	Same	0.290843	Same	9.11301e-06	Different	0.141478	Same
ENSG00000085733	CTTN	0.000172619	Different	NA	NA	0.0145011	Different	0.0153315	Different
ENSG00000085741	WNT11	0.481424	Same	0.821768	Same	0.709266	Same	NA	NA
ENSG00000085760	MTIF2	0.235003	Same	0.20188	Same	0.0983168	Same	0.169751	Same
ENSG00000085831	TTC39A	0.00672675	Different	NA	NA	0.055049	Same	NA	NA
ENSG00000085832	EPS15	1.31e-06	Different	0.110486	Same	3.73069e-06	Different	NA	NA
ENSG00000085840	ORC1	0.994813	Same	0.979463	Same	0.974258	Same	0.927115	Same
ENSG00000085871	MGST2	NA	NA	NA	NA	NA	NA	0.437202	Same
ENSG00000085998	POMGNT1	0.208631	Same	0.000296249	Different	0.115329	Same	NA	NA
ENSG00000085999	RAD54L	0.994813	Same	0.979463	Same	0.974258	Same	0.906751	Same
ENSG00000086065	CHMP5	0.90194	Same	0.886208	Same	NA	NA	NA	NA
ENSG00000086205	FOLH1	NA	NA	NA	NA	6.75608e-08	Different	NA	NA
ENSG00000086232	EIF2AK1	0.866612	Same	NA	NA	NA	NA	NA	NA
ENSG00000086289	EPDR1	0.60449	Same	NA	NA	0.227623	Same	0.130619	Same
ENSG00000086475	SEPHS1	0.994813	Same	0.979463	Same	0.121355	Same	NA	NA
ENSG00000086504	MRPL28	0.24313	Same	NA	NA	NA	NA	NA	NA
ENSG00000086544	ITPKC	2.88e-05	Different	0.649298	Same	NA	NA	0.857915	Same
ENSG00000086619	ERO1B	NA	NA	0.68194	Same	0.276156	Same	NA	NA
ENSG00000086712	TXLNG	NA	NA	0.838924	Same	NA	NA	0.379716	Same
ENSG00000086991	NOX4	NA	NA	2.13051e-06	Different	NA	NA	NA	NA
ENSG00000087095	NLK	0.994813	Same	0.000698685	Different	NA	NA	NA	NA
ENSG00000087116	ADAMTS2	0.0280129	Different	NA	NA	0.381071	Same	0.857915	Same
ENSG00000087191	PSMC5	0.00299217	Different	0.312029	Same	NA	NA	0.47279	Same
ENSG00000087237	CETP	NA	NA	NA	NA	0.103832	Same	NA	NA
ENSG00000087245	MMP2	0.0818909	Same	0.495592	Same	0.440533	Same	0.164709	Same
ENSG00000087269	NOP14	0.27583	Same	0.138156	Same	0.181954	Same	NA	NA
ENSG00000087303	NID2	0.994813	Same	0.979463	Same	6.57873e-06	Different	0.844203	Same
ENSG00000087338	GMCL1	0.994813	Same	0.979463	Same	NA	NA	NA	NA
ENSG00000087448	KLHL42	NA	NA	NA	NA	0.839802	Same	0.816479	Same
ENSG00000087460	GNAS	0.00152901	Different	0.245213	Same	3.11221e-05	Different	NA	NA
ENSG00000087470	DNM1L	7.7e-09	Different	NA	NA	NA	NA	NA	NA
ENSG00000087586	AURKA	0.994813	Same	0.979476	Same	0.974258	Same	NA	NA
ENSG00000087842	PIR	0.173014	Same	NA	NA	0.794743	Same	NA	NA
ENSG00000087884	AAMDC	0.994813	Same	0.979463	Same	0.723877	Same	0.535534	Same
ENSG00000088179	PTPN4	9.56e-09	Different	9.02737e-09	Different	NA	NA	NA	NA
ENSG00000088247	KHSRP	0.994813	Same	0.979463	Same	0.916128	Same	0.838365	Same
ENSG00000088298	EDEM2	5.39e-07	Different	4.94655e-06	Different	0.841444	Same	NA	NA
ENSG00000088305	DNMT3B	0.994813	Same	0.979463	Same	0.965323	Same	0.769998	Same
ENSG00000088320	REM1	0.160741	Same	0.317112	Same	NA	NA	NA	NA
ENSG00000088325	TPX2	0.994813	Same	0.979463	Same	0.974258	Same	0.869296	Same
ENSG00000088448	ANKRD10	0.00584608	Different	8.2932e-06	Different	NA	NA	0.0387033	Different
ENSG00000088538	DOCK3	NA	NA	NA	NA	0.412925	Same	NA	NA
ENSG00000088543	C3orf18	0.492081	Same	0.39686	Same	0.472317	Same	0.0331414	Different
ENSG00000088682	COQ9	0.872473	Same	0.800063	Same	0.419372	Same	0.151028	Same
ENSG00000088756	ARHGAP28	0.994813	Same	0.979463	Same	0.841444	Same	0.907324	Same
ENSG00000088766	CRLS1	0.0467254	Different	0.00226762	Different	0.913689	Same	0.208497	Same
ENSG00000088827	SIGLEC1	NA	NA	0.824202	Same	NA	NA	0.949313	Same
ENSG00000088833	NSFL1C	4e-05	Different	0.000293673	Different	NA	NA	NA	NA
ENSG00000088854	C20orf194	0.00408207	Different	0.00565512	Different	0.226876	Same	NA	NA
ENSG00000088882	CPXM1	NA	NA	NA	NA	0.774703	Same	0.133067	Same
ENSG00000088992	TESC	0.941497	Same	0.764402	Same	0.322278	Same	NA	NA
ENSG00000089050	RBBP9	0.319735	Same	0.718147	Same	0.839802	Same	0.349299	Same
ENSG00000089057	SLC23A2	3.45e-08	Different	NA	NA	NA	NA	NA	NA
ENSG00000089060	SLC8B1	0.994813	Same	0.957765	Same	0.639913	Same	NA	NA
ENSG00000089063	TMEM230	0.994813	Same	0.852695	Same	NA	NA	0.882242	Same
ENSG00000089094	KDM2B	0.994813	Same	0.979463	Same	0.940344	Same	0.907324	Same
ENSG00000089127	OAS1	NA	NA	NA	NA	NA	NA	0.959471	Same
ENSG00000089163	SIRT4	0.0961264	Same	0.222959	Same	0.192506	Same	0.0736274	Same
ENSG00000089220	PEBP1	NA	NA	NA	NA	0.461205	Same	0.454057	Same
ENSG00000089280	FUS	0.926308	Same	0.622572	Same	0.747301	Same	0.0572984	Same
ENSG00000089289	IGBP1	NA	NA	NA	NA	0.348369	Same	NA	NA
ENSG00000089327	FXYD5	0.299559	Same	0.244935	Same	0.968706	Same	NA	NA
ENSG00000089335	ZNF302	NA	NA	NA	NA	NA	NA	0.0197473	Different
ENSG00000089472	HEPH	0.994813	Same	0.979463	Same	0.974258	Same	0.939388	Same
ENSG00000089486	CDIP1	NA	NA	0.566792	Same	0.0667444	Same	NA	NA
ENSG00000089639	GMIP	0.00984434	Different	0.793697	Same	NA	NA	NA	NA
ENSG00000089685	BIRC5	0.994813	Same	0.979463	Same	NA	NA	NA	NA
ENSG00000089723	OTUB2	0.76708	Same	0.865814	Same	0.814801	Same	NA	NA
ENSG00000089737	DDX24	0.0821443	Same	NA	NA	NA	NA	0.163059	Same
ENSG00000089775	ZBTB25	0.580628	Same	NA	NA	NA	NA	NA	NA
ENSG00000089902	RCOR1	0.994813	Same	0.979463	Same	0.974258	Same	0.897751	Same
ENSG00000089916	GPATCH2L	3.78e-09	Different	NA	NA	0.974258	Same	NA	NA
ENSG00000090006	LTBP4	NA	NA	0.800063	Same	NA	NA	NA	NA
ENSG00000090013	BLVRB	3.16e-05	Different	NA	NA	0.066936	Same	0.329377	Same
ENSG00000090060	PAPOLA	0.804466	Same	0.531084	Same	NA	NA	NA	NA
ENSG00000090061	CCNK	0.276313	Same	0.773081	Same	0.792207	Same	NA	NA
ENSG00000090238	YPEL3	0.994813	Same	0.979463	Same	0.83099	Same	NA	NA
ENSG00000090263	MRPS33	0.73675	Same	NA	NA	NA	NA	0.186993	Same
ENSG00000090266	NDUFB2	0.994813	Same	0.893972	Same	NA	NA	0.19095	Same
ENSG00000090273	NUDC	2.41e-07	Different	NA	NA	3.12033e-07	Different	NA	NA
ENSG00000090376	IRAK3	0.900532	Same	0.870497	Same	0.47509	Same	NA	NA
ENSG00000090432	MUL1	0.467274	Same	0.389975	Same	0.177285	Same	NA	NA
ENSG00000090447	TFAP4	0.994813	Same	0.979463	Same	0.231759	Same	NA	NA
ENSG00000090470	PDCD7	0.000284094	Different	NA	NA	NA	NA	0.606807	Same
ENSG00000090530	P3H2	0.994813	Same	NA	NA	0.961447	Same	0.818473	Same
ENSG00000090539	CHRD	0.94699	Same	0.937423	Same	NA	NA	NA	NA
ENSG00000090581	GNPTG	0.538755	Same	NA	NA	NA	NA	NA	NA
ENSG00000090659	CD209	NA	NA	NA	NA	NA	NA	0.969655	Same
ENSG00000090674	MCOLN1	NA	NA	0.40335	Same	0.437955	Same	NA	NA
ENSG00000090686	USP48	0.994813	Same	0.833219	Same	0.524818	Same	NA	NA
ENSG00000090889	KIF4A	NA	NA	NA	NA	NA	NA	0.895988	Same
ENSG00000090905	TNRC6A	0.983709	Same	0.37824	Same	0.000101942	Different	NA	NA
ENSG00000090924	PLEKHG2	0.994813	Same	0.924437	Same	0.782992	Same	0.249808	Same
ENSG00000090971	NAT14	NA	NA	4.15807e-07	Different	NA	NA	NA	NA
ENSG00000090975	PITPNM2	0.958567	Same	0.791172	Same	0.000577335	Different	0.127585	Same
ENSG00000090989	EXOC1	0.0826358	Same	NA	NA	NA	NA	NA	NA
ENSG00000091039	OSBPL8	5.78e-05	Different	NA	NA	NA	NA	NA	NA
ENSG00000091127	PUS7	0.994813	Same	0.979463	Same	0.974258	Same	0.397087	Same
ENSG00000091129	NRCAM	NA	NA	NA	NA	0.902631	Same	NA	NA
ENSG00000091137	SLC26A4	NA	NA	NA	NA	0.00424667	Different	0.763857	Same
ENSG00000091140	DLD	0.107292	Same	0.127998	Same	0.0698495	Same	0.10581	Same
ENSG00000091164	TXNL1	4.35e-05	Different	0.300058	Same	NA	NA	NA	NA
ENSG00000091317	CMTM6	2.63e-08	Different	NA	NA	8.80192e-07	Different	NA	NA
ENSG00000091428	RAPGEF4	0.0281628	Different	0.193507	Same	0.961365	Same	NA	NA
ENSG00000091482	SMPX	0.708489	Same	0.751553	Same	0.562119	Same	0.0780017	Same
ENSG00000091483	FH	0.136071	Same	0.174513	Same	NA	NA	0.182368	Same
ENSG00000091513	TF	NA	NA	3.97158e-06	Different	NA	NA	NA	NA
ENSG00000091592	NLRP1	NA	NA	0.927155	Same	NA	NA	NA	NA
ENSG00000091640	SPAG7	0.436244	Same	0.603729	Same	NA	NA	NA	NA
ENSG00000091651	ORC6	0.994813	Same	0.979476	Same	0.974258	Same	0.897751	Same
ENSG00000091656	ZFHX4	0.994813	Same	NA	NA	0.162717	Same	NA	NA
ENSG00000091732	ZC3HC1	2.72e-08	Different	8.91749e-09	Different	NA	NA	NA	NA
ENSG00000091844	RGS17	NA	NA	0.0435015	Different	NA	NA	NA	NA
ENSG00000091879	ANGPT2	0.287746	Same	0.410114	Same	0.687586	Same	NA	NA
ENSG00000091947	TMEM101	6.38e-08	Different	NA	NA	NA	NA	NA	NA
ENSG00000091972	CD200	3.87e-07	Different	NA	NA	4.04827e-06	Different	0.0736274	Same
ENSG00000092009	CMA1	0.0348623	Different	0.904889	Same	NA	NA	NA	NA
ENSG00000092010	PSME1	0.994813	Same	NA	NA	0.705987	Same	0.844203	Same
ENSG00000092140	G2E3	0.994813	Same	0.979463	Same	0.95425	Same	NA	NA
ENSG00000092201	SUPT16H	0.994813	Same	0.979463	Same	NA	NA	0.557877	Same
ENSG00000092295	TGM1	NA	NA	0.0222208	Different	NA	NA	NA	NA
ENSG00000092330	TINF2	3.68e-09	Different	NA	NA	0.738038	Same	NA	NA
ENSG00000092439	TRPM7	0.135503	Same	NA	NA	NA	NA	NA	NA
ENSG00000092445	TYRO3	0.815577	Same	NA	NA	0.79428	Same	0.538642	Same
ENSG00000092470	WDR76	0.994813	Same	0.979463	Same	0.974258	Same	0.769998	Same
ENSG00000092758	COL9A3	0.0268084	Different	0.0884489	Same	0.462211	Same	0.0153315	Different
ENSG00000092853	CLSPN	0.994813	Same	NA	NA	0.974258	Same	0.873719	Same
ENSG00000092871	RFFL	0.00937144	Different	NA	NA	0.27614	Same	NA	NA
ENSG00000092969	TGFB2	0.637152	Same	0.669557	Same	0.769099	Same	NA	NA
ENSG00000092978	GPATCH2	0.994813	Same	0.872413	Same	NA	NA	0.807248	Same
ENSG00000093000	NUP50	NA	NA	NA	NA	0.938116	Same	0.116661	Same
ENSG00000093009	CDC45	0.994813	Same	0.979463	Same	NA	NA	0.810243	Same
ENSG00000093010	COMT	0.994813	Same	0.618748	Same	NA	NA	NA	NA
ENSG00000093183	SEC22C	0.0107283	Different	0.000985095	Different	0.0872174	Same	NA	NA
ENSG00000093217	XYLB	0.842895	Same	0.874253	Same	NA	NA	NA	NA
ENSG00000094631	HDAC6	0.325846	Same	NA	NA	0.431945	Same	0.0159442	Different
ENSG00000094755	GABRP	NA	NA	NA	NA	0.575934	Same	NA	NA
ENSG00000094804	CDC6	0.994813	Same	0.979463	Same	0.974258	Same	0.831894	Same
ENSG00000094841	UPRT	NA	NA	NA	NA	0.133975	Same	0.245012	Same
ENSG00000094880	CDC23	0.994813	Same	0.979463	Same	0.4978	Same	NA	NA
ENSG00000094916	CBX5	0.994813	Same	0.874253	Same	0.940344	Same	0.84055	Same
ENSG00000094963	FMO2	0.971625	Same	0.975547	Same	0.500046	Same	0.985925	Same
ENSG00000094975	SUCO	0.994813	Same	0.979463	Same	NA	NA	NA	NA
ENSG00000095002	MSH2	0.882625	Same	0.979463	Same	0.974258	Same	NA	NA
ENSG00000095015	MAP3K1	NA	NA	NA	NA	0.248914	Same	0.574719	Same
ENSG00000095209	TMEM38B	0.0451165	Different	0.0568226	Same	NA	NA	0.0936058	Same
ENSG00000095261	PSMD5	0.293869	Same	0.743348	Same	0.348369	Same	NA	NA
ENSG00000095303	PTGS1	NA	NA	NA	NA	NA	NA	0.243312	Same
ENSG00000095319	NUP188	0.994813	Same	0.979463	Same	0.895225	Same	NA	NA
ENSG00000095321	CRAT	0.418067	Same	0.388828	Same	0.156996	Same	NA	NA
ENSG00000095380	NANS	9.56e-09	Different	9.09281e-09	Different	NA	NA	NA	NA
ENSG00000095539	SEMA4G	0.863119	Same	0.871365	Same	0.791669	Same	0.894548	Same
ENSG00000095564	BTAF1	0.169484	Same	0.979463	Same	0.95043	Same	0.115037	Same
ENSG00000095574	IKZF5	1.08e-06	Different	NA	NA	5.21035e-06	Different	NA	NA
ENSG00000095587	TLL2	NA	NA	0.780222	Same	NA	NA	NA	NA
ENSG00000095637	SORBS1	0.906541	Same	0.891162	Same	0.948826	Same	0.0963902	Same
ENSG00000095739	BAMBI	0.563277	Same	0.979463	Same	0.761306	Same	0.627253	Same
ENSG00000095917	TPSD1	NA	NA	NA	NA	NA	NA	0.0306925	Different
ENSG00000095951	HIVEP1	NA	NA	0.533443	Same	NA	NA	NA	NA
ENSG00000096063	SRPK1	0.924509	Same	0.86295	Same	0.809392	Same	NA	NA
ENSG00000096080	MRPS18A	0.833052	Same	NA	NA	0.306498	Same	NA	NA
ENSG00000096384	HSP90AB1	0.000209657	Different	0.000140254	Different	NA	NA	0.170573	Same
ENSG00000096433	ITPR3	0.00154265	Different	NA	NA	0.970841	Same	NA	NA
ENSG00000096654	ZNF184	0.994813	Same	NA	NA	NA	NA	NA	NA
ENSG00000096746	HNRNPH3	NA	NA	NA	NA	0.00205716	Different	NA	NA
ENSG00000096968	JAK2	6.57e-06	Different	NA	NA	0.000339616	Different	0.0153315	Different
ENSG00000097033	SH3GLB1	0.00210885	Different	0.0105249	Different	0.052555	Same	0.0153315	Different
ENSG00000097046	CDC7	0.994813	Same	0.979463	Same	0.974258	Same	0.863315	Same
ENSG00000097096	SYDE2	0.000154516	Different	6.55163e-05	Different	NA	NA	NA	NA
ENSG00000099203	TMED1	0.0516076	Same	NA	NA	NA	NA	NA	NA
ENSG00000099204	ABLIM1	0.511022	Same	0.652129	Same	0.502561	Same	NA	NA
ENSG00000099250	NRP1	0.584345	Same	0.268731	Same	0.896066	Same	NA	NA
ENSG00000099260	PALMD	0.994813	Same	NA	NA	0.924834	Same	0.906751	Same
ENSG00000099282	TSPAN15	0.969679	Same	NA	NA	0.551839	Same	NA	NA
ENSG00000099284	H2AFY2	0.994813	Same	0.979463	Same	0.938054	Same	0.692486	Same
ENSG00000099330	OCEL1	0.994813	Same	0.813422	Same	NA	NA	NA	NA
ENSG00000099331	MYO9B	0.218025	Same	0.416992	Same	0.708305	Same	0.261605	Same
ENSG00000099341	PSMD8	0.900532	Same	NA	NA	NA	NA	NA	NA
ENSG00000099364	FBXL19	0.994813	Same	0.852424	Same	0.814801	Same	0.905016	Same
ENSG00000099365	STX1B	0.116453	Same	0.848778	Same	0.938027	Same	NA	NA
ENSG00000099377	HSD3B7	0.994813	Same	0.940133	Same	0.889251	Same	NA	NA
ENSG00000099385	BCL7C	3.68e-09	Different	NA	NA	NA	NA	NA	NA
ENSG00000099617	EFNA2	0.994813	Same	0.979463	Same	NA	NA	0.8727	Same
ENSG00000099624	ATP5D	0.994813	Same	0.912677	Same	NA	NA	NA	NA
ENSG00000099625	CBARP	0.994813	Same	0.979463	Same	NA	NA	NA	NA
ENSG00000099783	HNRNPM	0.994813	Same	NA	NA	NA	NA	0.869429	Same
ENSG00000099785	2002-03-01	0.994813	Same	0.979463	Same	0.657131	Same	0.858339	Same
ENSG00000099795	NDUFB7	0.994813	Same	0.947086	Same	0.693187	Same	NA	NA
ENSG00000099797	TECR	0.287027	Same	0.428159	Same	NA	NA	NA	NA
ENSG00000099822	HCN2	0.971059	Same	0.821768	Same	NA	NA	0.267421	Same
ENSG00000099860	GADD45B	2.44e-08	Different	NA	NA	NA	NA	NA	NA
ENSG00000099866	MADCAM1	NA	NA	0.752643	Same	NA	NA	NA	NA
ENSG00000099875	MKNK2	0.994813	Same	NA	NA	NA	NA	0.550714	Same
ENSG00000099940	SNAP29	0.0724026	Same	0.183322	Same	NA	NA	0.0914119	Same
ENSG00000099953	MMP11	0.000592984	Different	NA	NA	NA	NA	NA	NA
ENSG00000099954	CECR2	2.59e-06	Different	1.41114e-05	Different	0.182052	Same	0.860606	Same
ENSG00000099956	SMARCB1	0.446034	Same	NA	NA	0.377665	Same	0.147429	Same
ENSG00000099957	P2RX6	0.0497035	Different	NA	NA	0.146345	Same	0.935324	Same
ENSG00000099960	SLC7A4	0.000419769	Different	2.2955e-07	Different	NA	NA	NA	NA
ENSG00000099968	BCL2L13	0.25652	Same	NA	NA	NA	NA	NA	NA
ENSG00000099991	CABIN1	0.994813	Same	0.979463	Same	NA	NA	NA	NA
ENSG00000099994	SUSD2	0.00564448	Different	0.979463	Same	0.939191	Same	NA	NA
ENSG00000099998	GGT5	0.156336	Same	NA	NA	NA	NA	NA	NA
ENSG00000100027	YPEL1	0.404308	Same	0.473809	Same	0.411535	Same	NA	NA
ENSG00000100028	SNRPD3	3.79e-07	Different	6.25203e-08	Different	9.75759e-07	Different	NA	NA
ENSG00000100055	CYTH4	0.994813	Same	0.821511	Same	0.690972	Same	0.986065	Same
ENSG00000100060	MFNG	0.0888896	Same	0.690599	Same	0.639913	Same	0.906751	Same
ENSG00000100075	SLC25A1	0.0120366	Different	0.00471954	Different	0.956892	Same	0.0156616	Different
ENSG00000100077	GRK3	1.14e-05	Different	NA	NA	0.000547414	Different	0.128027	Same
ENSG00000100092	SH3BP1	0.00356121	Different	0.0026224	Different	0.121355	Same	0.0153315	Different
ENSG00000100097	LGALS1	0.137754	Same	0.447374	Same	0.193883	Same	0.0163404	Different
ENSG00000100099	HPS4	0.979119	Same	2.11597e-05	Different	NA	NA	NA	NA
ENSG00000100100	PIK3IP1	0.837201	Same	0.698308	Same	0.630472	Same	0.926021	Same
ENSG00000100104	SRRD	6.47e-06	Different	NA	NA	NA	NA	0.196629	Same
ENSG00000100105	PATZ1	0.994813	Same	0.979463	Same	0.967	Same	0.827116	Same
ENSG00000100109	TFIP11	3.92e-07	Different	2.7337e-07	Different	NA	NA	NA	NA
ENSG00000100116	GCAT	0.00299217	Different	NA	NA	0.513536	Same	0.467581	Same
ENSG00000100139	MICALL1	6.51e-07	Different	7.65584e-07	Different	0.974258	Same	NA	NA
ENSG00000100142	POLR2F	0.00118143	Different	NA	NA	0.563247	Same	NA	NA
ENSG00000100146	SOX10	NA	NA	0.979463	Same	NA	NA	NA	NA
ENSG00000100154	TTC28	NA	NA	0.000880043	Different	0.659293	Same	0.664545	Same
ENSG00000100162	CENPM	0.994813	Same	0.979463	Same	0.974258	Same	0.887515	Same
ENSG00000100201	DDX17	0.994813	Same	0.698093	Same	0.872067	Same	0.807248	Same
ENSG00000100206	DMC1	NA	NA	NA	NA	0.706015	Same	NA	NA
ENSG00000100207	TCF20	NA	NA	0.979463	Same	0.549179	Same	0.871149	Same
ENSG00000100211	CBY1	NA	NA	0.975547	Same	NA	NA	0.386392	Same
ENSG00000100219	XBP1	NA	NA	0.696523	Same	NA	NA	NA	NA
ENSG00000100221	JOSD1	NA	NA	0.777057	Same	NA	NA	0.0177505	Different
ENSG00000100234	TIMP3	0.994813	Same	0.979463	Same	0.626573	Same	0.121257	Same
ENSG00000100242	SUN2	0.994813	Same	0.972864	Same	NA	NA	NA	NA
ENSG00000100243	CYB5R3	4.33e-09	Different	0.846817	Same	0.463277	Same	NA	NA
ENSG00000100253	MIOX	0.994813	Same	NA	NA	NA	NA	0.897751	Same
ENSG00000100281	HMGXB4	0.994813	Same	0.979463	Same	0.974258	Same	NA	NA
ENSG00000100290	BIK	3.41e-06	Different	0.979463	Same	0.961447	Same	NA	NA
ENSG00000100292	HMOX1	0.810405	Same	NA	NA	NA	NA	0.0963902	Same
ENSG00000100294	MCAT	0.45229	Same	0.373201	Same	NA	NA	NA	NA
ENSG00000100296	THOC5	0.00211133	Different	0.000373575	Different	0.00532277	Different	NA	NA
ENSG00000100297	MCM5	0.994813	Same	0.979463	Same	0.974258	Same	0.818473	Same
ENSG00000100300	TSPO	NA	NA	0.928594	Same	NA	NA	NA	NA
ENSG00000100302	RASD2	0.405119	Same	0.041792	Different	0.970899	Same	0.178606	Same
ENSG00000100307	CBX7	0.994813	Same	0.698308	Same	0.656887	Same	0.405508	Same
ENSG00000100311	PDGFB	0.924509	Same	0.846737	Same	NA	NA	NA	NA
ENSG00000100316	RPL3	NA	NA	0.979463	Same	NA	NA	NA	NA
ENSG00000100319	ZMAT5	0.00408877	Different	NA	NA	0.270599	Same	NA	NA
ENSG00000100320	RBFOX2	0.542745	Same	0.979463	Same	0.974258	Same	0.633028	Same
ENSG00000100321	SYNGR1	0.241041	Same	0.160487	Same	0.125262	Same	0.0447331	Different
ENSG00000100344	PNPLA3	2e-05	Different	2.44189e-05	Different	NA	NA	NA	NA
ENSG00000100347	SAMM50	0.126828	Same	0.115681	Same	0.0518366	Same	NA	NA
ENSG00000100348	TXN2	0.797973	Same	0.69252	Same	NA	NA	0.161052	Same
ENSG00000100350	FOXRED2	0.547019	Same	NA	NA	NA	NA	NA	NA
ENSG00000100351	GRAP2	0.994813	Same	0.642881	Same	NA	NA	NA	NA
ENSG00000100354	TNRC6B	0.00169916	Different	0.979463	Same	0.806195	Same	NA	NA
ENSG00000100364	KIAA0930	0.966854	Same	0.315004	Same	NA	NA	NA	NA
ENSG00000100365	NCF4	0.0684492	Same	0.935615	Same	0.782992	Same	0.985925	Same
ENSG00000100372	SLC25A17	0.994813	Same	0.969189	Same	NA	NA	0.192504	Same
ENSG00000100385	IL2RB	NA	NA	0.918965	Same	NA	NA	0.753372	Same
ENSG00000100393	EP300	0.992298	Same	NA	NA	0.850157	Same	NA	NA
ENSG00000100399	CHADL	NA	NA	0.979463	Same	NA	NA	NA	NA
ENSG00000100412	ACO2	0.577738	Same	0.566845	Same	0.306495	Same	NA	NA
ENSG00000100413	POLR3H	0.00786734	Different	9.89208e-05	Different	0.00178727	Different	0.0165262	Different
ENSG00000100422	CERK	0.897778	Same	NA	NA	0.459578	Same	NA	NA
ENSG00000100425	BRD1	0.994813	Same	0.979463	Same	0.87633	Same	0.786287	Same
ENSG00000100426	ZBED4	0.994813	Same	0.979463	Same	0.938027	Same	0.720537	Same
ENSG00000100441	KHNYN	0.994813	Same	0.00843481	Different	0.575313	Same	NA	NA
ENSG00000100445	SDR39U1	0.994813	Same	0.937856	Same	NA	NA	0.62825	Same
ENSG00000100453	GZMB	NA	NA	NA	NA	NA	NA	0.829175	Same
ENSG00000100473	COCH	NA	NA	0.110786	Same	NA	NA	0.985925	Same
ENSG00000100479	POLE2	0.994813	Same	0.979463	Same	0.974258	Same	NA	NA
ENSG00000100483	VCPKMT	0.016995	Different	NA	NA	0.0319887	Different	NA	NA
ENSG00000100485	SOS2	0.0599534	Same	NA	NA	NA	NA	NA	NA
ENSG00000100503	NIN	0.271152	Same	NA	NA	1.05993e-05	Different	0.894207	Same
ENSG00000100504	PYGL	0.994813	Same	NA	NA	NA	NA	NA	NA
ENSG00000100505	TRIM9	NA	NA	NA	NA	0.00051733	Different	NA	NA
ENSG00000100523	DDHD1	0.994813	Same	3.90977e-09	Different	0.792349	Same	NA	NA
ENSG00000100526	CDKN3	0.994813	Same	0.755492	Same	0.8941	Same	0.619421	Same
ENSG00000100554	ATP6V1D	0.832621	Same	0.719477	Same	0.306205	Same	0.196629	Same
ENSG00000100564	PIGH	0.0752263	Same	NA	NA	0.476394	Same	NA	NA
ENSG00000100567	PSMA3	0.0163573	Different	0.0222856	Different	0.608815	Same	0.740698	Same
ENSG00000100568	VTI1B	0.940534	Same	NA	NA	0.617611	Same	NA	NA
ENSG00000100577	GSTZ1	9.14e-05	Different	0.000502637	Different	0.000298716	Different	NA	NA
ENSG00000100578	KIAA0586	0.994813	Same	0.979463	Same	0.974258	Same	0.92169	Same
ENSG00000100580	TMED8	1.21e-06	Different	NA	NA	NA	NA	NA	NA
ENSG00000100591	AHSA1	1.82e-06	Different	5.24859e-06	Different	NA	NA	NA	NA
ENSG00000100592	DAAM1	2.7e-05	Different	0.351938	Same	0.772422	Same	NA	NA
ENSG00000100600	LGMN	0.265577	Same	0.154043	Same	0.281021	Same	0.215057	Same
ENSG00000100601	ALKBH1	1.06e-06	Different	4.5836e-06	Different	0.278682	Same	NA	NA
ENSG00000100605	ITPK1	NA	NA	0.927346	Same	0.772422	Same	0.70035	Same
ENSG00000100612	DHRS7	NA	NA	NA	NA	0.693774	Same	0.93061	Same
ENSG00000100614	PPM1A	0.168072	Same	0.311433	Same	0.55946	Same	0.0503179	Same
ENSG00000100625	SIX4	0.00525338	Different	6.91357e-05	Different	0.784855	Same	NA	NA
ENSG00000100626	GALNT16	0.0371901	Different	0.063565	Same	0.583454	Same	0.133067	Same
ENSG00000100629	CEP128	NA	NA	NA	NA	0.974258	Same	NA	NA
ENSG00000100644	HIF1A	0.994813	Same	0.979463	Same	0.961182	Same	NA	NA
ENSG00000100647	SUSD6	0.994813	Same	0.979463	Same	0.922557	Same	0.84055	Same
ENSG00000100697	DICER1	0.876942	Same	0.84861	Same	0.747301	Same	NA	NA
ENSG00000100722	ZC3H14	0.167103	Same	0.979463	Same	NA	NA	NA	NA
ENSG00000100749	VRK1	0.994813	Same	0.979463	Same	0.973955	Same	NA	NA
ENSG00000100767	PAPLN	5.08e-07	Different	8.20953e-07	Different	9.29924e-06	Different	NA	NA
ENSG00000100796	PPP4R3A	0.994813	Same	0.979463	Same	NA	NA	0.0657074	Same
ENSG00000100804	PSMB5	0.0284683	Different	NA	NA	NA	NA	NA	NA
ENSG00000100811	YY1	0.351449	Same	0.979463	Same	NA	NA	NA	NA
ENSG00000100813	ACIN1	0.994813	Same	0.869709	Same	0.795764	Same	0.454219	Same
ENSG00000100814	CCNB1IP1	0.00413072	Different	0.00116963	Different	NA	NA	NA	NA
ENSG00000100823	APEX1	0.789468	Same	0.870695	Same	0.683468	Same	NA	NA
ENSG00000100836	PABPN1	0.728433	Same	0.807473	Same	0.723965	Same	NA	NA
ENSG00000100842	EFS	0.994813	Same	0.937774	Same	0.495907	Same	0.558829	Same
ENSG00000100865	CINP	0.000258112	Different	NA	NA	NA	NA	NA	NA
ENSG00000100897	DCAF11	0.0411328	Different	0.110411	Same	0.11216	Same	NA	NA
ENSG00000100906	NFKBIA	0.994813	Same	0.979463	Same	0.880005	Same	0.118927	Same
ENSG00000100911	PSME2	NA	NA	0.821754	Same	NA	NA	NA	NA
ENSG00000100918	REC8	0.776247	Same	NA	NA	3.61904e-07	Different	NA	NA
ENSG00000100934	SEC23A	0.36378	Same	0.979463	Same	0.974258	Same	0.160512	Same
ENSG00000100938	GMPR2	2.8e-06	Different	4.22447e-07	Different	0.0168587	Different	NA	NA
ENSG00000100941	PNN	0.160505	Same	0.0921747	Same	0.240126	Same	0.10696	Same
ENSG00000100949	RABGGTA	0.728989	Same	6.14949e-06	Different	NA	NA	NA	NA
ENSG00000100968	NFATC4	0.00756655	Different	NA	NA	0.0916702	Same	0.0300533	Different
ENSG00000100979	PLTP	0.342234	Same	0.979463	Same	0.666675	Same	NA	NA
ENSG00000100983	GSS	NA	NA	2.86791e-06	Different	0.190711	Same	NA	NA
ENSG00000100991	TRPC4AP	2.61e-05	Different	2.40921e-06	Different	NA	NA	NA	NA
ENSG00000100994	PYGB	0.00405768	Different	0.00695427	Different	0.00506272	Different	NA	NA
ENSG00000101003	GINS1	0.994813	Same	0.979463	Same	0.974258	Same	0.870438	Same
ENSG00000101004	NINL	0.994813	Same	0.891021	Same	0.827661	Same	0.844203	Same
ENSG00000101017	CD40	NA	NA	NA	NA	0.000659948	Different	0.907324	Same
ENSG00000101019	UQCC1	0.619517	Same	0.605658	Same	0.254076	Same	0.185358	Same
ENSG00000101040	ZMYND8	0.994813	Same	0.764063	Same	0.706015	Same	0.827848	Same
ENSG00000101057	MYBL2	0.994813	Same	0.979463	Same	0.974258	Same	0.841297	Same
ENSG00000101096	NFATC2	7.96e-07	Different	9.51562e-09	Different	NA	NA	NA	NA
ENSG00000101109	STK4	0.404308	Same	0.950742	Same	0.622884	Same	NA	NA
ENSG00000101115	SALL4	0.979119	Same	0.934456	Same	0.974258	Same	NA	NA
ENSG00000101126	ADNP	NA	NA	0.979463	Same	0.937214	Same	0.92843	Same
ENSG00000101144	BMP7	0.994813	Same	NA	NA	0.965323	Same	NA	NA
ENSG00000101146	RAE1	0.994813	Same	0.979463	Same	0.974258	Same	NA	NA
ENSG00000101150	TPD52L2	0.727881	Same	NA	NA	NA	NA	NA	NA
ENSG00000101158	NELFCD	0.881455	Same	0.979463	Same	0.830406	Same	0.615196	Same
ENSG00000101160	CTSZ	5.29e-05	Different	3.90977e-09	Different	NA	NA	0.927437	Same
ENSG00000101162	TUBB1	0.150417	Same	0.661474	Same	0.534377	Same	NA	NA
ENSG00000101181	MTG2	0.994813	Same	NA	NA	NA	NA	NA	NA
ENSG00000101182	PSMA7	0.0721477	Same	NA	NA	NA	NA	0.378856	Same
ENSG00000101198	NKAIN4	0.0738707	Same	NA	NA	NA	NA	NA	NA
ENSG00000101210	EEF1A2	0.359257	Same	0.262966	Same	NA	NA	NA	NA
ENSG00000101220	C20orf27	1.94e-07	Different	NA	NA	0.0207137	Different	0.0153315	Different
ENSG00000101224	CDC25B	0.345398	Same	0.0208822	Different	0.349022	Same	0.119877	Same
ENSG00000101236	RNF24	NA	NA	NA	NA	9.88797e-07	Different	0.674307	Same
ENSG00000101246	ARFRP1	0.994813	Same	NA	NA	NA	NA	NA	NA
ENSG00000101247	NDUFAF5	0.644605	Same	NA	NA	0.375959	Same	NA	NA
ENSG00000101255	TRIB3	0.033696	Different	0.0928528	Same	NA	NA	NA	NA
ENSG00000101265	RASSF2	0.00712202	Different	0.00302682	Different	0.0193568	Different	0.34864	Same
ENSG00000101276	SLC52A3	NA	NA	0.953285	Same	NA	NA	NA	NA
ENSG00000101282	RSPO4	NA	NA	0.000634138	Different	NA	NA	NA	NA
ENSG00000101290	CDS2	0.881455	Same	0.764583	Same	0.184058	Same	0.565419	Same
ENSG00000101331	CCM2L	0.994813	Same	0.944122	Same	0.56599	Same	NA	NA
ENSG00000101336	HCK	0.939351	Same	0.698308	Same	NA	NA	0.927094	Same
ENSG00000101347	SAMHD1	0.00136521	Different	2.8881e-05	Different	0.000283535	Different	0.92843	Same
ENSG00000101353	MROH8	NA	NA	NA	NA	NA	NA	0.594626	Same
ENSG00000101361	NOP56	0.586461	Same	0.416689	Same	0.541517	Same	NA	NA
ENSG00000101365	IDH3B	0.60871	Same	0.570773	Same	0.252897	Same	0.155378	Same
ENSG00000101367	MAPRE1	0.994813	Same	0.979463	Same	0.97283	Same	0.0936058	Same
ENSG00000101384	JAG1	0.367661	Same	0.979463	Same	0.893592	Same	0.174621	Same
ENSG00000101391	CDK5RAP1	0.807023	Same	0.56468	Same	NA	NA	NA	NA
ENSG00000101407	TTI1	0.0925315	Same	0.979463	Same	0.348369	Same	NA	NA
ENSG00000101412	E2F1	0.994813	Same	0.912677	Same	0.974258	Same	0.765532	Same
ENSG00000101413	RPRD1B	3.9e-05	Different	NA	NA	NA	NA	0.0225169	Different
ENSG00000101421	CHMP4B	0.702047	Same	NA	NA	0.521334	Same	NA	NA
ENSG00000101439	CST3	0.994813	Same	0.942171	Same	0.692034	Same	NA	NA
ENSG00000101444	AHCY	NA	NA	0.935615	Same	0.702471	Same	NA	NA
ENSG00000101447	FAM83D	0.994813	Same	0.979463	Same	0.974258	Same	0.895988	Same
ENSG00000101460	MAP1LC3A	0.994813	Same	0.951272	Same	NA	NA	NA	NA
ENSG00000101463	SYNDIG1	NA	NA	0.870497	Same	NA	NA	NA	NA
ENSG00000101473	ACOT8	NA	NA	0.707373	Same	NA	NA	NA	NA
ENSG00000101493	ZNF516	0.994813	Same	0.979463	Same	0.383728	Same	0.879652	Same
ENSG00000101544	ADNP2	0.994813	Same	NA	NA	NA	NA	NA	NA
ENSG00000101557	USP14	0.20318	Same	0.875124	Same	0.802694	Same	0.627637	Same
ENSG00000101574	METTL4	0.994813	Same	NA	NA	NA	NA	NA	NA
ENSG00000101577	LPIN2	0.994813	Same	0.979463	Same	0.878348	Same	NA	NA
ENSG00000101596	SMCHD1	0.917979	Same	0.949049	Same	0.755934	Same	NA	NA
ENSG00000101608	MYL12A	0.994813	Same	0.979463	Same	NA	NA	NA	NA
ENSG00000101624	CEP76	0.402809	Same	0.979463	Same	5.81844e-08	Different	NA	NA
ENSG00000101638	ST8SIA5	NA	NA	NA	NA	0.774414	Same	0.856494	Same
ENSG00000101639	CEP192	0.994813	Same	NA	NA	0.974258	Same	0.895988	Same
ENSG00000101654	RNMT	0.851308	Same	0.0745621	Same	0.625375	Same	NA	NA
ENSG00000101680	LAMA1	0.988337	Same	0.718147	Same	0.56731	Same	NA	NA
ENSG00000101695	RNF125	0.994813	Same	NA	NA	0.806179	Same	0.353312	Same
ENSG00000101745	ANKRD12	1.92e-05	Different	NA	NA	7.95879e-05	Different	NA	NA
ENSG00000101751	POLI	0.994813	Same	0.0822134	Same	NA	NA	NA	NA
ENSG00000101752	MIB1	0.994813	Same	0.979463	Same	0.974258	Same	0.607091	Same
ENSG00000101773	RBBP8	0.994813	Same	0.979463	Same	0.974258	Same	NA	NA
ENSG00000101782	RIOK3	5.98e-09	Different	NA	NA	NA	NA	NA	NA
ENSG00000101811	CSTF2	0.994813	Same	0.979463	Same	0.959817	Same	NA	NA
ENSG00000101844	ATG4A	NA	NA	0.979463	Same	0.635851	Same	0.769998	Same
ENSG00000101856	PGRMC1	0.592939	Same	0.797369	Same	0.630472	Same	NA	NA
ENSG00000101868	POLA1	0.994813	Same	0.979463	Same	0.974258	Same	0.730667	Same
ENSG00000101871	MID1	NA	NA	0.979463	Same	NA	NA	0.553241	Same
ENSG00000101882	NKAP	5.2e-09	Different	NA	NA	NA	NA	NA	NA
ENSG00000101901	ALG13	NA	NA	NA	NA	0.00805999	Different	NA	NA
ENSG00000101935	AMMECR1	0.304563	Same	0.891021	Same	0.853702	Same	NA	NA
ENSG00000101938	CHRDL1	NA	NA	0.889667	Same	0.889251	Same	0.985925	Same
ENSG00000101940	WDR13	0.368401	Same	0.718941	Same	NA	NA	NA	NA
ENSG00000101955	SRPX	0.719872	Same	0.255115	Same	0.973955	Same	0.879638	Same
ENSG00000101974	ATP11C	NA	NA	0.23661	Same	NA	NA	0.455119	Same
ENSG00000102007	PLP2	NA	NA	0.000131065	Different	0.0165666	Different	NA	NA
ENSG00000102038	SMARCA1	0.994813	Same	0.979463	Same	0.925128	Same	0.784179	Same
ENSG00000102043	MTMR8	NA	NA	NA	NA	0.940344	Same	NA	NA
ENSG00000102057	KCND1	0.696962	Same	0.620852	Same	NA	NA	NA	NA
ENSG00000102081	FMR1	0.994813	Same	NA	NA	0.974258	Same	0.779431	Same
ENSG00000102096	PIM2	0.826881	Same	1.06089e-05	Different	NA	NA	NA	NA
ENSG00000102098	SCML2	0.994813	Same	0.979463	Same	0.974258	Same	NA	NA
ENSG00000102103	PQBP1	9.95e-09	Different	NA	NA	1.75472e-07	Different	NA	NA
ENSG00000102119	EMD	4.15e-08	Different	NA	NA	0.235443	Same	NA	NA
ENSG00000102125	TAZ	0.994813	Same	NA	NA	NA	NA	NA	NA
ENSG00000102145	GATA1	0.717941	Same	NA	NA	0.687135	Same	NA	NA
ENSG00000102178	UBL4A	0.419954	Same	NA	NA	0.160657	Same	NA	NA
ENSG00000102181	CD99L2	0.736744	Same	NA	NA	0.302657	Same	0.0323455	Different
ENSG00000102221	JADE3	0.994813	Same	0.84861	Same	0.956892	Same	0.890499	Same
ENSG00000102225	CDK16	0.285468	Same	0.0356566	Different	0.000412099	Different	NA	NA
ENSG00000102226	USP11	0.994813	Same	0.979463	Same	0.951251	Same	NA	NA
ENSG00000102230	PCYT1B	0.840301	Same	NA	NA	0.939678	Same	0.895988	Same
ENSG00000102241	HTATSF1	0.098872	Same	5.37737e-06	Different	NA	NA	NA	NA
ENSG00000102265	TIMP1	3.54e-08	Different	2.86028e-08	Different	NA	NA	NA	NA
ENSG00000102271	KLHL4	0.994813	Same	0.546125	Same	0.956198	Same	0.585615	Same
ENSG00000102287	GABRE	0.00281425	Different	NA	NA	NA	NA	NA	NA
ENSG00000102302	FGD1	0.85115	Same	NA	NA	0.974258	Same	0.805565	Same
ENSG00000102316	MAGED2	0.994813	Same	0.979463	Same	0.974258	Same	0.913933	Same
ENSG00000102317	RBM3	0.00169143	Different	0.000454573	Different	NA	NA	NA	NA
ENSG00000102349	KLF8	1.27e-07	Different	9.50281e-07	Different	0.10782	Same	NA	NA
ENSG00000102384	CENPI	0.994813	Same	0.979463	Same	0.974258	Same	0.481474	Same
ENSG00000102452	NALCN	NA	NA	NA	NA	0.932153	Same	NA	NA
ENSG00000102466	FGF14	NA	NA	NA	NA	3.61904e-07	Different	NA	NA
ENSG00000102468	HTR2A	NA	NA	0.00419982	Different	NA	NA	NA	NA
ENSG00000102524	TNFSF13B	NA	NA	0.927346	Same	0.783174	Same	0.92843	Same
ENSG00000102531	FNDC3A	0.919882	Same	0.498315	Same	NA	NA	NA	NA
ENSG00000102543	CDADC1	0.31074	Same	0.64195	Same	0.962838	Same	NA	NA
ENSG00000102595	UGGT2	0.994813	Same	NA	NA	NA	NA	NA	NA
ENSG00000102683	SGCG	0.994813	Same	0.898293	Same	0.942048	Same	0.243159	Same
ENSG00000102710	SUPT20H	0.994813	Same	NA	NA	0.974258	Same	0.949313	Same
ENSG00000102743	SLC25A15	5.8e-07	Different	3.55516e-06	Different	0.776579	Same	NA	NA
ENSG00000102760	RGCC	0.994813	Same	0.979463	Same	0.948525	Same	0.96964	Same
ENSG00000102780	DGKH	NA	NA	NA	NA	0.000583156	Different	0.59644	Same
ENSG00000102781	KATNAL1	NA	NA	NA	NA	0.575267	Same	NA	NA
ENSG00000102804	TSC22D1	0.55891	Same	NA	NA	0.000348678	Different	NA	NA
ENSG00000102854	MSLN	0.0088656	Different	0.0195574	Different	NA	NA	NA	NA
ENSG00000102871	TRADD	NA	NA	0.979463	Same	NA	NA	NA	NA
ENSG00000102878	HSF4	0.994813	Same	0.946642	Same	NA	NA	0.93061	Same
ENSG00000102879	CORO1A	NA	NA	NA	NA	0.92339	Same	NA	NA
ENSG00000102882	MAPK3	NA	NA	NA	NA	0.562599	Same	NA	NA
ENSG00000102886	GDPD3	0.994813	Same	NA	NA	NA	NA	NA	NA
ENSG00000102897	LYRM1	0.994813	Same	0.952118	Same	0.71293	Same	0.154629	Same
ENSG00000102900	NUP93	0.865728	Same	0.861725	Same	0.749312	Same	NA	NA
ENSG00000102921	N4BP1	0.147377	Same	4.02886e-05	Different	NA	NA	NA	NA
ENSG00000102931	ARL2BP	0.941786	Same	0.863249	Same	8.26302e-06	Different	0.743065	Same
ENSG00000102935	ZNF423	0.0169031	Different	0.00201593	Different	0.18799	Same	0.037003	Different
ENSG00000102967	DHODH	NA	NA	1.88973e-08	Different	NA	NA	NA	NA
ENSG00000102978	POLR2C	0.112115	Same	0.00182407	Different	NA	NA	NA	NA
ENSG00000102981	PARD6A	NA	NA	NA	NA	0.46885	Same	NA	NA
ENSG00000102984	ZNF821	0.994813	Same	0.934012	Same	0.865692	Same	0.631904	Same
ENSG00000103021	CCDC113	1.28e-08	Different	NA	NA	NA	NA	0.391745	Same
ENSG00000103034	NDRG4	0.994813	Same	0.830888	Same	0.750509	Same	0.287922	Same
ENSG00000103035	PSMD7	0.00457125	Different	0.27723	Same	NA	NA	0.247049	Same
ENSG00000103042	SLC38A7	0.332441	Same	2.16564e-08	Different	1.15419e-06	Different	NA	NA
ENSG00000103051	COG4	0.186354	Same	0.0870949	Same	0.0798553	Same	NA	NA
ENSG00000103056	SMPD3	NA	NA	5.15669e-08	Different	NA	NA	NA	NA
ENSG00000103061	SLC7A6OS	4.39e-09	Different	NA	NA	0.712947	Same	NA	NA
ENSG00000103066	PLA2G15	0.0843267	Same	0.0137262	Different	0.276039	Same	NA	NA
ENSG00000103067	ESRP2	NA	NA	NA	NA	0.167651	Same	NA	NA
ENSG00000103121	CMC2	0.929063	Same	NA	NA	0.457507	Same	0.21905	Same
ENSG00000103152	MPG	3.72e-09	Different	NA	NA	1.8335e-07	Different	NA	NA
ENSG00000103175	WFDC1	0.00219859	Different	0.00540637	Different	NA	NA	0.984597	Same
ENSG00000103184	SEC14L5	0.125249	Same	0.20354	Same	NA	NA	NA	NA
ENSG00000103187	COTL1	0.0521083	Same	0.149393	Same	0.35938	Same	NA	NA
ENSG00000103196	CRISPLD2	0.994813	Same	0.861301	Same	0.630649	Same	NA	NA
ENSG00000103222	ABCC1	3e-06	Different	NA	NA	NA	NA	NA	NA
ENSG00000103253	HAGHL	3.11e-07	Different	1.44741e-07	Different	NA	NA	NA	NA
ENSG00000103260	METRN	0.169916	Same	5.40946e-09	Different	NA	NA	NA	NA
ENSG00000103274	NUBP1	1.5e-07	Different	NA	NA	NA	NA	NA	NA
ENSG00000103316	CRYM	NA	NA	NA	NA	0.631331	Same	NA	NA
ENSG00000103319	EEF2K	0.93953	Same	NA	NA	0.1933	Same	NA	NA
ENSG00000103335	PIEZO1	0.0299823	Different	NA	NA	NA	NA	NA	NA
ENSG00000103343	ZNF174	0.733113	Same	NA	NA	0.411716	Same	NA	NA
ENSG00000103353	UBFD1	0.994813	Same	0.853104	Same	NA	NA	NA	NA
ENSG00000103365	GGA2	0.994813	Same	NA	NA	NA	NA	0.93061	Same
ENSG00000103415	HMOX2	0.97334	Same	0.780484	Same	0.322639	Same	NA	NA
ENSG00000103423	DNAJA3	0.222151	Same	0.177775	Same	NA	NA	NA	NA
ENSG00000103449	SALL1	0.994813	Same	0.893972	Same	0.84838	Same	NA	NA
ENSG00000103460	TOX3	0.000331124	Different	1.34709e-07	Different	0.303098	Same	NA	NA
ENSG00000103490	PYCARD	0.0191466	Different	0.669394	Same	0.0376012	Different	NA	NA
ENSG00000103494	RPGRIP1L	0.994813	Same	0.979463	Same	NA	NA	0.918635	Same
ENSG00000103495	MAZ	0.994813	Same	NA	NA	NA	NA	0.830651	Same
ENSG00000103496	STX4	0.981865	Same	0.979463	Same	0.827661	Same	NA	NA
ENSG00000103502	CDIPT	0.994813	Same	0.876944	Same	NA	NA	NA	NA
ENSG00000103507	BCKDK	0.58618	Same	0.448976	Same	NA	NA	NA	NA
ENSG00000103540	CCP110	0.994813	Same	0.979463	Same	0.77546	Same	0.866454	Same
ENSG00000103550	KNOP1	0.240853	Same	NA	NA	0.283758	Same	0.0568601	Same
ENSG00000103591	AAGAB	NA	NA	0.979463	Same	0.380431	Same	0.904434	Same
ENSG00000103642	LACTB	0.435252	Same	NA	NA	0.187239	Same	0.11935	Same
ENSG00000103647	CORO2B	0.994813	Same	NA	NA	NA	NA	NA	NA
ENSG00000103707	MTFMT	6.14e-06	Different	0.643559	Same	NA	NA	NA	NA
ENSG00000103710	RASL12	0.980655	Same	0.513402	Same	0.81961	Same	NA	NA
ENSG00000103742	IGDCC4	0.187743	Same	0.000238366	Different	0.46266	Same	0.922803	Same
ENSG00000103811	CTSH	0.994813	Same	0.979463	Same	0.853702	Same	NA	NA
ENSG00000103852	TTC23	0.994813	Same	3.54501e-06	Different	NA	NA	NA	NA
ENSG00000103855	CD276	0.994813	Same	0.979463	Same	0.780179	Same	0.674774	Same
ENSG00000103876	FAH	0.950952	Same	0.400721	Same	0.771075	Same	0.854223	Same
ENSG00000103888	CEMIP	0.994813	Same	0.979463	Same	0.961447	Same	NA	NA
ENSG00000103942	HOMER2	0.000262075	Different	NA	NA	0.134812	Same	0.298627	Same
ENSG00000103994	ZNF106	0.460334	Same	NA	NA	0.491038	Same	0.0676166	Same
ENSG00000103995	CEP152	0.994813	Same	NA	NA	0.974258	Same	0.708073	Same
ENSG00000104059	FAM189A1	NA	NA	0.378252	Same	0.0193591	Different	0.856429	Same
ENSG00000104064	GABPB1	0.994813	Same	NA	NA	NA	NA	0.441344	Same
ENSG00000104067	TJP1	0.0185462	Different	NA	NA	0.745933	Same	NA	NA
ENSG00000104081	BMF	0.994813	Same	0.0764489	Same	0.225238	Same	0.927115	Same
ENSG00000104093	DMXL2	3.68e-09	Different	0.846737	Same	0.460474	Same	NA	NA
ENSG00000104147	OIP5	0.994813	Same	NA	NA	0.974258	Same	0.859327	Same
ENSG00000104177	MYEF2	NA	NA	0.979463	Same	0.974258	Same	NA	NA
ENSG00000104213	PDGFRL	NA	NA	0.914094	Same	0.490576	Same	NA	NA
ENSG00000104218	CSPP1	0.994813	Same	0.627244	Same	NA	NA	NA	NA
ENSG00000104219	ZDHHC2	0.989908	Same	0.00384458	Different	0.00197439	Different	0.859327	Same
ENSG00000104221	BRF2	3.77e-08	Different	NA	NA	NA	NA	NA	NA
ENSG00000104267	CA2	0.0402961	Different	0.0160634	Different	0.386804	Same	NA	NA
ENSG00000104290	FZD3	0.994813	Same	0.979463	Same	0.974258	Same	0.774291	Same
ENSG00000104324	CPQ	0.994813	Same	0.928594	Same	0.441681	Same	NA	NA
ENSG00000104325	DECR1	0.981722	Same	0.901566	Same	NA	NA	0.133163	Same
ENSG00000104332	SFRP1	0.994813	Same	0.716545	Same	0.795764	Same	NA	NA
ENSG00000104356	POP1	0.994813	Same	0.979463	Same	0.782992	Same	NA	NA
ENSG00000104361	NIPAL2	0.994813	Same	0.0190395	Different	0.0494452	Different	NA	NA
ENSG00000104365	IKBKB	NA	NA	0.201304	Same	NA	NA	NA	NA
ENSG00000104368	PLAT	0.000197192	Different	NA	NA	0.0425049	Different	NA	NA
ENSG00000104369	JPH1	1.7e-07	Different	8.11198e-07	Different	4.14678e-05	Different	NA	NA
ENSG00000104375	STK3	0.994813	Same	0.836325	Same	0.722533	Same	NA	NA
ENSG00000104412	EMC2	0.994813	Same	0.979463	Same	0.844154	Same	0.18808	Same
ENSG00000104413	ESRP1	NA	NA	NA	NA	0.168513	Same	NA	NA
ENSG00000104415	WISP1	0.994813	Same	0.00419982	Different	0.974258	Same	0.912084	Same
ENSG00000104419	NDRG1	0.410809	Same	0.724464	Same	0.922557	Same	0.229622	Same
ENSG00000104447	TRPS1	NA	NA	0.96303	Same	NA	NA	NA	NA
ENSG00000104490	NCALD	0.994813	Same	0.689272	Same	0.128206	Same	NA	NA
ENSG00000104497	SNX16	2.61e-06	Different	NA	NA	3.68476e-05	Different	0.0177505	Different
ENSG00000104517	UBR5	4.26e-09	Different	NA	NA	NA	NA	0.303889	Same
ENSG00000104518	GSDMD	0.83399	Same	0.568484	Same	NA	NA	0.448141	Same
ENSG00000104529	EEF1D	1.73e-05	Different	2.72378e-08	Different	NA	NA	NA	NA
ENSG00000104549	SQLE	0.994813	Same	0.979463	Same	0.936538	Same	0.387245	Same
ENSG00000104626	ERI1	0.994813	Same	0.979463	Same	0.974258	Same	NA	NA
ENSG00000104671	DCTN6	0.941167	Same	0.752786	Same	0.402453	Same	NA	NA
ENSG00000104679	R3HCC1	7.14e-05	Different	0.0844138	Same	1.1872e-07	Different	NA	NA
ENSG00000104689	TNFRSF10A	NA	NA	NA	NA	NA	NA	0.829938	Same
ENSG00000104695	PPP2CB	3.59e-07	Different	1.67066e-08	Different	NA	NA	0.0240813	Different
ENSG00000104714	ERICH1	0.563277	Same	NA	NA	NA	NA	NA	NA
ENSG00000104738	MCM4	0.994813	Same	0.979698	Same	0.974258	Same	NA	NA
ENSG00000104763	ASAH1	NA	NA	0.863644	Same	0.585065	Same	0.138418	Same
ENSG00000104805	NUCB1	NA	NA	0.780484	Same	NA	NA	NA	NA
ENSG00000104814	MAP4K1	1.48e-06	Different	8.99644e-09	Different	0.00390756	Different	NA	NA
ENSG00000104823	ECH1	0.994813	Same	0.92767	Same	0.607102	Same	0.517312	Same
ENSG00000104824	HNRNPL	0.994813	Same	NA	NA	0.974258	Same	0.740698	Same
ENSG00000104825	NFKBIB	0.0185462	Different	NA	NA	NA	NA	NA	NA
ENSG00000104853	CLPTM1	0.621737	Same	NA	NA	0.166901	Same	NA	NA
ENSG00000104856	RELB	0.994813	Same	0.979463	Same	NA	NA	NA	NA
ENSG00000104863	LIN7B	NA	NA	NA	NA	NA	NA	0.600119	Same
ENSG00000104870	FCGRT	0.994813	Same	0.809561	Same	0.687135	Same	0.0153315	Different
ENSG00000104879	CKM	0.376452	Same	0.568762	Same	0.626573	Same	0.139102	Same
ENSG00000104881	PPP1R13L	NA	NA	0.76181	Same	0.24721	Same	NA	NA
ENSG00000104883	PEX11G	0.112057	Same	0.120689	Same	NA	NA	NA	NA
ENSG00000104884	ERCC2	0.696875	Same	0.832611	Same	0.611946	Same	0.0684412	Same
ENSG00000104885	DOT1L	0.0256243	Different	0.979463	Same	NA	NA	0.78721	Same
ENSG00000104888	SLC17A7	0.994813	Same	0.954246	Same	NA	NA	0.888604	Same
ENSG00000104889	RNASEH2A	0.823461	Same	3.90977e-09	Different	NA	NA	0.950146	Same
ENSG00000104894	CD37	0.994813	Same	0.979463	Same	0.777683	Same	NA	NA
ENSG00000104901	DKKL1	NA	NA	0.979463	Same	0.794396	Same	0.867944	Same
ENSG00000104904	OAZ1	NA	NA	NA	NA	NA	NA	0.315608	Same
ENSG00000104915	STX10	NA	NA	NA	NA	NA	NA	0.0153315	Different
ENSG00000104946	TBC1D17	NA	NA	0.909101	Same	NA	NA	NA	NA
ENSG00000104964	AES	0.994813	Same	NA	NA	NA	NA	NA	NA
ENSG00000104967	NOVA2	NA	NA	0.55169	Same	0.716193	Same	NA	NA
ENSG00000104980	TIMM44	0.318041	Same	0.338662	Same	0.149518	Same	NA	NA
ENSG00000105011	ASF1B	0.994813	Same	0.979463	Same	0.974258	Same	NA	NA
ENSG00000105135	ILVBL	0.377177	Same	0.557959	Same	0.425976	Same	NA	NA
ENSG00000105171	POP4	9.56e-09	Different	1.40445e-08	Different	0.45452	Same	0.634413	Same
ENSG00000105173	CCNE1	0.962676	Same	0.937423	Same	0.773921	Same	0.0676166	Same
ENSG00000105193	RPS16	6.18e-09	Different	NA	NA	NA	NA	NA	NA
ENSG00000105197	TIMM50	8.4e-05	Different	NA	NA	NA	NA	NA	NA
ENSG00000105204	DYRK1B	NA	NA	0.299539	Same	NA	NA	NA	NA
ENSG00000105223	PLD3	NA	NA	4.74388e-07	Different	NA	NA	NA	NA
ENSG00000105245	NUMBL	4.56e-05	Different	NA	NA	NA	NA	NA	NA
ENSG00000105248	CCDC94	4.01e-09	Different	NA	NA	NA	NA	NA	NA
ENSG00000105254	TBCB	6.47e-07	Different	NA	NA	6.75958e-07	Different	NA	NA
ENSG00000105255	FSD1	0.843779	Same	0.780484	Same	0.835902	Same	NA	NA
ENSG00000105258	POLR2I	7.93e-05	Different	NA	NA	NA	NA	NA	NA
ENSG00000105270	CLIP3	0.0599839	Same	NA	NA	0.825663	Same	0.0974809	Same
ENSG00000105290	APLP1	0.0764966	Same	0.00892567	Different	0.262132	Same	0.0533499	Same
ENSG00000105323	HNRNPUL1	0.994813	Same	0.979463	Same	0.794396	Same	0.641936	Same
ENSG00000105329	TGFB1	NA	NA	0.00336737	Different	NA	NA	0.0159442	Different
ENSG00000105341	ATP5SL	0.619044	Same	0.533443	Same	NA	NA	NA	NA
ENSG00000105355	PLIN3	7.28e-08	Different	0.663045	Same	NA	NA	NA	NA
ENSG00000105357	MYH14	0.972716	Same	0.793953	Same	NA	NA	NA	NA
ENSG00000105364	MRPL4	0.612687	Same	0.423569	Same	NA	NA	NA	NA
ENSG00000105371	ICAM4	0.542106	Same	NA	NA	NA	NA	NA	NA
ENSG00000105373	GLTSCR2	NA	NA	NA	NA	NA	NA	0.0153315	Different
ENSG00000105374	NKG7	NA	NA	0.979463	Same	NA	NA	0.927115	Same
ENSG00000105379	ETFB	NA	NA	0.870775	Same	0.462211	Same	NA	NA
ENSG00000105398	SULT2A1	NA	NA	NA	NA	NA	NA	0.893863	Same
ENSG00000105401	CDC37	0.0159724	Different	0.363979	Same	NA	NA	0.962858	Same
ENSG00000105402	NAPA	0.994813	Same	0.81162	Same	0.35461	Same	NA	NA
ENSG00000105409	ATP1A3	1.2e-07	Different	0.0230953	Different	NA	NA	NA	NA
ENSG00000105419	MEIS3	0.212641	Same	0.86775	Same	0.315862	Same	NA	NA
ENSG00000105447	GRWD1	6.29e-06	Different	4.95745e-06	Different	1.61333e-05	Different	NA	NA
ENSG00000105486	LIG1	0.994813	Same	NA	NA	0.974258	Same	0.831894	Same
ENSG00000105499	PLA2G4C	3.68e-09	Different	NA	NA	5.27327e-08	Different	0.842361	Same
ENSG00000105516	DBP	0.994813	Same	0.870497	Same	NA	NA	NA	NA
ENSG00000105518	TMEM205	0.994813	Same	0.926339	Same	NA	NA	NA	NA
ENSG00000105520	PLPPR2	2.13e-06	Different	4.36838e-09	Different	3.3708e-05	Different	NA	NA
ENSG00000105538	RASIP1	0.0997707	Same	NA	NA	NA	NA	NA	NA
ENSG00000105552	BCAT2	0.377665	Same	0.303325	Same	NA	NA	NA	NA
ENSG00000105568	PPP2R1A	NA	NA	NA	NA	7.32932e-06	Different	NA	NA
ENSG00000105576	TNPO2	0.994813	Same	0.979463	Same	NA	NA	0.897751	Same
ENSG00000105583	WDR83OS	NA	NA	NA	NA	0.380431	Same	NA	NA
ENSG00000105605	CACNG7	NA	NA	NA	NA	0.729635	Same	NA	NA
ENSG00000105607	GCDH	0.19475	Same	0.189153	Same	0.117002	Same	NA	NA
ENSG00000105609	LILRB5	NA	NA	NA	NA	NA	NA	0.906751	Same
ENSG00000105610	KLF1	0.199867	Same	0.897095	Same	NA	NA	0.882242	Same
ENSG00000105612	DNASE2	0.994813	Same	0.940133	Same	NA	NA	0.437202	Same
ENSG00000105617	LENG1	0.994813	Same	NA	NA	NA	NA	NA	NA
ENSG00000105639	JAK3	4.42e-07	Different	0.979463	Same	NA	NA	NA	NA
ENSG00000105643	ARRDC2	NA	NA	0.979463	Same	NA	NA	0.479426	Same
ENSG00000105649	RAB3A	0.137897	Same	0.108155	Same	NA	NA	0.102397	Same
ENSG00000105655	ISYNA1	0.994813	Same	0.756814	Same	NA	NA	NA	NA
ENSG00000105662	CRTC1	NA	NA	0.26955	Same	NA	NA	NA	NA
ENSG00000105677	TMEM147	0.723134	Same	NA	NA	NA	NA	0.276156	Same
ENSG00000105698	USF2	0.57915	Same	NA	NA	0.186109	Same	NA	NA
ENSG00000105707	HPN	NA	NA	NA	NA	0.176352	Same	NA	NA
ENSG00000105711	SCN1B	0.994813	Same	0.948365	Same	0.555102	Same	0.8054	Same
ENSG00000105738	SIPA1L3	NA	NA	0.000751767	Different	0.383728	Same	0.780026	Same
ENSG00000105750	ZNF85	NA	NA	NA	NA	NA	NA	0.812976	Same
ENSG00000105755	ETHE1	0.710437	Same	0.428276	Same	NA	NA	0.473639	Same
ENSG00000105767	CADM4	5.92e-09	Different	NA	NA	0.779218	Same	0.740698	Same
ENSG00000105771	SMG9	0.32895	Same	0.33423	Same	0.650327	Same	NA	NA
ENSG00000105778	AVL9	0.994813	Same	0.83779	Same	0.935093	Same	NA	NA
ENSG00000105810	CDK6	NA	NA	0.979463	Same	0.95425	Same	0.727087	Same
ENSG00000105819	PMPCB	0.0342466	Different	0.0641205	Same	0.0293486	Different	0.136924	Same
ENSG00000105821	DNAJC2	0.836699	Same	0.732191	Same	NA	NA	NA	NA
ENSG00000105855	ITGB8	0.546481	Same	0.000539867	Different	9.11317e-05	Different	NA	NA
ENSG00000105866	SP4	NA	NA	0.938459	Same	0.974258	Same	0.871911	Same
ENSG00000105875	WDR91	0.124492	Same	0.422542	Same	NA	NA	NA	NA
ENSG00000105926	MPP6	NA	NA	0.031884	Different	0.632704	Same	0.0325889	Different
ENSG00000105948	TTC26	0.994813	Same	0.926222	Same	0.884244	Same	NA	NA
ENSG00000105953	OGDH	0.293092	Same	0.311867	Same	0.134124	Same	0.124007	Same
ENSG00000105971	CAV2	0.952709	Same	NA	NA	0.974258	Same	NA	NA
ENSG00000105974	CAV1	0.994813	Same	NA	NA	0.974258	Same	0.0407463	Different
ENSG00000105983	LMBR1	6.19e-09	Different	NA	NA	NA	NA	NA	NA
ENSG00000105989	WNT2	0.994813	Same	NA	NA	0.865978	Same	NA	NA
ENSG00000105993	DNAJB6	0.210921	Same	0.749724	Same	NA	NA	0.162097	Same
ENSG00000106003	LFNG	NA	NA	0.791	Same	0.84848	Same	NA	NA
ENSG00000106025	TSPAN12	0.110813	Same	NA	NA	0.175458	Same	NA	NA
ENSG00000106028	SSBP1	NA	NA	0.691606	Same	NA	NA	0.17011	Same
ENSG00000106034	CPED1	0.994813	Same	0.874253	Same	0.575267	Same	NA	NA
ENSG00000106049	HIBADH	0.392464	Same	0.39519	Same	0.196531	Same	0.096124	Same
ENSG00000106052	TAX1BP1	0.145887	Same	0.131704	Same	0.0803134	Same	0.0913398	Same
ENSG00000106077	ABHD11	0.740523	Same	0.131704	Same	NA	NA	NA	NA
ENSG00000106086	PLEKHA8	0.511022	Same	0.574424	Same	0.974258	Same	0.773393	Same
ENSG00000106089	STX1A	0.0238784	Different	0.557286	Same	0.696322	Same	0.0290372	Different
ENSG00000106113	CRHR2	0.0107652	Different	0.222403	Same	0.134124	Same	NA	NA
ENSG00000106123	EPHB6	NA	NA	NA	NA	0.35938	Same	NA	NA
ENSG00000106144	CASP2	0.994813	Same	0.979463	Same	0.974258	Same	0.863315	Same
ENSG00000106153	CHCHD2	0.626196	Same	NA	NA	NA	NA	NA	NA
ENSG00000106244	PDAP1	1.86e-08	Different	1.39008e-08	Different	NA	NA	NA	NA
ENSG00000106245	BUD31	2.61e-05	Different	NA	NA	NA	NA	NA	NA
ENSG00000106261	ZKSCAN1	NA	NA	0.979463	Same	0.626627	Same	0.501042	Same
ENSG00000106305	AIMP2	8.12e-08	Different	NA	NA	NA	NA	NA	NA
ENSG00000106327	TFR2	0.912741	Same	NA	NA	0.710728	Same	NA	NA
ENSG00000106346	USP42	0.994813	Same	0.979463	Same	0.735136	Same	0.730764	Same
ENSG00000106366	SERPINE1	0.51811	Same	0.0651588	Same	0.00681811	Different	0.230067	Same
ENSG00000106400	ZNHIT1	NA	NA	0.422542	Same	0.553459	Same	NA	NA
ENSG00000106404	CLDN15	0.0337356	Different	0.00424716	Different	NA	NA	NA	NA
ENSG00000106443	PHF14	NA	NA	0.838198	Same	0.849995	Same	0.708137	Same
ENSG00000106462	EZH2	0.994813	Same	0.979463	Same	0.974258	Same	0.897751	Same
ENSG00000106477	CEP41	0.994813	Same	0.979463	Same	0.974258	Same	NA	NA
ENSG00000106484	MEST	0.994813	Same	0.979463	Same	0.956975	Same	NA	NA
ENSG00000106511	MEOX2	0.886411	Same	0.847265	Same	0.974258	Same	NA	NA
ENSG00000106538	RARRES2	0.994813	Same	0.950742	Same	0.64407	Same	NA	NA
ENSG00000106554	CHCHD3	0.150921	Same	0.228527	Same	0.0993545	Same	NA	NA
ENSG00000106560	GIMAP2	NA	NA	NA	NA	0.720107	Same	0.697595	Same
ENSG00000106565	TMEM176B	NA	NA	0.937856	Same	NA	NA	NA	NA
ENSG00000106571	GLI3	0.994813	Same	0.979463	Same	0.850157	Same	0.888604	Same
ENSG00000106591	MRPL32	0.994813	Same	NA	NA	NA	NA	NA	NA
ENSG00000106605	BLVRA	NA	NA	NA	NA	7.49719e-05	Different	0.285221	Same
ENSG00000106633	GCK	4.7e-07	Different	NA	NA	NA	NA	NA	NA
ENSG00000106635	BCL7B	0.994813	Same	0.930038	Same	0.571093	Same	0.726381	Same
ENSG00000106638	TBL2	0.994813	Same	0.95649	Same	0.792933	Same	0.895988	Same
ENSG00000106683	LIMK1	0.0333066	Different	0.0476057	Different	0.706015	Same	NA	NA
ENSG00000106688	SLC1A1	0.00641481	Different	0.460492	Same	NA	NA	NA	NA
ENSG00000106689	LHX2	NA	NA	0.946086	Same	0.806195	Same	NA	NA
ENSG00000106692	FKTN	1.27e-08	Different	NA	NA	2.62958e-06	Different	0.0929418	Same
ENSG00000106701	FSD1L	3.78e-09	Different	NA	NA	NA	NA	NA	NA
ENSG00000106723	SPIN1	0.994813	Same	NA	NA	NA	NA	0.879652	Same
ENSG00000106733	NMRK1	0.396083	Same	0.936544	Same	0.521334	Same	0.770638	Same
ENSG00000106785	TRIM14	NA	NA	NA	NA	NA	NA	0.961339	Same
ENSG00000106789	CORO2A	NA	NA	NA	NA	0.490576	Same	0.949313	Same
ENSG00000106799	TGFBR1	0.994813	Same	NA	NA	0.498066	Same	0.252719	Same
ENSG00000106804	C5	NA	NA	NA	NA	NA	NA	0.743065	Same
ENSG00000106823	ECM2	0.846417	Same	NA	NA	0.948826	Same	NA	NA
ENSG00000106829	TLE4	NA	NA	0.634005	Same	0.000391891	Different	NA	NA
ENSG00000106852	LHX6	0.407554	Same	0.779773	Same	0.971168	Same	0.895988	Same
ENSG00000106976	DNM1	NA	NA	1.01748e-08	Different	0.0047243	Different	NA	NA
ENSG00000106991	ENG	0.740888	Same	0.532593	Same	0.338936	Same	NA	NA
ENSG00000106992	AK1	0.994813	Same	0.92767	Same	0.562119	Same	NA	NA
ENSG00000106993	CDC37L1	0.994813	Same	0.979463	Same	0.956286	Same	0.258423	Same
ENSG00000107020	PLGRKT	0.765268	Same	0.804159	Same	0.767166	Same	0.155225	Same
ENSG00000107130	NCS1	0.994813	Same	0.979463	Same	NA	NA	0.858421	Same
ENSG00000107159	CA9	NA	NA	0.0580102	Same	0.182745	Same	0.0698209	Same
ENSG00000107164	FUBP3	0.994813	Same	0.979463	Same	0.974258	Same	0.748632	Same
ENSG00000107175	CREB3	NA	NA	NA	NA	0.358678	Same	NA	NA
ENSG00000107223	EDF1	0.921111	Same	0.979463	Same	NA	NA	NA	NA
ENSG00000107242	PIP5K1B	0.17762	Same	NA	NA	0.46314	Same	NA	NA
ENSG00000107249	GLIS3	0.00011204	Different	NA	NA	NA	NA	NA	NA
ENSG00000107262	BAG1	0.520048	Same	0.423569	Same	NA	NA	0.358958	Same
ENSG00000107282	APBA1	0.0464618	Different	0.568762	Same	NA	NA	NA	NA
ENSG00000107290	SETX	2.66e-08	Different	0.96419	Same	0.908726	Same	NA	NA
ENSG00000107295	SH3GL2	NA	NA	0.419849	Same	0.617459	Same	NA	NA
ENSG00000107317	PTGDS	0.334503	Same	0.979463	Same	NA	NA	0.791506	Same
ENSG00000107362	ABHD17B	NA	NA	NA	NA	0.00115166	Different	0.0159442	Different
ENSG00000107371	EXOSC3	0.301554	Same	0.308848	Same	NA	NA	NA	NA
ENSG00000107404	DVL1	0.994813	Same	0.791172	Same	NA	NA	NA	NA
ENSG00000107443	CCNJ	0.733113	Same	NA	NA	0.781718	Same	NA	NA
ENSG00000107485	GATA3	0.0302533	Different	NA	NA	0.80644	Same	NA	NA
ENSG00000107518	ATRNL1	NA	NA	0.743408	Same	4.45299e-07	Different	NA	NA
ENSG00000107537	PHYH	0.992298	Same	0.886494	Same	NA	NA	0.136444	Same
ENSG00000107551	RASSF4	NA	NA	0.0929015	Same	0.0133504	Different	NA	NA
ENSG00000107554	DNMBP	0.994813	Same	0.405658	Same	NA	NA	NA	NA
ENSG00000107611	CUBN	NA	NA	NA	NA	0.128206	Same	NA	NA
ENSG00000107614	TRDMT1	6.55e-07	Different	NA	NA	8.41648e-07	Different	NA	NA
ENSG00000107643	MAPK8	NA	NA	0.979463	Same	NA	NA	NA	NA
ENSG00000107651	SEC23IP	0.835708	Same	0.862173	Same	NA	NA	NA	NA
ENSG00000107679	PLEKHA1	0.000762682	Different	0.0016603	Different	NA	NA	NA	NA
ENSG00000107731	UNC5B	0.994813	Same	0.874253	Same	0.799564	Same	0.812826	Same
ENSG00000107736	CDH23	0.994813	Same	0.875145	Same	0.974258	Same	NA	NA
ENSG00000107738	C10orf54	0.994813	Same	0.96419	Same	0.771446	Same	0.974241	Same
ENSG00000107745	MICU1	2.25e-07	Different	3.64024e-07	Different	0.160112	Same	NA	NA
ENSG00000107771	CCSER2	0.0860802	Same	0.273906	Same	0.311802	Same	NA	NA
ENSG00000107779	BMPR1A	2.41e-08	Different	NA	NA	0.633535	Same	0.225797	Same
ENSG00000107789	MINPP1	0.929063	Same	NA	NA	0.893592	Same	0.161641	Same
ENSG00000107821	KAZALD1	0.354215	Same	0.595423	Same	0.881721	Same	NA	NA
ENSG00000107829	FBXW4	0.994813	Same	NA	NA	0.596815	Same	0.557877	Same
ENSG00000107831	FGF8	NA	NA	2.80169e-06	Different	NA	NA	NA	NA
ENSG00000107833	NPM3	0.89108	Same	0.853104	Same	0.782992	Same	0.867944	Same
ENSG00000107854	TNKS2	0.836517	Same	NA	NA	0.933921	Same	NA	NA
ENSG00000107864	CPEB3	2.85e-05	Different	0.00450055	Different	0.00185313	Different	NA	NA
ENSG00000107874	CUEDC2	NA	NA	1.76898e-05	Different	0.00557792	Different	NA	NA
ENSG00000107890	ANKRD26	NA	NA	NA	NA	0.678592	Same	NA	NA
ENSG00000107897	ACBD5	0.197405	Same	NA	NA	0.0555616	Same	NA	NA
ENSG00000107929	LARP4B	0.00367367	Different	NA	NA	0.160112	Same	NA	NA
ENSG00000107938	EDRF1	0.183624	Same	0.208913	Same	0.184121	Same	NA	NA
ENSG00000107949	BCCIP	0.170886	Same	NA	NA	NA	NA	0.133067	Same
ENSG00000107951	MTPAP	3.21e-08	Different	NA	NA	NA	NA	NA	NA
ENSG00000107957	SH3PXD2A	0.0742907	Same	0.222867	Same	0.900975	Same	0.815203	Same
ENSG00000107959	PITRM1	3.79e-08	Different	3.35281e-06	Different	0.146527	Same	NA	NA
ENSG00000107960	OBFC1	4.94e-09	Different	0.000979546	Different	2.44683e-06	Different	0.200854	Same
ENSG00000107968	MAP3K8	0.00155202	Different	0.908282	Same	0.617641	Same	NA	NA
ENSG00000107984	DKK1	0.994813	Same	NA	NA	0.901261	Same	NA	NA
ENSG00000108001	EBF3	NA	NA	0.963321	Same	NA	NA	NA	NA
ENSG00000108010	GLRX3	0.00870802	Different	NA	NA	NA	NA	NA	NA
ENSG00000108021	FAM208B	0.480227	Same	0.926222	Same	NA	NA	NA	NA
ENSG00000108039	XPNPEP1	0.489038	Same	0.979463	Same	0.971168	Same	0.602179	Same
ENSG00000108055	SMC3	0.994813	Same	0.979463	Same	0.923651	Same	0.882242	Same
ENSG00000108091	CCDC6	0.994813	Same	0.928594	Same	0.582694	Same	NA	NA
ENSG00000108175	ZMIZ1	0.994813	Same	NA	NA	0.393986	Same	NA	NA
ENSG00000108179	PPIF	0.0438695	Different	0.0650656	Same	0.00952993	Different	0.267421	Same
ENSG00000108187	PBLD	NA	NA	1.77427e-06	Different	3.65411e-05	Different	0.919691	Same
ENSG00000108239	TBC1D12	1.59e-06	Different	NA	NA	NA	NA	0.36529	Same
ENSG00000108298	RPL19	2.12e-08	Different	NA	NA	NA	NA	NA	NA
ENSG00000108306	FBXL20	3.77e-08	Different	6.2991e-08	Different	NA	NA	NA	NA
ENSG00000108309	RUNDC3A	NA	NA	0.137053	Same	NA	NA	NA	NA
ENSG00000108344	PSMD3	0.0050183	Different	NA	NA	NA	NA	NA	NA
ENSG00000108381	ASPA	NA	NA	0.979463	Same	0.795764	Same	NA	NA
ENSG00000108384	RAD51C	6.89e-08	Different	6.59436e-08	Different	NA	NA	NA	NA
ENSG00000108387	2004-09-01	0.994813	Same	0.909129	Same	0.974258	Same	NA	NA
ENSG00000108389	MTMR4	0.383395	Same	0.513393	Same	0.12325	Same	NA	NA
ENSG00000108405	P2RX1	0.287746	Same	NA	NA	0.0245982	Different	NA	NA
ENSG00000108424	KPNB1	0.990059	Same	0.979463	Same	0.841869	Same	NA	NA
ENSG00000108439	PNPO	5.82e-05	Different	0.376037	Same	0.509222	Same	0.346929	Same
ENSG00000108468	CBX1	0.994813	Same	0.979463	Same	0.950812	Same	0.895988	Same
ENSG00000108474	PIGL	0.21621	Same	0.516908	Same	NA	NA	NA	NA
ENSG00000108506	INTS2	0.994813	Same	0.979463	Same	0.974258	Same	NA	NA
ENSG00000108518	PFN1	0.000473854	Different	0.000116625	Different	0.000209712	Different	NA	NA
ENSG00000108523	RNF167	0.7957	Same	0.698308	Same	0.377581	Same	NA	NA
ENSG00000108528	SLC25A11	0.726297	Same	0.580594	Same	0.206221	Same	0.160512	Same
ENSG00000108559	NUP88	0.753029	Same	0.874253	Same	0.602284	Same	NA	NA
ENSG00000108561	C1QBP	NA	NA	4.98768e-08	Different	NA	NA	NA	NA
ENSG00000108576	SLC6A4	NA	NA	0.00255835	Different	0.5253	Same	NA	NA
ENSG00000108578	BLMH	0.994813	Same	0.979463	Same	NA	NA	0.0550883	Same
ENSG00000108587	GOSR1	2.96e-06	Different	2.83778e-06	Different	1.90774e-05	Different	NA	NA
ENSG00000108588	CCDC47	0.630722	Same	NA	NA	0.31308	Same	0.184058	Same
ENSG00000108590	MED31	0.994813	Same	0.867233	Same	0.493672	Same	0.397087	Same
ENSG00000108599	AKAP10	0.0706707	Same	NA	NA	NA	NA	NA	NA
ENSG00000108622	ICAM2	0.182263	Same	0.979463	Same	0.922929	Same	0.849944	Same
ENSG00000108639	SYNGR2	0.560288	Same	0.438964	Same	NA	NA	NA	NA
ENSG00000108651	UTP6	0.694711	Same	0.460012	Same	0.35938	Same	NA	NA
ENSG00000108671	PSMD11	0.206452	Same	0.570243	Same	NA	NA	0.200854	Same
ENSG00000108679	LGALS3BP	0.994813	Same	0.914615	Same	NA	NA	NA	NA
ENSG00000108691	CCL2	NA	NA	0.793953	Same	0.347514	Same	NA	NA
ENSG00000108771	DHX58	0.994813	Same	0.979463	Same	0.794396	Same	0.856429	Same
ENSG00000108774	RAB5C	0.0067819	Different	NA	NA	NA	NA	NA	NA
ENSG00000108788	MLX	0.0822052	Same	0.663709	Same	0.441681	Same	0.459743	Same
ENSG00000108797	CNTNAP1	0.0927186	Same	0.0166229	Different	NA	NA	0.671548	Same
ENSG00000108798	ABI3	2.54e-06	Different	1.52985e-05	Different	0.80644	Same	0.0391395	Different
ENSG00000108821	COL1A1	0.994813	Same	0.086282	Same	0.0247306	Different	0.859327	Same
ENSG00000108823	SGCA	0.827718	Same	0.752643	Same	0.479854	Same	0.0913398	Same
ENSG00000108826	MRPL27	0.76708	Same	NA	NA	0.232427	Same	NA	NA
ENSG00000108830	RND2	0.994813	Same	0.957765	Same	0.79766	Same	0.300424	Same
ENSG00000108839	ALOX12	0.00445034	Different	NA	NA	0.14243	Same	NA	NA
ENSG00000108848	LUC7L3	0.200235	Same	NA	NA	NA	NA	NA	NA
ENSG00000108852	MPP2	8.31e-06	Different	NA	NA	0.000971915	Different	NA	NA
ENSG00000108854	SMURF2	9.74e-07	Different	0.000649394	Different	NA	NA	0.424775	Same
ENSG00000108861	DUSP3	0.519449	Same	0.547363	Same	0.258379	Same	NA	NA
ENSG00000108883	EFTUD2	0.546481	Same	0.45517	Same	0.818463	Same	NA	NA
ENSG00000108924	HLF	0.76722	Same	NA	NA	0.6607	Same	0.783814	Same
ENSG00000108946	PRKAR1A	0.339363	Same	0.367712	Same	NA	NA	0.458097	Same
ENSG00000108947	EFNB3	NA	NA	NA	NA	0.974258	Same	0.715859	Same
ENSG00000108961	RANGRF	0.994813	Same	0.829526	Same	NA	NA	NA	NA
ENSG00000109016	DHRS7B	0.240555	Same	NA	NA	NA	NA	0.858421	Same
ENSG00000109046	WSB1	0.994813	Same	0.979463	Same	0.971168	Same	0.0176275	Different
ENSG00000109062	SLC9A3R1	NA	NA	NA	NA	0.974258	Same	NA	NA
ENSG00000109084	TMEM97	0.994813	Same	0.979463	Same	0.966354	Same	NA	NA
ENSG00000109099	PMP22	NA	NA	0.781842	Same	0.92323	Same	0.781962	Same
ENSG00000109107	ALDOC	7.36e-05	Different	0.0195203	Different	0.183528	Same	0.0404797	Different
ENSG00000109158	GABRA4	8.38e-06	Different	1.00474e-07	Different	0.588698	Same	NA	NA
ENSG00000109171	SLAIN2	0.0108538	Different	0.0161845	Different	0.0110695	Different	0.0183933	Different
ENSG00000109184	DCUN1D4	NA	NA	0.872789	Same	NA	NA	NA	NA
ENSG00000109189	USP46	NA	NA	0.213883	Same	0.381071	Same	NA	NA
ENSG00000109265	KIAA1211	0.994813	Same	0.979463	Same	0.974258	Same	0.882242	Same
ENSG00000109270	LAMTOR3	0.875321	Same	0.879429	Same	0.901261	Same	NA	NA
ENSG00000109323	MANBA	NA	NA	NA	NA	2.10069e-05	Different	0.778084	Same
ENSG00000109381	ELF2	0.702464	Same	0.00959837	Different	0.540831	Same	0.0176275	Different
ENSG00000109390	NDUFC1	0.994813	Same	0.979463	Same	0.792933	Same	0.489606	Same
ENSG00000109436	TBC1D9	NA	NA	0.0001663	Different	7.20894e-05	Different	NA	NA
ENSG00000109452	INPP4B	6.91e-06	Different	5.40724e-07	Different	8.50189e-05	Different	NA	NA
ENSG00000109458	GAB1	0.927721	Same	0.846737	Same	0.815244	Same	NA	NA
ENSG00000109466	KLHL2	NA	NA	0.780484	Same	0.816497	Same	0.215774	Same
ENSG00000109472	CPE	0.900532	Same	0.838198	Same	0.776919	Same	0.832488	Same
ENSG00000109501	WFS1	0.994813	Same	NA	NA	NA	NA	NA	NA
ENSG00000109519	GRPEL1	0.764512	Same	0.549579	Same	NA	NA	0.319022	Same
ENSG00000109576	AADAT	NA	NA	2.80418e-06	Different	1.00643e-07	Different	0.23949	Same
ENSG00000109586	GALNT7	0.00184229	Different	0.979463	Same	0.973955	Same	NA	NA
ENSG00000109606	DHX15	0.994813	Same	0.979463	Same	0.974258	Same	0.0163809	Different
ENSG00000109610	SOD3	0.994813	Same	0.94873	Same	0.568029	Same	NA	NA
ENSG00000109618	SEPSECS	2.54e-06	Different	NA	NA	6.78647e-06	Different	NA	NA
ENSG00000109654	TRIM2	NA	NA	0.00444622	Different	0.542368	Same	NA	NA
ENSG00000109670	FBXW7	0.0101258	Different	0.00827449	Different	0.0228867	Different	0.0163404	Different
ENSG00000109674	NEIL3	0.994813	Same	0.979463	Same	0.974258	Same	0.81845	Same
ENSG00000109685	WHSC1	0.994813	Same	0.979463	Same	0.974258	Same	NA	NA
ENSG00000109686	SH3D19	0.789468	Same	0.841428	Same	0.791669	Same	NA	NA
ENSG00000109689	STIM2	NA	NA	0.000918291	Different	0.000298716	Different	NA	NA
ENSG00000109738	GLRB	0.0002385	Different	NA	NA	NA	NA	NA	NA
ENSG00000109756	RAPGEF2	1.25e-08	Different	2.51697e-07	Different	8.58323e-07	Different	NA	NA
ENSG00000109771	LRP2BP	NA	NA	NA	NA	NA	NA	0.871174	Same
ENSG00000109775	UFSP2	NA	NA	0.691098	Same	0.331519	Same	NA	NA
ENSG00000109794	FAM149A	NA	NA	6.09522e-07	Different	0.516149	Same	NA	NA
ENSG00000109805	NCAPG	0.994813	Same	0.979463	Same	0.974258	Same	0.816479	Same
ENSG00000109814	UGDH	0.994813	Same	0.95649	Same	0.672697	Same	NA	NA
ENSG00000109846	CRYAB	0.994813	Same	0.952118	Same	0.936244	Same	0.18808	Same
ENSG00000109854	HTATIP2	0.994813	Same	0.00684827	Different	0.841444	Same	0.949313	Same
ENSG00000109861	CTSC	NA	NA	2.78649e-08	Different	3.49636e-06	Different	0.112947	Same
ENSG00000109881	CCDC34	0.994813	Same	0.979463	Same	NA	NA	NA	NA
ENSG00000109911	ELP4	NA	NA	NA	NA	NA	NA	0.149578	Same
ENSG00000109919	MTCH2	0.073458	Same	NA	NA	0.00704546	Different	NA	NA
ENSG00000109927	TECTA	NA	NA	NA	NA	5.38836e-05	Different	NA	NA
ENSG00000109929	SC5D	0.907302	Same	0.872789	Same	NA	NA	NA	NA
ENSG00000110011	DNAJC4	0.994412	Same	0.81823	Same	NA	NA	NA	NA
ENSG00000110013	SIAE	0.675686	Same	1.50178e-06	Different	NA	NA	0.171504	Same
ENSG00000110057	UNC93B1	0.994813	Same	0.874253	Same	0.815541	Same	NA	NA
ENSG00000110066	KMT5B	0.00311592	Different	NA	NA	NA	NA	0.0879027	Same
ENSG00000110075	PPP6R3	NA	NA	0.979463	Same	NA	NA	0.0153315	Different
ENSG00000110077	MS4A6A	NA	NA	NA	NA	NA	NA	0.877961	Same
ENSG00000110080	ST3GAL4	0.69352	Same	0.350259	Same	0.330741	Same	NA	NA
ENSG00000110090	CPT1A	0.168599	Same	0.140158	Same	NA	NA	NA	NA
ENSG00000110108	TMEM109	0.994813	Same	0.979463	Same	0.701678	Same	NA	NA
ENSG00000110200	ANAPC15	5.98e-09	Different	4.36288e-09	Different	0.141369	Same	0.193743	Same
ENSG00000110274	CEP164	0.123638	Same	0.269107	Same	0.205334	Same	0.155378	Same
ENSG00000110318	CEP126	0.219504	Same	0.309151	Same	0.023295	Different	NA	NA
ENSG00000110328	GALNT18	0.192178	Same	0.979463	Same	0.902693	Same	NA	NA
ENSG00000110395	CBL	NA	NA	0.979463	Same	0.780179	Same	0.853544	Same
ENSG00000110435	PDHX	0.187016	Same	0.22279	Same	0.158872	Same	0.13453	Same
ENSG00000110442	COMMD9	NA	NA	0.57628	Same	0.235831	Same	NA	NA
ENSG00000110446	SLC15A3	0.994813	Same	0.84861	Same	0.719863	Same	0.785094	Same
ENSG00000110455	ACCS	4.21e-06	Different	NA	NA	NA	NA	NA	NA
ENSG00000110492	MDK	0.994813	Same	0.979463	Same	NA	NA	0.897006	Same
ENSG00000110536	PTPMT1	NA	NA	0.584795	Same	0.215126	Same	NA	NA
ENSG00000110583	NAA40	0.994813	Same	0.979463	Same	0.96497	Same	NA	NA
ENSG00000110628	SLC22A18	NA	NA	0.220776	Same	NA	NA	NA	NA
ENSG00000110651	CD81	0.227927	Same	0.821768	Same	0.80644	Same	NA	NA
ENSG00000110660	SLC35F2	NA	NA	NA	NA	0.974258	Same	0.866923	Same
ENSG00000110693	SOX6	3.68e-09	Different	NA	NA	0.252766	Same	NA	NA
ENSG00000110717	NDUFS8	0.994813	Same	0.874253	Same	NA	NA	NA	NA
ENSG00000110721	CHKA	0.994813	Same	0.948365	Same	0.937221	Same	NA	NA
ENSG00000110799	VWF	0.994813	Same	0.979463	Same	0.639913	Same	NA	NA
ENSG00000110841	PPFIBP1	NA	NA	0.904917	Same	0.676518	Same	0.927115	Same
ENSG00000110848	CD69	NA	NA	NA	NA	0.759053	Same	NA	NA
ENSG00000110852	CLEC2B	NA	NA	NA	NA	NA	NA	0.897751	Same
ENSG00000110871	COQ5	0.214986	Same	0.184419	Same	0.0850973	Same	0.0789068	Same
ENSG00000110880	CORO1C	0.827357	Same	0.778659	Same	0.836164	Same	0.124007	Same
ENSG00000110888	CAPRIN2	0.0612739	Same	0.0402183	Different	0.326203	Same	NA	NA
ENSG00000110906	KCTD10	0.360422	Same	1.5807e-07	Different	0.596863	Same	0.124933	Same
ENSG00000110911	SLC11A2	6.78e-06	Different	NA	NA	0.549179	Same	NA	NA
ENSG00000110931	CAMKK2	NA	NA	NA	NA	0.778932	Same	NA	NA
ENSG00000110955	ATP5B	0.165322	Same	0.181506	Same	NA	NA	0.222582	Same
ENSG00000111057	KRT18	0.98047	Same	0.979463	Same	NA	NA	NA	NA
ENSG00000111077	TNS2	0.994813	Same	0.979463	Same	0.811226	Same	NA	NA
ENSG00000111199	TRPV4	4.14e-08	Different	1.0107e-08	Different	NA	NA	0.488522	Same
ENSG00000111206	FOXM1	0.994813	Same	0.979463	Same	0.974258	Same	0.85589	Same
ENSG00000111224	PARP11	0.994813	Same	NA	NA	5.36915e-05	Different	NA	NA
ENSG00000111231	GPN3	1.65e-06	Different	8.18099e-05	Different	0.0873824	Same	0.236755	Same
ENSG00000111245	MYL2	NA	NA	0.876944	Same	0.89157	Same	NA	NA
ENSG00000111247	RAD51AP1	0.994813	Same	NA	NA	0.974453	Same	0.852173	Same
ENSG00000111249	CUX2	NA	NA	0.0743666	Same	0.974258	Same	NA	NA
ENSG00000111252	SH2B3	NA	NA	0.0397997	Different	NA	NA	NA	NA
ENSG00000111266	DUSP16	NA	NA	0.00190922	Different	0.177529	Same	NA	NA
ENSG00000111269	CREBL2	0.994813	Same	0.979463	Same	0.890609	Same	0.90789	Same
ENSG00000111300	NAA25	0.0410441	Different	0.894347	Same	NA	NA	NA	NA
ENSG00000111321	LTBR	0.00556947	Different	0.394724	Same	0.45434	Same	0.0159442	Different
ENSG00000111331	OAS3	NA	NA	NA	NA	0.776919	Same	NA	NA
ENSG00000111335	OAS2	0.994813	Same	0.846737	Same	0.708305	Same	NA	NA
ENSG00000111341	MGP	0.681389	Same	0.891566	Same	0.895225	Same	NA	NA
ENSG00000111348	ARHGDIB	0.00865666	Different	0.863644	Same	NA	NA	NA	NA
ENSG00000111358	GTF2H3	0.183657	Same	0.605901	Same	NA	NA	NA	NA
ENSG00000111364	DDX55	0.204373	Same	0.344598	Same	NA	NA	NA	NA
ENSG00000111404	RERGL	0.994813	Same	0.979463	Same	0.781718	Same	0.607484	Same
ENSG00000111432	FZD10	0.259552	Same	NA	NA	NA	NA	NA	NA
ENSG00000111445	RFC5	0.994813	Same	0.979476	Same	0.974258	Same	0.859327	Same
ENSG00000111450	STX2	NA	NA	NA	NA	NA	NA	0.453421	Same
ENSG00000111481	COPZ1	6.88e-07	Different	2.80169e-06	Different	4.21968e-06	Different	NA	NA
ENSG00000111530	CAND1	0.994813	Same	0.979463	Same	0.971168	Same	0.0556623	Same
ENSG00000111554	MDM1	0.994813	Same	0.963048	Same	0.971568	Same	0.897593	Same
ENSG00000111581	NUP107	0.994813	Same	0.979463	Same	0.935093	Same	NA	NA
ENSG00000111596	CNOT2	0.994813	Same	0.410574	Same	NA	NA	0.48977	Same
ENSG00000111602	TIMELESS	0.994813	Same	0.979463	Same	0.974258	Same	0.895988	Same
ENSG00000111605	CPSF6	0.994813	Same	0.979463	Same	0.966857	Same	0.847049	Same
ENSG00000111639	MRPL51	0.722283	Same	0.603729	Same	0.234398	Same	0.24635	Same
ENSG00000111642	CHD4	0.77919	Same	0.849684	Same	0.708305	Same	NA	NA
ENSG00000111652	COPS7A	0.569085	Same	NA	NA	0.232427	Same	NA	NA
ENSG00000111665	CDCA3	0.994813	Same	0.979463	Same	0.974258	Same	0.895988	Same
ENSG00000111666	CHPT1	0.994813	Same	NA	NA	0.426442	Same	0.404056	Same
ENSG00000111669	TPI1	NA	NA	NA	NA	0.0292746	Different	NA	NA
ENSG00000111670	GNPTAB	0.860952	Same	3.84343e-07	Different	NA	NA	NA	NA
ENSG00000111671	SPSB2	3.59e-07	Different	NA	NA	NA	NA	NA	NA
ENSG00000111678	C12orf57	0.329606	Same	NA	NA	NA	NA	NA	NA
ENSG00000111679	PTPN6	NA	NA	0.0573878	Same	0.596061	Same	0.986065	Same
ENSG00000111684	LPCAT3	0.906733	Same	0.650016	Same	NA	NA	NA	NA
ENSG00000111696	NT5DC3	8.73e-09	Different	2.26728e-07	Different	0.452347	Same	NA	NA
ENSG00000111707	SUDS3	5.75e-08	Different	0.979463	Same	0.968706	Same	NA	NA
ENSG00000111716	LDHB	0.167648	Same	0.209912	Same	0.0992929	Same	NA	NA
ENSG00000111727	HCFC2	NA	NA	NA	NA	0.000327764	Different	NA	NA
ENSG00000111731	C2CD5	0.0742828	Same	0.000342357	Different	4.2809e-06	Different	NA	NA
ENSG00000111752	PHC1	0.994813	Same	0.979463	Same	0.974258	Same	0.859327	Same
ENSG00000111785	RIC8B	0.000245169	Different	NA	NA	NA	NA	NA	NA
ENSG00000111786	SRSF9	0.48044	Same	0.513402	Same	0.708798	Same	NA	NA
ENSG00000111799	COL12A1	0.00181932	Different	NA	NA	0.0211846	Different	0.486627	Same
ENSG00000111801	BTN3A3	NA	NA	NA	NA	NA	NA	0.985925	Same
ENSG00000111832	RWDD1	0.940584	Same	0.849684	Same	0.485321	Same	0.429726	Same
ENSG00000111843	TMEM14C	NA	NA	NA	NA	NA	NA	0.181727	Same
ENSG00000111859	NEDD9	0.515452	Same	NA	NA	0.87093	Same	0.237767	Same
ENSG00000111877	MCM9	0.994813	Same	0.979463	Same	0.971168	Same	NA	NA
ENSG00000111879	FAM184A	0.0697419	Same	0.401888	Same	0.000739507	Different	NA	NA
ENSG00000111880	RNGTT	0.563277	Same	0.979463	Same	NA	NA	NA	NA
ENSG00000111897	SERINC1	0.994813	Same	0.979463	Same	0.924422	Same	0.0685899	Same
ENSG00000111906	HDDC2	3.87e-09	Different	NA	NA	0.357638	Same	NA	NA
ENSG00000111907	TPD52L1	NA	NA	0.82437	Same	3.05383e-07	Different	NA	NA
ENSG00000111911	HINT3	0.170018	Same	0.137053	Same	0.122623	Same	0.0698209	Same
ENSG00000111961	SASH1	0.860822	Same	0.846737	Same	0.935001	Same	0.304323	Same
ENSG00000111962	UST	0.859886	Same	0.856601	Same	NA	NA	NA	NA
ENSG00000112029	FBXO5	0.994813	Same	0.979463	Same	0.974258	Same	0.64396	Same
ENSG00000112039	FANCE	0.994813	Same	NA	NA	0.161263	Same	0.858339	Same
ENSG00000112077	RHAG	0.994813	Same	NA	NA	0.803328	Same	NA	NA
ENSG00000112079	STK38	0.174846	Same	0.842856	Same	3.12272e-07	Different	0.347183	Same
ENSG00000112096	SOD2	0.735977	Same	0.825527	Same	0.702557	Same	0.108254	Same
ENSG00000112110	MRPL18	0.994813	Same	0.891856	Same	0.563247	Same	NA	NA
ENSG00000112118	MCM3	0.994813	Same	0.979463	Same	0.974258	Same	0.859327	Same
ENSG00000112130	RNF8	NA	NA	NA	NA	0.241758	Same	0.256617	Same
ENSG00000112167	SAYSD1	NA	NA	0.84861	Same	NA	NA	0.0873165	Same
ENSG00000112175	BMP5	0.941855	Same	0.791617	Same	0.974258	Same	0.478833	Same
ENSG00000112182	BACH2	0.994813	Same	0.979463	Same	0.974258	Same	0.615196	Same
ENSG00000112195	TREML2	0.888523	Same	NA	NA	0.646193	Same	NA	NA
ENSG00000112200	ZNF451	0.994813	Same	NA	NA	NA	NA	NA	NA
ENSG00000112208	BAG2	NA	NA	NA	NA	0.761305	Same	0.0645935	Same
ENSG00000112214	FHL5	NA	NA	NA	NA	0.593752	Same	0.985925	Same
ENSG00000112218	GPR63	NA	NA	4.3777e-05	Different	0.711977	Same	NA	NA
ENSG00000112242	E2F3	0.994813	Same	0.979463	Same	0.958055	Same	NA	NA
ENSG00000112249	ASCC3	0.846397	Same	0.557286	Same	NA	NA	NA	NA
ENSG00000112276	BVES	0.343865	Same	NA	NA	0.228441	Same	0.291399	Same
ENSG00000112280	COL9A1	0.994813	Same	0.979463	Same	0.743006	Same	NA	NA
ENSG00000112282	MED23	0.994813	Same	0.853104	Same	0.38376	Same	0.0731971	Same
ENSG00000112290	WASF1	0.422241	Same	0.533443	Same	0.622425	Same	NA	NA
ENSG00000112294	ALDH5A1	0.0167024	Different	0.313101	Same	0.181382	Same	NA	NA
ENSG00000112297	AIM1	0.994813	Same	NA	NA	0.281021	Same	NA	NA
ENSG00000112303	VNN2	NA	NA	NA	NA	0.626573	Same	NA	NA
ENSG00000112304	ACOT13	0.971625	Same	0.846737	Same	0.441681	Same	0.145013	Same
ENSG00000112308	C6orf62	0.000130306	Different	0.00051212	Different	0.0014106	Different	0.0159442	Different
ENSG00000112312	GMNN	0.0514856	Same	0.979463	Same	0.974258	Same	NA	NA
ENSG00000112335	SNX3	0.00141216	Different	NA	NA	0.780204	Same	0.124084	Same
ENSG00000112357	PEX7	0.462545	Same	NA	NA	0.16446	Same	0.136808	Same
ENSG00000112406	HECA	0.00711709	Different	NA	NA	0.00387989	Different	0.0153315	Different
ENSG00000112414	ADGRG6	0.994813	Same	0.942311	Same	0.582087	Same	NA	NA
ENSG00000112425	EPM2A	0.472689	Same	0.577833	Same	NA	NA	0.0923062	Same
ENSG00000112473	SLC39A7	NA	NA	0.0882427	Same	0.117002	Same	0.0760333	Same
ENSG00000112530	PACRG	NA	NA	NA	NA	NA	NA	0.0983763	Same
ENSG00000112541	PDE10A	NA	NA	4.62443e-06	Different	0.78995	Same	0.591518	Same
ENSG00000112559	MDFI	0.994813	Same	0.979463	Same	0.832491	Same	0.677208	Same
ENSG00000112561	TFEB	0.819115	Same	0.462103	Same	0.039162	Different	NA	NA
ENSG00000112562	SMOC2	0.994813	Same	NA	NA	NA	NA	NA	NA
ENSG00000112576	CCND3	1.6e-08	Different	3.56546e-08	Different	0.000833291	Different	NA	NA
ENSG00000112584	FAM120B	0.000114692	Different	NA	NA	0.000409356	Different	0.105129	Same
ENSG00000112592	TBP	0.0719286	Same	0.0966966	Same	NA	NA	NA	NA
ENSG00000112651	MRPL2	0.486587	Same	0.446079	Same	0.206221	Same	NA	NA
ENSG00000112655	PTK7	0.994813	Same	0.979476	Same	0.974258	Same	0.897751	Same
ENSG00000112659	CUL9	2.8e-07	Different	1.12123e-07	Different	NA	NA	NA	NA
ENSG00000112667	DNPH1	3.97e-09	Different	5.53521e-09	Different	1.36206e-06	Different	NA	NA
ENSG00000112679	DUSP22	0.994813	Same	NA	NA	0.705987	Same	NA	NA
ENSG00000112685	EXOC2	0.0709359	Same	NA	NA	NA	NA	NA	NA
ENSG00000112695	COX7A2	0.994813	Same	0.798677	Same	0.504395	Same	NA	NA
ENSG00000112699	GMDS	0.335162	Same	0.715093	Same	0.011844	Different	NA	NA
ENSG00000112701	SENP6	0.994813	Same	0.910369	Same	NA	NA	NA	NA
ENSG00000112739	PRPF4B	0.994813	Same	0.867571	Same	NA	NA	0.39303	Same
ENSG00000112742	TTK	0.994813	Same	0.979463	Same	0.974258	Same	0.859327	Same
ENSG00000112759	SLC29A1	0.678842	Same	NA	NA	0.706015	Same	NA	NA
ENSG00000112773	FAM46A	0.994813	Same	0.903576	Same	0.274542	Same	0.200054	Same
ENSG00000112837	TBX18	0.951867	Same	0.853104	Same	0.635263	Same	0.550676	Same
ENSG00000112851	ERBIN	NA	NA	0.000776973	Different	NA	NA	NA	NA
ENSG00000112877	CEP72	0.994813	Same	0.979463	Same	0.91908	Same	0.909079	Same
ENSG00000112893	MAN2A1	NA	NA	0.933564	Same	0.00855076	Different	NA	NA
ENSG00000112902	SEMA5A	0.0438695	Different	0.000268335	Different	0.974258	Same	NA	NA
ENSG00000112936	C7	0.994813	Same	NA	NA	NA	NA	NA	NA
ENSG00000112941	PAPD7	0.994813	Same	0.952634	Same	0.967175	Same	0.271351	Same
ENSG00000112964	GHR	0.13534	Same	0.312177	Same	0.558622	Same	NA	NA
ENSG00000112972	HMGCS1	0.994813	Same	0.979463	Same	NA	NA	0.0227823	Different
ENSG00000112983	BRD8	0.994813	Same	0.979463	Same	0.938054	Same	NA	NA
ENSG00000112984	KIF20A	0.994813	Same	0.979463	Same	0.974258	Same	0.866156	Same
ENSG00000113013	HSPA9	0.152523	Same	NA	NA	0.0716857	Same	0.133067	Same
[truncated: 4,878 more rows]

## Sheet: Kidney
Table S3D. Comparison of kidney temporal trajectories between human genes and their orthologs in mouse, rat, and rabbit, Related to Figures 5 and 6. Trajectories were called different when the adjusted probability of the orthologs being in the same cluster is ≤ 0.05. Only genes with dynamic temporal profiles in the kidney of humans and at least one of the other species were tested for trajectory …
[truncated: 7,665 more rows]

[truncated: 2 more sheets: Liver, Testis]
