# Supplementary material for: Developmental Gene Expression Differences between Humans and Mammalian Models
Source: Cell Rep. 2020 Oct 27;33(4):108308. doi: 10.1016/j.celrep.2020.108308 (PMC7610014; doi:10.1016/j.celrep.2020.108308)
Supplement: Table S4. Organs, Developmental Stages, and Number of Replicates Sampled in Each Species, Related to STAR Methods [file mmc5.xlsx]

## Sheet: Table S4
Table S4. Organs, developmental stages, and number of replicates sampled in each species, Related to STAR Methods.
Human
	4wpc	5wpc	6wpc	7wpc	8wpc	9wpc	10wpc	11wpc	12wpc	13wpc	16wpc	18wpc	19wpc	20wpc	Newborn	Infant (6-9 months)	Toddler (2-4 years)	School (7-9 years)	Teenager (13-19 years)	Young adult (25-32 years)	Young Middle Age (39-41 years)	Old middle age (46-54 years)	Senior (58-63 years)	Total
Forebrain/Cerebrum	3	2	0	3	4	3	1	4	1	3	2	1	3	2	3	1	3	2	3	3	2	2	2	53
Hindbrain/Cerebellum	3	2	4	3	4	2	2	4	3	3	3	0	0	0	4	3	2	3	4	3	2	2	2	58
Heart	2	2	2	3	5	3	3	4	1	3	2	1	3	0	2	3	2	0	1	1	0	1	0	44
Kidney	1	2	2	2	2	1	3	2	2	3	2	2	1	2	3	3	2	1	0	0	0	0	0	36
Liver	4	2	2	4	4	3	4	3	1	1	2	3	2	2	2	1	1	1	1	3	0	1	2	49
Ovary	2	1	1	2	2	1	2	1	2	1	1	2	0	0	0	0	0	0	0	0	0	0	0	18
Testis	1	2	2	3	3	2	2	2	2	3	2	1	1	0	0	2	1	0	4	3	1	1	1	39
																								297
Rhesus macaque
	e93	e108	e112	e123	e130	P0	P23	P5-6m	P1y	P3y	P9y	P14-15y	P20-26y	Total
Forebrain/Cerebrum	1	1	1	3	2	3	3	2	2	2	2	2	2	26
Hindbrain/Cerebellum	0	0	0	1	2	2	2	2	1	2	1	1	2	16
Heart	1	2	1	2	1	2	2	3	3	4	3	2	2	28
Kidney	2	2	1	2	2	3	2	3	4	4	4	2	2	33
Liver	2	2	1	2	2	4	2	3	4	3	4	3	2	34
Testis	0	2	1	2	2	3	2	4	3	3	2	2	2	28
														165
Mouse
	e10.5	e11.5	e12.5	e13.5	e14.5	e15.5	e16.5	e17.5	e18.5	P0	P3	P14	P28	P63	Total
Whole Brain	3	4	4	0	0	0	0	0	0	0	0	0	0	0	11
Forebrain/Cerebrum	0	0	0	4	4	4	4	4	4	4	4	4	4	4	44
Hindbrain/Cerebellum	0	0	0	4	4	4	4	4	4	4	4	3	4	4	43
Heart	4	4	4	4	3	4	4	4	4	4	4	4	4	4	55
Kidney	0	4	4	4	3	4	4	4	4	4	4	4	4	4	51
Liver	4	4	4	5	4	4	4	4	4	4	4	4	4	4	57
Ovary	2	2	2	2	2	2	2	2	2	2	2	2	2	2	28
Testis	2	2	2	2	2	2	2	2	1	2	2	2	2	2	27
															316
Rat
	e11	e12	e13	e14	e15	e16	e17	e18	e19	e20	P0	P3	P7	P14	P42	P112	Total
Whole Brain	4	4	4	0	0	0	0	0	0	0	0	0	0	0	0	0	12
Forebrain/Cerebrum	0	0	0	3	4	4	6	4	4	4	4	4	4	4	4	4	53
Hindbrain/Cerebellum	0	0	0	4	4	4	6	2	4	4	5	4	4	4	4	4	53
Heart	4	4	4	4	4	4	4	6	4	4	4	4	3	4	4	4	65
Kidney	0	0	0	0	4	4	4	4	4	4	4	4	4	4	4	4	48
Liver	0	4	4	4	4	4	4	4	4	4	4	4	4	4	4	4	60
Ovary	0	2	2	2	1	2	2	2	2	2	2	2	2	2	2	2	29
Testis	0	2	2	2	2	2	2	2	2	2	2	2	2	2	2	2	30
																	350
Rabbit
	e12	e13	e14	e15.5	e16.5	e18	e19.5	e21	e23	e24	e27	P0	P14	P84	P186 - P548	Total
Whole Brain	4	4	4	0	0	0	0	0	0	0	0	0	0	0	0	12
Forebrain/Cerebrum	0	0	0	4	4	4	4	4	4	2	4	4	3	4	4	45
Hindbrain/Cerebellum	0	0	0	4	4	4	4	3	4	2	4	4	4	4	4	45
Heart	4	3	3	4	4	4	4	4	4	4	4	4	4	2	4	56
Kidney	0	0	0	4	4	4	4	4	4	4	4	4	4	4	4	48
Liver	0	4	4	4	4	4	4	4	4	4	4	4	3	4	4	55
Ovary	2	2	2	2	2	2	2	2	2	2	1	2	1	0	2	26
Testis	2	2	2	2	2	2	2	2	2	2	2	2	2	1	1	28
																315
