# Supplementary material for: Developmental Gene Expression Differences between Humans and Mammalian Models
Source: Cell Rep. 2020 Oct 27;33(4):108308. doi: 10.1016/j.celrep.2020.108308 (PMC7610014; doi:10.1016/j.celrep.2020.108308)
Supplement: Table S5. Comparison of Temporal Trajectories between Human Genes and Their Orthologs in Mouse, Rat, Rabbit, and Rhesus Macaque, Related to STAR Methods — Three k2.variance.fix thresholds were used: 0.5 (k_0.5), 0.7 (k_0.7; same values as in Table S3), and 1 (k_1). The Benjamini-Hochberg adjusted P-values are provided; trajectories are called different when the adjusted-p ≤ 0.05. ‘MH’ refers to mouse-human comparisons, ‘RH’ to rat-human comparisons, ‘RabH’ to rabbit-human comparisons, and ‘RheH’ to rhesus-human comparisons. [file mmc6.xlsx]

## Sheet: Brain
Table S5A. Comparison of brain temporal trajectories between human genes and their orthologs in mouse, rat, rabbit, and rhesus macaque using three k2.variance.fix thresholds: 0.5 (k_0.5), 0.7 (k_0.7; same values as in Table S3) and 1 (k_1), Related to STAR Methods. The Benjamini-Hochberg adjusted P-values are provided; trajectories are called different when the adjusted-P ≤ 0.05. ‘MH’ refers to m…
Human_ID	Gene_symbol	Prob_MH_k_0.5	Prob_MH_k_0.7	Prob_MH_k_1	Prob_RabH_k_0.5	Prob_RabH_k_0.7	Prob_RabH_k_1	Prob_RH_k_0.5	Prob_RH_k_0.7	Prob_RH_k_1	Prob_RheH_k_0.5	Prob_RheH_k_0.7	Prob_RheH_k_1	Call_MH_k_0.5	Call_MH_k_0.7	Call_MH_k_1	Call_RabH_k_0.5	Call_RabH_k_0.7	Call_RabH_k_1	Call_RH_k_0.5	Call_RH_k_0.7	Call_RH_k_1	Call_RheH_k_0.5	Call_RheH_k_0.7	Call_RheH_k_1
ENSG00000000003	TSPAN6	0.243453	0.622231	0.944165	0.915194	0.937826	0.932037	0.804476	0.964097	0.94818	0.995909	0.998174	0.999112	Same	Same	Same	Same	Same	Same	Same	Same	Same	Same	Same	Same
ENSG00000000457	SCYL3	NA	NA	NA	NA	NA	NA	5.95942e-06	0.019458	0.156232	NA	NA	NA	NA	NA	NA	NA	NA	NA	Different	Different	Same	NA	NA	NA
ENSG00000000460	C1orf112	0.942022	0.965805	0.951288	0.956496	0.946064	0.932037	NA	NA	NA	0.995909	0.998174	0.999112	Same	Same	Same	Same	Same	Same	NA	NA	NA	Same	Same	Same
ENSG00000000938	FGR	NA	NA	NA	0.584829	0.935441	0.932037	NA	NA	NA	0.995909	0.998174	0.999112	NA	NA	NA	Same	Same	Same	NA	NA	NA	Same	Same	Same
ENSG00000001036	FUCA2	7.9134e-08	1.73791e-05	0.000824926	NA	NA	NA	1.99178e-07	4.93128e-05	0.00161936	0.0215934	0.123729	0.367896	Different	Different	Different	NA	NA	NA	Different	Different	Different	Different	Same	Same
ENSG00000001084	GCLC	0.834735	0.68332	0.944165	0.298731	0.417731	0.932037	0.466975	0.352229	0.76428	0.995909	0.998174	0.999112	Same	Same	Same	Same	Same	Same	Same	Same	Same	Same	Same	Same
ENSG00000001167	NFYA	0.77313	0.958868	0.944165	0.889067	0.925496	0.932037	0.351929	0.964097	0.94818	0.995909	0.998174	0.999112	Same	Same	Same	Same	Same	Same	Same	Same	Same	Same	Same	Same
ENSG00000001460	STPG1	NA	NA	NA	0.445044	0.917182	0.932037	0.0145113	0.109846	0.480015	0.406605	0.998174	0.999112	NA	NA	NA	Same	Same	Same	Different	Same	Same	Same	Same	Same
ENSG00000001461	NIPAL3	0.543825	0.777761	0.944165	0.778722	0.93456	0.932037	0.632976	0.894398	0.94818	0.995909	0.998174	0.999112	Same	Same	Same	Same	Same	Same	Same	Same	Same	Same	Same	Same
ENSG00000001561	ENPP4	0.916463	0.958868	0.944165	0.799938	0.935441	0.932037	0.786739	0.959732	0.94818	0.995909	0.998174	0.999112	Same	Same	Same	Same	Same	Same	Same	Same	Same	Same	Same	Same
ENSG00000001617	SEMA3F	0.854843	0.958868	0.944165	0.90315	0.927116	0.932037	0.671352	0.964097	0.94818	0.995909	0.998174	0.999112	Same	Same	Same	Same	Same	Same	Same	Same	Same	Same	Same	Same
ENSG00000001629	ANKIB1	0.0108604	0.0942453	0.329011	0.00149139	0.020782	0.10201	0.0173447	0.172508	0.50962	0.995909	0.998174	0.999112	Different	Same	Same	Different	Different	Same	Different	Same	Same	Same	Same	Same
ENSG00000001631	KRIT1	0.137498	0.87743	0.944165	0.252278	0.805671	0.932037	0.08713	0.691687	0.822367	0.166201	0.539062	0.999112	Same	Same	Same	Same	Same	Same	Same	Same	Same	Same	Same	Same
ENSG00000002016	RAD52	3.04962e-05	0.159999	0.432667	NA	NA	NA	0.0101069	0.891901	0.94818	0.995909	0.998174	0.999112	Different	Same	Same	NA	NA	NA	Different	Same	Same	Same	Same	Same
ENSG00000002330	BAD	NA	NA	NA	NA	NA	NA	0.0266638	0.207531	0.636907	0.000101842	0.00811926	0.175893	NA	NA	NA	NA	NA	NA	Different	Same	Same	Different	Different	Same
ENSG00000002587	HS3ST1	0.796681	0.821105	0.944165	0.928833	0.917182	0.932037	0.592292	0.838807	0.94818	NA	NA	NA	Same	Same	Same	Same	Same	Same	Same	Same	Same	NA	NA	NA
ENSG00000002822	MAD1L1	0.0127483	0.1429	0.944165	0.00753104	0.163938	0.932037	0.00689309	0.167006	0.94818	NA	NA	NA	Different	Same	Same	Different	Same	Same	Different	Same	Same	NA	NA	NA
ENSG00000002834	LASP1	0.770401	0.958868	0.944165	0.803063	0.933844	0.932037	0.698049	0.870468	0.94818	0.542426	0.998174	0.999112	Same	Same	Same	Same	Same	Same	Same	Same	Same	Same	Same	Same
ENSG00000002919	SNX11	NA	NA	NA	0.430739	0.82059	0.932037	0.24105	0.569349	0.79077	0.995909	0.998174	0.999112	NA	NA	NA	Same	Same	Same	Same	Same	Same	Same	Same	Same
ENSG00000002933	TMEM176A	0.918642	0.958868	0.944165	NA	NA	NA	0.18378	0.454651	0.94818	NA	NA	NA	Same	Same	Same	NA	NA	NA	Same	Same	Same	NA	NA	NA
ENSG00000003056	M6PR	0.922965	0.958868	0.944165	0.930164	0.942993	0.932037	NA	NA	NA	0.995909	0.998174	0.999112	Same	Same	Same	Same	Same	Same	NA	NA	NA	Same	Same	Same
ENSG00000003096	KLHL13	0.025149	0.102654	0.229488	8.77777e-05	0.00174888	0.0200306	0.000305114	0.00847377	0.0463563	0.995909	0.998174	0.999112	Different	Same	Same	Different	Different	Different	Different	Different	Different	Same	Same	Same
ENSG00000003147	ICA1	0.853148	0.911934	0.944165	0.166058	0.799281	0.932037	0.785797	0.894398	0.94818	0.0952627	0.510705	0.999112	Same	Same	Same	Same	Same	Same	Same	Same	Same	Same	Same	Same
ENSG00000003249	DBNDD1	0.00361954	0.025731	0.152843	0.283478	0.787291	0.932037	0.0768713	0.363589	0.94818	0.118043	0.697725	0.999112	Different	Different	Same	Same	Same	Same	Same	Same	Same	Same	Same	Same
ENSG00000003436	TFPI	0.590447	0.958868	0.944165	0.407268	0.86463	0.932037	1.58167e-10	2.87709e-07	0.000101916	0.995909	0.998174	0.999112	Same	Same	Same	Same	Same	Same	Different	Different	Different	Same	Same	Same
ENSG00000003756	RBM5	0.15517	0.809922	0.504524	0.807065	0.917182	0.932037	0.296539	0.890851	0.759445	0.995909	0.998174	0.999112	Same	Same	Same	Same	Same	Same	Same	Same	Same	Same	Same	Same
ENSG00000003987	MTMR7	0.745887	0.958868	0.944165	0.86062	0.935441	0.932037	0.594044	0.958606	0.94818	NA	NA	NA	Same	Same	Same	Same	Same	Same	Same	Same	Same	NA	NA	NA
ENSG00000003989	SLC7A2	3.45444e-06	0.000513261	0.014392	0.00697437	0.0654111	0.197563	0.00189677	0.0226443	0.0928014	NA	NA	NA	Different	Different	Different	Different	Same	Same	Different	Different	Same	NA	NA	NA
ENSG00000004059	ARF5	NA	NA	NA	0.420691	0.725321	0.932037	0.327707	0.581923	0.811321	0.995909	0.998174	0.999112	NA	NA	NA	Same	Same	Same	Same	Same	Same	Same	Same	Same
ENSG00000004139	SARM1	0.623214	0.367982	0.944165	0.865191	0.935441	0.932037	0.597367	0.435141	0.94818	0.995909	0.998174	0.999112	Same	Same	Same	Same	Same	Same	Same	Same	Same	Same	Same	Same
ENSG00000004142	POLDIP2	NA	NA	NA	0.802368	0.892203	0.932037	0.886741	0.964097	0.94818	0.995909	0.998174	0.999112	NA	NA	NA	Same	Same	Same	Same	Same	Same	Same	Same	Same
ENSG00000004455	AK2	0.922769	0.959724	0.946571	NA	NA	NA	0.858284	0.964097	0.94818	0.0179354	0.0694529	0.347026	Same	Same	Same	NA	NA	NA	Same	Same	Same	Different	Same	Same
ENSG00000004468	CD38	0.00788571	0.0657376	0.269653	0.799595	0.935441	0.932037	0.687462	0.91786	0.94818	0.995909	0.998174	0.999112	Different	Same	Same	Same	Same	Same	Same	Same	Same	Same	Same	Same
ENSG00000004487	KDM1A	0.929613	0.958868	0.944165	0.905967	0.926308	0.932037	0.706526	0.787533	0.94818	0.995909	0.998174	0.999112	Same	Same	Same	Same	Same	Same	Same	Same	Same	Same	Same	Same
ENSG00000004534	RBM6	0.116746	0.254466	0.940151	0.0245819	0.150935	0.600325	0.00983913	0.0911167	0.475736	NA	NA	NA	Same	Same	Same	Different	Same	Same	Different	Same	Same	NA	NA	NA
ENSG00000004660	CAMKK1	0.642879	0.837439	0.944165	0.87566	0.917182	0.932037	0.653772	0.876704	0.94818	0.995909	0.998174	0.999112	Same	Same	Same	Same	Same	Same	Same	Same	Same	Same	Same	Same
ENSG00000004700	RECQL	0.491941	0.878725	0.944165	0.668084	0.917182	0.932037	0.174217	0.588373	0.94818	0.995909	0.998174	0.999112	Same	Same	Same	Same	Same	Same	Same	Same	Same	Same	Same	Same
ENSG00000004766	VPS50	NA	NA	NA	0.723605	0.935441	0.932037	NA	NA	NA	NA	NA	NA	NA	NA	NA	Same	Same	Same	NA	NA	NA	NA	NA	NA
ENSG00000004776	HSPB6	NA	NA	NA	0.888459	0.947473	0.932058	0.939237	0.964097	0.94818	0.995909	0.998174	0.999112	NA	NA	NA	Same	Same	Same	Same	Same	Same	Same	Same	Same
ENSG00000004777	ARHGAP33	0.181502	0.496765	0.944165	0.635173	0.926308	0.932037	0.688084	0.75072	0.94818	0.995909	0.998174	0.999112	Same	Same	Same	Same	Same	Same	Same	Same	Same	Same	Same	Same
ENSG00000004779	NDUFAB1	0.000813528	0.0132681	0.0623216	0.871861	0.946064	0.932037	0.198902	0.662235	0.94818	NA	NA	NA	Different	Different	Same	Same	Same	Same	Same	Same	Same	NA	NA	NA
ENSG00000004799	PDK4	0.673425	0.862597	0.944165	0.802526	0.935441	0.932037	0.397765	0.605114	0.94818	0.995909	0.998174	0.999112	Same	Same	Same	Same	Same	Same	Same	Same	Same	Same	Same	Same
ENSG00000004848	ARX	0.252315	0.271078	0.944165	0.150356	0.73459	0.932037	NA	NA	NA	0.995909	0.998174	0.999112	Same	Same	Same	Same	Same	Same	NA	NA	NA	Same	Same	Same
ENSG00000004864	SLC25A13	0.767078	0.883607	0.944165	NA	NA	NA	0.807442	0.873082	0.94818	0.0380942	0.229714	0.775277	Same	Same	Same	NA	NA	NA	Same	Same	Same	Different	Same	Same
ENSG00000004866	ST7	0.918971	0.958868	0.944165	0.885713	0.925496	0.932037	NA	NA	NA	0.995909	0.998174	0.999112	Same	Same	Same	Same	Same	Same	NA	NA	NA	Same	Same	Same
ENSG00000004897	CDC27	0.31761	0.958868	0.944165	0.23445	0.752115	0.932037	0.251594	0.895721	0.94818	NA	NA	NA	Same	Same	Same	Same	Same	Same	Same	Same	Same	NA	NA	NA
ENSG00000004939	SLC4A1	0.849475	0.958868	0.944165	0.82827	0.935441	0.932037	0.923078	0.964097	0.949659	NA	NA	NA	Same	Same	Same	Same	Same	Same	Same	Same	Same	NA	NA	NA
ENSG00000004961	HCCS	0.161821	0.268646	0.521745	4.62642e-10	9.85546e-07	0.000355933	0.000341593	0.0118616	0.0571106	0.995909	0.998174	0.999112	Same	Same	Same	Different	Different	Different	Different	Different	Same	Same	Same	Same
ENSG00000004975	DVL2	0.888574	0.958868	0.947273	0.959936	0.946064	0.932058	0.936841	0.964097	0.949687	NA	NA	NA	Same	Same	Same	Same	Same	Same	Same	Same	Same	NA	NA	NA
ENSG00000005001	PRSS22	NA	NA	NA	NA	NA	NA	0.00205984	0.0468746	0.150318	NA	NA	NA	NA	NA	NA	NA	NA	NA	Different	Different	Same	NA	NA	NA
ENSG00000005007	UPF1	0.0221974	0.549103	0.944165	NA	NA	NA	0.0271084	0.563189	0.94818	NA	NA	NA	Different	Same	Same	NA	NA	NA	Different	Same	Same	NA	NA	NA
ENSG00000005020	SKAP2	0.568176	0.937093	0.944165	0.848976	0.933844	0.932037	7.22533e-07	0.00013003	0.00291795	0.995909	0.998174	0.999112	Same	Same	Same	Same	Same	Same	Different	Different	Different	Same	Same	Same
ENSG00000005022	SLC25A5	0.00915202	0.103683	0.220284	NA	NA	NA	0.103731	0.736956	0.834728	0.995909	0.998174	0.999112	Different	Same	Same	NA	NA	NA	Same	Same	Same	Same	Same	Same
ENSG00000005059	MCUB	1.11953e-07	1.04465e-05	0.00243223	2.52431e-07	9.31459e-05	0.00583756	NA	NA	NA	NA	NA	NA	Different	Different	Different	Different	Different	Different	NA	NA	NA	NA	NA	NA
ENSG00000005100	DHX33	0.518228	0.755108	0.944165	0.0386992	0.179866	0.410859	0.595553	0.925136	0.94818	NA	NA	NA	Same	Same	Same	Different	Same	Same	Same	Same	Same	NA	NA	NA
ENSG00000005108	THSD7A	NA	NA	NA	NA	NA	NA	0.0659889	0.245991	0.688953	0.995909	0.998174	0.999112	NA	NA	NA	NA	NA	NA	Same	Same	Same	Same	Same	Same
ENSG00000005156	LIG3	0.401232	0.837036	0.944165	0.915102	0.938386	0.932037	0.935827	0.964097	0.949659	0.995909	0.998174	0.999112	Same	Same	Same	Same	Same	Same	Same	Same	Same	Same	Same	Same
ENSG00000005175	RPAP3	0.106868	0.545541	0.944165	0.201611	0.668223	0.927515	NA	NA	NA	NA	NA	NA	Same	Same	Same	Same	Same	Same	NA	NA	NA	NA	NA	NA
ENSG00000005238	FAM214B	0.555778	0.895457	0.944165	NA	NA	NA	0.732307	0.964097	0.94818	0.995909	0.998174	0.999112	Same	Same	Same	NA	NA	NA	Same	Same	Same	Same	Same	Same
ENSG00000005243	COPZ2	1.38132e-09	1.50883e-06	0.000149958	NA	NA	NA	9.24955e-09	6.32276e-06	0.000402896	0.995909	0.998174	0.999112	Different	Different	Different	NA	NA	NA	Different	Different	Different	Same	Same	Same
ENSG00000005249	PRKAR2B	0.727662	0.958868	0.944165	0.910992	0.917182	0.932037	0.710305	0.964097	0.94818	0.995909	0.998174	0.999112	Same	Same	Same	Same	Same	Same	Same	Same	Same	Same	Same	Same
ENSG00000005339	CREBBP	0.108413	0.489779	0.944165	0.924625	0.935441	0.932037	0.726736	0.918758	0.94818	0.995909	0.998174	0.999112	Same	Same	Same	Same	Same	Same	Same	Same	Same	Same	Same	Same
ENSG00000005379	TSPOAP1	0.393207	0.701329	0.802594	0.34623	0.790753	0.932037	0.440904	0.703641	0.874941	NA	NA	NA	Same	Same	Same	Same	Same	Same	Same	Same	Same	NA	NA	NA
ENSG00000005436	GCFC2	0.566173	0.877892	0.944165	0.852936	0.935441	0.932037	0.708908	0.89895	0.94818	NA	NA	NA	Same	Same	Same	Same	Same	Same	Same	Same	Same	NA	NA	NA
ENSG00000005448	WDR54	9.46168e-09	1.15893e-05	0.000673241	NA	NA	NA	NA	NA	NA	0.60668	0.998174	0.999112	Different	Different	Different	NA	NA	NA	NA	NA	NA	Same	Same	Same
ENSG00000005469	CROT	0.491001	0.87446	0.944165	NA	NA	NA	0.131863	0.623172	0.696941	NA	NA	NA	Same	Same	Same	NA	NA	NA	Same	Same	Same	NA	NA	NA
ENSG00000005483	KMT2E	0.0515957	0.563477	0.465461	0.891389	0.917182	0.932037	0.0780117	0.601836	0.496488	0.995909	0.998174	0.999112	Same	Same	Same	Same	Same	Same	Same	Same	Same	Same	Same	Same
ENSG00000005486	RHBDD2	0.947584	0.959065	0.946571	NA	NA	NA	0.331288	0.853919	0.94818	0.995909	0.998174	0.999112	Same	Same	Same	NA	NA	NA	Same	Same	Same	Same	Same	Same
ENSG00000005513	SOX8	0.74728	0.87743	0.944165	NA	NA	NA	0.725002	0.900729	0.94818	NA	NA	NA	Same	Same	Same	NA	NA	NA	Same	Same	Same	NA	NA	NA
ENSG00000005700	IBTK	0.0945863	0.400254	0.844934	NA	NA	NA	0.176363	0.964097	0.94818	0.995909	0.998174	0.999112	Same	Same	Same	NA	NA	NA	Same	Same	Same	Same	Same	Same
ENSG00000005801	ZNF195	NA	NA	NA	NA	NA	NA	NA	NA	NA	0.995909	0.998174	0.999112	NA	NA	NA	NA	NA	NA	NA	NA	NA	Same	Same	Same
ENSG00000005812	FBXL3	0.198355	0.535982	0.728477	0.445881	0.917182	0.932037	NA	NA	NA	NA	NA	NA	Same	Same	Same	Same	Same	Same	NA	NA	NA	NA	NA	NA
ENSG00000005882	PDK2	0.834545	0.909833	0.944165	0.753032	0.922443	0.932037	0.65719	0.894398	0.94818	0.995909	0.998174	0.999112	Same	Same	Same	Same	Same	Same	Same	Same	Same	Same	Same	Same
ENSG00000005884	ITGA3	0.931598	0.958868	0.944165	0.765227	0.935441	0.932037	0.28696	0.82016	0.94818	0.0786852	0.274155	0.999112	Same	Same	Same	Same	Same	Same	Same	Same	Same	Same	Same	Same
ENSG00000005893	LAMP2	0.918502	0.959724	0.944165	0.410506	0.571974	0.932037	0.144411	0.297424	0.748805	0.995909	0.998174	0.999112	Same	Same	Same	Same	Same	Same	Same	Same	Same	Same	Same	Same
ENSG00000005961	ITGA2B	0.40638	0.632422	0.944165	0.504756	0.666149	0.932037	0.387742	0.532011	0.822367	0.233333	0.374559	0.999112	Same	Same	Same	Same	Same	Same	Same	Same	Same	Same	Same	Same
ENSG00000006007	GDE1	0.692877	0.889491	0.944165	0.308959	0.917182	0.932037	0.215428	0.612221	0.94818	0.995909	0.998174	0.999112	Same	Same	Same	Same	Same	Same	Same	Same	Same	Same	Same	Same
ENSG00000006025	OSBPL7	0.775831	0.895769	0.944165	0.86953	0.935441	0.932037	0.807716	0.894398	0.94818	NA	NA	NA	Same	Same	Same	Same	Same	Same	Same	Same	Same	NA	NA	NA
ENSG00000006071	ABCC8	0.515348	0.852546	0.933954	0.139843	0.689685	0.932037	0.748212	0.892692	0.94818	NA	NA	NA	Same	Same	Same	Same	Same	Same	Same	Same	Same	NA	NA	NA
ENSG00000006116	CACNG3	0.91345	0.954338	0.944165	0.756667	0.928279	0.932037	0.856965	0.927983	0.94818	0.995909	0.998174	0.999112	Same	Same	Same	Same	Same	Same	Same	Same	Same	Same	Same	Same
ENSG00000006118	TMEM132A	0.0858814	0.659611	0.746498	0.637774	0.852676	0.932037	0.0548783	0.271163	0.641913	NA	NA	NA	Same	Same	Same	Same	Same	Same	Same	Same	Same	NA	NA	NA
ENSG00000006194	ZNF263	8.642e-05	0.00180359	0.0204028	2.29176e-07	5.65811e-05	0.00203863	4.75817e-07	0.000138104	0.00326314	0.0229366	0.19923	0.999112	Different	Different	Different	Different	Different	Different	Different	Different	Different	Different	Same	Same
ENSG00000006210	CX3CL1	0.892276	0.952087	0.944165	0.462767	0.675571	0.932037	0.809647	0.964097	0.94818	NA	NA	NA	Same	Same	Same	Same	Same	Same	Same	Same	Same	NA	NA	NA
ENSG00000006282	SPATA20	NA	NA	NA	5.64456e-05	0.00489872	0.0892578	4.24559e-06	0.000577624	0.0171487	0.692539	0.998174	0.999112	NA	NA	NA	Different	Different	Same	Different	Different	Different	Same	Same	Same
ENSG00000006451	RALA	0.290024	0.87743	0.868807	NA	NA	NA	0.598606	0.927376	0.94818	0.995909	0.998174	0.999112	Same	Same	Same	NA	NA	NA	Same	Same	Same	Same	Same	Same
ENSG00000006453	BAIAP2L1	0.0123384	0.0295311	0.15162	0.440038	0.781708	0.932037	0.813939	0.964097	0.94818	NA	NA	NA	Different	Different	Same	Same	Same	Same	Same	Same	Same	NA	NA	NA
ENSG00000006459	KDM7A	2.15855e-07	0.000502448	0.0239268	NA	NA	NA	NA	NA	NA	NA	NA	NA	Different	Different	Different	NA	NA	NA	NA	NA	NA	NA	NA	NA
ENSG00000006530	AGK	0.290866	0.555462	0.944165	0.0100645	0.126553	0.486685	0.174909	0.336497	0.744004	NA	NA	NA	Same	Same	Same	Different	Same	Same	Same	Same	Same	NA	NA	NA
ENSG00000006576	PHTF2	0.232257	0.701882	0.944165	0.847207	0.898873	0.932037	0.36637	0.752887	0.94818	0.0524718	0.467158	0.999112	Same	Same	Same	Same	Same	Same	Same	Same	Same	Same	Same	Same
ENSG00000006611	USH1C	NA	NA	NA	0.909311	0.946064	0.932037	NA	NA	NA	0.0519421	0.452989	0.999112	NA	NA	NA	Same	Same	Same	NA	NA	NA	Same	Same	Same
ENSG00000006634	DBF4	0.945453	0.965993	0.951288	0.945822	0.946064	0.932037	0.940097	0.965105	0.949659	NA	NA	NA	Same	Same	Same	Same	Same	Same	Same	Same	Same	NA	NA	NA
ENSG00000006638	TBXA2R	NA	NA	NA	NA	NA	NA	4.04878e-08	4.09224e-05	0.00322043	NA	NA	NA	NA	NA	NA	NA	NA	NA	Different	Different	Different	NA	NA	NA
ENSG00000006652	IFRD1	2.24952e-05	0.00126362	0.0199211	NA	NA	NA	3.7673e-05	0.00186351	0.0253634	0.0968876	0.604176	0.999112	Different	Different	Different	NA	NA	NA	Different	Different	Different	Same	Same	Same
ENSG00000006695	COX10	4.32766e-05	0.00259475	0.0199211	0.121449	0.158296	0.316105	0.00249458	0.153214	0.312776	NA	NA	NA	Different	Different	Different	Same	Same	Same	Different	Same	Same	NA	NA	NA
ENSG00000006704	GTF2IRD1	0.848649	0.87743	0.944165	0.698681	0.917182	0.932037	NA	NA	NA	0.995909	0.998174	0.999112	Same	Same	Same	Same	Same	Same	NA	NA	NA	Same	Same	Same
ENSG00000006715	VPS41	0.890797	0.942213	0.944165	0.802368	0.935441	0.932037	0.726736	0.873082	0.94818	NA	NA	NA	Same	Same	Same	Same	Same	Same	Same	Same	Same	NA	NA	NA
ENSG00000006740	ARHGAP44	0.752589	0.87743	0.944165	0.904294	0.917182	0.932037	0.721878	0.894398	0.94818	0.995909	0.998174	0.999112	Same	Same	Same	Same	Same	Same	Same	Same	Same	Same	Same	Same
ENSG00000006744	ELAC2	0.55085	0.873174	0.944165	NA	NA	NA	0.501183	0.964097	0.94818	NA	NA	NA	Same	Same	Same	NA	NA	NA	Same	Same	Same	NA	NA	NA
ENSG00000006756	ARSD	NA	NA	NA	NA	NA	NA	NA	NA	NA	0.00113058	0.03752	0.376762	NA	NA	NA	NA	NA	NA	NA	NA	NA	Different	Different	Same
ENSG00000006757	PNPLA4	NA	NA	NA	NA	NA	NA	3.3557e-05	0.00491443	0.239436	NA	NA	NA	NA	NA	NA	NA	NA	NA	Different	Different	Same	NA	NA	NA
ENSG00000007001	UPP2	0.777872	0.879216	0.944165	NA	NA	NA	NA	NA	NA	NA	NA	NA	Same	Same	Same	NA	NA	NA	NA	NA	NA	NA	NA	NA
ENSG00000007047	MARK4	0.279515	0.734347	0.944165	0.255524	0.39329	0.932037	0.289978	0.857253	0.94818	0.000178733	0.00842945	0.168105	Same	Same	Same	Same	Same	Same	Same	Same	Same	Different	Different	Same
ENSG00000007062	PROM1	0.221085	0.709459	0.944165	0.859352	0.935441	0.932037	0.3446	0.857734	0.94818	0.995909	0.998174	0.999112	Same	Same	Same	Same	Same	Same	Same	Same	Same	Same	Same	Same
ENSG00000007080	CCDC124	NA	NA	NA	NA	NA	NA	0.854367	0.964097	0.94818	0.00230387	0.0847866	0.632938	NA	NA	NA	NA	NA	NA	Same	Same	Same	Different	Same	Same
ENSG00000007168	PAFAH1B1	0.429086	0.812994	0.910244	NA	NA	NA	0.54906	0.964097	0.94818	NA	NA	NA	Same	Same	Same	NA	NA	NA	Same	Same	Same	NA	NA	NA
ENSG00000007202	KIAA0100	0.000154221	0.0953064	0.183208	3.70996e-06	0.00386753	0.0393144	3.80464e-05	0.0650166	0.140836	NA	NA	NA	Different	Same	Same	Different	Different	Different	Different	Same	Same	NA	NA	NA
ENSG00000007237	GAS7	0.915957	0.958868	0.944165	0.60983	0.933844	0.932037	0.824787	0.964097	0.94818	NA	NA	NA	Same	Same	Same	Same	Same	Same	Same	Same	Same	NA	NA	NA
ENSG00000007255	TRAPPC6A	0.00983236	0.0546427	0.176238	NA	NA	NA	NA	NA	NA	0.617444	0.998174	0.999112	Different	Same	Same	NA	NA	NA	NA	NA	NA	Same	Same	Same
ENSG00000007264	MATK	0.509839	0.728814	0.944165	NA	NA	NA	0.498673	0.699362	0.94818	0.00281188	0.123025	0.946755	Same	Same	Same	NA	NA	NA	Same	Same	Same	Different	Same	Same
ENSG00000007341	ST7L	4.98811e-14	3.69211e-09	1.34861e-05	NA	NA	NA	1.36365e-12	2.53532e-08	2.45433e-05	NA	NA	NA	Different	Different	Different	NA	NA	NA	Different	Different	Different	NA	NA	NA
ENSG00000007372	PAX6	0.850088	0.958868	0.944165	0.941909	0.94457	0.932037	0.833127	0.964097	0.94818	NA	NA	NA	Same	Same	Same	Same	Same	Same	Same	Same	Same	NA	NA	NA
ENSG00000007392	LUC7L	0.63862	0.890545	0.945585	0.783508	0.925496	0.932037	0.176363	0.569349	0.664375	0.995909	0.998174	0.999112	Same	Same	Same	Same	Same	Same	Same	Same	Same	Same	Same	Same
ENSG00000007516	BAIAP3	0.342337	0.614136	0.944165	NA	NA	NA	0.28799	0.515156	0.798366	0.995909	0.998174	0.999112	Same	Same	Same	NA	NA	NA	Same	Same	Same	Same	Same	Same
ENSG00000007545	CRAMP1	0.348201	0.68332	0.852442	NA	NA	NA	0.154231	0.260818	0.664375	0.995909	0.998174	0.999112	Same	Same	Same	NA	NA	NA	Same	Same	Same	Same	Same	Same
ENSG00000007866	TEAD3	0.544456	0.883344	0.944165	0.796559	0.922443	0.932037	0.595798	0.923662	0.94818	NA	NA	NA	Same	Same	Same	Same	Same	Same	Same	Same	Same	NA	NA	NA
ENSG00000007968	E2F2	0.918642	0.958932	0.947098	0.942915	0.946064	0.932037	0.878625	0.964097	0.94818	NA	NA	NA	Same	Same	Same	Same	Same	Same	Same	Same	Same	NA	NA	NA
ENSG00000008056	SYN1	0.921026	0.958868	0.944165	0.75188	0.925496	0.932037	0.886915	0.964097	0.94818	NA	NA	NA	Same	Same	Same	Same	Same	Same	Same	Same	Same	NA	NA	NA
ENSG00000008083	JARID2	0.913085	0.958868	0.951288	0.898813	0.935441	0.932037	0.798683	0.964097	0.94818	0.995909	0.998174	0.999112	Same	Same	Same	Same	Same	Same	Same	Same	Same	Same	Same	Same
ENSG00000008118	CAMK1G	0.00437549	0.0498621	0.233512	0.57701	0.93008	0.932037	0.00295212	0.0385259	0.206145	0.995909	0.998174	0.999112	Different	Different	Same	Same	Same	Same	Different	Different	Same	Same	Same	Same
ENSG00000008130	NADK	0.170399	0.830416	0.946571	0.503423	0.925496	0.932037	7.65508e-07	0.000438512	0.0140636	0.995909	0.998174	0.999112	Same	Same	Same	Same	Same	Same	Different	Different	Different	Same	Same	Same
ENSG00000008196	TFAP2B	0.782018	0.877892	0.944165	NA	NA	NA	0.717443	0.891656	0.94818	NA	NA	NA	Same	Same	Same	NA	NA	NA	Same	Same	Same	NA	NA	NA
ENSG00000008256	CYTH3	0.0106692	0.197318	0.644343	NA	NA	NA	0.101711	0.430303	0.94818	0.0713725	0.451943	0.999112	Different	Same	Same	NA	NA	NA	Same	Same	Same	Same	Same	Same
ENSG00000008277	ADAM22	0.554038	0.753113	0.894286	0.758614	0.756636	0.932037	0.54925	0.702862	0.929408	NA	NA	NA	Same	Same	Same	Same	Same	Same	Same	Same	Same	NA	NA	NA
ENSG00000008283	CYB561	0.455778	0.719754	0.944165	0.598504	0.758696	0.932037	0.705069	0.924644	0.94818	NA	NA	NA	Same	Same	Same	Same	Same	Same	Same	Same	Same	NA	NA	NA
ENSG00000008300	CELSR3	0.521202	0.254466	0.944165	0.856835	0.94457	0.932037	NA	NA	NA	0.995909	0.998174	0.999112	Same	Same	Same	Same	Same	Same	NA	NA	NA	Same	Same	Same
ENSG00000008311	AASS	3.32332e-05	0.00192045	0.0211355	0.894141	0.935441	0.932037	9.42462e-06	0.000923036	0.0139465	NA	NA	NA	Different	Different	Different	Same	Same	Same	Different	Different	Different	NA	NA	NA
ENSG00000008394	MGST1	NA	NA	NA	0.10032	0.601539	0.932037	NA	NA	NA	0.995909	0.998174	0.999112	NA	NA	NA	Same	Same	Same	NA	NA	NA	Same	Same	Same
ENSG00000008405	CRY1	0.0614616	0.166862	0.599197	0.0100328	0.164496	0.802204	0.183005	0.341454	0.730883	0.995909	0.998174	0.999112	Same	Same	Same	Different	Same	Same	Same	Same	Same	Same	Same	Same
ENSG00000008441	NFIX	0.922456	0.931824	0.944165	0.833672	0.917182	0.932037	0.646307	0.90642	0.94818	NA	NA	NA	Same	Same	Same	Same	Same	Same	Same	Same	Same	NA	NA	NA
ENSG00000008513	ST3GAL1	0.771488	0.958234	0.944165	0.918373	0.93008	0.932037	0.632628	0.964097	0.94818	0.995909	0.998174	0.999112	Same	Same	Same	Same	Same	Same	Same	Same	Same	Same	Same	Same
ENSG00000008516	MMP25	NA	NA	NA	NA	NA	NA	NA	NA	NA	0.995909	0.998174	0.999112	NA	NA	NA	NA	NA	NA	NA	NA	NA	Same	Same	Same
ENSG00000008710	PKD1	0.752589	0.941247	0.944165	0.758614	0.935441	0.932037	0.725235	0.964097	0.94818	NA	NA	NA	Same	Same	Same	Same	Same	Same	Same	Same	Same	NA	NA	NA
ENSG00000008735	MAPK8IP2	0.868354	0.958868	0.944165	0.751373	0.935441	0.932037	0.730314	0.964097	0.94818	0.00018172	0.0096432	0.175893	Same	Same	Same	Same	Same	Same	Same	Same	Same	Different	Different	Same
ENSG00000008838	MED24	NA	NA	NA	NA	NA	NA	0.00691406	0.209652	0.94818	NA	NA	NA	NA	NA	NA	NA	NA	NA	Different	Same	Same	NA	NA	NA
ENSG00000008853	RHOBTB2	0.634212	0.836211	0.944165	0.000627428	0.0152835	0.129906	0.484869	0.696509	0.899767	NA	NA	NA	Same	Same	Same	Different	Different	Same	Same	Same	Same	NA	NA	NA
ENSG00000008869	HEATR5B	0.00371258	0.0622094	0.148539	0.153423	0.45217	0.581179	0.0243922	0.471598	0.94818	0.418864	0.998174	0.999112	Different	Same	Same	Same	Same	Same	Different	Same	Same	Same	Same	Same
ENSG00000008952	SEC62	0.553373	0.788106	0.944165	0.85334	0.917182	0.932037	0.517993	0.830043	0.94818	0.995909	0.998174	0.999112	Same	Same	Same	Same	Same	Same	Same	Same	Same	Same	Same	Same
ENSG00000008988	RPS20	0.453881	0.866736	0.944165	NA	NA	NA	NA	NA	NA	NA	NA	NA	Same	Same	Same	NA	NA	NA	NA	NA	NA	NA	NA	NA
ENSG00000009307	CSDE1	0.0607698	0.49463	0.944165	0.166058	0.502529	0.932037	NA	NA	NA	0.995909	0.998174	0.999112	Same	Same	Same	Same	Same	Same	NA	NA	NA	Same	Same	Same
ENSG00000009413	REV3L	0.223143	0.688639	0.841118	0.88579	0.917182	0.932037	0.0759726	0.594764	0.449143	0.995909	0.998174	0.999112	Same	Same	Same	Same	Same	Same	Same	Same	Same	Same	Same	Same
ENSG00000009709	PAX7	0.182431	0.883344	0.944165	NA	NA	NA	0.085637	0.862431	0.94818	NA	NA	NA	Same	Same	Same	NA	NA	NA	Same	Same	Same	NA	NA	NA
ENSG00000009830	POMT2	NA	NA	NA	2.89899e-06	0.00041944	0.0133188	0.261941	0.907157	0.94818	0.995909	0.998174	0.999112	NA	NA	NA	Different	Different	Different	Same	Same	Same	Same	Same	Same
ENSG00000009844	VTA1	0.0333213	0.214197	0.396451	0.430251	0.917182	0.932037	0.274506	0.836964	0.94818	0.995909	0.998174	0.999112	Different	Same	Same	Same	Same	Same	Same	Same	Same	Same	Same	Same
ENSG00000009950	MLXIPL	0.455778	0.797482	0.944165	0.529135	0.928084	0.932037	NA	NA	NA	NA	NA	NA	Same	Same	Same	Same	Same	Same	NA	NA	NA	NA	NA	NA
ENSG00000009954	BAZ1B	0.919995	0.959065	0.947273	0.90738	0.938495	0.932037	0.902173	0.964097	0.94818	0.419795	0.998174	0.999112	Same	Same	Same	Same	Same	Same	Same	Same	Same	Same	Same	Same
ENSG00000010017	RANBP9	0.725334	0.87743	0.944165	0.802368	0.917182	0.932037	0.739289	0.892692	0.94818	0.995909	0.998174	0.999112	Same	Same	Same	Same	Same	Same	Same	Same	Same	Same	Same	Same
ENSG00000010072	SPRTN	1.53973e-05	0.000971614	0.0199211	0.635609	0.917182	0.932037	0.49194	0.883222	0.94818	0.0107831	0.229906	0.999112	Different	Different	Different	Same	Same	Same	Same	Same	Same	Different	Same	Same
ENSG00000010219	DYRK4	NA	NA	NA	NA	NA	NA	NA	NA	NA	0.995909	0.998174	0.999112	NA	NA	NA	NA	NA	NA	NA	NA	NA	Same	Same	Same
ENSG00000010244	ZNF207	0.770454	0.828819	0.944165	0.469072	0.873777	0.932037	0.414701	0.721676	0.94818	0.995909	0.998174	0.999112	Same	Same	Same	Same	Same	Same	Same	Same	Same	Same	Same	Same
ENSG00000010256	UQCRC1	0.75477	0.923309	0.944165	0.879708	0.929064	0.932037	0.696448	0.940154	0.94818	0.995909	0.998174	0.999112	Same	Same	Same	Same	Same	Same	Same	Same	Same	Same	Same	Same
ENSG00000010270	STARD3NL	NA	NA	NA	0.00229086	0.0167499	0.123415	NA	NA	NA	NA	NA	NA	NA	NA	NA	Different	Different	Same	NA	NA	NA	NA	NA	NA
ENSG00000010278	CD9	0.574319	0.803669	0.944165	0.762357	0.925496	0.932037	0.758214	0.93459	0.94818	NA	NA	NA	Same	Same	Same	Same	Same	Same	Same	Same	Same	NA	NA	NA
ENSG00000010282	HHATL	0.937615	0.958868	0.946571	0.768133	0.937695	0.932037	0.932561	0.965387	0.948787	0.995909	0.998174	0.999112	Same	Same	Same	Same	Same	Same	Same	Same	Same	Same	Same	Same
ENSG00000010292	NCAPD2	0.954313	0.968545	0.951288	0.971232	0.955211	0.933123	NA	NA	NA	0.995909	0.998174	0.999112	Same	Same	Same	Same	Same	Same	NA	NA	NA	Same	Same	Same
ENSG00000010295	IFFO1	0.782018	0.896251	0.944165	0.597784	0.935441	0.932037	0.590836	0.891901	0.94818	0.995909	0.998174	0.999112	Same	Same	Same	Same	Same	Same	Same	Same	Same	Same	Same	Same
ENSG00000010310	GIPR	2.12753e-05	0.00321051	0.0381546	NA	NA	NA	0.000101152	0.00418468	0.0541007	NA	NA	NA	Different	Different	Different	NA	NA	NA	Different	Different	Same	NA	NA	NA
ENSG00000010319	SEMA3G	8.30689e-05	0.00194973	0.018271	0.736518	0.829398	0.932037	0.812074	0.964097	0.94818	NA	NA	NA	Different	Different	Different	Same	Same	Same	Same	Same	Same	NA	NA	NA
ENSG00000010539	ZNF200	NA	NA	NA	0.913125	0.919679	0.932037	NA	NA	NA	0.354485	0.998174	0.999112	NA	NA	NA	Same	Same	Same	NA	NA	NA	Same	Same	Same
ENSG00000010610	CD4	0.922965	0.958868	0.944165	NA	NA	NA	0.0922327	0.289208	0.812843	NA	NA	NA	Same	Same	Same	NA	NA	NA	Same	Same	Same	NA	NA	NA
ENSG00000010626	LRRC23	NA	NA	NA	6.54042e-10	1.25656e-06	0.000349867	NA	NA	NA	0.955041	0.998174	0.999112	NA	NA	NA	Different	Different	Different	NA	NA	NA	Same	Same	Same
ENSG00000010810	FYN	0.899817	0.958868	0.944165	0.802368	0.93456	0.932037	0.727941	0.964097	0.94818	0.995909	0.998174	0.999112	Same	Same	Same	Same	Same	Same	Same	Same	Same	Same	Same	Same
ENSG00000010818	HIVEP2	0.75477	0.958868	0.944165	0.915628	0.925496	0.932037	0.74204	0.964097	0.94818	NA	NA	NA	Same	Same	Same	Same	Same	Same	Same	Same	Same	NA	NA	NA
ENSG00000010932	FMO1	0.0844168	0.292707	0.80666	0.208602	0.771879	0.932037	0.203593	0.282205	0.938868	NA	NA	NA	Same	Same	Same	Same	Same	Same	Same	Same	Same	NA	NA	NA
ENSG00000011007	ELOA	0.342585	0.38246	0.644948	0.0735429	0.553552	0.930925	0.100814	0.222298	0.57746	0.995909	0.998174	0.999112	Same	Same	Same	Same	Same	Same	Same	Same	Same	Same	Same	Same
ENSG00000011009	LYPLA2	NA	NA	NA	0.00162351	0.0558212	0.932037	0.00890821	0.149003	0.94818	0.0233399	0.283882	0.999112	NA	NA	NA	Different	Same	Same	Different	Same	Same	Different	Same	Same
ENSG00000011028	MRC2	0.931598	0.964084	0.94889	0.314505	0.528535	0.932037	0.889066	0.964097	0.94818	0.995909	0.998174	0.999112	Same	Same	Same	Same	Same	Same	Same	Same	Same	Same	Same	Same
ENSG00000011083	SLC6A7	0.918084	0.958868	0.944165	0.765053	0.935441	0.932037	0.882763	0.964097	0.94818	0.995909	0.998174	0.999112	Same	Same	Same	Same	Same	Same	Same	Same	Same	Same	Same	Same
ENSG00000011114	BTBD7	0.867767	0.877892	0.944165	0.477002	0.798919	0.932037	0.487804	0.776413	0.94818	NA	NA	NA	Same	Same	Same	Same	Same	Same	Same	Same	Same	NA	NA	NA
ENSG00000011132	APBA3	2.27328e-08	7.07235e-06	0.0151382	NA	NA	NA	7.99316e-06	0.000651624	0.434341	NA	NA	NA	Different	Different	Different	NA	NA	NA	Different	Different	Same	NA	NA	NA
ENSG00000011143	MKS1	0.91159	0.958868	0.950991	0.666824	0.917182	0.932037	0.930757	0.964097	0.949659	NA	NA	NA	Same	Same	Same	Same	Same	Same	Same	Same	Same	NA	NA	NA
ENSG00000011243	AKAP8L	0.00197095	0.0199131	0.0817159	3.79182e-05	0.00221858	0.0522968	0.000918461	0.011346	0.080111	NA	NA	NA	Different	Different	Same	Different	Different	Same	Different	Different	Same	NA	NA	NA
ENSG00000011258	MBTD1	0.690779	0.740646	0.944165	0.52951	0.829398	0.932037	0.600863	0.757772	0.94818	0.995909	0.998174	0.999112	Same	Same	Same	Same	Same	Same	Same	Same	Same	Same	Same	Same
ENSG00000011260	UTP18	0.259952	0.581594	0.944165	NA	NA	NA	0.239404	0.894398	0.94818	NA	NA	NA	Same	Same	Same	NA	NA	NA	Same	Same	Same	NA	NA	NA
ENSG00000011275	RNF216	0.73703	0.758962	0.897547	0.00560026	0.112198	0.292419	0.0816746	0.410455	0.917287	0.0480165	0.34278	0.999112	Same	Same	Same	Different	Same	Same	Same	Same	Same	Different	Same	Same
ENSG00000011295	TTC19	0.585839	0.809519	0.944165	NA	NA	NA	0.704285	0.91809	0.94818	NA	NA	NA	Same	Same	Same	NA	NA	NA	Same	Same	Same	NA	NA	NA
ENSG00000011304	PTBP1	0.934733	0.964084	0.948167	NA	NA	NA	NA	NA	NA	0.995909	0.998174	0.999112	Same	Same	Same	NA	NA	NA	NA	NA	NA	Same	Same	Same
ENSG00000011332	DPF1	0.206198	0.876514	0.944165	0.329121	0.399865	0.838444	0.504459	0.964097	0.94818	0.031853	0.169184	0.999112	Same	Same	Same	Same	Same	Same	Same	Same	Same	Different	Same	Same
ENSG00000011347	SYT7	0.919669	0.958868	0.944165	0.766413	0.93347	0.932037	0.805245	0.964097	0.94818	0.995909	0.998174	0.999112	Same	Same	Same	Same	Same	Same	Same	Same	Same	Same	Same	Same
ENSG00000011376	LARS2	NA	NA	NA	0.000326517	0.00990069	0.0946698	0.0425691	0.506625	0.68087	NA	NA	NA	NA	NA	NA	Different	Different	Same	Different	Same	Same	NA	NA	NA
ENSG00000011405	PIK3C2A	0.714879	0.647062	0.858185	1.40722e-07	1.89191e-05	0.000820673	0.242612	0.651549	0.827424	NA	NA	NA	Same	Same	Same	Different	Different	Different	Same	Same	Same	NA	NA	NA
ENSG00000011422	PLAUR	NA	NA	NA	NA	NA	NA	9.98764e-13	1.75537e-08	2.28579e-05	NA	NA	NA	NA	NA	NA	NA	NA	NA	Different	Different	Different	NA	NA	NA
ENSG00000011426	ANLN	0.577981	0.8652	0.944165	0.00987064	0.126984	0.384708	NA	NA	NA	0.200113	0.934991	0.999112	Same	Same	Same	Different	Same	Same	NA	NA	NA	Same	Same	Same
ENSG00000011451	WIZ	0.0419178	0.132603	0.944165	0.0152477	0.286988	0.932037	0.0210665	0.108184	0.94818	0.995909	0.998174	0.999112	Different	Same	Same	Different	Same	Same	Different	Same	Same	Same	Same	Same
ENSG00000011600	TYROBP	0.261534	0.521144	0.944165	0.806618	0.944629	0.932037	0.203593	0.459869	0.948098	0.995909	0.998174	0.999112	Same	Same	Same	Same	Same	Same	Same	Same	Same	Same	Same	Same
ENSG00000011638	TMEM159	1.66627e-12	2.80886e-08	3.70106e-05	0.783324	0.917182	0.932037	NA	NA	NA	0.995909	0.998174	0.999112	Different	Different	Different	Same	Same	Same	NA	NA	NA	Same	Same	Same
ENSG00000011677	GABRA3	0.749942	0.958868	0.944165	0.938788	0.922481	0.932037	NA	NA	NA	0.0275675	0.0826319	0.505488	Same	Same	Same	Same	Same	Same	NA	NA	NA	Different	Same	Same
ENSG00000012048	BRCA1	0.941732	0.964084	0.949842	0.960001	0.946064	0.932058	0.936623	0.964097	0.949659	0.000472505	0.0184653	0.219961	Same	Same	Same	Same	Same	Same	Same	Same	Same	Different	Different	Same
ENSG00000012124	CD22	NA	NA	NA	NA	NA	NA	NA	NA	NA	0.995909	0.998174	0.999112	NA	NA	NA	NA	NA	NA	NA	NA	NA	Same	Same	Same
ENSG00000012174	MBTPS2	0.000114324	0.00204234	0.0326094	0.00199284	0.0286451	0.154464	0.000251702	0.0204954	0.165267	NA	NA	NA	Different	Different	Different	Different	Different	Same	Different	Different	Same	NA	NA	NA
ENSG00000012779	ALOX5	NA	NA	NA	0.0534378	0.1799	0.649359	0.930726	0.966066	0.94818	0.177345	0.998174	0.999112	NA	NA	NA	Same	Same	Same	Same	Same	Same	Same	Same	Same
ENSG00000012822	CALCOCO1	0.883002	0.87743	0.944165	0.854243	0.93347	0.932037	NA	NA	NA	0.526159	0.998174	0.999112	Same	Same	Same	Same	Same	Same	NA	NA	NA	Same	Same	Same
ENSG00000013016	EHD3	0.935895	0.958868	0.946571	0.676219	0.935441	0.932037	0.920271	0.964097	0.94818	0.995909	0.998174	0.999112	Same	Same	Same	Same	Same	Same	Same	Same	Same	Same	Same	Same
ENSG00000013288	MAN2B2	0.861664	0.931824	0.944165	0.783324	0.790753	0.932037	NA	NA	NA	0.995909	0.998174	0.999112	Same	Same	Same	Same	Same	Same	NA	NA	NA	Same	Same	Same
ENSG00000013293	SLC7A14	0.924882	0.958868	0.944165	0.874474	0.929593	0.932037	0.829893	0.964097	0.94818	0.995909	0.998174	0.999112	Same	Same	Same	Same	Same	Same	Same	Same	Same	Same	Same	Same
ENSG00000013297	CLDN11	0.768235	0.880256	0.944165	0.746047	0.919737	0.932037	0.721827	0.899381	0.94818	0.995909	0.998174	0.999112	Same	Same	Same	Same	Same	Same	Same	Same	Same	Same	Same	Same
ENSG00000013364	MVP	0.931598	0.958868	0.944165	0.864448	0.935441	0.932037	0.917473	0.964097	0.94818	0.0543495	0.467158	0.999112	Same	Same	Same	Same	Same	Same	Same	Same	Same	Same	Same	Same
ENSG00000013374	NUB1	5.23267e-09	5.96923e-06	0.000887263	6.50298e-07	0.000138652	0.00713961	3.93403e-07	0.000122117	0.00520011	0.995909	0.998174	0.999112	Different	Different	Different	Different	Different	Different	Different	Different	Different	Same	Same	Same
ENSG00000013375	PGM3	0.904451	0.937093	0.944165	NA	NA	NA	0.00128009	0.0806315	0.94818	0.096662	0.676458	0.999112	Same	Same	Same	NA	NA	NA	Different	Same	Same	Same	Same	Same
ENSG00000013392	RWDD2A	0.402322	0.692949	0.776772	NA	NA	NA	0.701051	0.964097	0.94818	0.0113202	0.274607	0.999112	Same	Same	Same	NA	NA	NA	Same	Same	Same	Different	Same	Same
ENSG00000013441	CLK1	NA	NA	NA	0.00869705	0.894075	0.932037	NA	NA	NA	NA	NA	NA	NA	NA	NA	Different	Same	Same	NA	NA	NA	NA	NA	NA
ENSG00000013503	POLR3B	NA	NA	NA	0.802965	0.916072	0.932037	NA	NA	NA	NA	NA	NA	NA	NA	NA	Same	Same	Same	NA	NA	NA	NA	NA	NA
ENSG00000013523	ANGEL1	0.147539	0.504968	0.841118	2.77505e-07	0.000156591	0.0105377	0.528211	0.717721	0.94818	0.161997	0.378522	0.999112	Same	Same	Same	Different	Different	Different	Same	Same	Same	Same	Same	Same
ENSG00000013561	RNF14	0.935107	0.958868	0.944165	0.866289	0.93347	0.932037	0.902813	0.964097	0.94818	NA	NA	NA	Same	Same	Same	Same	Same	Same	Same	Same	Same	NA	NA	NA
ENSG00000013563	DNASE1L1	NA	NA	NA	0.81596	0.94457	0.932037	NA	NA	NA	0.995909	0.998174	0.999112	NA	NA	NA	Same	Same	Same	NA	NA	NA	Same	Same	Same
ENSG00000013573	DDX11	0.935757	0.964084	0.951288	0.952959	0.946064	0.932037	NA	NA	NA	0.000261014	0.0120911	0.196586	Same	Same	Same	Same	Same	Same	NA	NA	NA	Different	Different	Same
ENSG00000013583	HEBP1	0.926525	0.918073	0.944165	0.00825287	0.188811	0.773228	0.343226	0.838229	0.94818	0.995909	0.998174	0.999112	Same	Same	Same	Different	Same	Same	Same	Same	Same	Same	Same	Same
ENSG00000013810	TACC3	0.942667	0.965805	0.951288	NA	NA	NA	0.93592	0.964097	0.949659	NA	NA	NA	Same	Same	Same	NA	NA	NA	Same	Same	Same	NA	NA	NA
ENSG00000014138	POLA2	0.866905	0.958868	0.944165	0.906711	0.940539	0.932037	0.826405	0.964097	0.94818	0.396339	0.998174	0.999112	Same	Same	Same	Same	Same	Same	Same	Same	Same	Same	Same	Same
ENSG00000014164	ZC3H3	5.86244e-05	0.00246207	0.0847479	NA	NA	NA	0.00105145	0.0110241	0.723642	NA	NA	NA	Different	Different	Same	NA	NA	NA	Different	Different	Same	NA	NA	NA
ENSG00000014216	CAPN1	0.0471141	0.169994	0.517685	0.485026	0.579063	0.932037	0.278333	0.46408	0.746723	NA	NA	NA	Different	Same	Same	Same	Same	Same	Same	Same	Same	NA	NA	NA
ENSG00000014641	MDH1	0.942678	0.964084	0.947273	0.689581	0.933844	0.932037	0.938988	0.964097	0.94818	0.995909	0.998174	0.999112	Same	Same	Same	Same	Same	Same	Same	Same	Same	Same	Same	Same
ENSG00000014824	SLC30A9	0.702009	0.873671	0.944165	0.889544	0.917182	0.932037	0.656337	0.872733	0.94818	NA	NA	NA	Same	Same	Same	Same	Same	Same	Same	Same	Same	NA	NA	NA
ENSG00000014919	COX15	0.0910359	0.367407	0.852494	NA	NA	NA	0.000540206	0.0157707	0.125041	NA	NA	NA	Same	Same	Same	NA	NA	NA	Different	Different	Same	NA	NA	NA
ENSG00000015133	CCDC88C	0.608019	0.900009	0.944165	NA	NA	NA	0.851161	0.899437	0.94818	0.995909	0.998174	0.999112	Same	Same	Same	NA	NA	NA	Same	Same	Same	Same	Same	Same
ENSG00000015171	ZMYND11	0.925273	0.941703	0.944165	0.861329	0.919737	0.932037	0.878441	0.888056	0.94818	0.995909	0.998174	0.999112	Same	Same	Same	Same	Same	Same	Same	Same	Same	Same	Same	Same
ENSG00000015285	WAS	NA	NA	NA	0.872896	0.946064	0.932037	NA	NA	NA	0.995909	0.998174	0.999112	NA	NA	NA	Same	Same	Same	NA	NA	NA	Same	Same	Same
ENSG00000015413	DPEP1	8.80318e-07	0.000291458	0.0211355	NA	NA	NA	NA	NA	NA	NA	NA	NA	Different	Different	Different	NA	NA	NA	NA	NA	NA	NA	NA	NA
ENSG00000015475	BID	0.175643	0.68726	0.766494	NA	NA	NA	0.131009	0.38748	0.681849	0.520068	0.998174	0.999112	Same	Same	Same	NA	NA	NA	Same	Same	Same	Same	Same	Same
ENSG00000015532	XYLT2	0.038017	0.156433	0.325141	0.892892	0.917182	0.932037	0.898418	0.928762	0.94818	0.3421	0.998174	0.999112	Different	Same	Same	Same	Same	Same	Same	Same	Same	Same	Same	Same
ENSG00000015592	STMN4	0.841899	0.847315	0.944165	0.934788	0.922871	0.932037	NA	NA	NA	0.0661226	0.444987	0.999112	Same	Same	Same	Same	Same	Same	NA	NA	NA	Same	Same	Same
ENSG00000015676	NUDCD3	0.505092	0.746808	0.944165	0.909683	0.917182	0.932037	NA	NA	NA	0.337028	0.998174	0.999112	Same	Same	Same	Same	Same	Same	NA	NA	NA	Same	Same	Same
ENSG00000016391	CHDH	0.112637	0.487704	0.892261	0.409889	0.769969	0.932037	NA	NA	NA	NA	NA	NA	Same	Same	Same	Same	Same	Same	NA	NA	NA	NA	NA	NA
ENSG00000017427	IGF1	NA	NA	NA	0.157444	0.617203	0.932037	NA	NA	NA	0.0263612	0.141298	0.286851	NA	NA	NA	Same	Same	Same	NA	NA	NA	Different	Same	Same
ENSG00000017483	SLC38A5	0.142067	0.191861	0.940848	0.706757	0.760856	0.932037	0.135166	0.147048	0.94818	0.544594	0.998174	0.999112	Same	Same	Same	Same	Same	Same	Same	Same	Same	Same	Same	Same
ENSG00000017797	RALBP1	0.881802	0.87743	0.944165	0.425267	0.872417	0.932037	NA	NA	NA	NA	NA	NA	Same	Same	Same	Same	Same	Same	NA	NA	NA	NA	NA	NA
ENSG00000018189	RUFY3	0.887615	0.958868	0.944165	0.833888	0.935441	0.932037	0.758214	0.964097	0.94818	0.524472	0.998174	0.999112	Same	Same	Same	Same	Same	Same	Same	Same	Same	Same	Same	Same
ENSG00000018236	CNTN1	0.733448	0.958868	0.944165	0.868141	0.935441	0.932037	0.660962	0.964097	0.94818	NA	NA	NA	Same	Same	Same	Same	Same	Same	Same	Same	Same	NA	NA	NA
ENSG00000018280	SLC11A1	NA	NA	NA	NA	NA	NA	0.239041	0.428753	0.813596	0.995909	0.998174	0.999112	NA	NA	NA	NA	NA	NA	Same	Same	Same	Same	Same	Same
ENSG00000018408	WWTR1	0.243453	0.716861	0.944165	0.727117	0.917301	0.932037	0.592818	0.836532	0.94818	NA	NA	NA	Same	Same	Same	Same	Same	Same	Same	Same	Same	NA	NA	NA
ENSG00000018510	AGPS	0.0203028	0.171025	0.656364	6.05571e-05	0.00570772	0.0927308	0.591445	0.899344	0.94818	0.225998	0.998174	0.999112	Different	Same	Same	Different	Different	Same	Same	Same	Same	Same	Same	Same
ENSG00000018625	ATP1A2	0.895547	0.947308	0.944165	0.899138	0.917182	0.932037	0.857341	0.934597	0.94818	0.995909	0.998174	0.999112	Same	Same	Same	Same	Same	Same	Same	Same	Same	Same	Same	Same
ENSG00000018699	TTC27	0.00138827	0.027735	0.245486	0.86592	0.917182	0.932037	0.0259702	0.200058	0.778407	0.995909	0.998174	0.999112	Different	Different	Same	Same	Same	Same	Different	Same	Same	Same	Same	Same
ENSG00000019485	PRDM11	1.3832e-05	0.000968354	0.0289399	NA	NA	NA	NA	NA	NA	NA	NA	NA	Different	Different	Different	NA	NA	NA	NA	NA	NA	NA	NA	NA
ENSG00000019505	SYT13	0.699462	0.938704	0.944165	0.703538	0.935441	0.932037	0.623008	0.964097	0.94818	0.0231883	0.101029	0.602316	Same	Same	Same	Same	Same	Same	Same	Same	Same	Different	Same	Same
ENSG00000019549	SNAI2	0.420118	0.817783	0.944165	0.802368	0.928279	0.932037	0.457643	0.892692	0.94818	0.995909	0.998174	0.999112	Same	Same	Same	Same	Same	Same	Same	Same	Same	Same	Same	Same
ENSG00000019582	CD74	0.679535	0.958868	0.944165	0.930091	0.935441	0.932037	0.664723	0.964097	0.94818	0.995909	0.998174	0.999112	Same	Same	Same	Same	Same	Same	Same	Same	Same	Same	Same	Same
ENSG00000020129	NCDN	0.752589	0.87743	0.944165	0.888459	0.917301	0.932037	0.692611	0.892692	0.94818	0.770767	0.998174	0.999112	Same	Same	Same	Same	Same	Same	Same	Same	Same	Same	Same	Same
ENSG00000020181	ADGRA2	0.202938	0.706529	0.79898	NA	NA	NA	0.722293	0.894398	0.94818	NA	NA	NA	Same	Same	Same	NA	NA	NA	Same	Same	Same	NA	NA	NA
ENSG00000020256	ZFP64	0.787413	0.895207	0.944165	0.755208	0.923143	0.932037	0.862462	0.918758	0.94818	0.995909	0.998174	0.999112	Same	Same	Same	Same	Same	Same	Same	Same	Same	Same	Same	Same
ENSG00000020426	MNAT1	0.0171601	0.103856	0.346284	0.879488	0.937826	0.932037	0.0378879	0.0988356	0.380583	0.995909	0.998174	0.999112	Different	Same	Same	Same	Same	Same	Different	Same	Same	Same	Same	Same
ENSG00000020922	MRE11	0.895547	0.958868	0.944165	0.919314	0.939687	0.932037	0.373109	0.772684	0.94818	NA	NA	NA	Same	Same	Same	Same	Same	Same	Same	Same	Same	NA	NA	NA
ENSG00000021300	PLEKHB1	0.913506	0.958868	0.944165	0.951943	0.935441	0.932037	0.887166	0.964097	0.94818	0.995909	0.998174	0.999112	Same	Same	Same	Same	Same	Same	Same	Same	Same	Same	Same	Same
ENSG00000021355	SERPINB1	NA	NA	NA	0.0195705	0.152878	0.683596	NA	NA	NA	NA	NA	NA	NA	NA	NA	Different	Same	Same	NA	NA	NA	NA	NA	NA
ENSG00000021574	SPAST	0.542961	0.913986	0.947273	0.808762	0.779961	0.932037	0.582835	0.698348	0.94818	0.995909	0.998174	0.999112	Same	Same	Same	Same	Same	Same	Same	Same	Same	Same	Same	Same
ENSG00000021645	NRXN3	0.430801	0.744514	0.852442	0.376716	0.812153	0.932037	0.282798	0.70678	0.890722	NA	NA	NA	Same	Same	Same	Same	Same	Same	Same	Same	Same	NA	NA	NA
ENSG00000021762	OSBPL5	0.336591	0.952387	0.944165	NA	NA	NA	0.22433	0.927727	0.899086	0.995909	0.998174	0.999112	Same	Same	Same	NA	NA	NA	Same	Same	Same	Same	Same	Same
ENSG00000021776	AQR	0.794652	0.958868	0.946571	0.809614	0.917182	0.932037	0.781748	0.964097	0.94818	0.000891227	0.0234784	0.256592	Same	Same	Same	Same	Same	Same	Same	Same	Same	Different	Different	Same
ENSG00000021826	CPS1	NA	NA	NA	2.3283e-10	8.40273e-07	0.000349867	3.07416e-09	2.47114e-06	0.000392197	NA	NA	NA	NA	NA	NA	Different	Different	Different	Different	Different	Different	NA	NA	NA
ENSG00000022267	FHL1	NA	NA	NA	0.930091	0.931821	0.932037	NA	NA	NA	0.00596564	0.280464	0.999112	NA	NA	NA	Same	Same	Same	NA	NA	NA	Different	Same	Same
ENSG00000022277	RTF2	0.924882	0.958868	0.944165	0.802368	0.935441	0.932037	1.9813e-13	6.54445e-09	1.63246e-05	0.995909	0.998174	0.999112	Same	Same	Same	Same	Same	Same	Different	Different	Different	Same	Same	Same
ENSG00000022355	GABRA1	0.72337	0.873671	0.944165	0.802368	0.799714	0.932037	0.639019	0.857734	0.94818	0.995909	0.998174	0.999112	Same	Same	Same	Same	Same	Same	Same	Same	Same	Same	Same	Same
ENSG00000022567	SLC45A4	0.796681	0.930929	0.944165	0.922029	0.946064	0.932037	0.738551	0.964097	0.94818	0.995909	0.998174	0.999112	Same	Same	Same	Same	Same	Same	Same	Same	Same	Same	Same	Same
ENSG00000022840	RNF10	3.41752e-09	8.37182e-06	0.00108118	0.0328961	0.25705	0.441483	1.21697e-06	0.000281075	0.00682903	NA	NA	NA	Different	Different	Different	Different	Same	Same	Different	Different	Different	NA	NA	NA
ENSG00000022976	ZNF839	0.0444261	0.125297	0.288643	0.799595	0.86463	0.932037	0.0201009	0.18417	0.361282	NA	NA	NA	Different	Same	Same	Same	Same	Same	Different	Same	Same	NA	NA	NA
ENSG00000023041	ZDHHC6	0.913506	0.890928	0.944165	0.610106	0.917182	0.932037	0.433669	0.859446	0.94818	0.00937893	0.0683369	0.270923	Same	Same	Same	Same	Same	Same	Same	Same	Same	Different	Same	Same
ENSG00000023171	GRAMD1B	0.928683	0.958954	0.944165	0.751373	0.935441	0.932037	NA	NA	NA	NA	NA	NA	Same	Same	Same	Same	Same	Same	NA	NA	NA	NA	NA	NA
ENSG00000023228	NDUFS1	0.689268	0.958868	0.944165	0.881708	0.94457	0.932037	0.387317	0.569349	0.941544	0.995909	0.998174	0.999112	Same	Same	Same	Same	Same	Same	Same	Same	Same	Same	Same	Same
ENSG00000023318	ERP44	2.34688e-06	0.000266235	0.0167172	NA	NA	NA	3.74331e-06	0.00124976	0.0256251	NA	NA	NA	Different	Different	Different	NA	NA	NA	Different	Different	Different	NA	NA	NA
ENSG00000023330	ALAS1	0.678222	0.873671	0.932743	NA	NA	NA	NA	NA	NA	0.995909	0.998174	0.999112	Same	Same	Same	NA	NA	NA	NA	NA	NA	Same	Same	Same
ENSG00000023572	GLRX2	0.158528	0.367407	0.892706	0.00779514	0.067636	0.393497	0.30805	0.641939	0.94818	0.995909	0.998174	0.999112	Same	Same	Same	Different	Same	Same	Same	Same	Same	Same	Same	Same
ENSG00000023608	SNAPC1	3.85064e-08	2.20841e-06	0.000325374	1.50978e-10	3.2563e-07	0.000139613	0.166603	0.835685	0.94818	0.995909	0.998174	0.999112	Different	Different	Different	Different	Different	Different	Same	Same	Same	Same	Same	Same
ENSG00000023697	DERA	0.880787	0.958868	0.944165	0.0590571	0.196724	0.604586	0.100814	0.172389	0.437179	NA	NA	NA	Same	Same	Same	Same	Same	Same	Same	Same	Same	NA	NA	NA
ENSG00000023734	STRAP	0.119728	0.821105	0.944165	0.786749	0.933844	0.932037	NA	NA	NA	NA	NA	NA	Same	Same	Same	Same	Same	Same	NA	NA	NA	NA	NA	NA
ENSG00000023892	DEF6	3.27541e-06	0.000439612	0.0213812	0.502215	0.898756	0.932037	NA	NA	NA	0.995909	0.998174	0.999112	Different	Different	Different	Same	Same	Same	NA	NA	NA	Same	Same	Same
ENSG00000023902	PLEKHO1	0.028293	0.0554025	0.376982	0.0336137	0.101942	0.453098	0.0192464	0.0634423	0.362989	NA	NA	NA	Different	Same	Same	Different	Same	Same	Different	Same	Same	NA	NA	NA
ENSG00000024422	EHD2	3.47654e-10	7.15275e-07	9.60317e-05	NA	NA	NA	NA	NA	NA	NA	NA	NA	Different	Different	Different	NA	NA	NA	NA	NA	NA	NA	NA	NA
ENSG00000024526	DEPDC1	0.952244	0.968305	0.951319	NA	NA	NA	0.938686	0.964097	0.949868	NA	NA	NA	Same	Same	Same	NA	NA	NA	Same	Same	Same	NA	NA	NA
ENSG00000024862	CCDC28A	0.887686	0.958868	0.944165	0.942915	0.935441	0.932037	NA	NA	NA	0.995909	0.998174	0.999112	Same	Same	Same	Same	Same	Same	NA	NA	NA	Same	Same	Same
ENSG00000025039	RRAGD	8.58083e-05	0.00625503	0.0990128	3.02647e-06	0.001674	0.053036	0.199554	0.76155	0.94818	0.995909	0.998174	0.999112	Different	Different	Same	Different	Different	Same	Same	Same	Same	Same	Same	Same
ENSG00000025156	HSF2	0.271366	0.336959	0.78294	0.00569713	0.0454419	0.145756	0.62308	0.964097	0.94818	0.995909	0.998174	0.999112	Same	Same	Same	Different	Different	Same	Same	Same	Same	Same	Same	Same
ENSG00000025293	PHF20	NA	NA	NA	0.138028	0.314376	0.838444	0.0212813	0.894398	0.94818	0.995909	0.998174	0.999112	NA	NA	NA	Same	Same	Same	Different	Same	Same	Same	Same	Same
ENSG00000025423	HSD17B6	NA	NA	NA	NA	NA	NA	NA	NA	NA	0.995909	0.998174	0.999112	NA	NA	NA	NA	NA	NA	NA	NA	NA	Same	Same	Same
ENSG00000025434	NR1H3	0.735311	0.867198	0.944165	0.796559	0.917301	0.932037	0.0720145	0.646881	0.755535	NA	NA	NA	Same	Same	Same	Same	Same	Same	Same	Same	Same	NA	NA	NA
ENSG00000025770	NCAPH2	NA	NA	NA	0.00138338	0.0586648	0.932037	0.000352201	0.016063	0.94818	NA	NA	NA	NA	NA	NA	Different	Same	Same	Different	Different	Same	NA	NA	NA
ENSG00000025772	TOMM34	0.189338	0.68726	0.931217	0.802368	0.898873	0.932037	0.906404	0.916328	0.94818	0.219435	0.998174	0.999112	Same	Same	Same	Same	Same	Same	Same	Same	Same	Same	Same	Same
ENSG00000025796	SEC63	0.00651868	0.158891	0.434047	NA	NA	NA	3.46179e-05	0.0107396	0.243545	0.703074	0.998174	0.999112	Different	Same	Same	NA	NA	NA	Different	Different	Same	Same	Same	Same
ENSG00000026025	VIM	0.913506	0.958868	0.948075	0.872495	0.935441	0.932037	0.853317	0.964097	0.94818	0.995909	0.998174	0.999112	Same	Same	Same	Same	Same	Same	Same	Same	Same	Same	Same	Same
ENSG00000026103	FAS	NA	NA	NA	0.455035	0.770045	0.932037	NA	NA	NA	NA	NA	NA	NA	NA	NA	Same	Same	Same	NA	NA	NA	NA	NA	NA
ENSG00000026508	CD44	NA	NA	NA	0.802368	0.925496	0.932037	0.759447	0.894398	0.94818	0.728382	0.998174	0.999112	NA	NA	NA	Same	Same	Same	Same	Same	Same	Same	Same	Same
ENSG00000026559	KCNG1	0.733448	0.932931	0.944165	0.875206	0.927116	0.932037	NA	NA	NA	NA	NA	NA	Same	Same	Same	Same	Same	Same	NA	NA	NA	NA	NA	NA
ENSG00000026950	BTN3A1	NA	NA	NA	NA	NA	NA	NA	NA	NA	0.995909	0.998174	0.999112	NA	NA	NA	NA	NA	NA	NA	NA	NA	Same	Same	Same
ENSG00000027001	MIPEP	0.045295	0.171629	0.473535	1.09687e-07	2.58069e-05	0.00128201	0.0051949	0.0175562	0.126309	0.500223	0.998174	0.999112	Different	Same	Same	Different	Different	Different	Different	Different	Same	Same	Same	Same
ENSG00000027697	IFNGR1	0.0478421	0.274311	0.594633	0.800133	0.935441	0.932037	0.247127	0.492768	0.741036	NA	NA	NA	Different	Same	Same	Same	Same	Same	Same	Same	Same	NA	NA	NA
ENSG00000028116	VRK2	0.719757	0.900009	0.944165	0.418464	0.919368	0.932037	0.666601	0.918758	0.94818	0.00596564	0.160156	0.724943	Same	Same	Same	Same	Same	Same	Same	Same	Same	Different	Same	Same
ENSG00000028203	VEZT	0.00979341	0.0587526	0.432284	0.311	0.917182	0.932037	0.0364961	0.150454	0.697372	0.451912	0.998174	0.999112	Different	Same	Same	Same	Same	Same	Different	Same	Same	Same	Same	Same
ENSG00000028277	POU2F2	0.645436	0.958868	0.944165	0.590415	0.772034	0.784464	NA	NA	NA	0.995909	0.998174	0.999112	Same	Same	Same	Same	Same	Same	NA	NA	NA	Same	Same	Same
ENSG00000028310	BRD9	3.67355e-06	0.000475694	0.00688166	0.817375	0.917182	0.932037	0.251891	0.793578	0.94818	0.995909	0.998174	0.999112	Different	Different	Different	Same	Same	Same	Same	Same	Same	Same	Same	Same
ENSG00000029363	BCLAF1	0.728868	0.945886	0.944165	NA	NA	NA	NA	NA	NA	0.477528	0.998174	0.999112	Same	Same	Same	NA	NA	NA	NA	NA	NA	Same	Same	Same
ENSG00000029639	TFB1M	0.399812	0.918322	0.944165	0.394817	0.520823	0.868156	NA	NA	NA	0.995909	0.998174	0.999112	Same	Same	Same	Same	Same	Same	NA	NA	NA	Same	Same	Same
ENSG00000029993	HMGB3	NA	NA	NA	NA	NA	NA	NA	NA	NA	0.995909	0.998174	0.999112	NA	NA	NA	NA	NA	NA	NA	NA	NA	Same	Same	Same
ENSG00000030066	NUP160	0.625455	0.917687	0.944165	0.750214	0.919737	0.932037	0.6726	0.922962	0.94818	0.995909	0.998174	0.999112	Same	Same	Same	Same	Same	Same	Same	Same	Same	Same	Same	Same
ENSG00000030110	BAK1	0.0289476	0.158047	0.325141	0.773385	0.935441	0.932037	0.0889584	0.334071	0.532639	0.995909	0.998174	0.999112	Different	Same	Same	Same	Same	Same	Same	Same	Same	Same	Same	Same
ENSG00000030419	IKZF2	0.574319	0.937093	0.944165	0.127023	0.646673	0.932037	0.412427	0.907157	0.94818	NA	NA	NA	Same	Same	Same	Same	Same	Same	Same	Same	Same	NA	NA	NA
ENSG00000031691	CENPQ	0.929819	0.961437	0.946571	NA	NA	NA	NA	NA	NA	NA	NA	NA	Same	Same	Same	NA	NA	NA	NA	NA	NA	NA	NA	NA
ENSG00000031698	SARS	NA	NA	NA	0.846273	0.917182	0.932037	3.68162e-05	0.004978	0.12795	0.995909	0.998174	0.999112	NA	NA	NA	Same	Same	Same	Different	Different	Same	Same	Same	Same
ENSG00000032219	ARID4A	0.00134466	0.0307356	0.22829	NA	NA	NA	0.00110691	0.0354921	0.212829	0.995909	0.998174	0.999112	Different	Different	Same	NA	NA	NA	Different	Different	Same	Same	Same	Same
ENSG00000032389	EIPR1	0.726922	0.87743	0.944165	0.105771	0.52681	0.849169	0.359229	0.569349	0.894129	0.995909	0.998174	0.999112	Same	Same	Same	Same	Same	Same	Same	Same	Same	Same	Same	Same
ENSG00000032444	PNPLA6	0.173704	0.414481	0.931217	0.156251	0.329455	0.885069	0.0391883	0.166099	0.449601	NA	NA	NA	Same	Same	Same	Same	Same	Same	Different	Same	Same	NA	NA	NA
ENSG00000032742	IFT88	6.65544e-06	0.00182591	0.0262032	NA	NA	NA	9.80222e-14	6.54445e-09	1.63246e-05	NA	NA	NA	Different	Different	Different	NA	NA	NA	Different	Different	Different	NA	NA	NA
ENSG00000033030	ZCCHC8	0.886006	0.877892	0.944165	0.86953	0.917301	0.932037	0.857341	0.963719	0.94818	0.995909	0.998174	0.999112	Same	Same	Same	Same	Same	Same	Same	Same	Same	Same	Same	Same
ENSG00000033050	ABCF2	0.075499	0.152852	0.34018	0.701619	0.721146	0.89775	0.0126043	0.028937	0.173224	0.995909	0.998174	0.999112	Same	Same	Same	Same	Same	Same	Different	Different	Same	Same	Same	Same
ENSG00000033122	LRRC7	0.569793	0.518547	0.944165	NA	NA	NA	0.851367	0.793756	0.94818	0.995909	0.998174	0.999112	Same	Same	Same	NA	NA	NA	Same	Same	Same	Same	Same	Same
ENSG00000033178	UBA6	0.0178395	0.0932808	0.48476	0.905967	0.935441	0.932037	0.0240204	0.170571	0.489573	0.995909	0.998174	0.999112	Different	Same	Same	Same	Same	Same	Different	Same	Same	Same	Same	Same
ENSG00000033627	ATP6V0A1	0.875728	0.929527	0.944165	0.795065	0.919737	0.932037	0.823852	0.924644	0.94818	0.995909	0.998174	0.999112	Same	Same	Same	Same	Same	Same	Same	Same	Same	Same	Same	Same
ENSG00000033800	PIAS1	7.39243e-05	0.000459168	0.00563772	NA	NA	NA	0.0293279	0.574058	0.94818	NA	NA	NA	Different	Different	Different	NA	NA	NA	Different	Same	Same	NA	NA	NA
ENSG00000033867	SLC4A7	0.755787	0.881825	0.944165	0.722969	0.901846	0.932037	0.747909	0.891901	0.94818	0.995909	0.998174	0.999112	Same	Same	Same	Same	Same	Same	Same	Same	Same	Same	Same	Same
ENSG00000034053	APBA2	0.485346	0.887653	0.944165	0.64278	0.917182	0.932037	0.299243	0.862431	0.94818	0.995909	0.998174	0.999112	Same	Same	Same	Same	Same	Same	Same	Same	Same	Same	Same	Same
ENSG00000034239	EFCAB1	NA	NA	NA	NA	NA	NA	NA	NA	NA	0.0621534	0.499525	0.999112	NA	NA	NA	NA	NA	NA	NA	NA	NA	Same	Same	Same
ENSG00000034510	TMSB10	0.00113496	0.0150047	0.103816	0.0656972	0.0999013	0.643021	NA	NA	NA	0.995909	0.998174	0.999112	Different	Different	Same	Same	Same	Same	NA	NA	NA	Same	Same	Same
ENSG00000034533	ASTE1	0.127501	0.430116	0.944165	0.147556	0.573018	0.932037	0.316699	0.856726	0.94818	NA	NA	NA	Same	Same	Same	Same	Same	Same	Same	Same	Same	NA	NA	NA
ENSG00000034677	RNF19A	0.581375	0.741564	0.773997	0.927951	0.922036	0.932037	0.105477	0.532968	0.496095	0.0549977	0.537617	0.999112	Same	Same	Same	Same	Same	Same	Same	Same	Same	Same	Same	Same
ENSG00000034713	GABARAPL2	0.310489	0.55525	0.944165	0.833672	0.935441	0.932037	NA	NA	NA	0.995909	0.998174	0.999112	Same	Same	Same	Same	Same	Same	NA	NA	NA	Same	Same	Same
ENSG00000035141	FAM136A	NA	NA	NA	0.0839976	0.64318	0.932037	0.0511054	0.463457	0.94818	NA	NA	NA	NA	NA	NA	Same	Same	Same	Same	Same	Same	NA	NA	NA
ENSG00000035403	VCL	0.425151	0.958868	0.944165	0.808762	0.935441	0.932037	0.0161929	0.158663	0.480015	NA	NA	NA	Same	Same	Same	Same	Same	Same	Different	Same	Same	NA	NA	NA
ENSG00000035499	DEPDC1B	0.912087	0.958868	0.946571	0.95814	0.946064	0.932058	0.931292	0.964097	0.949687	0.995909	0.998174	0.999112	Same	Same	Same	Same	Same	Same	Same	Same	Same	Same	Same	Same
ENSG00000035681	NSMAF	NA	NA	NA	0.00326496	0.0609307	0.492205	0.138822	0.623172	0.664375	0.000566266	0.0111988	0.175194	NA	NA	NA	Different	Same	Same	Same	Same	Same	Different	Different	Same
ENSG00000035862	TIMP2	0.736822	0.958248	0.944165	NA	NA	NA	0.640871	0.964097	0.94818	0.995909	0.998174	0.999112	Same	Same	Same	NA	NA	NA	Same	Same	Same	Same	Same	Same
ENSG00000035928	RFC1	0.554038	0.85958	0.944165	0.88519	0.935441	0.932037	0.287022	0.314928	0.620261	NA	NA	NA	Same	Same	Same	Same	Same	Same	Same	Same	Same	NA	NA	NA
ENSG00000036257	CUL3	0.000264841	0.0284708	0.2726	NA	NA	NA	1.08326e-05	0.00310641	0.0696541	NA	NA	NA	Different	Different	Same	NA	NA	NA	Different	Different	Same	NA	NA	NA
ENSG00000036448	MYOM2	NA	NA	NA	0.802368	0.935441	0.932037	NA	NA	NA	0.995909	0.998174	0.999112	NA	NA	NA	Same	Same	Same	NA	NA	NA	Same	Same	Same
ENSG00000036530	CYP46A1	0.924882	0.958868	0.944165	0.404092	0.859789	0.932037	0.609156	0.894398	0.94818	0.995909	0.998174	0.999112	Same	Same	Same	Same	Same	Same	Same	Same	Same	Same	Same	Same
ENSG00000036549	AC118549.1	0.588052	0.907653	0.944165	0.798437	0.917182	0.932037	0.614618	0.907157	0.94818	0.00708116	0.117168	0.664268	Same	Same	Same	Same	Same	Same	Same	Same	Same	Different	Same	Same
ENSG00000036672	USP2	0.948533	0.963678	0.947273	0.668084	0.934749	0.932037	0.898999	0.964097	0.94818	0.995909	0.998174	0.999112	Same	Same	Same	Same	Same	Same	Same	Same	Same	Same	Same	Same
ENSG00000037042	TUBG2	0.442773	0.67958	0.79898	0.815189	0.823986	0.932037	0.446213	0.621951	0.856524	NA	NA	NA	Same	Same	Same	Same	Same	Same	Same	Same	Same	NA	NA	NA
ENSG00000037280	FLT4	0.82374	0.958868	0.944165	0.81735	0.931821	0.932037	0.610146	0.880841	0.94818	NA	NA	NA	Same	Same	Same	Same	Same	Same	Same	Same	Same	NA	NA	NA
ENSG00000037474	NSUN2	0.405288	0.58328	0.928502	0.803004	0.922443	0.932037	0.625674	0.910743	0.94818	NA	NA	NA	Same	Same	Same	Same	Same	Same	Same	Same	Same	NA	NA	NA
ENSG00000037637	FBXO42	0.0520364	0.430299	0.586726	0.628786	0.925496	0.932037	0.0040576	0.0338258	0.209576	0.995909	0.998174	0.999112	Same	Same	Same	Same	Same	Same	Different	Different	Same	Same	Same	Same
ENSG00000037749	MFAP3	0.427553	0.931824	0.944165	0.802368	0.931832	0.932037	0.296021	0.964097	0.94818	0.213875	0.998174	0.999112	Same	Same	Same	Same	Same	Same	Same	Same	Same	Same	Same	Same
ENSG00000037897	METTL1	0.195401	0.504564	0.877495	0.902124	0.925496	0.932037	0.0395701	0.492982	0.821517	0.995909	0.998174	0.999112	Same	Same	Same	Same	Same	Same	Different	Same	Same	Same	Same	Same
ENSG00000038274	MAT2B	0.160023	0.890928	0.944165	0.898518	0.919737	0.932037	0.0548308	0.249706	0.432656	0.995909	0.998174	0.999112	Same	Same	Same	Same	Same	Same	Same	Same	Same	Same	Same	Same
ENSG00000038358	EDC4	0.35857	0.651285	0.942029	0.64877	0.917182	0.932037	NA	NA	NA	NA	NA	NA	Same	Same	Same	Same	Same	Same	NA	NA	NA	NA	NA	NA
ENSG00000038382	TRIO	0.21288	0.418346	0.944165	0.821138	0.928279	0.932037	0.341665	0.67591	0.94818	NA	NA	NA	Same	Same	Same	Same	Same	Same	Same	Same	Same	NA	NA	NA
ENSG00000038427	VCAN	0.724197	0.944213	0.944165	0.817375	0.917182	0.932037	0.846047	0.964097	0.94818	0.995909	0.998174	0.999112	Same	Same	Same	Same	Same	Same	Same	Same	Same	Same	Same	Same
ENSG00000039068	CDH1	0.0797667	0.486273	0.944165	NA	NA	NA	0.695294	0.894398	0.94818	NA	NA	NA	Same	Same	Same	NA	NA	NA	Same	Same	Same	NA	NA	NA
ENSG00000039123	MTREX	0.430725	0.87743	0.944165	0.655084	0.917182	0.932037	NA	NA	NA	NA	NA	NA	Same	Same	Same	Same	Same	Same	NA	NA	NA	NA	NA	NA
ENSG00000039560	RAI14	0.257097	0.542153	0.944165	0.758315	0.898089	0.932037	0.433717	0.643125	0.94818	0.995909	0.998174	0.999112	Same	Same	Same	Same	Same	Same	Same	Same	Same	Same	Same	Same
ENSG00000039650	PNKP	NA	NA	NA	NA	NA	NA	0.00494938	0.47506	0.730849	0.0474564	0.585138	0.999112	NA	NA	NA	NA	NA	NA	Different	Same	Same	Different	Same	Same
ENSG00000040275	SPDL1	0.932311	0.964084	0.951288	0.932562	0.94457	0.932037	0.919252	0.964097	0.949659	0.0101876	0.183305	0.999112	Same	Same	Same	Same	Same	Same	Same	Same	Same	Different	Same	Same
ENSG00000040531	CTNS	4.86454e-09	9.23442e-06	0.00125071	NA	NA	NA	0.000135028	0.0445962	0.321468	NA	NA	NA	Different	Different	Different	NA	NA	NA	Different	Different	Same	NA	NA	NA
ENSG00000040608	RTN4R	0.143258	0.367407	0.79491	NA	NA	NA	0.15086	0.351582	0.79077	0.00137535	0.0491512	0.428639	Same	Same	Same	NA	NA	NA	Same	Same	Same	Different	Different	Same
ENSG00000040731	CDH10	0.342613	0.584906	0.751167	0.0456894	0.318747	0.685008	0.159549	0.474027	0.695636	0.027729	0.220618	0.999112	Same	Same	Same	Different	Same	Same	Same	Same	Same	Different	Same	Same
ENSG00000040933	INPP4A	0.929069	0.958868	0.944165	0.764859	0.935441	0.932037	0.727541	0.964097	0.94818	NA	NA	NA	Same	Same	Same	Same	Same	Same	Same	Same	Same	NA	NA	NA
ENSG00000041353	RAB27B	0.93065	0.958868	0.944165	0.798688	0.941446	0.932037	0.91756	0.964097	0.94818	NA	NA	NA	Same	Same	Same	Same	Same	Same	Same	Same	Same	NA	NA	NA
ENSG00000041357	PSMA4	0.474348	0.873671	0.944165	0.350234	0.908185	0.932037	0.54906	0.895721	0.94818	0.995909	0.998174	0.999112	Same	Same	Same	Same	Same	Same	Same	Same	Same	Same	Same	Same
ENSG00000041515	MYO16	0.90891	0.958868	0.944165	NA	NA	NA	0.775779	0.964097	0.94818	0.995909	0.998174	0.999112	Same	Same	Same	NA	NA	NA	Same	Same	Same	Same	Same	Same
ENSG00000041802	LSG1	0.888574	0.958868	0.948075	0.237383	0.650958	0.932037	0.878076	0.964097	0.94818	0.0101815	0.135302	0.789123	Same	Same	Same	Same	Same	Same	Same	Same	Same	Different	Same	Same
ENSG00000041880	PARP3	0.944416	0.958954	0.946571	0.875287	0.946064	0.932037	0.780757	0.963828	0.94818	0.995909	0.998174	0.999112	Same	Same	Same	Same	Same	Same	Same	Same	Same	Same	Same	Same
ENSG00000041982	TNC	0.00947649	0.206399	0.309951	0.12263	0.338387	0.612161	NA	NA	NA	0.995909	0.998174	0.999112	Different	Same	Same	Same	Same	Same	NA	NA	NA	Same	Same	Same
ENSG00000042062	RIPOR3	0.164559	0.783806	0.910244	NA	NA	NA	NA	NA	NA	NA	NA	NA	Same	Same	Same	NA	NA	NA	NA	NA	NA	NA	NA	NA
ENSG00000042088	TDP1	0.868475	0.958868	0.946571	0.90112	0.935441	0.932037	0.938097	0.964097	0.949659	NA	NA	NA	Same	Same	Same	Same	Same	Same	Same	Same	Same	NA	NA	NA
ENSG00000042286	AIFM2	0.595567	0.784221	0.944165	0.744336	0.935441	0.932037	NA	NA	NA	0.995909	0.998174	0.999112	Same	Same	Same	Same	Same	Same	NA	NA	NA	Same	Same	Same
ENSG00000042429	MED17	0.00940903	0.0717858	0.407023	0.250359	0.451353	0.92553	0.104632	0.509107	0.94818	0.995909	0.998174	0.999112	Different	Same	Same	Same	Same	Same	Same	Same	Same	Same	Same	Same
ENSG00000042445	RETSAT	0.935358	0.958868	0.94436	0.871861	0.946064	0.932037	0.935827	0.964097	0.94818	NA	NA	NA	Same	Same	Same	Same	Same	Same	Same	Same	Same	NA	NA	NA
ENSG00000042753	AP2S1	0.186244	0.426831	0.942029	NA	NA	NA	0.0451779	0.150577	0.487106	0.995909	0.998174	0.999112	Same	Same	Same	NA	NA	NA	Different	Same	Same	Same	Same	Same
ENSG00000043039	BARX2	0.286885	0.770235	0.944165	NA	NA	NA	0.441361	0.924323	0.94818	0.000530801	0.0164415	0.188323	Same	Same	Same	NA	NA	NA	Same	Same	Same	Different	Different	Same
ENSG00000043143	JADE2	0.718463	0.876514	0.944165	0.802368	0.926308	0.932037	0.417947	0.890469	0.94818	0.995909	0.998174	0.999112	Same	Same	Same	Same	Same	Same	Same	Same	Same	Same	Same	Same
ENSG00000043355	ZIC2	0.29202	0.731617	0.944165	0.926947	0.94457	0.932037	NA	NA	NA	NA	NA	NA	Same	Same	Same	Same	Same	Same	NA	NA	NA	NA	NA	NA
ENSG00000043462	LCP2	0.931598	0.958868	0.944165	0.804008	0.94457	0.932037	0.730314	0.927861	0.94818	NA	NA	NA	Same	Same	Same	Same	Same	Same	Same	Same	Same	NA	NA	NA
ENSG00000043514	TRIT1	0.190219	0.240293	0.522344	0.60983	0.917182	0.932037	0.189265	0.537874	0.94818	NA	NA	NA	Same	Same	Same	Same	Same	Same	Same	Same	Same	NA	NA	NA
ENSG00000043591	ADRB1	0.67716	0.8652	0.944165	0.683177	0.909757	0.932037	0.725235	0.924644	0.94818	NA	NA	NA	Same	Same	Same	Same	Same	Same	Same	Same	Same	NA	NA	NA
ENSG00000044090	CUL7	0.452709	0.658104	0.944165	0.712892	0.917182	0.932037	NA	NA	NA	0.995909	0.998174	0.999112	Same	Same	Same	Same	Same	Same	NA	NA	NA	Same	Same	Same
ENSG00000044115	CTNNA1	0.770514	0.882836	0.944165	0.736112	0.915238	0.932037	0.776842	0.88129	0.94818	NA	NA	NA	Same	Same	Same	Same	Same	Same	Same	Same	Same	NA	NA	NA
ENSG00000044446	PHKA2	3.25808e-11	2.08323e-07	7.37026e-05	NA	NA	NA	0.0491632	0.349638	0.915957	NA	NA	NA	Different	Different	Different	NA	NA	NA	Different	Same	Same	NA	NA	NA
ENSG00000044459	CNTLN	0.464556	0.628084	0.944165	0.888459	0.935441	0.932037	NA	NA	NA	0.995909	0.998174	0.999112	Same	Same	Same	Same	Same	Same	NA	NA	NA	Same	Same	Same
ENSG00000044524	EPHA3	0.532871	0.87743	0.944165	0.782525	0.919121	0.932037	0.724724	0.870527	0.94818	0.995909	0.998174	0.999112	Same	Same	Same	Same	Same	Same	Same	Same	Same	Same	Same	Same
ENSG00000044574	HSPA5	0.563193	0.943275	0.944165	0.762357	0.935349	0.932037	0.117658	0.916328	0.94818	0.995909	0.998174	0.999112	Same	Same	Same	Same	Same	Same	Same	Same	Same	Same	Same	Same
ENSG00000046604	DSG2	NA	NA	NA	0.905514	0.935441	0.932037	0.0226904	0.350242	0.94818	0.0990872	0.736288	0.999112	NA	NA	NA	Same	Same	Same	Different	Same	Same	Same	Same	Same
ENSG00000046647	GEMIN8	7.82881e-13	1.38326e-08	3.19302e-05	3.16445e-05	0.00113444	0.0147955	9.76266e-12	1.50563e-07	0.000118905	0.995909	0.998174	0.999112	Different	Different	Different	Different	Different	Different	Different	Different	Different	Same	Same	Same
ENSG00000046651	OFD1	0.901537	0.918124	0.944165	0.821138	0.917182	0.932037	0.714841	0.946376	0.94818	NA	NA	NA	Same	Same	Same	Same	Same	Same	Same	Same	Same	NA	NA	NA
ENSG00000046653	GPM6B	0.929233	0.958868	0.944165	NA	NA	NA	0.85106	0.964097	0.94818	NA	NA	NA	Same	Same	Same	NA	NA	NA	Same	Same	Same	NA	NA	NA
ENSG00000047188	YTHDC2	NA	NA	NA	NA	NA	NA	1.12824e-12	4.00814e-08	4.28813e-05	NA	NA	NA	NA	NA	NA	NA	NA	NA	Different	Different	Different	NA	NA	NA
ENSG00000047230	CTPS2	3.33709e-09	4.92024e-06	0.000512395	0.450614	0.893374	0.932037	7.20521e-06	0.000460727	0.0124058	0.995909	0.998174	0.999112	Different	Different	Different	Same	Same	Same	Different	Different	Different	Same	Same	Same
ENSG00000047249	ATP6V1H	0.745887	0.87743	0.944165	0.736518	0.82059	0.932037	0.517993	0.686916	0.94818	0.995909	0.998174	0.999112	Same	Same	Same	Same	Same	Same	Same	Same	Same	Same	Same	Same
ENSG00000047315	POLR2B	0.0158552	0.0703248	0.316041	0.810975	0.935441	0.932037	0.00439912	0.0509887	0.296203	0.127717	0.790088	0.999112	Different	Same	Same	Same	Same	Same	Different	Same	Same	Same	Same	Same
ENSG00000047365	ARAP2	0.774178	0.877892	0.944165	0.875287	0.925496	0.932037	NA	NA	NA	NA	NA	NA	Same	Same	Same	Same	Same	Same	NA	NA	NA	NA	NA	NA
ENSG00000047410	TPR	0.797296	0.958868	0.945585	0.778722	0.926308	0.932037	0.836932	0.964097	0.94818	NA	NA	NA	Same	Same	Same	Same	Same	Same	Same	Same	Same	NA	NA	NA
ENSG00000047578	KIAA0556	2.93151e-09	1.48277e-06	0.000342744	NA	NA	NA	0.308019	0.797768	0.94818	NA	NA	NA	Different	Different	Different	NA	NA	NA	Same	Same	Same	NA	NA	NA
ENSG00000047579	DTNBP1	0.90768	0.958868	0.944165	NA	NA	NA	0.00124138	0.0224402	0.080652	0.995909	0.998174	0.999112	Same	Same	Same	NA	NA	NA	Different	Different	Same	Same	Same	Same
ENSG00000047597	XK	0.742749	0.958868	0.944165	NA	NA	NA	0.905268	0.964097	0.94818	NA	NA	NA	Same	Same	Same	NA	NA	NA	Same	Same	Same	NA	NA	NA
ENSG00000047617	ANO2	7.24653e-07	0.000132579	0.00265339	NA	NA	NA	NA	NA	NA	NA	NA	NA	Different	Different	Different	NA	NA	NA	NA	NA	NA	NA	NA	NA
ENSG00000047644	WWC3	NA	NA	NA	NA	NA	NA	9.04545e-06	0.000671824	0.0107641	0.995909	0.998174	0.999112	NA	NA	NA	NA	NA	NA	Different	Different	Different	Same	Same	Same
ENSG00000047662	FAM184B	0.382596	0.367407	0.904754	0.756667	0.917182	0.932037	0.583604	0.529443	0.94818	0.995909	0.998174	0.999112	Same	Same	Same	Same	Same	Same	Same	Same	Same	Same	Same	Same
ENSG00000047849	MAP4	0.929281	0.958868	0.944165	0.855268	0.933197	0.932037	NA	NA	NA	0.000793562	0.0260299	0.315925	Same	Same	Same	Same	Same	Same	NA	NA	NA	Different	Different	Same
ENSG00000048028	USP28	0.074318	0.267263	0.716685	0.0616162	0.323414	0.852282	0.876903	0.964097	0.94818	0.144902	0.998174	0.999112	Same	Same	Same	Same	Same	Same	Same	Same	Same	Same	Same	Same
ENSG00000048342	CC2D2A	3.20978e-09	4.97312e-06	0.000592393	0.304897	0.772034	0.932037	NA	NA	NA	0.995909	0.998174	0.999112	Different	Different	Different	Same	Same	Same	NA	NA	NA	Same	Same	Same
ENSG00000048392	RRM2B	0.444514	0.725179	0.944165	0.888459	0.917182	0.932037	0.620101	0.854597	0.94818	0.995909	0.998174	0.999112	Same	Same	Same	Same	Same	Same	Same	Same	Same	Same	Same	Same
ENSG00000048405	ZNF800	0.026428	0.176258	0.629876	0.0693461	0.41734	0.932037	0.0781634	0.375478	0.940078	NA	NA	NA	Different	Same	Same	Same	Same	Same	Same	Same	Same	NA	NA	NA
ENSG00000048471	SNX29	0.0860197	0.116257	0.618704	0.0804117	0.183874	0.788534	0.06728	0.398381	0.740815	0.995909	0.998174	0.999112	Same	Same	Same	Same	Same	Same	Same	Same	Same	Same	Same	Same
ENSG00000048540	LMO3	0.913506	0.883344	0.944165	0.509448	0.918354	0.932037	0.882735	0.908892	0.94818	NA	NA	NA	Same	Same	Same	Same	Same	Same	Same	Same	Same	NA	NA	NA
ENSG00000048649	RSF1	0.0274308	0.559698	0.944165	0.819232	0.935441	0.932037	0.287022	0.880507	0.94818	0.995909	0.998174	0.999112	Different	Same	Same	Same	Same	Same	Same	Same	Same	Same	Same	Same
ENSG00000048740	CELF2	0.913506	0.958868	0.944165	0.37748	0.303632	0.932037	0.572411	0.964097	0.94818	0.995909	0.998174	0.999112	Same	Same	Same	Same	Same	Same	Same	Same	Same	Same	Same	Same
ENSG00000048828	FAM120A	0.760193	0.666801	0.924379	0.867273	0.917301	0.932037	0.257007	0.666089	0.840318	NA	NA	NA	Same	Same	Same	Same	Same	Same	Same	Same	Same	NA	NA	NA
ENSG00000048991	R3HDM1	0.681305	0.856029	0.944165	0.0187658	0.586507	0.932037	0.812978	0.964097	0.94818	0.000233856	0.00850446	0.16609	Same	Same	Same	Different	Same	Same	Same	Same	Same	Different	Different	Same
ENSG00000049167	ERCC8	0.632508	0.873671	0.862341	0.426979	0.896191	0.932037	7.0035e-06	0.000545667	0.0151304	0.995909	0.998174	0.999112	Same	Same	Same	Same	Same	Same	Different	Different	Different	Same	Same	Same
ENSG00000049192	ADAMTS6	0.793149	0.946609	0.944165	0.901809	0.935441	0.932037	0.49194	0.964097	0.94818	0.278662	0.998174	0.999112	Same	Same	Same	Same	Same	Same	Same	Same	Same	Same	Same	Same
ENSG00000049239	H6PD	NA	NA	NA	0.896763	0.935441	0.932037	1.21605e-07	3.22679e-05	0.00171485	0.995909	0.998174	0.999112	NA	NA	NA	Same	Same	Same	Different	Different	Different	Same	Same	Same
ENSG00000049245	VAMP3	0.00112065	0.0113476	0.0779606	0.102027	0.30771	0.635985	0.0178834	0.054041	0.224269	0.995909	0.998174	0.999112	Different	Different	Same	Same	Same	Same	Different	Same	Same	Same	Same	Same
ENSG00000049246	PER3	0.402021	0.878678	0.944165	NA	NA	NA	0.397612	0.893485	0.94818	NA	NA	NA	Same	Same	Same	NA	NA	NA	Same	Same	Same	NA	NA	NA
ENSG00000049323	LTBP1	0.828547	0.958868	0.944165	0.866506	0.935441	0.932037	0.871071	0.964097	0.94818	0.4171	0.998174	0.999112	Same	Same	Same	Same	Same	Same	Same	Same	Same	Same	Same	Same
ENSG00000049449	RCN1	0.221718	0.407173	0.827668	0.125954	0.507454	0.932037	0.147462	0.903977	0.94818	NA	NA	NA	Same	Same	Same	Same	Same	Same	Same	Same	Same	NA	NA	NA
ENSG00000049541	RFC2	0.855775	0.958868	0.944165	0.798339	0.922481	0.932037	0.758214	0.964097	0.94818	0.451083	0.998174	0.999112	Same	Same	Same	Same	Same	Same	Same	Same	Same	Same	Same	Same
ENSG00000049618	ARID1B	0.00107598	0.0180725	0.14956	0.858272	0.935441	0.932037	0.0145577	0.0999877	0.807867	0.995909	0.998174	0.999112	Different	Different	Same	Same	Same	Same	Different	Same	Same	Same	Same	Same
ENSG00000049759	NEDD4L	0.254188	0.88797	0.944165	0.94154	0.923143	0.932037	0.854512	0.964097	0.94818	NA	NA	NA	Same	Same	Same	Same	Same	Same	Same	Same	Same	NA	NA	NA
ENSG00000049769	PPP1R3F	0.310688	0.567174	0.927731	0.804008	0.935441	0.932037	NA	NA	NA	0.995909	0.998174	0.999112	Same	Same	Same	Same	Same	Same	NA	NA	NA	Same	Same	Same
ENSG00000049860	HEXB	0.19474	0.723007	0.944165	0.339151	0.799014	0.932037	0.223208	0.795777	0.94818	0.995909	0.998174	0.999112	Same	Same	Same	Same	Same	Same	Same	Same	Same	Same	Same	Same
ENSG00000049883	PTCD2	0.292423	0.917413	0.944165	0.0114228	0.301203	0.617463	0.546531	0.953555	0.94818	NA	NA	NA	Same	Same	Same	Different	Same	Same	Same	Same	Same	NA	NA	NA
ENSG00000050030	NEXMIF	0.297803	0.897801	0.944165	0.957842	0.919737	0.932037	0.868811	0.964097	0.94818	0.995909	0.998174	0.999112	Same	Same	Same	Same	Same	Same	Same	Same	Same	Same	Same	Same
ENSG00000050165	DKK3	0.733448	0.873671	0.944165	0.885713	0.917182	0.932037	0.591528	0.799711	0.94818	0.135955	0.509635	0.999112	Same	Same	Same	Same	Same	Same	Same	Same	Same	Same	Same	Same
ENSG00000050344	NFE2L3	3.95975e-05	0.0137692	0.0838607	0.00068725	0.021985	0.124359	0.000514959	0.0657195	0.167514	0.995909	0.998174	0.999112	Different	Different	Same	Different	Different	Same	Different	Same	Same	Same	Same	Same
ENSG00000050426	LETMD1	0.909566	0.958868	0.944165	NA	NA	NA	NA	NA	NA	0.995909	0.998174	0.999112	Same	Same	Same	NA	NA	NA	NA	NA	NA	Same	Same	Same
ENSG00000050748	MAPK9	0.616284	0.818145	0.944165	0.819232	0.852381	0.932037	0.575139	0.783645	0.94818	0.995909	0.998174	0.999112	Same	Same	Same	Same	Same	Same	Same	Same	Same	Same	Same	Same
ENSG00000050767	COL23A1	0.00309045	0.0196845	0.0990706	NA	NA	NA	NA	NA	NA	0.995909	0.998174	0.999112	Different	Different	Same	NA	NA	NA	NA	NA	NA	Same	Same	Same
ENSG00000051108	HERPUD1	0.629895	0.824712	0.944165	0.915194	0.917182	0.932037	0.608969	0.888056	0.94818	0.995909	0.998174	0.999112	Same	Same	Same	Same	Same	Same	Same	Same	Same	Same	Same	Same
ENSG00000051128	HOMER3	0.0752672	0.617075	0.946571	NA	NA	NA	0.099515	0.64933	0.94818	NA	NA	NA	Same	Same	Same	NA	NA	NA	Same	Same	Same	NA	NA	NA
ENSG00000051180	RAD51	0.942022	0.965805	0.951288	0.947627	0.946064	0.932058	0.923594	0.964097	0.948583	0.995909	0.998174	0.999112	Same	Same	Same	Same	Same	Same	Same	Same	Same	Same	Same	Same
ENSG00000051341	POLQ	0.935107	0.964084	0.951288	0.965235	0.948206	0.933362	0.94462	0.965808	0.949687	0.995909	0.998174	0.999112	Same	Same	Same	Same	Same	Same	Same	Same	Same	Same	Same	Same
ENSG00000051382	PIK3CB	0.782248	0.880256	0.944165	0.897267	0.921853	0.932037	NA	NA	NA	0.995909	0.998174	0.999112	Same	Same	Same	Same	Same	Same	NA	NA	NA	Same	Same	Same
ENSG00000051620	HEBP2	0.000131326	0.0122407	0.154933	4.81702e-11	2.25499e-07	0.000129936	NA	NA	NA	0.995909	0.998174	0.999112	Different	Different	Same	Different	Different	Different	NA	NA	NA	Same	Same	Same
ENSG00000051825	MPHOSPH9	0.0602005	0.719142	0.944165	NA	NA	NA	0.933539	0.964097	0.949659	NA	NA	NA	Same	Same	Same	NA	NA	NA	Same	Same	Same	NA	NA	NA
ENSG00000052126	PLEKHA5	NA	NA	NA	NA	NA	NA	0.000284127	0.00590614	0.0596938	0.132607	0.437581	0.903366	NA	NA	NA	NA	NA	NA	Different	Different	Same	Same	Same	Same
ENSG00000052344	PRSS8	NA	NA	NA	0.803004	0.935441	0.932037	NA	NA	NA	0.00442449	0.203446	0.999112	NA	NA	NA	Same	Same	Same	NA	NA	NA	Different	Same	Same
ENSG00000052723	SIKE1	0.641056	0.915191	0.944165	0.0626515	0.631723	0.932037	4.16522e-05	0.00425545	0.0538917	0.0135794	0.198434	0.999112	Same	Same	Same	Same	Same	Same	Different	Different	Same	Different	Same	Same
ENSG00000052749	RRP12	0.395112	0.908934	0.944165	0.227056	0.655771	0.856773	0.00460561	0.0816974	0.223622	0.995909	0.998174	0.999112	Same	Same	Same	Same	Same	Same	Different	Same	Same	Same	Same	Same
ENSG00000052802	MSMO1	3.58878e-09	5.7097e-07	0.000283415	NA	NA	NA	6.22429e-08	2.80513e-05	0.00146002	0.375629	0.998174	0.999112	Different	Different	Different	NA	NA	NA	Different	Different	Different	Same	Same	Same
ENSG00000052841	TTC17	2.62114e-10	5.15657e-07	0.000111723	NA	NA	NA	8.67077e-09	1.22573e-05	0.000713422	0.0467366	0.451943	0.999112	Different	Different	Different	NA	NA	NA	Different	Different	Different	Different	Same	Same
ENSG00000052850	ALX4	0.698595	0.880607	0.944165	0.66394	0.917182	0.932037	0.687421	0.894398	0.94818	0.995909	0.998174	0.999112	Same	Same	Same	Same	Same	Same	Same	Same	Same	Same	Same	Same
ENSG00000053108	FSTL4	0.243061	0.496224	0.944165	0.0354235	0.164897	0.575296	0.0826361	0.248616	0.755241	NA	NA	NA	Same	Same	Same	Different	Same	Same	Same	Same	Same	NA	NA	NA
ENSG00000053254	FOXN3	0.0292879	0.529052	0.944165	0.768101	0.925496	0.932037	0.267773	0.919618	0.94818	0.995909	0.998174	0.999112	Different	Same	Same	Same	Same	Same	Same	Same	Same	Same	Same	Same
ENSG00000053371	AKR7A2	0.160589	0.959724	0.944165	NA	NA	NA	0.104696	0.964097	0.94818	NA	NA	NA	Same	Same	Same	NA	NA	NA	Same	Same	Same	NA	NA	NA
ENSG00000053372	MRTO4	2.96477e-07	8.60037e-05	0.00233903	5.76415e-08	2.21496e-05	0.00120773	1.32916e-07	6.61968e-05	0.00235593	NA	NA	NA	Different	Different	Different	Different	Different	Different	Different	Different	Different	NA	NA	NA
ENSG00000053438	NNAT	NA	NA	NA	0.803004	0.852381	0.932037	0.930875	0.920777	0.94818	NA	NA	NA	NA	NA	NA	Same	Same	Same	Same	Same	Same	NA	NA	NA
ENSG00000053501	USE1	NA	NA	NA	NA	NA	NA	0.16346	0.286895	0.94818	0.00199304	0.0367092	0.336732	NA	NA	NA	NA	NA	NA	Same	Same	Same	Different	Different	Same
ENSG00000053524	MCF2L2	NA	NA	NA	0.175813	0.709542	0.925106	NA	NA	NA	0.995909	0.998174	0.999112	NA	NA	NA	Same	Same	Same	NA	NA	NA	Same	Same	Same
ENSG00000053702	NRIP2	NA	NA	NA	0.849616	0.946064	0.932037	0.377943	0.660183	0.94818	0.995909	0.998174	0.999112	NA	NA	NA	Same	Same	Same	Same	Same	Same	Same	Same	Same
ENSG00000054116	TRAPPC3	0.118047	0.42893	0.898887	0.0104702	0.117714	0.434136	0.630914	0.927861	0.94818	0.576804	0.998174	0.999112	Same	Same	Same	Different	Same	Same	Same	Same	Same	Same	Same	Same
ENSG00000054118	THRAP3	0.942022	0.965545	0.951288	0.941974	0.946064	0.932058	0.938775	0.964097	0.949659	0.995909	0.998174	0.999112	Same	Same	Same	Same	Same	Same	Same	Same	Same	Same	Same	Same
ENSG00000054148	PHPT1	0.523811	0.774346	0.944165	NA	NA	NA	0.851135	0.964097	0.94818	0.000500382	0.0170679	0.246956	Same	Same	Same	NA	NA	NA	Same	Same	Same	Different	Different	Same
ENSG00000054179	ENTPD2	0.773298	0.882625	0.944165	NA	NA	NA	0.748717	0.894398	0.94818	0.000183828	0.00665045	0.164719	Same	Same	Same	NA	NA	NA	Same	Same	Same	Different	Different	Same
ENSG00000054267	ARID4B	0.00703643	0.905392	0.944165	NA	NA	NA	NA	NA	NA	0.291681	0.998174	0.999112	Different	Same	Same	NA	NA	NA	NA	NA	NA	Same	Same	Same
ENSG00000054277	OPN3	0.766966	0.964084	0.944165	0.00126366	0.0677914	0.451478	0.65849	0.964097	0.94818	0.995909	0.998174	0.999112	Same	Same	Same	Different	Same	Same	Same	Same	Same	Same	Same	Same
ENSG00000054282	SDCCAG8	0.90768	0.944213	0.944165	0.71273	0.913785	0.932037	NA	NA	NA	NA	NA	NA	Same	Same	Same	Same	Same	Same	NA	NA	NA	NA	NA	NA
ENSG00000054356	PTPRN	0.822651	0.895207	0.944165	0.872721	0.926308	0.932037	0.861531	0.932561	0.94818	0.995909	0.998174	0.999112	Same	Same	Same	Same	Same	Same	Same	Same	Same	Same	Same	Same
ENSG00000054392	HHAT	0.171953	0.210439	0.46625	0.0194333	0.12593	0.545018	0.634991	0.868317	0.94818	0.995909	0.998174	0.999112	Same	Same	Same	Different	Same	Same	Same	Same	Same	Same	Same	Same
ENSG00000054598	FOXC1	0.300968	0.418942	0.852494	NA	NA	NA	0.643701	0.964097	0.94818	0.000246048	0.00987436	0.170439	Same	Same	Same	NA	NA	NA	Same	Same	Same	Different	Different	Same
ENSG00000054611	TBC1D22A	0.714511	0.958868	0.944165	NA	NA	NA	0.688015	0.964097	0.94818	0.995909	0.998174	0.999112	Same	Same	Same	NA	NA	NA	Same	Same	Same	Same	Same	Same
ENSG00000054654	SYNE2	0.921026	0.95873	0.944165	0.535902	0.75716	0.932037	NA	NA	NA	NA	NA	NA	Same	Same	Same	Same	Same	Same	NA	NA	NA	NA	NA	NA
ENSG00000054690	PLEKHH1	0.401547	0.895207	0.944165	0.718517	0.917182	0.932037	0.842073	0.894398	0.94818	0.995909	0.998174	0.999112	Same	Same	Same	Same	Same	Same	Same	Same	Same	Same	Same	Same
ENSG00000054793	ATP9A	0.770903	0.918073	0.944165	0.740313	0.774948	0.932037	0.817716	0.925716	0.94818	NA	NA	NA	Same	Same	Same	Same	Same	Same	Same	Same	Same	NA	NA	NA
ENSG00000054803	CBLN4	0.93056	0.958868	0.944165	0.803004	0.929268	0.932037	0.64576	0.964097	0.94818	NA	NA	NA	Same	Same	Same	Same	Same	Same	Same	Same	Same	NA	NA	NA
ENSG00000054965	FAM168A	0.70476	0.925892	0.944165	0.864863	0.93347	0.932037	0.768203	0.964097	0.94818	0.0069405	0.0818529	0.633339	Same	Same	Same	Same	Same	Same	Same	Same	Same	Different	Same	Same
ENSG00000054967	RELT	2.93929e-06	0.000369189	0.00517891	0.000933168	0.0243206	0.130153	0.00145314	0.0126589	0.0801029	0.265	0.998174	0.999112	Different	Different	Different	Different	Different	Same	Different	Different	Same	Same	Same	Same
ENSG00000055044	NOP58	0.930756	0.963678	0.947273	0.942915	0.946064	0.932037	0.92735	0.964097	0.94818	NA	NA	NA	Same	Same	Same	Same	Same	Same	Same	Same	Same	NA	NA	NA
ENSG00000055070	SZRD1	0.942667	0.965545	0.951288	0.951578	0.946064	0.932037	0.932561	0.964097	0.949659	NA	NA	NA	Same	Same	Same	Same	Same	Same	Same	Same	Same	NA	NA	NA
ENSG00000055130	CUL1	0.038388	0.714671	0.933497	0.0120427	0.772034	0.932037	0.0182555	0.850905	0.94818	0.995909	0.998174	0.999112	Different	Same	Same	Different	Same	Same	Different	Same	Same	Same	Same	Same
ENSG00000055147	FAM114A2	0.468822	0.58328	0.640007	0.00330354	0.133583	0.617463	0.714738	0.929234	0.94818	NA	NA	NA	Same	Same	Same	Different	Same	Same	Same	Same	Same	NA	NA	NA
ENSG00000055163	CYFIP2	0.891463	0.937093	0.944165	0.804866	0.935441	0.932037	0.883712	0.964097	0.94818	0.995909	0.998174	0.999112	Same	Same	Same	Same	Same	Same	Same	Same	Same	Same	Same	Same
ENSG00000055208	TAB2	0.866318	0.958868	0.944165	0.259828	0.703874	0.932037	0.917473	0.964097	0.949659	NA	NA	NA	Same	Same	Same	Same	Same	Same	Same	Same	Same	NA	NA	NA
ENSG00000055483	USP36	NA	NA	NA	6.84332e-08	4.51425e-05	0.00314264	0.563318	0.683233	0.90015	NA	NA	NA	NA	NA	NA	Different	Different	Different	Same	Same	Same	NA	NA	NA
ENSG00000055609	KMT2C	0.0866755	0.512663	0.650462	0.930091	0.935441	0.932037	NA	NA	NA	0.995909	0.998174	0.999112	Same	Same	Same	Same	Same	Same	NA	NA	NA	Same	Same	Same
ENSG00000055813	CCDC85A	0.918084	0.958868	0.944165	0.896763	0.925496	0.932037	0.857565	0.964097	0.94818	NA	NA	NA	Same	Same	Same	Same	Same	Same	Same	Same	Same	NA	NA	NA
ENSG00000055917	PUM2	0.0029781	0.104946	0.240072	NA	NA	NA	0.274725	0.9058	0.94818	NA	NA	NA	Different	Same	Same	NA	NA	NA	Same	Same	Same	NA	NA	NA
ENSG00000056277	ZNF280C	0.78652	0.873671	0.944165	0.804751	0.917182	0.932037	0.53329	0.893485	0.94818	0.995909	0.998174	0.999112	Same	Same	Same	Same	Same	Same	Same	Same	Same	Same	Same	Same
ENSG00000056487	PHF21B	0.717734	0.843464	0.944165	0.668084	0.917182	0.932037	0.687421	0.888572	0.94818	NA	NA	NA	Same	Same	Same	Same	Same	Same	Same	Same	Same	NA	NA	NA
ENSG00000056586	RC3H2	0.00890254	0.925747	0.944165	0.100309	0.451353	0.591875	0.0767178	0.964097	0.94818	0.995909	0.998174	0.999112	Different	Same	Same	Same	Same	Same	Same	Same	Same	Same	Same	Same
ENSG00000056736	IL17RB	NA	NA	NA	NA	NA	NA	2.05222e-05	0.00208227	0.0532157	0.995909	0.998174	0.999112	NA	NA	NA	NA	NA	NA	Different	Different	Same	Same	Same	Same
ENSG00000057019	DCBLD2	0.88273	0.958868	0.944165	0.930091	0.944068	0.932037	NA	NA	NA	0.995909	0.998174	0.999112	Same	Same	Same	Same	Same	Same	NA	NA	NA	Same	Same	Same
ENSG00000057252	SOAT1	0.00355914	0.0330326	0.188586	0.0599286	0.297338	0.856773	0.04516	0.223772	0.707496	0.00167346	0.0384305	0.327225	Different	Different	Same	Same	Same	Same	Different	Same	Same	Different	Different	Same
ENSG00000057294	PKP2	0.0318755	0.0371216	0.198133	NA	NA	NA	0.00875096	0.0511226	0.272078	0.105445	0.725664	0.999112	Different	Different	Same	NA	NA	NA	Different	Same	Same	Same	Same	Same
ENSG00000057608	GDI2	0.332527	0.843464	0.944165	NA	NA	NA	0.0443465	0.38716	0.94818	NA	NA	NA	Same	Same	Same	NA	NA	NA	Different	Same	Same	NA	NA	NA
ENSG00000057757	PITHD1	0.408954	0.878213	0.944165	0.849616	0.922871	0.932037	0.325968	0.881167	0.94818	0.995909	0.998174	0.999112	Same	Same	Same	Same	Same	Same	Same	Same	Same	Same	Same	Same
ENSG00000057935	MTA3	0.238145	0.502219	0.944165	NA	NA	NA	0.487041	0.855207	0.94818	NA	NA	NA	Same	Same	Same	NA	NA	NA	Same	Same	Same	NA	NA	NA
ENSG00000058056	USP13	8.31139e-14	4.11541e-09	1.34861e-05	0.000991669	0.0458937	0.368214	3.22906e-13	6.54445e-09	1.63246e-05	0.995909	0.998174	0.999112	Different	Different	Different	Different	Different	Same	Different	Different	Different	Same	Same	Same
ENSG00000058063	ATP11B	1.38986e-11	9.27281e-08	5.77883e-05	0.00114948	0.0402171	0.359757	NA	NA	NA	NA	NA	NA	Different	Different	Different	Different	Different	Same	NA	NA	NA	NA	NA	NA
ENSG00000058091	CDK14	0.0675089	0.337262	0.729115	0.127647	0.533809	0.932037	0.100149	0.491018	0.906011	0.995909	0.998174	0.999112	Same	Same	Same	Same	Same	Same	Same	Same	Same	Same	Same	Same
ENSG00000058262	SEC61A1	0.241567	0.30513	0.700327	0.449226	0.660064	0.932037	0.480607	0.544947	0.817656	0.995909	0.998174	0.999112	Same	Same	Same	Same	Same	Same	Same	Same	Same	Same	Same	Same
ENSG00000058335	RASGRF1	0.766898	0.877892	0.944165	0.852936	0.917182	0.932037	0.726736	0.873082	0.94818	NA	NA	NA	Same	Same	Same	Same	Same	Same	Same	Same	Same	NA	NA	NA
ENSG00000058404	CAMK2B	0.88305	0.958868	0.944165	0.749183	0.935441	0.932037	NA	NA	NA	NA	NA	NA	Same	Same	Same	Same	Same	Same	NA	NA	NA	NA	NA	NA
ENSG00000058453	CROCC	0.132483	0.382633	0.836347	0.919316	0.943719	0.932037	0.333394	0.832638	0.94818	NA	NA	NA	Same	Same	Same	Same	Same	Same	Same	Same	Same	NA	NA	NA
ENSG00000058600	POLR3E	8.20124e-06	0.00103275	0.0321819	0.799353	0.917301	0.932037	0.00651584	0.0837735	0.488754	NA	NA	NA	Different	Different	Different	Same	Same	Same	Different	Same	Same	NA	NA	NA
ENSG00000058668	ATP2B4	0.153899	0.374744	0.918885	NA	NA	NA	0.520405	0.87381	0.94818	NA	NA	NA	Same	Same	Same	NA	NA	NA	Same	Same	Same	NA	NA	NA
ENSG00000058729	RIOK2	NA	NA	NA	0.877474	0.935441	0.932037	0.436747	0.873082	0.94818	5.13436e-05	0.00585014	0.164719	NA	NA	NA	Same	Same	Same	Same	Same	Same	Different	Different	Same
ENSG00000058799	YIPF1	0.162206	0.456697	0.932743	NA	NA	NA	0.0490191	0.288853	0.789617	0.995909	0.998174	0.999112	Same	Same	Same	NA	NA	NA	Different	Same	Same	Same	Same	Same
ENSG00000058804	NDC1	0.727233	0.955938	0.944165	0.857183	0.935441	0.932037	0.923078	0.964097	0.94818	0.995909	0.998174	0.999112	Same	Same	Same	Same	Same	Same	Same	Same	Same	Same	Same	Same
ENSG00000058866	DGKG	0.338971	0.605235	0.944165	0.599215	0.753976	0.932037	0.298527	0.633077	0.94818	0.995909	0.998174	0.999112	Same	Same	Same	Same	Same	Same	Same	Same	Same	Same	Same	Same
ENSG00000059377	TBXAS1	NA	NA	NA	NA	NA	NA	NA	NA	NA	0.995909	0.998174	0.999112	NA	NA	NA	NA	NA	NA	NA	NA	NA	Same	Same	Same
ENSG00000059378	PARP12	0.481985	0.719754	0.944165	0.773955	0.935441	0.932037	0.454938	0.644618	0.94818	NA	NA	NA	Same	Same	Same	Same	Same	Same	Same	Same	Same	NA	NA	NA
ENSG00000059573	ALDH18A1	0.749942	0.951361	0.944165	0.872291	0.935441	0.932037	NA	NA	NA	NA	NA	NA	Same	Same	Same	Same	Same	Same	NA	NA	NA	NA	NA	NA
ENSG00000059691	GATB	0.282801	0.624982	0.932743	0.11748	0.917182	0.932037	NA	NA	NA	0.995909	0.998174	0.999112	Same	Same	Same	Same	Same	Same	NA	NA	NA	Same	Same	Same
ENSG00000059758	CDK17	0.631802	0.835873	0.944165	0.809614	0.917182	0.932037	0.477978	0.772634	0.94818	NA	NA	NA	Same	Same	Same	Same	Same	Same	Same	Same	Same	NA	NA	NA
ENSG00000059915	PSD	0.738686	0.958868	0.944165	0.264378	0.358101	0.932037	0.574992	0.964097	0.94818	6.3116e-05	0.00620583	0.164719	Same	Same	Same	Same	Same	Same	Same	Same	Same	Different	Different	Same
ENSG00000060069	CTDP1	0.127501	0.735305	0.944165	0.324471	0.917182	0.932037	NA	NA	NA	NA	NA	NA	Same	Same	Same	Same	Same	Same	NA	NA	NA	NA	NA	NA
ENSG00000060138	YBX3	0.205418	0.456697	0.884976	0.81348	0.919737	0.932037	0.149981	0.462733	0.940242	0.00217032	0.0573165	0.555089	Same	Same	Same	Same	Same	Same	Same	Same	Same	Different	Same	Same
ENSG00000060140	STYK1	0.000117204	0.00454701	0.0498501	NA	NA	NA	0.0364947	0.182077	0.432917	NA	NA	NA	Different	Different	Different	NA	NA	NA	Different	Same	Same	NA	NA	NA
ENSG00000060339	CCAR1	0.856671	0.958868	0.946571	NA	NA	NA	0.920889	0.964097	0.949659	0.995909	0.998174	0.999112	Same	Same	Same	NA	NA	NA	Same	Same	Same	Same	Same	Same
ENSG00000060558	GNA15	NA	NA	NA	NA	NA	NA	0.726492	0.927399	0.94818	NA	NA	NA	NA	NA	NA	NA	NA	NA	Same	Same	Same	NA	NA	NA
ENSG00000060642	PIGV	3.09476e-09	5.16472e-06	0.000413248	NA	NA	NA	0.00311343	0.0684099	0.235767	5.13436e-05	0.00585014	0.164719	Different	Different	Different	NA	NA	NA	Different	Same	Same	Different	Different	Same
ENSG00000060688	SNRNP40	0.943429	0.965805	0.951288	0.952693	0.946064	0.932481	0.938207	0.964097	0.949687	0.00146311	0.032843	0.296505	Same	Same	Same	Same	Same	Same	Same	Same	Same	Different	Different	Same
ENSG00000060709	RIMBP2	0.818664	0.899702	0.944165	0.223934	0.767635	0.932037	0.785757	0.896444	0.94818	NA	NA	NA	Same	Same	Same	Same	Same	Same	Same	Same	Same	NA	NA	NA
ENSG00000060718	COL11A1	0.184111	0.613619	0.944165	0.107986	0.537769	0.807395	0.782602	0.964097	0.94818	0.995909	0.998174	0.999112	Same	Same	Same	Same	Same	Same	Same	Same	Same	Same	Same	Same
ENSG00000060749	QSER1	0.879942	0.877805	0.944165	0.891389	0.919737	0.932037	0.635921	0.814732	0.94818	0.995909	0.998174	0.999112	Same	Same	Same	Same	Same	Same	Same	Same	Same	Same	Same	Same
ENSG00000060762	MPC1	0.888574	0.941247	0.944165	NA	NA	NA	0.842247	0.948855	0.94818	0.995909	0.998174	0.999112	Same	Same	Same	NA	NA	NA	Same	Same	Same	Same	Same	Same
ENSG00000060971	ACAA1	NA	NA	NA	NA	NA	NA	NA	NA	NA	0.995909	0.998174	0.999112	NA	NA	NA	NA	NA	NA	NA	NA	NA	Same	Same	Same
ENSG00000060982	BCAT1	0.0294826	0.309693	0.465461	NA	NA	NA	4.50104e-12	4.99382e-08	2.77747e-05	NA	NA	NA	Different	Same	Same	NA	NA	NA	Different	Different	Different	NA	NA	NA
ENSG00000061273	HDAC7	0.000331334	0.00977006	0.124285	0.328985	0.79198	0.932037	NA	NA	NA	NA	NA	NA	Different	Different	Same	Same	Same	Same	NA	NA	NA	NA	NA	NA
ENSG00000061337	LZTS1	NA	NA	NA	0.722969	0.926308	0.932037	0.703565	0.603183	0.94818	0.166906	0.619661	0.999112	NA	NA	NA	Same	Same	Same	Same	Same	Same	Same	Same	Same
ENSG00000061656	SPAG4	NA	NA	NA	0.802368	0.941794	0.932037	NA	NA	NA	NA	NA	NA	NA	NA	NA	Same	Same	Same	NA	NA	NA	NA	NA	NA
ENSG00000061918	GUCY1B1	0.631861	0.818714	0.898887	0.867327	0.917182	0.932037	0.589188	0.77311	0.931663	NA	NA	NA	Same	Same	Same	Same	Same	Same	Same	Same	Same	NA	NA	NA
ENSG00000061938	TNK2	0.742929	0.87743	0.944165	0.854581	0.928279	0.932037	0.722293	0.894398	0.94818	0.0253504	0.337298	0.999112	Same	Same	Same	Same	Same	Same	Same	Same	Same	Different	Same	Same
ENSG00000062038	CDH3	0.610311	0.909455	0.944165	0.558458	0.917182	0.932037	0.305152	0.891901	0.94818	0.770049	0.998174	0.999112	Same	Same	Same	Same	Same	Same	Same	Same	Same	Same	Same	Same
ENSG00000062194	GPBP1	0.00520032	0.0995715	0.46886	0.802368	0.921497	0.932037	0.333124	0.964097	0.94818	NA	NA	NA	Different	Same	Same	Same	Same	Same	Same	Same	Same	NA	NA	NA
ENSG00000062282	DGAT2	0.937615	0.958868	0.946571	0.431705	0.707684	0.932037	0.898177	0.964097	0.94818	0.995909	0.998174	0.999112	Same	Same	Same	Same	Same	Same	Same	Same	Same	Same	Same	Same
ENSG00000062370	ZNF112	9.871e-07	0.0001626	0.00402717	0.588707	0.917182	0.932037	0.0010532	0.010748	0.0996415	0.995909	0.998174	0.999112	Different	Different	Different	Same	Same	Same	Different	Different	Same	Same	Same	Same
ENSG00000062524	LTK	0.928749	0.958868	0.944165	0.031199	0.177799	0.560953	0.895672	0.964097	0.94818	0.995909	0.998174	0.999112	Same	Same	Same	Different	Same	Same	Same	Same	Same	Same	Same	Same
ENSG00000062598	ELMO2	0.826913	0.930929	0.944165	0.856835	0.88459	0.932037	0.299243	0.495962	0.795909	NA	NA	NA	Same	Same	Same	Same	Same	Same	Same	Same	Same	NA	NA	NA
ENSG00000062650	WAPL	0.364207	0.857924	0.944165	0.795065	0.92739	0.932037	NA	NA	NA	0.081163	0.998174	0.999112	Same	Same	Same	Same	Same	Same	NA	NA	NA	Same	Same	Same
ENSG00000062716	VMP1	0.783068	0.898682	0.944165	0.860654	0.917182	0.932037	0.726669	0.906715	0.94818	0.995909	0.998174	0.999112	Same	Same	Same	Same	Same	Same	Same	Same	Same	Same	Same	Same
ENSG00000062822	POLD1	0.947545	0.966699	0.951288	NA	NA	NA	0.940584	0.965808	0.949687	NA	NA	NA	Same	Same	Same	NA	NA	NA	Same	Same	Same	NA	NA	NA
ENSG00000063015	SEZ6	0.900182	0.958868	0.944165	0.805039	0.935441	0.932037	0.740034	0.964097	0.94818	0.995909	0.998174	0.999112	Same	Same	Same	Same	Same	Same	Same	Same	Same	Same	Same	Same
ENSG00000063046	EIF4B	0.221951	0.420862	0.944165	0.802412	0.890969	0.932037	0.102291	0.36434	0.94818	NA	NA	NA	Same	Same	Same	Same	Same	Same	Same	Same	Same	NA	NA	NA
ENSG00000063169	BICRA	0.283608	0.2937	0.944165	0.0834549	0.588041	0.932037	0.189265	0.464678	0.94818	NA	NA	NA	Same	Same	Same	Same	Same	Same	Same	Same	Same	NA	NA	NA
ENSG00000063177	RPL18	0.0674723	0.51065	0.944165	NA	NA	NA	0.122904	0.667094	0.94818	NA	NA	NA	Same	Same	Same	NA	NA	NA	Same	Same	Same	NA	NA	NA
ENSG00000063180	CA11	0.121878	0.308253	0.666068	NA	NA	NA	0.0737701	0.215707	0.507069	0.995909	0.998174	0.999112	Same	Same	Same	NA	NA	NA	Same	Same	Same	Same	Same	Same
ENSG00000063241	ISOC2	NA	NA	NA	NA	NA	NA	NA	NA	NA	0.305604	0.998174	0.999112	NA	NA	NA	NA	NA	NA	NA	NA	NA	Same	Same	Same
ENSG00000063244	U2AF2	0.507628	0.949783	0.950991	NA	NA	NA	0.63689	0.964097	0.949659	NA	NA	NA	Same	Same	Same	NA	NA	NA	Same	Same	Same	NA	NA	NA
ENSG00000063322	MED29	2.53903e-11	1.91614e-07	8.03173e-05	NA	NA	NA	0.73067	0.964097	0.94818	0.995909	0.998174	0.999112	Different	Different	Different	NA	NA	NA	Same	Same	Same	Same	Same	Same
ENSG00000063601	MTMR1	0.0326183	0.162275	0.258479	NA	NA	NA	NA	NA	NA	0.00100616	0.0491512	0.527602	Different	Same	Same	NA	NA	NA	NA	NA	NA	Different	Different	Same
ENSG00000063761	ADCK1	0.410355	0.67958	0.944165	0.13836	0.676509	0.932037	0.0411165	0.28019	0.625447	0.995909	0.998174	0.999112	Same	Same	Same	Same	Same	Same	Different	Same	Same	Same	Same	Same
ENSG00000063854	HAGH	0.897067	0.944213	0.944165	0.802368	0.917182	0.932037	0.853317	0.964097	0.94818	0.995909	0.998174	0.999112	Same	Same	Same	Same	Same	Same	Same	Same	Same	Same	Same	Same
ENSG00000064102	INTS13	0.729473	0.944974	0.944165	0.579073	0.917182	0.932037	0.748473	0.95485	0.94818	0.995909	0.998174	0.999112	Same	Same	Same	Same	Same	Same	Same	Same	Same	Same	Same	Same
ENSG00000064115	TM7SF3	0.00172486	0.0171894	0.116517	3.89035e-05	0.00512762	0.0986814	0.000155003	0.00528499	0.0731637	NA	NA	NA	Different	Different	Same	Different	Different	Same	Different	Different	Same	NA	NA	NA
ENSG00000064195	DLX3	0.869254	0.958868	0.944165	0.009577	0.11361	0.595373	0.68095	0.964097	0.94818	NA	NA	NA	Same	Same	Same	Different	Same	Same	Same	Same	Same	NA	NA	NA
ENSG00000064199	SPA17	0.00407115	0.043528	0.228858	NA	NA	NA	0.428221	0.964097	0.94818	0.995909	0.998174	0.999112	Different	Different	Same	NA	NA	NA	Same	Same	Same	Same	Same	Same
ENSG00000064218	DMRT3	0.430725	0.82077	0.944165	0.69861	0.920423	0.932037	0.406171	0.887002	0.94818	NA	NA	NA	Same	Same	Same	Same	Same	Same	Same	Same	Same	NA	NA	NA
ENSG00000064300	NGFR	0.714511	0.908431	0.944165	0.581176	0.917182	0.932037	0.670378	0.916328	0.94818	NA	NA	NA	Same	Same	Same	Same	Same	Same	Same	Same	Same	NA	NA	NA
ENSG00000064309	CDON	0.678721	0.87802	0.944165	0.749183	0.917182	0.932037	0.496495	0.891901	0.94818	0.995909	0.998174	0.999112	Same	Same	Same	Same	Same	Same	Same	Same	Same	Same	Same	Same
ENSG00000064313	TAF2	0.383878	0.797082	0.944165	0.316791	0.800312	0.932037	0.0497495	0.369237	0.94818	0.733783	0.998174	0.999112	Same	Same	Same	Same	Same	Same	Different	Same	Same	Same	Same	Same
ENSG00000064419	TNPO3	0.476018	0.773025	0.944165	0.876932	0.917301	0.932037	0.289674	0.719809	0.94818	0.995909	0.998174	0.999112	Same	Same	Same	Same	Same	Same	Same	Same	Same	Same	Same	Same
ENSG00000064545	TMEM161A	NA	NA	NA	NA	NA	NA	1.86987e-05	0.00791158	0.0633395	0.00137535	0.0794856	0.999112	NA	NA	NA	NA	NA	NA	Different	Different	Same	Different	Same	Same
ENSG00000064547	LPAR2	0.67024	0.87743	0.926766	0.861988	0.923956	0.932037	0.203821	0.398023	0.697372	0.995909	0.998174	0.999112	Same	Same	Same	Same	Same	Same	Same	Same	Same	Same	Same	Same
ENSG00000064601	CTSA	0.884262	0.95873	0.944165	0.83351	0.946064	0.932037	0.898039	0.964097	0.94818	0.995909	0.998174	0.999112	Same	Same	Same	Same	Same	Same	Same	Same	Same	Same	Same	Same
ENSG00000064607	SUGP2	0.424912	0.916691	0.944165	0.821138	0.88459	0.932037	0.318003	0.914574	0.912254	NA	NA	NA	Same	Same	Same	Same	Same	Same	Same	Same	Same	NA	NA	NA
ENSG00000064651	SLC12A2	NA	NA	NA	0.219953	0.607285	0.932037	0.173052	0.475856	0.923675	NA	NA	NA	NA	NA	NA	Same	Same	Same	Same	Same	Same	NA	NA	NA
ENSG00000064652	SNX24	0.92609	0.913806	0.944165	0.420466	0.518323	0.932037	0.0548308	0.280685	0.68365	NA	NA	NA	Same	Same	Same	Same	Same	Same	Same	Same	Same	NA	NA	NA
ENSG00000064655	EYA2	0.217669	0.326687	0.721031	NA	NA	NA	0.36615	0.814493	0.94818	NA	NA	NA	Same	Same	Same	NA	NA	NA	Same	Same	Same	NA	NA	NA
ENSG00000064666	CNN2	0.782018	0.958868	0.944165	NA	NA	NA	0.567357	0.873082	0.94818	0.995909	0.998174	0.999112	Same	Same	Same	NA	NA	NA	Same	Same	Same	Same	Same	Same
ENSG00000064692	SNCAIP	0.931598	0.900469	0.944165	0.667212	0.917182	0.932037	0.937531	0.964097	0.94818	0.995909	0.998174	0.999112	Same	Same	Same	Same	Same	Same	Same	Same	Same	Same	Same	Same
ENSG00000064703	DDX20	0.33087	0.777032	0.944165	0.411537	0.86738	0.932037	0.333573	0.716466	0.94818	0.000215738	0.0111988	0.196586	Same	Same	Same	Same	Same	Same	Same	Same	Same	Different	Different	Same
ENSG00000064726	BTBD1	NA	NA	NA	0.77237	0.917182	0.932037	0.758214	0.889676	0.94818	0.0266554	0.228067	0.999112	NA	NA	NA	Same	Same	Same	Same	Same	Same	Different	Same	Same
ENSG00000064787	BCAS1	0.633504	0.844639	0.944165	NA	NA	NA	0.748473	0.894398	0.94818	0.995909	0.998174	0.999112	Same	Same	Same	NA	NA	NA	Same	Same	Same	Same	Same	Same
ENSG00000064932	SBNO2	4.60141e-05	0.00148071	0.0276788	NA	NA	NA	2.7695e-05	0.000767167	0.0202994	NA	NA	NA	Different	Different	Different	NA	NA	NA	Different	Different	Different	NA	NA	NA
ENSG00000064933	PMS1	0.770454	0.958868	0.944165	0.913125	0.937695	0.932037	0.782812	0.964097	0.94818	NA	NA	NA	Same	Same	Same	Same	Same	Same	Same	Same	Same	NA	NA	NA
ENSG00000064989	CALCRL	0.271375	0.802517	0.944165	NA	NA	NA	NA	NA	NA	NA	NA	NA	Same	Same	Same	NA	NA	NA	NA	NA	NA	NA	NA	NA
ENSG00000064999	ANKS1A	0.0551483	0.30094	0.773621	0.799595	0.917182	0.932037	0.141053	0.784849	0.94818	0.0036177	0.0462498	0.404555	Same	Same	Same	Same	Same	Same	Same	Same	Same	Different	Different	Same
ENSG00000065029	ZNF76	3.47654e-10	1.48309e-06	0.000330133	NA	NA	NA	2.01387e-08	2.49006e-05	0.00156768	NA	NA	NA	Different	Different	Different	NA	NA	NA	Different	Different	Different	NA	NA	NA
ENSG00000065054	SLC9A3R2	0.594185	0.82077	0.944165	NA	NA	NA	0.936099	0.964097	0.94818	0.000386084	0.0194428	0.261063	Same	Same	Same	NA	NA	NA	Same	Same	Same	Different	Different	Same
ENSG00000065060	UHRF1BP1	0.663381	0.93093	0.944165	NA	NA	NA	0.595687	0.894398	0.94818	0.00152418	0.0501513	0.511015	Same	Same	Same	NA	NA	NA	Same	Same	Same	Different	Same	Same
ENSG00000065135	GNAI3	0.522128	0.685656	0.944165	0.802368	0.917182	0.932037	0.777117	0.89895	0.94818	0.995909	0.998174	0.999112	Same	Same	Same	Same	Same	Same	Same	Same	Same	Same	Same	Same
ENSG00000065150	IPO5	0.746177	0.911934	0.944165	0.888741	0.935441	0.932037	0.694519	0.962193	0.94818	NA	NA	NA	Same	Same	Same	Same	Same	Same	Same	Same	Same	NA	NA	NA
ENSG00000065154	OAT	0.00121299	0.011517	0.0862481	0.533653	0.706276	0.932037	0.599936	0.772684	0.94818	NA	NA	NA	Different	Different	Same	Same	Same	Same	Same	Same	Same	NA	NA	NA
ENSG00000065183	WDR3	0.262531	0.508257	0.944165	0.147398	0.556657	0.932037	0.386079	0.793756	0.94818	0.995909	0.998174	0.999112	Same	Same	Same	Same	Same	Same	Same	Same	Same	Same	Same	Same
ENSG00000065243	PKN2	0.847955	0.958868	0.946571	0.879102	0.935441	0.932037	0.851172	0.964097	0.94818	0.995909	0.998174	0.999112	Same	Same	Same	Same	Same	Same	Same	Same	Same	Same	Same	Same
ENSG00000065308	TRAM2	0.0433363	0.198208	0.621765	0.527415	0.704091	0.932037	0.101697	0.253902	0.737331	NA	NA	NA	Different	Same	Same	Same	Same	Same	Same	Same	Same	NA	NA	NA
ENSG00000065320	NTN1	0.931598	0.962808	0.950991	0.0925589	0.321351	0.859939	0.782743	0.964097	0.94818	NA	NA	NA	Same	Same	Same	Same	Same	Same	Same	Same	Same	NA	NA	NA
ENSG00000065325	GLP2R	NA	NA	NA	NA	NA	NA	NA	NA	NA	0.995909	0.998174	0.999112	NA	NA	NA	NA	NA	NA	NA	NA	NA	Same	Same	Same
ENSG00000065328	MCM10	0.941732	0.965545	0.951288	0.963023	0.946119	0.932712	0.935842	0.964097	0.950363	NA	NA	NA	Same	Same	Same	Same	Same	Same	Same	Same	Same	NA	NA	NA
ENSG00000065357	DGKA	0.30166	0.56065	0.944165	0.802368	0.917182	0.932037	0.844668	0.964097	0.94818	0.995909	0.998174	0.999112	Same	Same	Same	Same	Same	Same	Same	Same	Same	Same	Same	Same
ENSG00000065361	ERBB3	0.742749	0.714671	0.944165	0.485548	0.78627	0.932037	0.377545	0.693732	0.94818	0.995909	0.998174	0.999112	Same	Same	Same	Same	Same	Same	Same	Same	Same	Same	Same	Same
ENSG00000065427	KARS	0.626223	0.901553	0.944165	0.514317	0.889725	0.932037	0.62061	0.90642	0.94818	NA	NA	NA	Same	Same	Same	Same	Same	Same	Same	Same	Same	NA	NA	NA
ENSG00000065457	ADAT1	0.64742	0.958868	0.944165	NA	NA	NA	0.701299	0.964097	0.94818	0.00428986	0.697725	0.999112	Same	Same	Same	NA	NA	NA	Same	Same	Same	Different	Same	Same
ENSG00000065485	PDIA5	0.496244	0.739314	0.944165	0.718086	0.917182	0.932037	NA	NA	NA	0.424707	0.998174	0.999112	Same	Same	Same	Same	Same	Same	NA	NA	NA	Same	Same	Same
ENSG00000065518	NDUFB4	0.700065	0.958868	0.944165	0.842482	0.946064	0.932037	NA	NA	NA	0.995909	0.998174	0.999112	Same	Same	Same	Same	Same	Same	NA	NA	NA	Same	Same	Same
ENSG00000065526	SPEN	0.214324	0.325459	0.944165	0.795065	0.935441	0.932037	0.501543	0.964097	0.94818	0.995909	0.998174	0.999112	Same	Same	Same	Same	Same	Same	Same	Same	Same	Same	Same	Same
ENSG00000065534	MYLK	0.0996346	0.110018	0.395729	0.85334	0.926308	0.932037	0.620101	0.814732	0.94818	NA	NA	NA	Same	Same	Same	Same	Same	Same	Same	Same	Same	NA	NA	NA
ENSG00000065548	ZC3H15	0.00103657	0.0137155	0.0587189	NA	NA	NA	NA	NA	NA	NA	NA	NA	Different	Different	Same	NA	NA	NA	NA	NA	NA	NA	NA	NA
ENSG00000065559	MAP2K4	0.933612	0.958868	0.944165	0.802368	0.935441	0.932037	0.903148	0.964097	0.94818	0.995909	0.998174	0.999112	Same	Same	Same	Same	Same	Same	Same	Same	Same	Same	Same	Same
ENSG00000065609	SNAP91	0.752935	0.958868	0.944165	0.913873	0.935441	0.932037	0.726736	0.964097	0.94818	NA	NA	NA	Same	Same	Same	Same	Same	Same	Same	Same	Same	NA	NA	NA
ENSG00000065615	CYB5R4	1.23786e-05	0.00248352	0.0553531	8.51667e-09	1.61852e-05	0.00324423	0.00570071	0.0591735	0.155841	NA	NA	NA	Different	Different	Same	Different	Different	Different	Different	Same	Same	NA	NA	NA
ENSG00000065618	COL17A1	NA	NA	NA	0.764859	0.938495	0.932037	NA	NA	NA	NA	NA	NA	NA	NA	NA	Same	Same	Same	NA	NA	NA	NA	NA	NA
ENSG00000065621	GSTO2	NA	NA	NA	NA	NA	NA	NA	NA	NA	0.995909	0.998174	0.999112	NA	NA	NA	NA	NA	NA	NA	NA	NA	Same	Same	Same
ENSG00000065665	SEC61A2	0.915997	0.958868	0.944165	0.679988	0.919737	0.932037	0.546524	0.916328	0.94818	NA	NA	NA	Same	Same	Same	Same	Same	Same	Same	Same	Same	NA	NA	NA
ENSG00000065675	PRKCQ	0.733448	0.888414	0.944165	0.900061	0.943719	0.932037	0.830183	0.964097	0.94818	0.995909	0.998174	0.999112	Same	Same	Same	Same	Same	Same	Same	Same	Same	Same	Same	Same
ENSG00000065802	ASB1	0.930898	0.958868	0.944165	0.102145	0.317463	0.744833	0.0769699	0.222298	0.527415	NA	NA	NA	Same	Same	Same	Same	Same	Same	Same	Same	Same	NA	NA	NA
ENSG00000065833	ME1	0.681607	0.876179	0.944165	0.481713	0.928084	0.932037	0.266745	0.628733	0.94818	NA	NA	NA	Same	Same	Same	Same	Same	Same	Same	Same	Same	NA	NA	NA
ENSG00000065882	TBC1D1	0.730762	0.944213	0.944165	0.121449	0.489596	0.932037	0.612062	0.934171	0.94818	0.995909	0.998174	0.999112	Same	Same	Same	Same	Same	Same	Same	Same	Same	Same	Same	Same
ENSG00000065883	CDK13	0.537698	0.746808	0.944165	0.913873	0.925496	0.932037	0.353736	0.726056	0.94818	0.995909	0.998174	0.999112	Same	Same	Same	Same	Same	Same	Same	Same	Same	Same	Same	Same
ENSG00000065911	MTHFD2	0.907602	0.958868	0.946571	NA	NA	NA	0.930875	0.964097	0.949659	0.995909	0.998174	0.999112	Same	Same	Same	NA	NA	NA	Same	Same	Same	Same	Same	Same
ENSG00000065970	FOXJ2	0.00272203	0.0437787	0.194067	0.300753	0.264957	0.932037	0.00168895	0.0548618	0.214161	0.995909	0.998174	0.999112	Different	Different	Same	Same	Same	Same	Different	Same	Same	Same	Same	Same
ENSG00000065978	YBX1	0.826592	0.942785	0.944165	NA	NA	NA	NA	NA	NA	0.995909	0.998174	0.999112	Same	Same	Same	NA	NA	NA	NA	NA	NA	Same	Same	Same
ENSG00000065989	PDE4A	0.935107	0.958868	0.944165	0.866903	0.925496	0.932037	0.798314	0.89895	0.94818	NA	NA	NA	Same	Same	Same	Same	Same	Same	Same	Same	Same	NA	NA	NA
ENSG00000066027	PPP2R5A	0.181354	0.694503	0.944165	0.802368	0.935441	0.932037	0.717393	0.964097	0.94818	NA	NA	NA	Same	Same	Same	Same	Same	Same	Same	Same	Same	NA	NA	NA
ENSG00000066032	CTNNA2	0.324029	0.452592	0.944165	0.833888	0.917182	0.932037	NA	NA	NA	0.010829	0.123204	0.999112	Same	Same	Same	Same	Same	Same	NA	NA	NA	Different	Same	Same
ENSG00000066044	ELAVL1	0.847955	0.958868	0.944165	0.802965	0.929596	0.932037	0.82978	0.964097	0.94818	0.995909	0.998174	0.999112	Same	Same	Same	Same	Same	Same	Same	Same	Same	Same	Same	Same
ENSG00000066117	SMARCD1	0.370017	0.87743	0.944165	0.698648	0.917182	0.932037	NA	NA	NA	0.995909	0.998174	0.999112	Same	Same	Same	Same	Same	Same	NA	NA	NA	Same	Same	Same
ENSG00000066135	KDM4A	0.567322	0.904094	0.944165	0.415791	0.917182	0.932037	0.667856	0.898366	0.94818	0.995909	0.998174	0.999112	Same	Same	Same	Same	Same	Same	Same	Same	Same	Same	Same	Same
ENSG00000066136	NFYC	0.0108133	0.166816	0.944165	NA	NA	NA	0.00902317	0.168436	0.94818	NA	NA	NA	Different	Same	Same	NA	NA	NA	Different	Same	Same	NA	NA	NA
ENSG00000066185	ZMYND12	NA	NA	NA	0.833031	0.917182	0.932037	0.157174	0.733141	0.94818	0.995909	0.998174	0.999112	NA	NA	NA	Same	Same	Same	Same	Same	Same	Same	Same	Same
ENSG00000066248	NGEF	0.834053	0.898914	0.944165	0.626329	0.919737	0.932037	0.85508	0.927983	0.94818	0.995909	0.998174	0.999112	Same	Same	Same	Same	Same	Same	Same	Same	Same	Same	Same	Same
ENSG00000066279	ASPM	0.888215	0.958868	0.947273	0.906941	0.935441	0.932037	0.877722	0.964097	0.94818	NA	NA	NA	Same	Same	Same	Same	Same	Same	Same	Same	Same	NA	NA	NA
ENSG00000066322	ELOVL1	0.0726821	0.243753	0.54867	0.894141	0.938296	0.932037	0.908543	0.964097	0.94818	0.995909	0.998174	0.999112	Same	Same	Same	Same	Same	Same	Same	Same	Same	Same	Same	Same
ENSG00000066336	SPI1	0.772637	0.890545	0.944165	NA	NA	NA	0.6726	0.9058	0.94818	NA	NA	NA	Same	Same	Same	NA	NA	NA	Same	Same	Same	NA	NA	NA
ENSG00000066379	ZNRD1	0.663161	0.933578	0.944165	0.87566	0.935441	0.932037	0.754503	0.964097	0.94818	6.13315e-05	0.00585014	0.164719	Same	Same	Same	Same	Same	Same	Same	Same	Same	Different	Different	Same
ENSG00000066382	MPPED2	0.678207	0.958868	0.944165	0.781039	0.935441	0.932037	0.447381	0.734982	0.94818	0.995909	0.998174	0.999112	Same	Same	Same	Same	Same	Same	Same	Same	Same	Same	Same	Same
ENSG00000066557	LRRC40	0.0603655	0.21155	0.810499	0.896158	0.935441	0.932037	0.529555	0.894514	0.94818	0.995909	0.998174	0.999112	Same	Same	Same	Same	Same	Same	Same	Same	Same	Same	Same	Same
ENSG00000066583	ISOC1	0.845504	0.958868	0.944165	NA	NA	NA	NA	NA	NA	0.637228	0.998174	0.999112	Same	Same	Same	NA	NA	NA	NA	NA	NA	Same	Same	Same
ENSG00000066629	EML1	NA	NA	NA	0.00412373	0.0226412	0.144824	NA	NA	NA	0.995909	0.998174	0.999112	NA	NA	NA	Different	Different	Same	NA	NA	NA	Same	Same	Same
ENSG00000066651	TRMT11	0.3323	0.466323	0.860907	0.0123353	0.195981	0.863575	0.680857	0.787701	0.94818	0.995909	0.998174	0.999112	Same	Same	Same	Different	Same	Same	Same	Same	Same	Same	Same	Same
ENSG00000066654	THUMPD1	0.526226	0.903303	0.944165	NA	NA	NA	NA	NA	NA	0.883014	0.998174	0.999112	Same	Same	Same	NA	NA	NA	NA	NA	NA	Same	Same	Same
ENSG00000066697	MSANTD3	0.0790558	0.307576	0.41888	NA	NA	NA	0.0350794	0.192177	0.335953	NA	NA	NA	Same	Same	Same	NA	NA	NA	Different	Same	Same	NA	NA	NA
ENSG00000066735	KIF26A	0.676487	0.958868	0.944165	NA	NA	NA	0.53126	0.920777	0.94818	NA	NA	NA	Same	Same	Same	NA	NA	NA	Same	Same	Same	NA	NA	NA
ENSG00000066855	MTFR1	0.838804	0.958868	0.947273	0.87566	0.935441	0.932037	0.77168	0.964097	0.94818	0.995909	0.998174	0.999112	Same	Same	Same	Same	Same	Same	Same	Same	Same	Same	Same	Same
ENSG00000066926	FECH	0.56754	0.724205	0.916935	0.464502	0.917182	0.932037	0.711366	0.825844	0.94818	NA	NA	NA	Same	Same	Same	Same	Same	Same	Same	Same	Same	NA	NA	NA
ENSG00000067057	PFKP	0.526053	0.888071	0.944165	0.906711	0.917182	0.932037	0.895639	0.964097	0.94818	0.995909	0.998174	0.999112	Same	Same	Same	Same	Same	Same	Same	Same	Same	Same	Same	Same
ENSG00000067082	KLF6	0.0079826	0.0484252	0.280772	0.371303	0.917182	0.932037	0.00265844	0.0179133	0.150328	0.995909	0.998174	0.999112	Different	Different	Same	Same	Same	Same	Different	Different	Same	Same	Same	Same
ENSG00000067113	PLPP1	0.0768001	0.227591	0.543405	0.680579	0.93347	0.932037	0.130194	0.316245	0.817656	0.995909	0.998174	0.999112	Same	Same	Same	Same	Same	Same	Same	Same	Same	Same	Same	Same
ENSG00000067141	NEO1	0.0248741	0.2127	0.242501	0.266431	0.474675	0.76243	0.582544	0.569702	0.94818	0.995909	0.998174	0.999112	Different	Same	Same	Same	Same	Same	Same	Same	Same	Same	Same	Same
ENSG00000067167	TRAM1	0.314088	0.453455	0.892261	0.318203	0.739192	0.932037	0.0697035	0.238172	0.480015	NA	NA	NA	Same	Same	Same	Same	Same	Same	Same	Same	Same	NA	NA	NA
ENSG00000067191	CACNB1	0.867365	0.958868	0.944165	0.776886	0.935441	0.932037	0.804637	0.964097	0.94818	0.995909	0.998174	0.999112	Same	Same	Same	Same	Same	Same	Same	Same	Same	Same	Same	Same
ENSG00000067221	STOML1	0.783068	0.958868	0.944165	0.425489	0.724248	0.932037	0.840274	0.964097	0.94818	0.417766	0.998174	0.999112	Same	Same	Same	Same	Same	Same	Same	Same	Same	Same	Same	Same
ENSG00000067225	PKM	0.446483	0.629473	0.8261	0.885713	0.935441	0.932037	NA	NA	NA	NA	NA	NA	Same	Same	Same	Same	Same	Same	NA	NA	NA	NA	NA	NA
ENSG00000067248	DHX29	0.17519	0.412278	0.719922	0.888459	0.925496	0.932037	0.0030583	0.0814549	0.522025	0.995909	0.998174	0.999112	Same	Same	Same	Same	Same	Same	Different	Same	Same	Same	Same	Same
ENSG00000067334	DNTTIP2	0.409164	0.937093	0.944165	0.478969	0.917182	0.932037	0.288517	0.870055	0.94818	NA	NA	NA	Same	Same	Same	Same	Same	Same	Same	Same	Same	NA	NA	NA
ENSG00000067365	METTL22	1.78464e-10	3.92834e-07	0.000100217	0.000100412	0.00406079	0.0472004	1.75887e-10	6.02578e-07	0.000118846	0.0100579	0.0682408	0.277693	Different	Different	Different	Different	Different	Different	Different	Different	Different	Different	Same	Same
ENSG00000067369	TP53BP1	0.0535446	0.348454	0.504517	NA	NA	NA	0.0743549	0.486495	0.625394	0.483896	0.998174	0.999112	Same	Same	Same	NA	NA	NA	Same	Same	Same	Same	Same	Same
ENSG00000067445	TRO	2.12753e-05	0.000580088	0.0112267	0.728619	0.713398	0.932037	5.71904e-05	0.00190278	0.0252375	0.995909	0.998174	0.999112	Different	Different	Different	Same	Same	Same	Different	Different	Different	Same	Same	Same
ENSG00000067533	RRP15	0.835096	0.958868	0.944165	NA	NA	NA	0.851161	0.964097	0.94818	0.406605	0.998174	0.999112	Same	Same	Same	NA	NA	NA	Same	Same	Same	Same	Same	Same
ENSG00000067596	DHX8	0.640152	0.920146	0.944165	0.535902	0.917182	0.932037	0.651451	0.910743	0.94818	0.152275	0.972447	0.999112	Same	Same	Same	Same	Same	Same	Same	Same	Same	Same	Same	Same
ENSG00000067606	PRKCZ	0.879558	0.936069	0.944165	0.613094	0.917182	0.932037	0.8094	0.924644	0.94818	0.995909	0.998174	0.999112	Same	Same	Same	Same	Same	Same	Same	Same	Same	Same	Same	Same
ENSG00000067704	IARS2	0.185625	0.327666	0.693669	0.00330081	0.0884243	0.318749	0.471243	0.964097	0.94818	NA	NA	NA	Same	Same	Same	Different	Same	Same	Same	Same	Same	NA	NA	NA
ENSG00000067715	SYT1	0.935051	0.958868	0.944165	0.776886	0.935441	0.932037	0.902813	0.964097	0.94818	0.995909	0.998174	0.999112	Same	Same	Same	Same	Same	Same	Same	Same	Same	Same	Same	Same
ENSG00000067798	NAV3	0.821869	0.800527	0.944165	0.888459	0.919737	0.932037	NA	NA	NA	0.745139	0.998174	0.999112	Same	Same	Same	Same	Same	Same	NA	NA	NA	Same	Same	Same
ENSG00000067829	IDH3G	0.308897	0.562881	0.944165	NA	NA	NA	NA	NA	NA	0.995909	0.998174	0.999112	Same	Same	Same	NA	NA	NA	NA	NA	NA	Same	Same	Same
ENSG00000067836	ROGDI	0.574319	0.777071	0.944165	0.765929	0.75716	0.932037	0.766678	0.894398	0.94818	0.995909	0.998174	0.999112	Same	Same	Same	Same	Same	Same	Same	Same	Same	Same	Same	Same
ENSG00000067840	PDZD4	0.225929	0.271571	0.892706	0.0177103	0.116968	0.373112	NA	NA	NA	0.833764	0.998174	0.999112	Same	Same	Same	Different	Same	Same	NA	NA	NA	Same	Same	Same
ENSG00000067842	ATP2B3	0.93278	0.958868	0.944165	0.764859	0.935441	0.932037	NA	NA	NA	NA	NA	NA	Same	Same	Same	Same	Same	Same	NA	NA	NA	NA	NA	NA
ENSG00000067900	ROCK1	0.809335	0.87743	0.944165	0.583192	0.917182	0.932037	7.7131e-06	0.000404795	0.0154124	0.995909	0.998174	0.999112	Same	Same	Same	Same	Same	Same	Different	Different	Different	Same	Same	Same
ENSG00000067955	CBFB	0.915248	0.959065	0.951288	0.931617	0.94457	0.932037	0.882851	0.964097	0.94818	0.995909	0.998174	0.999112	Same	Same	Same	Same	Same	Same	Same	Same	Same	Same	Same	Same
ENSG00000067992	PDK3	0.818228	0.80432	0.944165	0.909683	0.917182	0.932037	0.730314	0.338807	0.748251	0.995909	0.998174	0.999112	Same	Same	Same	Same	Same	Same	Same	Same	Same	Same	Same	Same
ENSG00000068001	HYAL2	0.909507	0.958868	0.950991	0.879953	0.935441	0.932037	0.927558	0.964097	0.949659	0.995909	0.998174	0.999112	Same	Same	Same	Same	Same	Same	Same	Same	Same	Same	Same	Same
ENSG00000068024	HDAC4	0.0575861	0.252706	0.684632	NA	NA	NA	0.0983655	0.430163	0.916582	NA	NA	NA	Same	Same	Same	NA	NA	NA	Same	Same	Same	NA	NA	NA
ENSG00000068028	RASSF1	0.000620335	0.0232733	0.944165	0.0231299	0.0965076	0.932037	0.000715304	0.0293225	0.94818	0.0100579	0.0762168	0.720382	Different	Different	Same	Different	Same	Same	Different	Different	Same	Different	Same	Same
ENSG00000068079	IFI35	0.429013	0.883344	0.944165	0.801618	0.938495	0.932037	0.845178	0.964097	0.94818	0.995909	0.998174	0.999112	Same	Same	Same	Same	Same	Same	Same	Same	Same	Same	Same	Same
ENSG00000068097	HEATR6	0.337759	0.380772	0.706594	0.798688	0.919737	0.932037	0.382279	0.776817	0.94818	NA	NA	NA	Same	Same	Same	Same	Same	Same	Same	Same	Same	NA	NA	NA
ENSG00000068305	MEF2A	0.622632	0.800527	0.944165	0.234581	0.721195	0.932037	0.597447	0.752887	0.94818	NA	NA	NA	Same	Same	Same	Same	Same	Same	Same	Same	Same	NA	NA	NA
ENSG00000068308	OTUD5	1.40192e-07	0.000318008	0.00845943	0.776886	0.805645	0.932037	0.46667	0.829499	0.94818	0.995909	0.998174	0.999112	Different	Different	Different	Same	Same	Same	Same	Same	Same	Same	Same	Same
ENSG00000068323	TFE3	0.223013	0.755108	0.944165	0.821138	0.946064	0.932037	0.415304	0.928145	0.94818	0.995909	0.998174	0.999112	Same	Same	Same	Same	Same	Same	Same	Same	Same	Same	Same	Same
ENSG00000068354	TBC1D25	0.31761	0.294442	0.703015	0.808762	0.817133	0.932037	0.532356	0.506815	0.94818	NA	NA	NA	Same	Same	Same	Same	Same	Same	Same	Same	Same	NA	NA	NA
ENSG00000068383	INPP5A	0.922456	0.959724	0.944165	NA	NA	NA	0.935842	0.964097	0.94818	0.995909	0.998174	0.999112	Same	Same	Same	NA	NA	NA	Same	Same	Same	Same	Same	Same
ENSG00000068394	GPKOW	1.03727e-05	0.00064893	0.0152384	0.436624	0.648225	0.932037	1.51863e-11	8.62413e-08	3.68775e-05	0.995909	0.998174	0.999112	Different	Different	Different	Same	Same	Same	Different	Different	Different	Same	Same	Same
ENSG00000068400	GRIPAP1	0.886006	0.958868	0.944165	0.886453	0.917182	0.932037	0.886741	0.964097	0.94818	0.517794	0.998174	0.999112	Same	Same	Same	Same	Same	Same	Same	Same	Same	Same	Same	Same
ENSG00000068438	FTSJ1	0.166837	0.642165	0.838687	NA	NA	NA	2.37764e-07	6.08433e-05	0.00388163	0.995909	0.998174	0.999112	Same	Same	Same	NA	NA	NA	Different	Different	Different	Same	Same	Same
ENSG00000068489	PRR11	0.945423	0.965884	0.951319	0.966091	0.948405	0.932712	0.940215	0.964097	0.950363	0.995909	0.998174	0.999112	Same	Same	Same	Same	Same	Same	Same	Same	Same	Same	Same	Same
ENSG00000068615	REEP1	0.902526	0.958868	0.944165	0.814506	0.935441	0.932037	0.754319	0.964097	0.94818	0.995909	0.998174	0.999112	Same	Same	Same	Same	Same	Same	Same	Same	Same	Same	Same	Same
ENSG00000068650	ATP11A	6.48421e-12	9.3313e-08	6.11392e-05	NA	NA	NA	7.53096e-08	2.02019e-05	0.0010407	NA	NA	NA	Different	Different	Different	NA	NA	NA	Different	Different	Different	NA	NA	NA
ENSG00000068654	POLR1A	0.189404	0.667501	0.944165	0.804008	0.935349	0.932037	0.312885	0.739481	0.94818	NA	NA	NA	Same	Same	Same	Same	Same	Same	Same	Same	Same	NA	NA	NA
ENSG00000068697	LAPTM4A	2.59281e-06	0.000293769	0.00819635	4.56214e-07	0.00011653	0.00289291	1.49666e-10	6.07753e-07	0.000181364	0.000161309	0.00780097	0.166816	Different	Different	Different	Different	Different	Different	Different	Different	Different	Different	Different	Same
ENSG00000068745	IP6K2	0.0404555	0.419964	0.384093	0.919314	0.919737	0.932037	0.0147583	0.154498	0.444375	NA	NA	NA	Different	Same	Same	Same	Same	Same	Different	Same	Same	NA	NA	NA
ENSG00000068784	SRBD1	0.888744	0.958868	0.948684	0.925595	0.942912	0.932037	0.190129	0.524538	0.94818	NA	NA	NA	Same	Same	Same	Same	Same	Same	Same	Same	Same	NA	NA	NA
ENSG00000068796	KIF2A	0.0138215	0.283738	0.643539	0.0766304	0.382783	0.669491	0.036106	0.376442	0.669327	0.995909	0.998174	0.999112	Different	Same	Same	Same	Same	Same	Different	Same	Same	Same	Same	Same
ENSG00000068831	RASGRP2	0.888574	0.958868	0.944165	0.817375	0.935441	0.932037	0.688248	0.964097	0.94818	0.257286	0.998174	0.999112	Same	Same	Same	Same	Same	Same	Same	Same	Same	Same	Same	Same
ENSG00000068878	PSME4	0.610311	0.924431	0.944165	NA	NA	NA	NA	NA	NA	NA	NA	NA	Same	Same	Same	NA	NA	NA	NA	NA	NA	NA	NA	NA
ENSG00000068903	SIRT2	0.88273	0.943136	0.944165	0.804751	0.903609	0.932037	0.792167	0.924644	0.94818	NA	NA	NA	Same	Same	Same	Same	Same	Same	Same	Same	Same	NA	NA	NA
ENSG00000068912	ERLEC1	0.883002	0.941247	0.944165	0.649248	0.917182	0.932037	0.512255	0.852628	0.94818	0.995909	0.998174	0.999112	Same	Same	Same	Same	Same	Same	Same	Same	Same	Same	Same	Same
ENSG00000068971	PPP2R5B	0.868859	0.958868	0.944165	0.861329	0.935441	0.932037	NA	NA	NA	7.01341e-05	0.00585014	0.164719	Same	Same	Same	Same	Same	Same	NA	NA	NA	Different	Different	Same
ENSG00000068976	PYGM	0.87888	0.958868	0.944165	0.916206	0.945245	0.932037	0.837626	0.964097	0.94818	0.995909	0.998174	0.999112	Same	Same	Same	Same	Same	Same	Same	Same	Same	Same	Same	Same
ENSG00000069011	PITX1	0.0472676	0.896987	0.944165	NA	NA	NA	0.503248	0.964097	0.94818	NA	NA	NA	Different	Same	Same	NA	NA	NA	Same	Same	Same	NA	NA	NA
ENSG00000069018	TRPC7	0.292804	0.891301	0.865164	0.433678	0.739048	0.932037	0.377952	0.964097	0.94818	0.995909	0.998174	0.999112	Same	Same	Same	Same	Same	Same	Same	Same	Same	Same	Same	Same
ENSG00000069020	MAST4	NA	NA	NA	0.578254	0.698146	0.932037	NA	NA	NA	NA	NA	NA	NA	NA	NA	Same	Same	Same	NA	NA	NA	NA	NA	NA
ENSG00000069122	ADGRF5	0.854548	0.925747	0.944165	0.667212	0.917182	0.932037	0.895672	0.964097	0.94818	0.743214	0.998174	0.999112	Same	Same	Same	Same	Same	Same	Same	Same	Same	Same	Same	Same
ENSG00000069188	SDK2	4.89635e-11	2.08323e-07	9.22718e-05	0.127549	0.772034	0.932037	NA	NA	NA	NA	NA	NA	Different	Different	Different	Same	Same	Same	NA	NA	NA	NA	NA	NA
ENSG00000069248	NUP133	0.322323	0.821105	0.944165	0.82307	0.935441	0.932037	0.889066	0.964097	0.94818	NA	NA	NA	Same	Same	Same	Same	Same	Same	Same	Same	Same	NA	NA	NA
ENSG00000069275	NUCKS1	0.757787	0.87743	0.944165	0.905511	0.935441	0.932037	0.737549	0.964097	0.94818	NA	NA	NA	Same	Same	Same	Same	Same	Same	Same	Same	Same	NA	NA	NA
ENSG00000069345	DNAJA2	0.0152742	0.0923868	0.313867	0.861329	0.925496	0.932037	0.0630292	0.416007	0.829366	NA	NA	NA	Different	Same	Same	Same	Same	Same	Same	Same	Same	NA	NA	NA
ENSG00000069399	BCL3	NA	NA	NA	NA	NA	NA	NA	NA	NA	0.995909	0.998174	0.999112	NA	NA	NA	NA	NA	NA	NA	NA	NA	Same	Same	Same
ENSG00000069424	KCNAB2	0.923735	0.958868	0.944165	0.802368	0.935441	0.932037	0.798312	0.964097	0.94818	0.995909	0.998174	0.999112	Same	Same	Same	Same	Same	Same	Same	Same	Same	Same	Same	Same
ENSG00000069431	ABCC9	0.885943	0.958868	0.944165	NA	NA	NA	0.867639	0.924644	0.94818	0.995909	0.998174	0.999112	Same	Same	Same	NA	NA	NA	Same	Same	Same	Same	Same	Same
ENSG00000069509	FUNDC1	0.553477	0.91513	0.944165	NA	NA	NA	0.21872	0.52018	0.94818	0.995909	0.998174	0.999112	Same	Same	Same	NA	NA	NA	Same	Same	Same	Same	Same	Same
ENSG00000069535	MAOB	0.885808	0.958868	0.944165	0.729839	0.935441	0.932037	0.900576	0.964097	0.94818	0.995909	0.998174	0.999112	Same	Same	Same	Same	Same	Same	Same	Same	Same	Same	Same	Same
ENSG00000069712	NA	NA	NA	NA	NA	NA	NA	0.781114	0.894398	0.94818	NA	NA	NA	NA	NA	NA	NA	NA	NA	Same	Same	Same	NA	NA	NA
ENSG00000069869	NEDD4	0.937615	0.964084	0.951288	0.0792348	0.288978	0.867775	NA	NA	NA	NA	NA	NA	Same	Same	Same	Same	Same	Same	NA	NA	NA	NA	NA	NA
ENSG00000069943	PIGB	NA	NA	NA	0.849658	0.935441	0.932037	NA	NA	NA	NA	NA	NA	NA	NA	NA	Same	Same	Same	NA	NA	NA	NA	NA	NA
ENSG00000069956	MAPK6	0.282344	0.622591	0.944165	5.50566e-07	0.000230525	0.0141578	0.330735	0.929234	0.94818	NA	NA	NA	Same	Same	Same	Different	Different	Different	Same	Same	Same	NA	NA	NA
ENSG00000069966	GNB5	0.610093	0.804454	0.944165	0.899574	0.919737	0.932037	0.885427	0.964097	0.94818	NA	NA	NA	Same	Same	Same	Same	Same	Same	Same	Same	Same	NA	NA	NA
ENSG00000069974	RAB27A	8.50406e-08	2.89121e-05	0.000907879	0.0147159	0.168661	0.53286	NA	NA	NA	0.00382822	0.0830121	0.664268	Different	Different	Different	Different	Same	Same	NA	NA	NA	Different	Same	Same
ENSG00000069998	HDHD5	1.93493e-12	2.88604e-08	2.98155e-05	4.38574e-07	0.000117538	0.00755424	0.000643134	0.022107	0.206145	NA	NA	NA	Different	Different	Different	Different	Different	Different	Different	Different	Same	NA	NA	NA
ENSG00000070018	LRP6	0.379323	0.823289	0.944165	0.55642	0.917182	0.932037	0.46183	0.818522	0.94818	0.995909	0.998174	0.999112	Same	Same	Same	Same	Same	Same	Same	Same	Same	Same	Same	Same
ENSG00000070047	PHRF1	0.0586826	0.567174	0.944165	0.346747	0.917301	0.932037	0.148107	0.787533	0.94818	NA	NA	NA	Same	Same	Same	Same	Same	Same	Same	Same	Same	NA	NA	NA
ENSG00000070081	NUCB2	0.498853	0.497453	0.940324	NA	NA	NA	NA	NA	NA	0.995909	0.998174	0.999112	Same	Same	Same	NA	NA	NA	NA	NA	NA	Same	Same	Same
ENSG00000070087	PFN2	0.319154	0.549634	0.840918	0.268676	0.664947	0.932037	NA	NA	NA	NA	NA	NA	Same	Same	Same	Same	Same	Same	NA	NA	NA	NA	NA	NA
ENSG00000070159	PTPN3	0.924882	0.958868	0.944165	0.836483	0.946064	0.932037	0.783164	0.964097	0.94818	0.995909	0.998174	0.999112	Same	Same	Same	Same	Same	Same	Same	Same	Same	Same	Same	Same
ENSG00000070182	SPTB	0.205647	0.479789	0.944165	0.888459	0.917182	0.932037	0.319795	0.623469	0.94818	NA	NA	NA	Same	Same	Same	Same	Same	Same	Same	Same	Same	NA	NA	NA
ENSG00000070214	SLC44A1	0.139845	0.370683	0.850933	0.204069	0.556657	0.932037	NA	NA	NA	0.995909	0.998174	0.999112	Same	Same	Same	Same	Same	Same	NA	NA	NA	Same	Same	Same
ENSG00000070269	TMEM260	0.291187	0.685243	0.944165	NA	NA	NA	0.000327466	0.00833624	0.0808012	0.0016652	0.0209018	0.20304	Same	Same	Same	NA	NA	NA	Different	Different	Same	Different	Different	Same
ENSG00000070366	SMG6	0.215519	0.346589	0.825555	0.904911	0.935441	0.932037	NA	NA	NA	NA	NA	NA	Same	Same	Same	Same	Same	Same	NA	NA	NA	NA	NA	NA
ENSG00000070367	EXOC5	0.489489	0.681338	0.944165	0.000599058	0.00998727	0.0892578	0.524589	0.964097	0.94818	NA	NA	NA	Same	Same	Same	Different	Different	Same	Same	Same	Same	NA	NA	NA
ENSG00000070371	CLTCL1	NA	NA	NA	0.392459	0.488675	0.932037	NA	NA	NA	NA	NA	NA	NA	NA	NA	Same	Same	Same	NA	NA	NA	NA	NA	NA
ENSG00000070388	FGF22	0.932311	0.958868	0.944165	NA	NA	NA	0.367913	0.678447	0.94818	0.995909	0.998174	0.999112	Same	Same	Same	NA	NA	NA	Same	Same	Same	Same	Same	Same
ENSG00000070404	FSTL3	NA	NA	NA	NA	NA	NA	NA	NA	NA	0.0373854	0.2568	0.999112	NA	NA	NA	NA	NA	NA	NA	NA	NA	Different	Same	Same
ENSG00000070476	ZXDC	3.1759e-06	0.00056956	0.00903118	0.872849	0.932956	0.932037	0.0281515	0.179671	0.94818	0.995909	0.998174	0.999112	Different	Different	Different	Same	Same	Same	Different	Same	Same	Same	Same	Same
ENSG00000070495	JMJD6	1.30299e-05	0.000939131	0.0179268	0.000224058	0.00442511	0.0420212	2.17019e-06	0.000583418	0.0145489	NA	NA	NA	Different	Different	Different	Different	Different	Different	Different	Different	Different	NA	NA	NA
ENSG00000070501	POLB	0.464337	0.873671	0.944165	0.917812	0.917182	0.932037	0.875982	0.862431	0.94818	NA	NA	NA	Same	Same	Same	Same	Same	Same	Same	Same	Same	NA	NA	NA
ENSG00000070540	WIPI1	0.726094	0.95873	0.944165	0.938788	0.942993	0.932037	0.726736	0.964097	0.94818	0.995909	0.998174	0.999112	Same	Same	Same	Same	Same	Same	Same	Same	Same	Same	Same	Same
ENSG00000070601	FRMPD1	0.721827	0.873671	0.944165	0.83854	0.917301	0.932037	0.737549	0.894398	0.94818	0.995909	0.998174	0.999112	Same	Same	Same	Same	Same	Same	Same	Same	Same	Same	Same	Same
ENSG00000070610	GBA2	0.488143	0.873671	0.944165	0.789123	0.917182	0.932037	0.00992149	0.0831596	0.455656	0.995909	0.998174	0.999112	Same	Same	Same	Same	Same	Same	Different	Same	Same	Same	Same	Same
ENSG00000070669	ASNS	0.0534127	0.203738	0.44624	0.879488	0.917182	0.932037	0.0434848	0.17367	0.444315	0.995909	0.998174	0.999112	Same	Same	Same	Same	Same	Same	Different	Same	Same	Same	Same	Same
ENSG00000070718	AP3M2	0.205135	0.453455	0.944165	0.548416	0.572407	0.932037	0.420143	0.77311	0.94818	NA	NA	NA	Same	Same	Same	Same	Same	Same	Same	Same	Same	NA	NA	NA
ENSG00000070729	CNGB1	NA	NA	NA	0.254542	0.868033	0.932037	NA	NA	NA	NA	NA	NA	NA	NA	NA	Same	Same	Same	NA	NA	NA	NA	NA	NA
ENSG00000070756	PABPC1	0.493456	0.87743	0.944165	0.808762	0.917182	0.932037	NA	NA	NA	0.995909	0.998174	0.999112	Same	Same	Same	Same	Same	Same	NA	NA	NA	Same	Same	Same
ENSG00000070759	TESK2	0.174967	0.882836	0.944165	0.815189	0.917182	0.932037	0.500753	0.93369	0.94818	0.117106	0.855103	0.999112	Same	Same	Same	Same	Same	Same	Same	Same	Same	Same	Same	Same
ENSG00000070770	CSNK2A2	0.0017651	0.203291	0.700766	1.17454e-05	0.000394344	0.0591081	0.0022114	0.131547	0.590648	NA	NA	NA	Different	Same	Same	Different	Different	Same	Different	Same	Same	NA	NA	NA
ENSG00000070778	PTPN21	0.0601694	0.274759	0.860305	0.00190171	0.0659299	0.470003	NA	NA	NA	0.995909	0.998174	0.999112	Same	Same	Same	Different	Same	Same	NA	NA	NA	Same	Same	Same
ENSG00000070808	CAMK2A	0.793831	0.895207	0.944165	0.770841	0.917182	0.932037	0.710356	0.918758	0.94818	0.995909	0.998174	0.999112	Same	Same	Same	Same	Same	Same	Same	Same	Same	Same	Same	Same
ENSG00000070814	TCOF1	0.116875	0.348454	0.807604	0.121639	0.477734	0.932037	0.118733	0.38702	0.890722	NA	NA	NA	Same	Same	Same	Same	Same	Same	Same	Same	Same	NA	NA	NA
ENSG00000070831	CDC42	NA	NA	NA	NA	NA	NA	0.438113	0.964097	0.94818	0.995909	0.998174	0.999112	NA	NA	NA	NA	NA	NA	Same	Same	Same	Same	Same	Same
ENSG00000070882	OSBPL3	0.919139	0.958868	0.944165	0.016675	0.450842	0.932037	0.744532	0.964097	0.94818	NA	NA	NA	Same	Same	Same	Different	Same	Same	Same	Same	Same	NA	NA	NA
ENSG00000070950	RAD18	0.91345	0.958954	0.946571	0.931617	0.94457	0.932037	0.937573	0.964097	0.949687	0.183119	0.998174	0.999112	Same	Same	Same	Same	Same	Same	Same	Same	Same	Same	Same	Same
ENSG00000070961	ATP2B1	0.680678	0.890545	0.944165	0.0258432	0.286988	0.930925	0.632628	0.924644	0.94818	NA	NA	NA	Same	Same	Same	Different	Same	Same	Same	Same	Same	NA	NA	NA
ENSG00000071051	NCK2	0.637085	0.955627	0.944165	0.445573	0.488031	0.932037	NA	NA	NA	NA	NA	NA	Same	Same	Same	Same	Same	Same	NA	NA	NA	NA	NA	NA
ENSG00000071054	MAP4K4	0.402774	0.926949	0.946571	0.0461664	0.519776	0.932037	0.320317	0.964097	0.94818	0.995909	0.998174	0.999112	Same	Same	Same	Different	Same	Same	Same	Same	Same	Same	Same	Same
ENSG00000071073	MGAT4A	0.542086	0.754319	0.944165	0.875287	0.919737	0.932037	0.504719	0.683286	0.940242	NA	NA	NA	Same	Same	Same	Same	Same	Same	Same	Same	Same	NA	NA	NA
ENSG00000071205	ARHGAP10	0.765756	0.965254	0.944165	0.96514	0.946064	0.932037	0.700619	0.909981	0.94818	0.995909	0.998174	0.999112	Same	Same	Same	Same	Same	Same	Same	Same	Same	Same	Same	Same
ENSG00000071242	RPS6KA2	0.322825	0.560103	0.884572	0.000125542	0.00689578	0.110885	NA	NA	NA	NA	NA	NA	Same	Same	Same	Different	Different	Same	NA	NA	NA	NA	NA	NA
ENSG00000071243	ING3	0.822651	0.958868	0.944165	0.572702	0.764489	0.932037	0.561447	0.914574	0.94818	NA	NA	NA	Same	Same	Same	Same	Same	Same	Same	Same	Same	NA	NA	NA
ENSG00000071246	VASH1	0.885943	0.958868	0.944165	0.952959	0.935441	0.932037	0.885427	0.964097	0.94818	0.995909	0.998174	0.999112	Same	Same	Same	Same	Same	Same	Same	Same	Same	Same	Same	Same
ENSG00000071282	LMCD1	NA	NA	NA	NA	NA	NA	0.000469398	0.0134533	0.111396	0.995909	0.998174	0.999112	NA	NA	NA	NA	NA	NA	Different	Different	Same	Same	Same	Same
ENSG00000071539	TRIP13	0.942807	0.965805	0.951319	NA	NA	NA	0.937088	0.964097	0.949687	0.995909	0.998174	0.999112	Same	Same	Same	NA	NA	NA	Same	Same	Same	Same	Same	Same
ENSG00000071553	ATP6AP1	0.787291	0.884972	0.944165	0.87566	0.917182	0.932037	NA	NA	NA	NA	NA	NA	Same	Same	Same	Same	Same	Same	NA	NA	NA	NA	NA	NA
ENSG00000071564	TCF3	0.932311	0.96357	0.951288	NA	NA	NA	NA	NA	NA	NA	NA	NA	Same	Same	Same	NA	NA	NA	NA	NA	NA	NA	NA	NA
ENSG00000071575	TRIB2	0.000501559	0.0148565	0.139359	0.00316752	0.07252	0.649359	0.00582298	0.0327983	0.496095	NA	NA	NA	Different	Different	Same	Different	Same	Same	Different	Different	Same	NA	NA	NA
ENSG00000071626	DAZAP1	0.110179	0.3171	0.83355	NA	NA	NA	0.397051	0.814319	0.94818	NA	NA	NA	Same	Same	Same	NA	NA	NA	Same	Same	Same	NA	NA	NA
ENSG00000071794	HLTF	0.0791875	0.895207	0.944165	0.861329	0.925496	0.932037	0.462587	0.964097	0.94818	0.995909	0.998174	0.999112	Same	Same	Same	Same	Same	Same	Same	Same	Same	Same	Same	Same
ENSG00000071859	FAM50A	6.20188e-12	2.49925e-08	2.06525e-05	NA	NA	NA	NA	NA	NA	0.000188908	0.00747864	0.164719	Different	Different	Different	NA	NA	NA	NA	NA	NA	Different	Different	Same
ENSG00000071889	FAM3A	NA	NA	NA	0.758614	0.917182	0.932037	NA	NA	NA	0.995909	0.998174	0.999112	NA	NA	NA	Same	Same	Same	NA	NA	NA	Same	Same	Same
ENSG00000071894	CPSF1	0.857952	0.958868	0.947273	NA	NA	NA	0.93071	0.964097	0.949659	0.447146	0.998174	0.999112	Same	Same	Same	NA	NA	NA	Same	Same	Same	Same	Same	Same
ENSG00000071967	CYBRD1	3.47996e-05	0.00213224	0.0344044	0.909519	0.946064	0.932037	1.9377e-05	0.00248146	0.034139	NA	NA	NA	Different	Different	Different	Same	Same	Same	Different	Different	Different	NA	NA	NA
ENSG00000071991	CDH19	0.876254	0.958868	0.944165	0.941339	0.938725	0.932037	0.785862	0.964097	0.94818	0.995909	0.998174	0.999112	Same	Same	Same	Same	Same	Same	Same	Same	Same	Same	Same	Same
ENSG00000072042	RDH11	0.00333797	0.155372	0.566219	0.868172	0.927744	0.932037	NA	NA	NA	0.463955	0.998174	0.999112	Different	Same	Same	Same	Same	Same	NA	NA	NA	Same	Same	Same
ENSG00000072062	PRKACA	0.83052	0.958868	0.944165	NA	NA	NA	0.933705	0.964097	0.94818	NA	NA	NA	Same	Same	Same	NA	NA	NA	Same	Same	Same	NA	NA	NA
ENSG00000072110	ACTN1	0.935079	0.958868	0.944165	0.924795	0.935441	0.932037	NA	NA	NA	0.995909	0.998174	0.999112	Same	Same	Same	Same	Same	Same	NA	NA	NA	Same	Same	Same
ENSG00000072121	ZFYVE26	NA	NA	NA	NA	NA	NA	NA	NA	NA	0.000291049	0.0110934	0.175347	NA	NA	NA	NA	NA	NA	NA	NA	NA	Different	Different	Same
ENSG00000072133	RPS6KA6	0.387779	0.958868	0.944165	NA	NA	NA	0.501297	0.964097	0.94818	NA	NA	NA	Same	Same	Same	NA	NA	NA	Same	Same	Same	NA	NA	NA
ENSG00000072134	EPN2	0.937185	0.958868	0.944165	0.88519	0.928279	0.932037	NA	NA	NA	NA	NA	NA	Same	Same	Same	Same	Same	Same	NA	NA	NA	NA	NA	NA
ENSG00000072135	PTPN18	NA	NA	NA	NA	NA	NA	0.319009	0.531681	0.930588	0.00146061	0.0310504	0.290459	NA	NA	NA	NA	NA	NA	Same	Same	Same	Different	Different	Same
ENSG00000072163	LIMS2	0.823508	0.905392	0.944165	0.808762	0.917182	0.932037	0.771406	0.940715	0.94818	NA	NA	NA	Same	Same	Same	Same	Same	Same	Same	Same	Same	NA	NA	NA
ENSG00000072195	SPEG	0.782248	0.885949	0.944165	0.802368	0.935441	0.932037	0.837952	0.964097	0.94818	NA	NA	NA	Same	Same	Same	Same	Same	Same	Same	Same	Same	NA	NA	NA
ENSG00000072201	LNX1	0.909838	0.947308	0.944165	0.885713	0.926308	0.932037	0.903148	0.964097	0.94818	0.995909	0.998174	0.999112	Same	Same	Same	Same	Same	Same	Same	Same	Same	Same	Same	Same
ENSG00000072315	TRPC5	0.91525	0.958868	0.944165	0.833672	0.935441	0.932037	0.777631	0.964097	0.94818	0.00306553	0.0494307	0.308777	Same	Same	Same	Same	Same	Same	Same	Same	Same	Different	Different	Same
ENSG00000072364	AFF4	0.00286448	0.0585685	0.181805	0.849616	0.917182	0.932037	0.00705315	0.304421	0.283722	0.995909	0.998174	0.999112	Different	Same	Same	Same	Same	Same	Different	Same	Same	Same	Same	Same
ENSG00000072401	UBE2D1	0.275089	0.598474	0.944165	NA	NA	NA	0.350277	0.685773	0.94818	0.995909	0.998174	0.999112	Same	Same	Same	NA	NA	NA	Same	Same	Same	Same	Same	Same
ENSG00000072415	MPP5	0.691947	0.883386	0.944165	0.0680828	0.161224	0.544885	0.615561	0.24892	0.677766	0.995909	0.998174	0.999112	Same	Same	Same	Same	Same	Same	Same	Same	Same	Same	Same	Same
ENSG00000072501	SMC1A	0.780761	0.958868	0.946571	NA	NA	NA	0.782812	0.964097	0.94818	0.995909	0.998174	0.999112	Same	Same	Same	NA	NA	NA	Same	Same	Same	Same	Same	Same
ENSG00000072506	HSD17B10	0.0441152	0.496507	0.944165	0.0759747	0.724248	0.932037	0.00215905	0.0548639	0.561343	9.34225e-05	0.006301	0.164719	Different	Same	Same	Same	Same	Same	Different	Same	Same	Different	Different	Same
ENSG00000072571	HMMR	0.947545	0.966508	0.951288	0.954123	0.946064	0.932037	NA	NA	NA	0.0214748	0.270892	0.999112	Same	Same	Same	Same	Same	Same	NA	NA	NA	Different	Same	Same
ENSG00000072609	CHFR	0.747047	0.960253	0.944165	0.363051	0.482474	0.932037	0.771315	0.850905	0.94818	0.995909	0.998174	0.999112	Same	Same	Same	Same	Same	Same	Same	Same	Same	Same	Same	Same
ENSG00000072657	TRHDE	0.129125	0.350403	0.907191	0.151858	0.675818	0.932037	0.0484073	0.215952	0.71535	NA	NA	NA	Same	Same	Same	Same	Same	Same	Different	Same	Same	NA	NA	NA
ENSG00000072682	P4HA2	0.260598	0.62782	0.944165	0.161981	0.592505	0.932037	0.659545	0.964097	0.94818	0.995909	0.998174	0.999112	Same	Same	Same	Same	Same	Same	Same	Same	Same	Same	Same	Same
ENSG00000072736	NFATC3	0.918084	0.959724	0.947273	0.92519	0.942395	0.932037	NA	NA	NA	0.995909	0.998174	0.999112	Same	Same	Same	Same	Same	Same	NA	NA	NA	Same	Same	Same
ENSG00000072756	TRNT1	0.0572164	0.391959	0.579661	0.00403535	0.0238293	0.665343	0.138465	0.894398	0.94818	0.558945	0.998174	0.999112	Same	Same	Same	Different	Different	Same	Same	Same	Same	Same	Same	Same
ENSG00000072778	ACADVL	0.797732	0.898914	0.944165	0.712892	0.935441	0.932037	0.657585	0.894398	0.94818	0.995909	0.998174	0.999112	Same	Same	Same	Same	Same	Same	Same	Same	Same	Same	Same	Same
ENSG00000072786	STK10	NA	NA	NA	NA	NA	NA	0.1268	0.356836	0.908603	0.995909	0.998174	0.999112	NA	NA	NA	NA	NA	NA	Same	Same	Same	Same	Same	Same
ENSG00000072832	CRMP1	0.933412	0.923943	0.946571	0.692949	0.927116	0.932037	0.835376	0.899381	0.94818	0.995909	0.998174	0.999112	Same	Same	Same	Same	Same	Same	Same	Same	Same	Same	Same	Same
ENSG00000072840	EVC	0.899903	0.958868	0.945518	0.909726	0.935441	0.932037	0.831471	0.964097	0.94818	NA	NA	NA	Same	Same	Same	Same	Same	Same	Same	Same	Same	NA	NA	NA
ENSG00000072849	DERL2	0.78652	0.866736	0.944165	0.243119	0.648225	0.932037	NA	NA	NA	0.00214038	0.0727971	0.801453	Same	Same	Same	Same	Same	Same	NA	NA	NA	Different	Same	Same
ENSG00000072858	SIDT1	0.596369	0.796398	0.944165	0.407387	0.790753	0.932037	0.585956	0.762938	0.94818	0.995909	0.998174	0.999112	Same	Same	Same	Same	Same	Same	Same	Same	Same	Same	Same	Same
ENSG00000072864	NDE1	0.673241	0.912034	0.944165	0.0827354	0.515618	0.932037	NA	NA	NA	0.0640876	0.226522	0.370738	Same	Same	Same	Same	Same	Same	NA	NA	NA	Same	Same	Same
ENSG00000072952	MRVI1	0.105326	0.428155	0.761327	0.580437	0.689685	0.932037	0.0784768	0.448456	0.856047	0.995909	0.998174	0.999112	Same	Same	Same	Same	Same	Same	Same	Same	Same	Same	Same	Same
ENSG00000072954	TMEM38A	0.899089	0.946784	0.944165	0.3403	0.513263	0.932037	0.495397	0.792654	0.94818	NA	NA	NA	Same	Same	Same	Same	Same	Same	Same	Same	Same	NA	NA	NA
ENSG00000073008	PVR	NA	NA	NA	NA	NA	NA	NA	NA	NA	0.0341465	0.384447	0.999112	NA	NA	NA	NA	NA	NA	NA	NA	NA	Different	Same	Same
ENSG00000073050	XRCC1	0.939233	0.965545	0.951288	0.963023	0.946064	0.932037	0.644213	0.916328	0.94818	NA	NA	NA	Same	Same	Same	Same	Same	Same	Same	Same	Same	NA	NA	NA
ENSG00000073060	SCARB1	NA	NA	NA	7.33449e-07	0.000134439	0.00489211	0.807936	0.918758	0.94818	NA	NA	NA	NA	NA	NA	Different	Different	Different	Same	Same	Same	NA	NA	NA
ENSG00000073111	MCM2	0.946637	0.966406	0.952079	0.963391	0.946067	0.932712	0.939712	0.96576	0.95054	NA	NA	NA	Same	Same	Same	Same	Same	Same	Same	Same	Same	NA	NA	NA
ENSG00000073150	PANX2	0.77353	0.880256	0.944165	NA	NA	NA	NA	NA	NA	NA	NA	NA	Same	Same	Same	NA	NA	NA	NA	NA	NA	NA	NA	NA
ENSG00000073282	TP63	0.0547298	0.90653	0.944165	0.86592	0.946064	0.932037	0.695294	0.964097	0.94818	NA	NA	NA	Same	Same	Same	Same	Same	Same	Same	Same	Same	NA	NA	NA
ENSG00000073331	ALPK1	NA	NA	NA	0.875287	0.917182	0.932037	NA	NA	NA	NA	NA	NA	NA	NA	NA	Same	Same	Same	NA	NA	NA	NA	NA	NA
ENSG00000073350	LLGL2	0.0964569	0.821411	0.944165	0.442067	0.914242	0.932037	0.124382	0.888018	0.94818	NA	NA	NA	Same	Same	Same	Same	Same	Same	Same	Same	Same	NA	NA	NA
ENSG00000073417	PDE8A	0.752935	0.958248	0.944165	0.874474	0.935441	0.932037	0.704198	0.964097	0.94818	0.995909	0.998174	0.999112	Same	Same	Same	Same	Same	Same	Same	Same	Same	Same	Same	Same
ENSG00000073464	CLCN4	0.744842	0.908934	0.944165	NA	NA	NA	0.713236	0.964097	0.94818	NA	NA	NA	Same	Same	Same	NA	NA	NA	Same	Same	Same	NA	NA	NA
ENSG00000073536	NLE1	0.0939711	0.568595	0.944165	0.0583451	0.777202	0.932037	0.0132351	0.717048	0.94818	0.995909	0.998174	0.999112	Same	Same	Same	Same	Same	Same	Different	Same	Same	Same	Same	Same
ENSG00000073578	SDHA	0.591498	0.958248	0.944165	0.753638	0.935441	0.932037	0.857341	0.964097	0.94818	NA	NA	NA	Same	Same	Same	Same	Same	Same	Same	Same	Same	NA	NA	NA
ENSG00000073584	SMARCE1	0.775831	0.879216	0.944165	NA	NA	NA	NA	NA	NA	0.995909	0.998174	0.999112	Same	Same	Same	NA	NA	NA	NA	NA	NA	Same	Same	Same
ENSG00000073614	KDM5A	0.425286	0.8652	0.944165	0.484026	0.917182	0.932037	0.500753	0.857734	0.94818	0.995909	0.998174	0.999112	Same	Same	Same	Same	Same	Same	Same	Same	Same	Same	Same	Same
ENSG00000073670	ADAM11	0.759946	0.87743	0.944165	0.699977	0.864036	0.932037	0.726736	0.88129	0.94818	NA	NA	NA	Same	Same	Same	Same	Same	Same	Same	Same	Same	NA	NA	NA
ENSG00000073711	PPP2R3A	0.00480726	0.098568	0.154933	0.118032	0.316646	0.442052	0.19479	0.300422	0.94818	0.995909	0.998174	0.999112	Different	Same	Same	Same	Same	Same	Same	Same	Same	Same	Same	Same
ENSG00000073712	FERMT2	8.74306e-08	1.16558e-05	0.00101577	0.000287549	0.0296692	0.297163	4.05632e-06	0.000179876	0.00774304	0.00230387	0.0848309	0.932224	Different	Different	Different	Different	Different	Same	Different	Different	Different	Different	Same	Same
ENSG00000073756	PTGS2	0.922769	0.963744	0.945585	0.894207	0.94457	0.932037	0.886915	0.964097	0.94818	NA	NA	NA	Same	Same	Same	Same	Same	Same	Same	Same	Same	NA	NA	NA
ENSG00000073792	IGF2BP2	0.539595	0.87743	0.944165	0.714014	0.917182	0.932037	0.501543	0.893337	0.94818	0.995909	0.998174	0.999112	Same	Same	Same	Same	Same	Same	Same	Same	Same	Same	Same	Same
ENSG00000073910	FRY	0.780329	0.900042	0.944165	0.928907	0.935441	0.932037	0.799118	0.95485	0.94818	NA	NA	NA	Same	Same	Same	Same	Same	Same	Same	Same	Same	NA	NA	NA
ENSG00000073969	NSF	0.913506	0.958868	0.944165	0.798688	0.93347	0.932037	0.860189	0.964097	0.94818	0.995909	0.998174	0.999112	Same	Same	Same	Same	Same	Same	Same	Same	Same	Same	Same	Same
ENSG00000074047	GLI2	0.941122	0.964084	0.951288	0.959277	0.946064	0.932037	0.924817	0.964097	0.949659	NA	NA	NA	Same	Same	Same	Same	Same	Same	Same	Same	Same	NA	NA	NA
ENSG00000074054	CLASP1	0.159511	0.898914	0.944991	0.882632	0.917182	0.932037	0.123888	0.964097	0.94818	0.995909	0.998174	0.999112	Same	Same	Same	Same	Same	Same	Same	Same	Same	Same	Same	Same
ENSG00000074181	NOTCH3	0.893108	0.958868	0.944165	0.871051	0.935441	0.932037	0.82978	0.964097	0.94818	0.995909	0.998174	0.999112	Same	Same	Same	Same	Same	Same	Same	Same	Same	Same	Same	Same
ENSG00000074201	CLNS1A	0.751963	0.861221	0.944165	NA	NA	NA	0.703952	0.907157	0.94818	0.995909	0.998174	0.999112	Same	Same	Same	NA	NA	NA	Same	Same	Same	Same	Same	Same
ENSG00000074211	PPP2R2C	0.933631	0.958868	0.944165	0.783324	0.935441	0.932037	NA	NA	NA	NA	NA	NA	Same	Same	Same	Same	Same	Same	NA	NA	NA	NA	NA	NA
ENSG00000074219	TEAD2	0.93065	0.962808	0.951288	0.963424	0.946815	0.932145	0.930781	0.964097	0.949687	0.995909	0.998174	0.999112	Same	Same	Same	Same	Same	Same	Same	Same	Same	Same	Same	Same
ENSG00000074266	EED	0.798591	0.958868	0.944165	0.792858	0.926308	0.932037	0.598272	0.911941	0.94818	NA	NA	NA	Same	Same	Same	Same	Same	Same	Same	Same	Same	NA	NA	NA
ENSG00000074317	SNCB	0.913506	0.958868	0.944165	0.915194	0.917182	0.932037	0.882763	0.964097	0.94818	0.995909	0.998174	0.999112	Same	Same	Same	Same	Same	Same	Same	Same	Same	Same	Same	Same
ENSG00000074319	TSG101	0.00174871	0.0397245	0.0654387	0.934249	0.935441	0.932037	0.811373	0.531892	0.94818	NA	NA	NA	Different	Different	Same	Same	Same	Same	Same	Same	Same	NA	NA	NA
ENSG00000074356	NCBP3	0.744889	0.953291	0.944165	0.802368	0.927744	0.932037	0.768203	0.964097	0.94818	NA	NA	NA	Same	Same	Same	Same	Same	Same	Same	Same	Same	NA	NA	NA
ENSG00000074370	ATP2A3	0.00044112	0.0414873	0.287121	0.077205	0.249224	0.846922	0.00100716	0.0576748	0.322068	NA	NA	NA	Different	Different	Same	Same	Same	Same	Different	Same	Same	NA	NA	NA
ENSG00000074410	CA12	7.27592e-07	9.35586e-05	0.00328152	6.69654e-05	0.0051507	0.123747	2.02203e-10	6.05963e-07	0.000182699	0.00149349	0.0229084	0.196586	Different	Different	Different	Different	Different	Same	Different	Different	Different	Different	Different	Same
ENSG00000074416	MGLL	0.881291	0.929278	0.944165	0.821138	0.935441	0.932037	0.788574	0.894398	0.94818	NA	NA	NA	Same	Same	Same	Same	Same	Same	Same	Same	Same	NA	NA	NA
ENSG00000074527	NTN4	0.000837301	0.133743	0.371929	NA	NA	NA	NA	NA	NA	0.995909	0.998174	0.999112	Different	Same	Same	NA	NA	NA	NA	NA	NA	Same	Same	Same
ENSG00000074582	BCS1L	NA	NA	NA	0.00743571	0.0665914	0.293241	2.64873e-06	0.000481217	0.0187252	0.995909	0.998174	0.999112	NA	NA	NA	Different	Same	Same	Different	Different	Different	Same	Same	Same
ENSG00000074590	NUAK1	0.00128555	0.0202412	0.128318	NA	NA	NA	NA	NA	NA	0.995909	0.998174	0.999112	Different	Different	Same	NA	NA	NA	NA	NA	NA	Same	Same	Same
ENSG00000074603	DPP8	0.86623	0.95752	0.944165	0.587579	0.935441	0.932037	0.228469	0.569349	0.94818	NA	NA	NA	Same	Same	Same	Same	Same	Same	Same	Same	Same	NA	NA	NA
ENSG00000074621	SLC24A1	NA	NA	NA	3.63408e-07	4.90479e-05	0.00198089	NA	NA	NA	NA	NA	NA	NA	NA	NA	Different	Different	Different	NA	NA	NA	NA	NA	NA
ENSG00000074657	ZNF532	0.544458	0.958868	0.944165	0.903363	0.935441	0.932037	0.730314	0.964097	0.94818	0.995909	0.998174	0.999112	Same	Same	Same	Same	Same	Same	Same	Same	Same	Same	Same	Same
ENSG00000074695	LMAN1	0.321755	0.466561	0.891988	0.0140046	0.150016	0.31529	0.443891	0.846062	0.94818	0.995909	0.998174	0.999112	Same	Same	Same	Different	Same	Same	Same	Same	Same	Same	Same	Same
ENSG00000074696	HACD3	5.80999e-05	0.00187313	0.0211355	0.00283965	0.0252206	0.111317	8.21807e-07	0.000280893	0.0091395	NA	NA	NA	Different	Different	Different	Different	Different	Same	Different	Different	Different	NA	NA	NA
ENSG00000074706	IPCEF1	NA	NA	NA	0.821138	0.924634	0.932037	NA	NA	NA	NA	NA	NA	NA	NA	NA	Same	Same	Same	NA	NA	NA	NA	NA	NA
ENSG00000074755	ZZEF1	0.00122489	0.030575	0.205289	0.0451506	0.102499	0.408745	0.000298814	0.0201825	0.0989429	0.995909	0.998174	0.999112	Different	Different	Same	Different	Same	Same	Different	Different	Same	Same	Same	Same
ENSG00000074800	ENO1	NA	NA	NA	0.507623	0.772034	0.932037	NA	NA	NA	NA	NA	NA	NA	NA	NA	Same	Same	Same	NA	NA	NA	NA	NA	NA
ENSG00000074842	MYDGF	0.0733891	0.29458	0.657714	NA	NA	NA	0.0388831	0.847183	0.94818	0.110666	0.225668	0.724943	Same	Same	Same	NA	NA	NA	Different	Same	Same	Same	Same	Same
ENSG00000074855	ANO8	0.137498	0.568595	0.77002	NA	NA	NA	NA	NA	NA	0.995909	0.998174	0.999112	Same	Same	Same	NA	NA	NA	NA	NA	NA	Same	Same	Same
ENSG00000074964	ARHGEF10L	0.583196	0.958868	0.944165	NA	NA	NA	NA	NA	NA	NA	NA	NA	Same	Same	Same	NA	NA	NA	NA	NA	NA	NA	NA	NA
ENSG00000075035	WSCD2	0.765756	0.878678	0.944165	0.791642	0.917182	0.932037	NA	NA	NA	NA	NA	NA	Same	Same	Same	Same	Same	Same	NA	NA	NA	NA	NA	NA
ENSG00000075131	TIPIN	0.93278	0.964084	0.950991	0.917812	0.938495	0.932037	NA	NA	NA	0.995909	0.998174	0.999112	Same	Same	Same	Same	Same	Same	NA	NA	NA	Same	Same	Same
ENSG00000075142	SRI	0.890084	0.95873	0.944165	0.808762	0.917182	0.932037	0.594457	0.936537	0.94818	0.995909	0.998174	0.999112	Same	Same	Same	Same	Same	Same	Same	Same	Same	Same	Same	Same
ENSG00000075188	NUP37	0.907453	0.958868	0.944165	0.950431	0.946064	0.932037	0.798752	0.964097	0.94818	NA	NA	NA	Same	Same	Same	Same	Same	Same	Same	Same	Same	NA	NA	NA
ENSG00000075213	SEMA3A	0.0065813	0.0437787	0.287674	0.200307	0.571081	0.932037	0.00460561	0.071347	0.480015	0.995909	0.998174	0.999112	Different	Different	Same	Same	Same	Same	Different	Same	Same	Same	Same	Same
ENSG00000075218	GTSE1	0.930756	0.963393	0.951288	0.950645	0.946064	0.932037	0.896769	0.964097	0.949659	NA	NA	NA	Same	Same	Same	Same	Same	Same	Same	Same	Same	NA	NA	NA
ENSG00000075223	SEMA3C	0.325569	0.500975	0.944165	0.0239827	0.128136	0.293138	0.122904	0.571995	0.94818	NA	NA	NA	Same	Same	Same	Different	Same	Same	Same	Same	Same	NA	NA	NA
ENSG00000075234	TTC38	1.66573e-13	6.02889e-09	1.53088e-05	NA	NA	NA	1.68547e-08	6.33307e-06	0.000448927	0.995909	0.998174	0.999112	Different	Different	Different	NA	NA	NA	Different	Different	Different	Same	Same	Same
ENSG00000075239	ACAT1	0.66027	0.598408	0.944165	NA	NA	NA	0.703813	0.852494	0.94818	NA	NA	NA	Same	Same	Same	NA	NA	NA	Same	Same	Same	NA	NA	NA
ENSG00000075240	GRAMD4	0.121957	0.755108	0.719385	0.263713	0.823986	0.932037	0.0501463	0.109172	0.50962	NA	NA	NA	Same	Same	Same	Same	Same	Same	Same	Same	Same	NA	NA	NA
ENSG00000075275	CELSR1	0.553896	0.87743	0.944165	0.919314	0.937826	0.932037	0.726736	0.964097	0.94818	NA	NA	NA	Same	Same	Same	Same	Same	Same	Same	Same	Same	NA	NA	NA
ENSG00000075290	WNT8B	0.407844	0.812942	0.944165	0.861788	0.917182	0.932037	0.443492	0.862431	0.94818	NA	NA	NA	Same	Same	Same	Same	Same	Same	Same	Same	Same	NA	NA	NA
ENSG00000075292	ZNF638	0.716896	0.958868	0.944165	0.901118	0.935441	0.932037	0.320092	0.964097	0.94818	0.0532188	0.802117	0.999112	Same	Same	Same	Same	Same	Same	Same	Same	Same	Same	Same	Same
ENSG00000075303	SLC25A40	NA	NA	NA	0.0129079	0.0749844	0.178654	0.548758	0.578097	0.836387	NA	NA	NA	NA	NA	NA	Different	Same	Same	Same	Same	Same	NA	NA	NA
ENSG00000075340	ADD2	0.929928	0.958868	0.944165	0.756885	0.935441	0.932037	0.759159	0.964097	0.94818	0.995909	0.998174	0.999112	Same	Same	Same	Same	Same	Same	Same	Same	Same	Same	Same	Same
ENSG00000075399	VPS9D1	0.376754	0.85978	0.944165	0.538913	0.794971	0.932037	0.0687951	0.119702	0.579833	5.13436e-05	0.00585014	0.164719	Same	Same	Same	Same	Same	Same	Same	Same	Same	Different	Different	Same
ENSG00000075413	MARK3	0.048123	0.372523	0.637041	0.781039	0.935441	0.932037	0.180567	0.787761	0.729844	0.995909	0.998174	0.999112	Different	Same	Same	Same	Same	Same	Same	Same	Same	Same	Same	Same
ENSG00000075415	SLC25A3	0.146031	0.42868	0.643611	0.0915436	0.195003	0.376328	0.122601	0.469152	0.697372	0.995909	0.998174	0.999112	Same	Same	Same	Same	Same	Same	Same	Same	Same	Same	Same	Same
ENSG00000075420	FNDC3B	NA	NA	NA	0.924789	0.935441	0.932037	0.560267	0.964097	0.94818	0.995909	0.998174	0.999112	NA	NA	NA	Same	Same	Same	Same	Same	Same	Same	Same	Same
ENSG00000075461	CACNG4	0.631802	0.958868	0.944165	0.904923	0.935441	0.932037	0.0616953	0.212055	0.844662	0.995909	0.998174	0.999112	Same	Same	Same	Same	Same	Same	Same	Same	Same	Same	Same	Same
ENSG00000075568	TMEM131	0.208244	0.260654	0.944165	NA	NA	NA	0.297956	0.892692	0.94818	0.995909	0.998174	0.999112	Same	Same	Same	NA	NA	NA	Same	Same	Same	Same	Same	Same
ENSG00000075618	FSCN1	0.0656237	0.274759	0.944165	0.748703	0.725299	0.932037	NA	NA	NA	NA	NA	NA	Same	Same	Same	Same	Same	Same	NA	NA	NA	NA	NA	NA
ENSG00000075624	ACTB	0.0433363	0.38246	0.944165	NA	NA	NA	0.101001	0.348001	0.94818	0.635882	0.998174	0.999112	Different	Same	Same	NA	NA	NA	Same	Same	Same	Same	Same	Same
ENSG00000075651	PLD1	0.27371	0.540177	0.944165	0.802368	0.933844	0.932037	0.855909	0.964097	0.94818	0.995909	0.998174	0.999112	Same	Same	Same	Same	Same	Same	Same	Same	Same	Same	Same	Same
ENSG00000075702	WDR62	0.860863	0.958868	0.944165	0.917488	0.94441	0.932037	NA	NA	NA	NA	NA	NA	Same	Same	Same	Same	Same	Same	NA	NA	NA	NA	NA	NA
ENSG00000075711	DLG1	0.779338	0.873671	0.944165	0.0309943	0.127243	0.459496	0.687462	0.964097	0.94818	NA	NA	NA	Same	Same	Same	Different	Same	Same	Same	Same	Same	NA	NA	NA
ENSG00000075785	RAB7A	0.812368	0.891301	0.944165	NA	NA	NA	0.793792	0.89895	0.94818	NA	NA	NA	Same	Same	Same	NA	NA	NA	Same	Same	Same	NA	NA	NA
ENSG00000075790	BCAP29	0.37519	0.719754	0.944165	NA	NA	NA	0.486629	0.847183	0.94818	0.995909	0.998174	0.999112	Same	Same	Same	NA	NA	NA	Same	Same	Same	Same	Same	Same
ENSG00000075856	SART3	0.929233	0.963393	0.951288	0.933287	0.94457	0.932037	0.936099	0.964097	0.949687	0.995909	0.998174	0.999112	Same	Same	Same	Same	Same	Same	Same	Same	Same	Same	Same	Same
ENSG00000075884	ARHGAP15	0.142874	0.345746	0.654769	0.802662	0.917182	0.932037	0.492546	0.728826	0.905482	NA	NA	NA	Same	Same	Same	Same	Same	Same	Same	Same	Same	NA	NA	NA
ENSG00000075945	KIFAP3	0.537752	0.896251	0.944165	0.914863	0.926308	0.932037	0.575139	0.964097	0.94818	NA	NA	NA	Same	Same	Same	Same	Same	Same	Same	Same	Same	NA	NA	NA
ENSG00000075975	MKRN2	0.00876039	0.0700829	0.288329	0.819232	0.917182	0.932037	NA	NA	NA	0.995909	0.998174	0.999112	Different	Same	Same	Same	Same	Same	NA	NA	NA	Same	Same	Same
ENSG00000076003	MCM6	0.944563	0.965884	0.951288	0.964044	0.947138	0.932712	0.933566	0.964097	0.949687	0.995909	0.998174	0.999112	Same	Same	Same	Same	Same	Same	Same	Same	Same	Same	Same	Same
ENSG00000076067	RBMS2	0.845504	0.958868	0.944165	0.216994	0.42336	0.703544	0.427963	0.706993	0.94818	NA	NA	NA	Same	Same	Same	Same	Same	Same	Same	Same	Same	NA	NA	NA
ENSG00000076108	BAZ2A	0.730284	0.945614	0.944165	0.668084	0.917301	0.932037	NA	NA	NA	NA	NA	NA	Same	Same	Same	Same	Same	Same	NA	NA	NA	NA	NA	NA
ENSG00000076201	PTPN23	0.595988	0.89202	0.944165	NA	NA	NA	0.0155793	0.151656	0.2211	NA	NA	NA	Same	Same	Same	NA	NA	NA	Different	Same	Same	NA	NA	NA
ENSG00000076242	MLH1	0.937274	0.964084	0.951288	0.000391592	0.00978792	0.0780853	0.933539	0.964097	0.949659	NA	NA	NA	Same	Same	Same	Different	Different	Same	Same	Same	Same	NA	NA	NA
ENSG00000076248	UNG	0.862598	0.958868	0.944165	0.905514	0.936069	0.932037	0.889066	0.964097	0.94818	0.995909	0.998174	0.999112	Same	Same	Same	Same	Same	Same	Same	Same	Same	Same	Same	Same
ENSG00000076321	KLHL20	0.00946468	0.15519	0.166906	NA	NA	NA	1.11587e-05	0.000651875	0.01249	0.0462446	0.843282	0.999112	Different	Same	Same	NA	NA	NA	Different	Different	Different	Different	Same	Same
ENSG00000076344	RGS11	0.931598	0.958868	0.944165	0.900823	0.921497	0.932037	NA	NA	NA	NA	NA	NA	Same	Same	Same	Same	Same	Same	NA	NA	NA	NA	NA	NA
ENSG00000076356	PLXNA2	0.891319	0.917352	0.947273	0.802965	0.86326	0.932037	0.93592	0.907157	0.94818	NA	NA	NA	Same	Same	Same	Same	Same	Same	Same	Same	Same	NA	NA	NA
ENSG00000076382	SPAG5	NA	NA	NA	NA	NA	NA	NA	NA	NA	0.000502091	0.0123053	0.18807	NA	NA	NA	NA	NA	NA	NA	NA	NA	Different	Different	Same
ENSG00000076554	TPD52	0.941732	0.960741	0.946571	0.799938	0.940539	0.932037	0.898704	0.964097	0.94818	0.995909	0.998174	0.999112	Same	Same	Same	Same	Same	Same	Same	Same	Same	Same	Same	Same
ENSG00000076604	TRAF4	0.859818	0.958868	0.944165	0.905514	0.935441	0.932037	0.82265	0.964097	0.94818	0.995909	0.998174	0.999112	Same	Same	Same	Same	Same	Same	Same	Same	Same	Same	Same	Same
ENSG00000076641	PAG1	0.0177962	0.0582076	0.46659	0.802368	0.935441	0.932037	NA	NA	NA	NA	NA	NA	Different	Same	Same	Same	Same	Same	NA	NA	NA	NA	NA	NA
ENSG00000076650	GPATCH1	7.39891e-07	5.35033e-05	0.00273875	0.887266	0.935441	0.932037	7.16517e-05	0.0275538	0.15962	NA	NA	NA	Different	Different	Different	Same	Same	Same	Different	Different	Same	NA	NA	NA
ENSG00000076662	ICAM3	NA	NA	NA	NA	NA	NA	NA	NA	NA	0.000399923	0.0191358	0.257633	NA	NA	NA	NA	NA	NA	NA	NA	NA	Different	Different	Same
ENSG00000076685	NT5C2	NA	NA	NA	2.22282e-06	0.000205523	0.00544658	NA	NA	NA	0.0217033	0.289779	0.999112	NA	NA	NA	Different	Different	Different	NA	NA	NA	Different	Same	Same
ENSG00000076716	GPC4	0.913093	0.958868	0.944991	0.948322	0.946064	0.932058	0.93692	0.964097	0.949659	NA	NA	NA	Same	Same	Same	Same	Same	Same	Same	Same	Same	NA	NA	NA
ENSG00000076770	MBNL3	0.938374	0.964084	0.949833	0.962962	0.946064	0.932037	0.939295	0.964097	0.949659	NA	NA	NA	Same	Same	Same	Same	Same	Same	Same	Same	Same	NA	NA	NA
ENSG00000076826	CAMSAP3	0.829133	0.865959	0.947273	0.871861	0.917182	0.932037	0.891414	0.855207	0.94818	0.995909	0.998174	0.999112	Same	Same	Same	Same	Same	Same	Same	Same	Same	Same	Same	Same
ENSG00000076864	RAP1GAP	0.835096	0.905392	0.944165	0.888459	0.917182	0.932037	0.790852	0.899745	0.94818	0.995909	0.998174	0.999112	Same	Same	Same	Same	Same	Same	Same	Same	Same	Same	Same	Same
ENSG00000077044	DGKD	2.03216e-05	0.000991916	0.0186695	0.802368	0.872417	0.932037	0.00336289	0.0255146	0.240924	0.995909	0.998174	0.999112	Different	Different	Different	Same	Same	Same	Different	Different	Same	Same	Same	Same
ENSG00000077063	CTTNBP2	0.0062465	0.0983962	0.300905	0.149112	0.230397	0.64269	NA	NA	NA	0.995909	0.998174	0.999112	Different	Same	Same	Same	Same	Same	NA	NA	NA	Same	Same	Same
ENSG00000077080	ACTL6B	0.933784	0.952387	0.944165	0.46247	0.919737	0.932037	0.88297	0.93904	0.94818	NA	NA	NA	Same	Same	Same	Same	Same	Same	Same	Same	Same	NA	NA	NA
ENSG00000077097	TOP2B	0.740073	0.958868	0.944165	0.839956	0.935441	0.932037	NA	NA	NA	0.995909	0.998174	0.999112	Same	Same	Same	Same	Same	Same	NA	NA	NA	Same	Same	Same
ENSG00000077152	UBE2T	0.922965	0.960253	0.946571	0.963064	0.946064	0.932481	0.942819	0.966294	0.949687	0.000289866	0.00920706	0.166816	Same	Same	Same	Same	Same	Same	Same	Same	Same	Different	Different	Same
ENSG00000077157	PPP1R12B	0.886725	0.958868	0.944165	0.387488	0.872042	0.932037	NA	NA	NA	NA	NA	NA	Same	Same	Same	Same	Same	Same	NA	NA	NA	NA	NA	NA
ENSG00000077232	DNAJC10	0.119728	0.746737	0.841118	NA	NA	NA	0.00814	0.0908736	0.294598	0.0278056	0.467157	0.999112	Same	Same	Same	NA	NA	NA	Different	Same	Same	Different	Same	Same
ENSG00000077235	GTF3C1	4.35458e-08	3.27613e-06	0.000572215	0.000415607	0.010442	0.0925368	0.138766	0.698245	0.94818	0.118425	0.376247	0.999112	Different	Different	Different	Different	Different	Same	Same	Same	Same	Same	Same	Same
ENSG00000077264	PAK3	0.733448	0.69615	0.944165	0.0932189	0.477734	0.762841	0.0901914	0.359157	0.403585	NA	NA	NA	Same	Same	Same	Same	Same	Same	Same	Same	Same	NA	NA	NA
ENSG00000077274	CAPN6	0.701061	0.937202	0.944165	0.847684	0.935441	0.932037	0.319795	0.736956	0.929408	NA	NA	NA	Same	Same	Same	Same	Same	Same	Same	Same	Same	NA	NA	NA
ENSG00000077279	DCX	0.889178	0.958868	0.944165	0.957032	0.935441	0.932037	0.781748	0.964097	0.94818	0.995909	0.998174	0.999112	Same	Same	Same	Same	Same	Same	Same	Same	Same	Same	Same	Same
ENSG00000077312	SNRPA	NA	NA	NA	0.954123	0.946064	0.932058	0.936966	0.964097	0.949687	NA	NA	NA	NA	NA	NA	Same	Same	Same	Same	Same	Same	NA	NA	NA
ENSG00000077380	DYNC1I2	0.544906	0.958353	0.944165	0.831904	0.942912	0.932037	0.307346	0.964097	0.94818	0.995909	0.998174	0.999112	Same	Same	Same	Same	Same	Same	Same	Same	Same	Same	Same	Same
ENSG00000077420	APBB1IP	NA	NA	NA	0.874607	0.935441	0.932037	0.883202	0.964097	0.94818	0.995909	0.998174	0.999112	NA	NA	NA	Same	Same	Same	Same	Same	Same	Same	Same	Same
ENSG00000077454	LRCH4	NA	NA	NA	0.0106635	0.217575	0.932037	0.00524351	0.105877	0.94818	NA	NA	NA	NA	NA	NA	Different	Same	Same	Different	Same	Same	NA	NA	NA
ENSG00000077458	FAM76B	0.835497	0.87743	0.937483	0.900061	0.927116	0.932037	0.625417	0.964097	0.94818	0.995909	0.998174	0.999112	Same	Same	Same	Same	Same	Same	Same	Same	Same	Same	Same	Same
ENSG00000077463	SIRT6	0.00174126	0.0481427	0.327854	NA	NA	NA	0.000289127	0.00792913	0.338552	NA	NA	NA	Different	Different	Same	NA	NA	NA	Different	Different	Same	NA	NA	NA
ENSG00000077514	POLD3	0.937615	0.964084	0.951319	0.780627	0.923653	0.932037	0.93592	0.964097	0.949659	0.995909	0.998174	0.999112	Same	Same	Same	Same	Same	Same	Same	Same	Same	Same	Same	Same
ENSG00000077522	ACTN2	0.823708	0.895021	0.944165	0.809614	0.917301	0.932037	0.824674	0.907157	0.94818	0.995909	0.998174	0.999112	Same	Same	Same	Same	Same	Same	Same	Same	Same	Same	Same	Same
ENSG00000077549	CAPZB	0.888574	0.958868	0.944165	NA	NA	NA	0.54925	0.939724	0.94818	0.995909	0.998174	0.999112	Same	Same	Same	NA	NA	NA	Same	Same	Same	Same	Same	Same
ENSG00000077585	GPR137B	4.23266e-08	1.10529e-05	0.000764501	0.48683	0.628301	0.932037	0.000110632	0.00488643	0.0380561	NA	NA	NA	Different	Different	Different	Same	Same	Same	Different	Different	Different	NA	NA	NA
ENSG00000077616	NAALAD2	NA	NA	NA	0.000110215	0.00139647	0.0215105	NA	NA	NA	NA	NA	NA	NA	NA	NA	Different	Different	Different	NA	NA	NA	NA	NA	NA
ENSG00000077684	JADE1	1.05949e-05	0.00186409	0.0543232	0.304656	0.694923	0.932037	0.0598006	0.289447	0.919707	0.995909	0.998174	0.999112	Different	Different	Same	Same	Same	Same	Same	Same	Same	Same	Same	Same
ENSG00000077721	UBE2A	4.60106e-05	0.00342956	0.0742168	NA	NA	NA	0.149626	0.506388	0.94818	0.995909	0.998174	0.999112	Different	Different	Same	NA	NA	NA	Same	Same	Same	Same	Same	Same
ENSG00000077782	FGFR1	0.450459	0.876514	0.944165	0.212824	0.491297	0.812268	0.841191	0.964097	0.94818	0.0510719	0.281211	0.999112	Same	Same	Same	Same	Same	Same	Same	Same	Same	Same	Same	Same
ENSG00000077942	FBLN1	0.859828	0.958868	0.94706	0.0176599	0.116714	0.558448	0.625417	0.960117	0.94818	NA	NA	NA	Same	Same	Same	Different	Same	Same	Same	Same	Same	NA	NA	NA
ENSG00000078018	MAP2	0.912731	0.878478	0.944165	0.932143	0.917182	0.932037	0.893656	0.894398	0.94818	0.152866	0.463333	0.999112	Same	Same	Same	Same	Same	Same	Same	Same	Same	Same	Same	Same
ENSG00000078053	AMPH	0.383379	0.61838	0.850933	0.809614	0.884741	0.932037	NA	NA	NA	0.995909	0.998174	0.999112	Same	Same	Same	Same	Same	Same	NA	NA	NA	Same	Same	Same
ENSG00000078061	ARAF	1.43889e-12	3.05806e-08	2.98155e-05	0.804008	0.917182	0.932037	1.72316e-11	1.5825e-07	6.24359e-05	NA	NA	NA	Different	Different	Different	Same	Same	Same	Different	Different	Different	NA	NA	NA
ENSG00000078098	FAP	0.0335375	0.456652	0.773997	0.684413	0.935441	0.932037	NA	NA	NA	NA	NA	NA	Different	Same	Same	Same	Same	Same	NA	NA	NA	NA	NA	NA
ENSG00000078114	NEBL	NA	NA	NA	0.778494	0.935441	0.932037	0.11624	0.380561	0.906398	NA	NA	NA	NA	NA	NA	Same	Same	Same	Same	Same	Same	NA	NA	NA
ENSG00000078177	N4BP2	0.848337	0.87743	0.944165	0.683739	0.917182	0.932037	0.720415	0.894595	0.94818	0.995909	0.998174	0.999112	Same	Same	Same	Same	Same	Same	Same	Same	Same	Same	Same	Same
ENSG00000078246	TULP3	0.935313	0.964084	0.951288	NA	NA	NA	0.1268	0.483413	0.94818	NA	NA	NA	Same	Same	Same	NA	NA	NA	Same	Same	Same	NA	NA	NA
ENSG00000078269	SYNJ2	0.874607	0.938928	0.944165	0.56663	0.917182	0.932037	0.837952	0.964097	0.94818	NA	NA	NA	Same	Same	Same	Same	Same	Same	Same	Same	Same	NA	NA	NA
ENSG00000078295	ADCY2	0.830762	0.90169	0.944165	0.587579	0.917182	0.932037	0.798683	0.900729	0.94818	0.995909	0.998174	0.999112	Same	Same	Same	Same	Same	Same	Same	Same	Same	Same	Same	Same
ENSG00000078304	PPP2R5C	0.93734	0.958868	0.945585	0.610821	0.919737	0.932037	0.898999	0.964097	0.94818	NA	NA	NA	Same	Same	Same	Same	Same	Same	Same	Same	Same	NA	NA	NA
ENSG00000078328	RBFOX1	0.742457	0.958868	0.944165	0.85334	0.935441	0.932037	0.707951	0.964097	0.94818	NA	NA	NA	Same	Same	Same	Same	Same	Same	Same	Same	Same	NA	NA	NA
ENSG00000078369	GNB1	0.283727	0.51082	0.944165	0.0292077	0.247822	0.451478	0.313262	0.316988	0.778908	0.0832002	0.250411	0.610258	Same	Same	Same	Different	Same	Same	Same	Same	Same	Same	Same	Same
ENSG00000078403	MLLT10	0.915957	0.958932	0.951288	0.909311	0.938296	0.932037	0.893984	0.964097	0.94818	NA	NA	NA	Same	Same	Same	Same	Same	Same	Same	Same	Same	NA	NA	NA
ENSG00000078487	ZCWPW1	NA	NA	NA	0.681322	0.903758	0.932037	NA	NA	NA	NA	NA	NA	NA	NA	NA	Same	Same	Same	NA	NA	NA	NA	NA	NA
ENSG00000078549	ADCYAP1R1	0.252617	0.71469	0.944165	0.191374	0.779961	0.932037	0.900464	0.899344	0.94818	0.576804	0.998174	0.999112	Same	Same	Same	Same	Same	Same	Same	Same	Same	Same	Same	Same
ENSG00000078618	NRDC	0.0946683	0.10207	0.246034	0.255304	0.127769	0.311433	NA	NA	NA	0.995909	0.998174	0.999112	Same	Same	Same	Same	Same	Same	NA	NA	NA	Same	Same	Same
ENSG00000078674	PCM1	0.793553	0.876514	0.944165	0.702564	0.89472	0.932037	0.210212	0.894398	0.94818	NA	NA	NA	Same	Same	Same	Same	Same	Same	Same	Same	Same	NA	NA	NA
ENSG00000078699	CBFA2T2	0.00260707	0.0633774	0.402049	NA	NA	NA	0.0378097	0.302531	0.770153	0.995909	0.998174	0.999112	Different	Same	Same	NA	NA	NA	Different	Same	Same	Same	Same	Same
ENSG00000078725	BRINP1	0.933631	0.958868	0.944165	0.802368	0.935441	0.932037	0.867132	0.964097	0.94818	0.995909	0.998174	0.999112	Same	Same	Same	Same	Same	Same	Same	Same	Same	Same	Same	Same
ENSG00000078804	TP53INP2	0.897176	0.948941	0.944165	0.753446	0.935441	0.932037	0.572482	0.964097	0.94818	NA	NA	NA	Same	Same	Same	Same	Same	Same	Same	Same	Same	NA	NA	NA
ENSG00000078814	MYH7B	0.920708	0.964084	0.945585	NA	NA	NA	0.920844	0.964097	0.94818	0.995909	0.998174	0.999112	Same	Same	Same	NA	NA	NA	Same	Same	Same	Same	Same	Same
ENSG00000078900	TP73	0.0502975	0.343115	0.786946	NA	NA	NA	0.568218	0.246012	0.829366	0.995909	0.998174	0.999112	Same	Same	Same	NA	NA	NA	Same	Same	Same	Same	Same	Same
ENSG00000078902	TOLLIP	0.831565	0.90882	0.944165	0.802368	0.928084	0.932037	0.561371	0.862431	0.94818	0.995909	0.998174	0.999112	Same	Same	Same	Same	Same	Same	Same	Same	Same	Same	Same	Same
ENSG00000078967	UBE2D4	NA	NA	NA	0.643685	0.917182	0.932037	NA	NA	NA	0.995909	0.998174	0.999112	NA	NA	NA	Same	Same	Same	NA	NA	NA	Same	Same	Same
ENSG00000079102	RUNX1T1	0.767145	0.958868	0.944165	0.812715	0.942912	0.932037	0.685303	0.931867	0.94818	0.995909	0.998174	0.999112	Same	Same	Same	Same	Same	Same	Same	Same	Same	Same	Same	Same
ENSG00000079134	THOC1	0.75477	0.936557	0.944165	0.87566	0.935441	0.932037	NA	NA	NA	NA	NA	NA	Same	Same	Same	Same	Same	Same	NA	NA	NA	NA	NA	NA
ENSG00000079150	FKBP7	0.0297631	0.257124	0.903618	0.25798	0.691024	0.932037	0.00355707	0.0926758	0.541067	0.995909	0.998174	0.999112	Different	Same	Same	Same	Same	Same	Different	Same	Same	Same	Same	Same
ENSG00000079156	OSBPL6	0.817979	0.958868	0.944165	0.643685	0.928279	0.932037	0.730199	0.964097	0.94818	NA	NA	NA	Same	Same	Same	Same	Same	Same	Same	Same	Same	NA	NA	NA
ENSG00000079215	SLC1A3	0.932585	0.958868	0.944165	0.849616	0.931125	0.932037	0.877722	0.964097	0.94818	NA	NA	NA	Same	Same	Same	Same	Same	Same	Same	Same	Same	NA	NA	NA
ENSG00000079246	XRCC5	0.178071	0.655865	0.944165	0.43016	0.89243	0.932037	0.24595	0.702948	0.94818	NA	NA	NA	Same	Same	Same	Same	Same	Same	Same	Same	Same	NA	NA	NA
ENSG00000079257	LXN	2.85001e-10	2.08323e-07	4.51794e-05	0.0759747	0.921853	0.932037	9.09915e-10	9.01323e-08	4.52122e-05	0.995909	0.998174	0.999112	Different	Different	Different	Same	Same	Same	Different	Different	Different	Same	Same	Same
ENSG00000079277	MKNK1	0.813011	0.956765	0.944165	0.881487	0.938495	0.932037	0.829367	0.964097	0.94818	0.995909	0.998174	0.999112	Same	Same	Same	Same	Same	Same	Same	Same	Same	Same	Same	Same
ENSG00000079335	CDC14A	0.609418	0.890545	0.944165	0.809614	0.90788	0.932037	0.80364	0.868317	0.94818	NA	NA	NA	Same	Same	Same	Same	Same	Same	Same	Same	Same	NA	NA	NA
ENSG00000079337	RAPGEF3	0.474953	0.683654	0.927111	0.802368	0.935441	0.932037	NA	NA	NA	NA	NA	NA	Same	Same	Same	Same	Same	Same	NA	NA	NA	NA	NA	NA
ENSG00000079387	SENP1	0.900002	0.958868	0.951288	0.872291	0.935441	0.932037	NA	NA	NA	NA	NA	NA	Same	Same	Same	Same	Same	Same	NA	NA	NA	NA	NA	NA
ENSG00000079432	CIC	0.037472	0.109012	0.944165	NA	NA	NA	NA	NA	NA	0.995909	0.998174	0.999112	Different	Same	Same	NA	NA	NA	NA	NA	NA	Same	Same	Same
ENSG00000079459	FDFT1	0.0302703	0.0831003	0.309962	0.034181	0.184766	0.403248	0.00478833	0.0670716	0.104772	0.995909	0.998174	0.999112	Different	Same	Same	Different	Same	Same	Different	Same	Same	Same	Same	Same
ENSG00000079462	PAFAH1B3	0.752935	0.873671	0.944165	0.752763	0.917182	0.932037	0.839734	0.851312	0.94818	NA	NA	NA	Same	Same	Same	Same	Same	Same	Same	Same	Same	NA	NA	NA
ENSG00000079482	OPHN1	0.363539	0.860273	0.690392	0.293456	0.917182	0.932037	0.242265	0.716466	0.669386	0.673969	0.998174	0.999112	Same	Same	Same	Same	Same	Same	Same	Same	Same	Same	Same	Same
ENSG00000079616	KIF22	0.933631	0.964084	0.951288	NA	NA	NA	0.92368	0.964097	0.949659	NA	NA	NA	Same	Same	Same	NA	NA	NA	Same	Same	Same	NA	NA	NA
ENSG00000079689	SCGN	NA	NA	NA	NA	NA	NA	0.034215	0.101314	0.294647	0.00158521	0.03752	0.349254	NA	NA	NA	NA	NA	NA	Different	Same	Same	Different	Different	Same
ENSG00000079785	DDX1	0.319307	0.414481	0.813631	0.917488	0.943719	0.932037	0.00761918	0.113875	0.311339	0.995909	0.998174	0.999112	Same	Same	Same	Same	Same	Same	Different	Same	Same	Same	Same	Same
ENSG00000079819	EPB41L2	0.421924	0.421842	0.789168	0.798688	0.925496	0.932037	0.842269	0.964097	0.94818	NA	NA	NA	Same	Same	Same	Same	Same	Same	Same	Same	Same	NA	NA	NA
ENSG00000079841	RIMS1	0.929613	0.958868	0.944165	0.605898	0.93347	0.932037	0.898999	0.964097	0.94818	NA	NA	NA	Same	Same	Same	Same	Same	Same	Same	Same	Same	NA	NA	NA
ENSG00000079950	STX7	0.474245	0.942213	0.933473	0.710995	0.93347	0.932037	NA	NA	NA	0.995909	0.998174	0.999112	Same	Same	Same	Same	Same	Same	NA	NA	NA	Same	Same	Same
ENSG00000080166	DCT	0.0742985	0.436	0.879617	0.324471	0.74078	0.932037	NA	NA	NA	NA	NA	NA	Same	Same	Same	Same	Same	Same	NA	NA	NA	NA	NA	NA
ENSG00000080298	RFX3	0.467839	0.87446	0.944165	0.770841	0.917182	0.932037	0.578386	0.890849	0.94818	NA	NA	NA	Same	Same	Same	Same	Same	Same	Same	Same	Same	NA	NA	NA
ENSG00000080345	RIF1	0.654441	0.937093	0.944165	0.720283	0.922871	0.932037	NA	NA	NA	0.0548301	0.434192	0.999112	Same	Same	Same	Same	Same	Same	NA	NA	NA	Same	Same	Same
ENSG00000080493	SLC4A4	0.805467	0.898914	0.944165	0.805654	0.935441	0.932037	0.831301	0.964097	0.94818	NA	NA	NA	Same	Same	Same	Same	Same	Same	Same	Same	Same	NA	NA	NA
ENSG00000080503	SMARCA2	0.760193	0.958868	0.944165	0.918373	0.923143	0.932037	0.747909	0.862431	0.94818	0.481776	0.916287	0.999112	Same	Same	Same	Same	Same	Same	Same	Same	Same	Same	Same	Same
ENSG00000080546	SESN1	0.767666	0.882836	0.944165	0.889544	0.917182	0.932037	0.346917	0.8235	0.94818	0.995909	0.998174	0.999112	Same	Same	Same	Same	Same	Same	Same	Same	Same	Same	Same	Same
ENSG00000080573	COL5A3	NA	NA	NA	0.686211	0.925496	0.932037	0.216063	0.454651	0.939916	NA	NA	NA	NA	NA	NA	Same	Same	Same	Same	Same	Same	NA	NA	NA
ENSG00000080608	PUM3	0.751114	0.958868	0.944165	NA	NA	NA	NA	NA	NA	0.995909	0.998174	0.999112	Same	Same	Same	NA	NA	NA	NA	NA	NA	Same	Same	Same
ENSG00000080709	KCNN2	0.91345	0.958868	0.944165	0.800133	0.935441	0.932037	NA	NA	NA	0.995909	0.998174	0.999112	Same	Same	Same	Same	Same	Same	NA	NA	NA	Same	Same	Same
ENSG00000080802	CNOT4	NA	NA	NA	0.858272	0.919737	0.932037	1.90035e-05	0.0122935	0.0892971	0.995909	0.998174	0.999112	NA	NA	NA	Same	Same	Same	Different	Different	Same	Same	Same	Same
ENSG00000080819	CPOX	0.804701	0.828819	0.944165	0.0822075	0.23789	0.392025	0.936201	0.894398	0.94818	0.995909	0.998174	0.999112	Same	Same	Same	Same	Same	Same	Same	Same	Same	Same	Same	Same
ENSG00000080822	CLDND1	0.833967	0.918675	0.944165	0.61655	0.929268	0.932037	0.654745	0.836964	0.94818	0.995909	0.998174	0.999112	Same	Same	Same	Same	Same	Same	Same	Same	Same	Same	Same	Same
ENSG00000080823	MOK	0.744332	0.869554	0.944165	NA	NA	NA	0.532411	0.852494	0.94818	NA	NA	NA	Same	Same	Same	NA	NA	NA	Same	Same	Same	NA	NA	NA
ENSG00000080839	RBL1	0.916341	0.958954	0.951288	0.931617	0.94441	0.932037	0.892422	0.964097	0.949659	0.995909	0.998174	0.999112	Same	Same	Same	Same	Same	Same	Same	Same	Same	Same	Same	Same
ENSG00000080845	DLGAP4	0.722581	0.958868	0.944165	0.775771	0.917182	0.932037	0.501183	0.814932	0.94818	NA	NA	NA	Same	Same	Same	Same	Same	Same	Same	Same	Same	NA	NA	NA
ENSG00000080986	NDC80	0.931598	0.963455	0.951288	0.934673	0.94441	0.932037	0.895672	0.964097	0.949659	0.995909	0.998174	0.999112	Same	Same	Same	Same	Same	Same	Same	Same	Same	Same	Same	Same
ENSG00000081014	AP4E1	0.00239045	0.033737	0.169517	NA	NA	NA	0.11624	0.361211	0.906398	0.995909	0.998174	0.999112	Different	Different	Same	NA	NA	NA	Same	Same	Same	Same	Same	Same
ENSG00000081019	RSBN1	0.811353	0.958868	0.944165	0.899316	0.935441	0.932037	0.330512	0.964097	0.94818	0.995909	0.998174	0.999112	Same	Same	Same	Same	Same	Same	Same	Same	Same	Same	Same	Same
ENSG00000081026	MAGI3	5.43767e-09	4.78411e-06	0.000630405	NA	NA	NA	3.31626e-10	2.13846e-06	0.000501389	0.000101842	0.00747864	0.166816	Different	Different	Different	NA	NA	NA	Different	Different	Different	Different	Different	Same
ENSG00000081059	TCF7	0.742954	0.91233	0.944165	0.799938	0.919737	0.932037	0.654543	0.883222	0.94818	NA	NA	NA	Same	Same	Same	Same	Same	Same	Same	Same	Same	NA	NA	NA
ENSG00000081154	PCNP	0.877755	0.873671	0.944165	NA	NA	NA	0.857857	0.798652	0.94818	NA	NA	NA	Same	Same	Same	NA	NA	NA	Same	Same	Same	NA	NA	NA
ENSG00000081177	EXD2	0.0410089	0.226992	0.585073	0.70326	0.803346	0.932037	0.0163213	0.132795	0.444885	NA	NA	NA	Different	Same	Same	Same	Same	Same	Different	Same	Same	NA	NA	NA
ENSG00000081181	ARG2	0.23492	0.345363	0.6732	0.180787	0.478382	0.932037	NA	NA	NA	0.995909	0.998174	0.999112	Same	Same	Same	Same	Same	Same	NA	NA	NA	Same	Same	Same
ENSG00000081189	MEF2C	0.815533	0.958868	0.944165	0.612542	0.698146	0.932037	0.72825	0.964097	0.94818	0.995909	0.998174	0.999112	Same	Same	Same	Same	Same	Same	Same	Same	Same	Same	Same	Same
ENSG00000081237	PTPRC	NA	NA	NA	0.905511	0.946064	0.932037	0.547113	0.873082	0.94818	NA	NA	NA	NA	NA	NA	Same	Same	Same	Same	Same	Same	NA	NA	NA
ENSG00000081307	UBA5	NA	NA	NA	2.22282e-06	0.00027449	0.0108154	NA	NA	NA	0.00335195	0.123729	0.862544	NA	NA	NA	Different	Different	Different	NA	NA	NA	Different	Same	Same
ENSG00000081320	STK17B	0.0179214	0.211434	0.401603	0.000126832	0.00621105	0.111412	NA	NA	NA	NA	NA	NA	Different	Same	Same	Different	Different	Same	NA	NA	NA	NA	NA	NA
ENSG00000081386	ZNF510	NA	NA	NA	0.294302	0.578128	0.932037	NA	NA	NA	NA	NA	NA	NA	NA	NA	Same	Same	Same	NA	NA	NA	NA	NA	NA
ENSG00000081479	LRP2	0.0725914	0.184708	0.571701	0.932143	0.946064	0.932037	NA	NA	NA	NA	NA	NA	Same	Same	Same	Same	Same	Same	NA	NA	NA	NA	NA	NA
ENSG00000081665	ZNF506	NA	NA	NA	NA	NA	NA	NA	NA	NA	0.995909	0.998174	0.999112	NA	NA	NA	NA	NA	NA	NA	NA	NA	Same	Same	Same
ENSG00000081721	DUSP12	0.691683	0.958868	0.944165	0.802368	0.917182	0.932037	0.730314	0.85558	0.94818	NA	NA	NA	Same	Same	Same	Same	Same	Same	Same	Same	Same	NA	NA	NA
ENSG00000081760	AACS	0.0185586	0.125297	0.36709	NA	NA	NA	0.0695049	0.223737	0.501326	0.995909	0.998174	0.999112	Different	Same	Same	NA	NA	NA	Same	Same	Same	Same	Same	Same
ENSG00000081791	DELE1	0.656175	0.91233	0.944165	NA	NA	NA	7.81646e-08	2.99299e-05	0.000955969	5.13436e-05	0.00585014	0.164719	Same	Same	Same	NA	NA	NA	Different	Different	Different	Different	Different	Same
ENSG00000081803	CADPS2	0.08496	0.441036	0.761578	0.377714	0.617203	0.932037	0.0775625	0.473816	0.872972	NA	NA	NA	Same	Same	Same	Same	Same	Same	Same	Same	Same	NA	NA	NA
ENSG00000081818	PCDHB4	NA	NA	NA	0.905511	0.917182	0.932037	NA	NA	NA	0.000204035	0.00920706	0.170439	NA	NA	NA	Same	Same	Same	NA	NA	NA	Different	Different	Same
ENSG00000081853	PCDHGA2	NA	NA	NA	NA	NA	NA	0.207188	0.707342	0.913497	NA	NA	NA	NA	NA	NA	NA	NA	NA	Same	Same	Same	NA	NA	NA
ENSG00000081985	IL12RB2	NA	NA	NA	0.0499965	0.211331	0.594463	4.6298e-13	1.5594e-08	2.3102e-05	0.995909	0.998174	0.999112	NA	NA	NA	Different	Same	Same	Different	Different	Different	Same	Same	Same
ENSG00000082014	SMARCD3	0.563193	0.955938	0.944165	0.388811	0.917182	0.932037	0.307951	0.925975	0.94761	0.995909	0.998174	0.999112	Same	Same	Same	Same	Same	Same	Same	Same	Same	Same	Same	Same
ENSG00000082068	WDR70	0.526062	0.857811	0.944165	0.901049	0.919737	0.932037	0.663608	0.880578	0.94818	NA	NA	NA	Same	Same	Same	Same	Same	Same	Same	Same	Same	NA	NA	NA
ENSG00000082074	FYB1	NA	NA	NA	0.930091	0.935441	0.932037	NA	NA	NA	NA	NA	NA	NA	NA	NA	Same	Same	Same	NA	NA	NA	NA	NA	NA
ENSG00000082153	BZW1	0.925663	0.960253	0.9488	0.166058	0.782591	0.932037	0.00875096	0.748595	0.94818	0.565821	0.956906	0.999112	Same	Same	Same	Same	Same	Same	Different	Same	Same	Same	Same	Same
ENSG00000082212	ME2	0.000727826	0.0303804	0.329896	1.05521e-09	1.66391e-06	0.000431616	0.00734521	0.145057	0.729287	0.995909	0.998174	0.999112	Different	Different	Same	Different	Different	Different	Different	Same	Same	Same	Same	Same
ENSG00000082213	C5orf22	0.131464	0.85958	0.939608	NA	NA	NA	0.0148017	0.118656	0.241307	NA	NA	NA	Same	Same	Same	NA	NA	NA	Different	Same	Same	NA	NA	NA
ENSG00000082258	CCNT2	0.0316696	0.90644	0.944165	NA	NA	NA	0.370454	0.964097	0.94818	0.106748	0.790088	0.999112	Different	Same	Same	NA	NA	NA	Same	Same	Same	Same	Same	Same
ENSG00000082269	FAM135A	0.322323	0.588783	0.944165	NA	NA	NA	0.0946175	0.964097	0.94818	0.949497	0.998174	0.999112	Same	Same	Same	NA	NA	NA	Same	Same	Same	Same	Same	Same
ENSG00000082397	EPB41L3	0.46758	0.715676	0.944165	0.802368	0.89243	0.932037	0.816394	0.924644	0.94818	0.995909	0.998174	0.999112	Same	Same	Same	Same	Same	Same	Same	Same	Same	Same	Same	Same
ENSG00000082438	COBLL1	0.00051548	0.0314072	0.193267	0.00328896	0.0555176	0.322754	0.000153507	0.0165021	0.156232	6.2713e-05	0.00585014	0.164719	Different	Different	Same	Different	Same	Same	Different	Different	Same	Different	Different	Same
ENSG00000082458	DLG3	0.885565	0.958868	0.944165	0.783324	0.917182	0.932037	0.8094	0.964097	0.94818	0.995909	0.998174	0.999112	Same	Same	Same	Same	Same	Same	Same	Same	Same	Same	Same	Same
ENSG00000082482	KCNK2	0.0104571	0.15569	0.236133	0.0682733	0.422929	0.604586	0.00890516	0.174693	0.323591	NA	NA	NA	Different	Same	Same	Same	Same	Same	Different	Same	Same	NA	NA	NA
ENSG00000082516	GEMIN5	0.713135	0.955627	0.944165	0.935457	0.946064	0.932037	0.775779	0.964097	0.94818	0.995909	0.998174	0.999112	Same	Same	Same	Same	Same	Same	Same	Same	Same	Same	Same	Same
ENSG00000082641	NFE2L1	0.865685	0.958868	0.944165	0.883311	0.946064	0.932037	0.792344	0.964097	0.94818	0.995909	0.998174	0.999112	Same	Same	Same	Same	Same	Same	Same	Same	Same	Same	Same	Same
ENSG00000082684	SEMA5B	0.0173406	0.246562	0.690112	0.26302	0.719891	0.932037	0.0459491	0.109662	0.579833	0.351461	0.998174	0.999112	Different	Same	Same	Same	Same	Same	Different	Same	Same	Same	Same	Same
ENSG00000082701	GSK3B	NA	NA	NA	0.392723	0.604323	0.932037	0.0489278	0.673079	0.919707	0.404507	0.998174	0.999112	NA	NA	NA	Same	Same	Same	Different	Same	Same	Same	Same	Same
ENSG00000082805	ERC1	0.238145	0.474007	0.944165	0.561902	0.917182	0.932037	0.0401367	0.365117	0.94818	0.995909	0.998174	0.999112	Same	Same	Same	Same	Same	Same	Different	Same	Same	Same	Same	Same
ENSG00000082898	XPO1	0.92361	0.960253	0.951288	0.931617	0.94457	0.932037	0.91753	0.964097	0.949659	0.759505	0.998174	0.999112	Same	Same	Same	Same	Same	Same	Same	Same	Same	Same	Same	Same
ENSG00000082996	RNF13	0.888215	0.943136	0.944165	0.823559	0.94457	0.932037	0.849402	0.964097	0.94818	0.995909	0.998174	0.999112	Same	Same	Same	Same	Same	Same	Same	Same	Same	Same	Same	Same
ENSG00000083093	PALB2	0.935895	0.964084	0.951288	0.871861	0.935441	0.932037	0.877722	0.964097	0.94818	0.995909	0.998174	0.999112	Same	Same	Same	Same	Same	Same	Same	Same	Same	Same	Same	Same
ENSG00000083097	DOP1A	0.88273	0.958868	0.944165	0.810975	0.935441	0.932037	0.754503	0.964097	0.94818	0.813458	0.998174	0.999112	Same	Same	Same	Same	Same	Same	Same	Same	Same	Same	Same	Same
ENSG00000083123	BCKDHB	0.580321	0.294442	0.706594	0.0822075	0.156222	0.507806	0.048127	0.131942	0.33911	NA	NA	NA	Same	Same	Same	Same	Same	Same	Different	Same	Same	NA	NA	NA
ENSG00000083168	KAT6A	0.763759	0.958868	0.944165	0.901118	0.929593	0.932037	0.601276	0.951324	0.94818	0.995909	0.998174	0.999112	Same	Same	Same	Same	Same	Same	Same	Same	Same	Same	Same	Same
ENSG00000083223	TUT7	0.00145833	0.0667	0.213582	0.645143	0.917182	0.932037	0.00940805	0.623068	0.94818	0.0961588	0.998174	0.999112	Different	Same	Same	Same	Same	Same	Different	Same	Same	Same	Same	Same
ENSG00000083290	ULK2	0.915957	0.958868	0.944165	0.802368	0.927649	0.932037	0.73267	0.964097	0.94818	0.995909	0.998174	0.999112	Same	Same	Same	Same	Same	Same	Same	Same	Same	Same	Same	Same
ENSG00000083307	GRHL2	0.644618	0.95508	0.944165	0.802368	0.942922	0.932037	0.731433	0.964097	0.94818	NA	NA	NA	Same	Same	Same	Same	Same	Same	Same	Same	Same	NA	NA	NA
ENSG00000083312	TNPO1	0.176108	0.521851	0.944165	0.273638	0.738601	0.932037	0.185108	0.52018	0.94818	0.995909	0.998174	0.999112	Same	Same	Same	Same	Same	Same	Same	Same	Same	Same	Same	Same
ENSG00000083520	DIS3	0.538232	0.639748	0.944165	0.263037	0.655223	0.932037	0.0754045	0.452009	0.94818	NA	NA	NA	Same	Same	Same	Same	Same	Same	Same	Same	Same	NA	NA	NA
ENSG00000083535	PIBF1	0.514115	0.895207	0.944165	0.681591	0.917813	0.932037	0.656585	0.881655	0.94818	0.995909	0.998174	0.999112	Same	Same	Same	Same	Same	Same	Same	Same	Same	Same	Same	Same
ENSG00000083544	TDRD3	0.325468	0.889775	0.944165	0.690122	0.917182	0.932037	0.252834	0.633235	0.94818	0.995909	0.998174	0.999112	Same	Same	Same	Same	Same	Same	Same	Same	Same	Same	Same	Same
ENSG00000083635	NUFIP1	0.719203	0.95873	0.944165	0.69861	0.917182	0.932037	0.742024	0.964097	0.94818	NA	NA	NA	Same	Same	Same	Same	Same	Same	Same	Same	Same	NA	NA	NA
ENSG00000083642	PDS5B	0.000100201	0.412094	0.804797	NA	NA	NA	1.90035e-05	0.00932731	0.077613	0.0187541	0.712324	0.999112	Different	Same	Same	NA	NA	NA	Different	Different	Same	Different	Same	Same
ENSG00000083720	OXCT1	0.619094	0.825814	0.944165	0.0266821	0.137803	0.523233	0.102464	0.254592	0.666776	NA	NA	NA	Same	Same	Same	Different	Same	Same	Same	Same	Same	NA	NA	NA
ENSG00000083750	RRAGB	0.025968	0.168964	0.41888	0.83998	0.917182	0.932037	NA	NA	NA	0.54331	0.998174	0.999112	Different	Same	Same	Same	Same	Same	NA	NA	NA	Same	Same	Same
ENSG00000083799	CYLD	0.626223	0.825814	0.944165	0.903782	0.917182	0.932037	0.633564	0.868582	0.94818	NA	NA	NA	Same	Same	Same	Same	Same	Same	Same	Same	Same	NA	NA	NA
ENSG00000083807	SLC27A5	NA	NA	NA	3.26481e-12	6.06069e-08	8.55614e-05	NA	NA	NA	0.982244	0.998174	0.999112	NA	NA	NA	Different	Different	Different	NA	NA	NA	Same	Same	Same
ENSG00000083814	ZNF671	NA	NA	NA	NA	NA	NA	NA	NA	NA	0.995909	0.998174	0.999112	NA	NA	NA	NA	NA	NA	NA	NA	NA	Same	Same	Same
ENSG00000083817	ZNF416	0.0160418	0.779176	0.944165	NA	NA	NA	NA	NA	NA	0.995909	0.998174	0.999112	Different	Same	Same	NA	NA	NA	NA	NA	NA	Same	Same	Same
ENSG00000083828	ZNF586	NA	NA	NA	0.818183	0.935441	0.932037	NA	NA	NA	0.995909	0.998174	0.999112	NA	NA	NA	Same	Same	Same	NA	NA	NA	Same	Same	Same
ENSG00000083838	ZNF446	0.00010996	0.00231772	0.0353305	NA	NA	NA	NA	NA	NA	NA	NA	NA	Different	Different	Different	NA	NA	NA	NA	NA	NA	NA	NA	NA
ENSG00000083844	ZNF264	NA	NA	NA	NA	NA	NA	NA	NA	NA	0.995909	0.998174	0.999112	NA	NA	NA	NA	NA	NA	NA	NA	NA	Same	Same	Same
ENSG00000083845	RPS5	0.575319	0.680472	0.944165	0.802965	0.917182	0.932037	0.326149	0.660856	0.94818	NA	NA	NA	Same	Same	Same	Same	Same	Same	Same	Same	Same	NA	NA	NA
ENSG00000083857	FAT1	0.513634	0.883441	0.944165	0.433678	0.571081	0.932037	0.765499	0.964097	0.94818	NA	NA	NA	Same	Same	Same	Same	Same	Same	Same	Same	Same	NA	NA	NA
ENSG00000083896	YTHDC1	0.754628	0.8079	0.944165	0.913696	0.928279	0.932037	0.628998	0.776413	0.94818	0.995909	0.998174	0.999112	Same	Same	Same	Same	Same	Same	Same	Same	Same	Same	Same	Same
ENSG00000084070	SMAP2	0.884161	0.937202	0.944165	0.757426	0.919737	0.932037	0.802626	0.93904	0.94818	0.995909	0.998174	0.999112	Same	Same	Same	Same	Same	Same	Same	Same	Same	Same	Same	Same
ENSG00000084092	NOA1	0.000390846	0.00862483	0.106003	3.85239e-05	0.00156353	0.0252025	0.000860021	0.0225709	0.202297	0.995909	0.998174	0.999112	Different	Different	Same	Different	Different	Different	Different	Different	Same	Same	Same	Same
ENSG00000084093	REST	0.933192	0.964084	0.951288	0.926324	0.942922	0.932037	0.912365	0.964097	0.94818	0.995909	0.998174	0.999112	Same	Same	Same	Same	Same	Same	Same	Same	Same	Same	Same	Same
ENSG00000084234	APLP2	0.897067	0.958868	0.944165	0.314885	0.917182	0.932037	0.868156	0.964097	0.94818	0.995909	0.998174	0.999112	Same	Same	Same	Same	Same	Same	Same	Same	Same	Same	Same	Same
ENSG00000084444	FAM234B	0.731181	0.873671	0.935383	0.890533	0.919737	0.932037	0.525971	0.818373	0.936674	0.995909	0.998174	0.999112	Same	Same	Same	Same	Same	Same	Same	Same	Same	Same	Same	Same
ENSG00000084453	SLCO1A2	NA	NA	NA	0.809614	0.935441	0.932037	NA	NA	NA	0.995909	0.998174	0.999112	NA	NA	NA	Same	Same	Same	NA	NA	NA	Same	Same	Same
ENSG00000084463	WBP11	0.332014	0.926708	0.944165	0.0095916	0.0797282	0.376328	NA	NA	NA	NA	NA	NA	Same	Same	Same	Different	Same	Same	NA	NA	NA	NA	NA	NA
ENSG00000084628	NKAIN1	0.742749	0.958868	0.944165	0.809614	0.935441	0.932037	0.643701	0.964097	0.94818	0.995909	0.998174	0.999112	Same	Same	Same	Same	Same	Same	Same	Same	Same	Same	Same	Same
ENSG00000084636	COL16A1	0.157727	0.367407	0.777662	0.694078	0.917182	0.932037	0.242571	0.509229	0.94818	0.995909	0.998174	0.999112	Same	Same	Same	Same	Same	Same	Same	Same	Same	Same	Same	Same
ENSG00000084652	TXLNA	0.88601	0.958868	0.946571	0.0795248	0.389773	0.932037	0.826405	0.964097	0.94818	NA	NA	NA	Same	Same	Same	Same	Same	Same	Same	Same	Same	NA	NA	NA
ENSG00000084676	NCOA1	0.88153	0.87743	0.944165	0.930091	0.917182	0.932037	0.882763	0.873082	0.94818	0.995909	0.998174	0.999112	Same	Same	Same	Same	Same	Same	Same	Same	Same	Same	Same	Same
ENSG00000084693	AGBL5	0.00158024	0.0292213	0.206891	0.802368	0.925496	0.932037	0.00476324	0.0490849	0.289902	0.995909	0.998174	0.999112	Different	Different	Same	Same	Same	Same	Different	Different	Same	Same	Same	Same
ENSG00000084731	KIF3C	0.770963	0.915819	0.944165	0.916923	0.917182	0.932037	0.812167	0.806546	0.94818	0.00414374	0.0339293	0.266009	Same	Same	Same	Same	Same	Same	Same	Same	Same	Different	Different	Same
ENSG00000084733	RAB10	0.084898	0.225304	0.844514	0.0432096	0.115154	0.368214	0.0242595	0.292667	0.874327	NA	NA	NA	Same	Same	Same	Different	Same	Same	Different	Same	Same	NA	NA	NA
ENSG00000084754	HADHA	0.843804	0.877892	0.944165	0.769248	0.922326	0.932037	2.77236e-07	5.81214e-05	0.00161936	0.341161	0.998174	0.999112	Same	Same	Same	Same	Same	Same	Different	Different	Different	Same	Same	Same
ENSG00000084764	MAPRE3	0.916463	0.958868	0.944165	0.798688	0.935441	0.932037	0.833127	0.964097	0.94818	0.995909	0.998174	0.999112	Same	Same	Same	Same	Same	Same	Same	Same	Same	Same	Same	Same
ENSG00000084774	CAD	0.935895	0.964084	0.950991	0.95814	0.946064	0.932037	0.92503	0.964097	0.948865	0.995909	0.998174	0.999112	Same	Same	Same	Same	Same	Same	Same	Same	Same	Same	Same	Same
ENSG00000085063	CD59	NA	NA	NA	0.236673	0.497751	0.919936	0.251891	0.420031	0.811321	0.995909	0.998174	0.999112	NA	NA	NA	Same	Same	Same	Same	Same	Same	Same	Same	Same
ENSG00000085185	BCORL1	0.20077	0.512663	0.944165	0.744374	0.93529	0.932037	0.470621	0.964097	0.94818	0.995909	0.998174	0.999112	Same	Same	Same	Same	Same	Same	Same	Same	Same	Same	Same	Same
ENSG00000085224	ATRX	0.0487195	0.210023	0.867682	0.606877	0.851883	0.932037	NA	NA	NA	0.995909	0.998174	0.999112	Different	Same	Same	Same	Same	Same	NA	NA	NA	Same	Same	Same
ENSG00000085274	MYNN	0.474245	0.958868	0.944165	0.888459	0.934749	0.932037	0.229975	0.964097	0.94818	0.00753403	0.179496	0.999112	Same	Same	Same	Same	Same	Same	Same	Same	Same	Different	Same	Same
ENSG00000085276	MECOM	0.913085	0.891534	0.944165	0.87566	0.925496	0.932037	0.861596	0.964097	0.94818	NA	NA	NA	Same	Same	Same	Same	Same	Same	Same	Same	Same	NA	NA	NA
ENSG00000085433	WDR47	0.91159	0.87743	0.944165	0.901118	0.917182	0.932037	0.891414	0.953527	0.94818	0.995909	0.998174	0.999112	Same	Same	Same	Same	Same	Same	Same	Same	Same	Same	Same	Same
ENSG00000085449	WDFY1	3.12528e-11	2.29177e-07	0.000128828	4.5177e-12	6.06069e-08	8.55614e-05	8.23328e-11	6.69338e-07	0.000246782	NA	NA	NA	Different	Different	Different	Different	Different	Different	Different	Different	Different	NA	NA	NA
ENSG00000085465	OVGP1	0.000391565	0.00942514	0.082682	0.702746	0.935441	0.932037	NA	NA	NA	0.995909	0.998174	0.999112	Different	Different	Same	Same	Same	Same	NA	NA	NA	Same	Same	Same
ENSG00000085491	SLC25A24	0.870295	0.958868	0.945518	0.450614	0.844148	0.932037	0.094965	0.549261	0.94818	0.995909	0.998174	0.999112	Same	Same	Same	Same	Same	Same	Same	Same	Same	Same	Same	Same
ENSG00000085511	MAP3K4	0.220027	0.280638	0.688193	0.866289	0.935441	0.932037	0.25284	0.498254	0.94818	NA	NA	NA	Same	Same	Same	Same	Same	Same	Same	Same	Same	NA	NA	NA
ENSG00000085552	IGSF9	0.918971	0.937692	0.944165	0.887873	0.919737	0.932037	0.882592	0.947313	0.94818	0.995909	0.998174	0.999112	Same	Same	Same	Same	Same	Same	Same	Same	Same	Same	Same	Same
ENSG00000085563	ABCB1	NA	NA	NA	0.911824	0.917182	0.932037	NA	NA	NA	0.995909	0.998174	0.999112	NA	NA	NA	Same	Same	Same	NA	NA	NA	Same	Same	Same
ENSG00000085644	ZNF213	3.32563e-07	0.00013918	0.00103319	NA	NA	NA	0.012337	0.669368	0.738188	NA	NA	NA	Different	Different	Different	NA	NA	NA	Different	Same	Same	NA	NA	NA
ENSG00000085662	AKR1B1	0.645662	0.958868	0.944165	0.0419864	0.23952	0.726708	0.657298	0.964097	0.94818	0.995909	0.998174	0.999112	Same	Same	Same	Different	Same	Same	Same	Same	Same	Same	Same	Same
ENSG00000085719	CPNE3	0.0276122	0.10639	0.506576	0.0398301	0.231053	0.886955	0.00655022	0.0624881	0.395555	NA	NA	NA	Different	Same	Same	Different	Same	Same	Different	Same	Same	NA	NA	NA
ENSG00000085721	RRN3	0.00100806	0.015838	0.114006	0.580562	0.917182	0.932037	0.171661	0.892692	0.94818	0.995909	0.998174	0.999112	Different	Different	Same	Same	Same	Same	Same	Same	Same	Same	Same	Same
ENSG00000085760	MTIF2	1.54178e-06	0.00251751	0.0254739	NA	NA	NA	NA	NA	NA	0.995909	0.998174	0.999112	Different	Different	Different	NA	NA	NA	NA	NA	NA	Same	Same	Same
ENSG00000085788	DDHD2	0.122576	0.327329	0.872151	0.400076	0.79198	0.932037	0.0461351	0.154265	0.53238	0.995909	0.998174	0.999112	Same	Same	Same	Same	Same	Same	Different	Same	Same	Same	Same	Same
ENSG00000085832	EPS15	0.78652	0.892811	0.944165	0.821388	0.926308	0.932037	0.758214	0.940715	0.94818	NA	NA	NA	Same	Same	Same	Same	Same	Same	Same	Same	Same	NA	NA	NA
ENSG00000085840	ORC1	0.932311	0.964084	0.947664	0.970128	0.953281	0.932712	0.898999	0.964097	0.94818	NA	NA	NA	Same	Same	Same	Same	Same	Same	Same	Same	Same	NA	NA	NA
ENSG00000085871	MGST2	NA	NA	NA	NA	NA	NA	NA	NA	NA	0.995909	0.998174	0.999112	NA	NA	NA	NA	NA	NA	NA	NA	NA	Same	Same	Same
ENSG00000085872	CHERP	0.00603079	0.111151	0.944165	NA	NA	NA	0.00649723	0.131714	0.94818	NA	NA	NA	Different	Same	Same	NA	NA	NA	Different	Same	Same	NA	NA	NA
ENSG00000085978	ATG16L1	0.729217	0.937093	0.944165	0.853823	0.917182	0.932037	0.793966	0.89895	0.94818	NA	NA	NA	Same	Same	Same	Same	Same	Same	Same	Same	Same	NA	NA	NA
ENSG00000085982	USP40	0.055742	0.235615	0.789168	0.909311	0.940651	0.932037	NA	NA	NA	0.995909	0.998174	0.999112	Same	Same	Same	Same	Same	Same	NA	NA	NA	Same	Same	Same
ENSG00000085998	POMGNT1	0.93278	0.958868	0.944165	0.808762	0.935441	0.932037	NA	NA	NA	0.000803842	0.0315307	0.349967	Same	Same	Same	Same	Same	Same	NA	NA	NA	Different	Different	Same
ENSG00000085999	RAD54L	0.924504	0.959745	0.946571	0.938665	0.946064	0.932037	0.89272	0.964097	0.94818	NA	NA	NA	Same	Same	Same	Same	Same	Same	Same	Same	Same	NA	NA	NA
ENSG00000086015	MAST2	0.93056	0.873671	0.944165	0.857183	0.824172	0.932037	NA	NA	NA	0.995909	0.998174	0.999112	Same	Same	Same	Same	Same	Same	NA	NA	NA	Same	Same	Same
ENSG00000086062	B4GALT1	0.537017	0.748439	0.944165	0.776886	0.917182	0.932037	NA	NA	NA	0.889047	0.998174	0.999112	Same	Same	Same	Same	Same	Same	NA	NA	NA	Same	Same	Same
ENSG00000086065	CHMP5	NA	NA	NA	0.861329	0.935441	0.932037	0.797727	0.964097	0.94818	NA	NA	NA	NA	NA	NA	Same	Same	Same	Same	Same	Same	NA	NA	NA
ENSG00000086102	NFX1	0.175643	0.873621	0.944165	0.0566955	0.17293	0.591875	5.83894e-05	0.00312191	0.0528908	NA	NA	NA	Same	Same	Same	Same	Same	Same	Different	Different	Same	NA	NA	NA
ENSG00000086189	DIMT1	0.0095986	0.103045	0.533648	0.599215	0.935441	0.932037	0.0507986	0.311962	0.832785	NA	NA	NA	Different	Same	Same	Same	Same	Same	Same	Same	Same	NA	NA	NA
ENSG00000086200	IPO11	0.439202	0.869554	0.942029	3.33998e-05	0.00119978	0.014912	0.050683	0.54522	0.748605	0.995909	0.998174	0.999112	Same	Same	Same	Different	Different	Different	Same	Same	Same	Same	Same	Same
ENSG00000086205	FOLH1	0.177291	0.937093	0.944165	0.795065	0.917182	0.932037	0.722583	0.934597	0.94818	0.396339	0.998174	0.999112	Same	Same	Same	Same	Same	Same	Same	Same	Same	Same	Same	Same
ENSG00000086232	EIF2AK1	0.00640749	0.175117	0.29658	3.0094e-06	0.00196987	0.0366843	NA	NA	NA	NA	NA	NA	Different	Same	Same	Different	Different	Different	NA	NA	NA	NA	NA	NA
ENSG00000086289	EPDR1	0.947767	0.964084	0.947273	0.53471	0.917182	0.932037	NA	NA	NA	0.995909	0.998174	0.999112	Same	Same	Same	Same	Same	Same	NA	NA	NA	Same	Same	Same
ENSG00000086300	SNX10	0.841841	0.923523	0.944165	0.475117	0.556657	0.932037	0.359303	0.708212	0.94818	NA	NA	NA	Same	Same	Same	Same	Same	Same	Same	Same	Same	NA	NA	NA
ENSG00000086475	SEPHS1	0.919966	0.959724	0.951288	0.954252	0.946064	0.932145	0.858506	0.964097	0.94818	NA	NA	NA	Same	Same	Same	Same	Same	Same	Same	Same	Same	NA	NA	NA
ENSG00000086504	MRPL28	6.55427e-07	8.4749e-05	0.00236519	NA	NA	NA	0.000108279	0.00372394	0.0262162	0.995909	0.998174	0.999112	Different	Different	Different	NA	NA	NA	Different	Different	Different	Same	Same	Same
ENSG00000086506	HBQ1	NA	NA	NA	0.000586869	0.0168037	0.149315	NA	NA	NA	NA	NA	NA	NA	NA	NA	Different	Different	Same	NA	NA	NA	NA	NA	NA
ENSG00000086544	ITPKC	0.000223037	0.00326546	0.934637	1.05331e-05	0.00331765	0.355396	0.000401245	0.00418468	0.912169	NA	NA	NA	Different	Different	Same	Different	Different	Same	Different	Different	Same	NA	NA	NA
ENSG00000086589	RBM22	0.286711	0.415434	0.910244	0.333207	0.614735	0.932037	0.16923	0.363223	0.894129	NA	NA	NA	Same	Same	Same	Same	Same	Same	Same	Same	Same	NA	NA	NA
ENSG00000086598	TMED2	0.00804668	0.0799992	0.432445	0.157966	0.652552	0.932037	0.145662	0.70678	0.94818	NA	NA	NA	Different	Same	Same	Same	Same	Same	Same	Same	Same	NA	NA	NA
ENSG00000086619	ERO1B	0.394918	0.626844	0.862341	0.760805	0.790753	0.932037	0.842887	0.964097	0.94818	0.0242123	0.155986	0.632938	Same	Same	Same	Same	Same	Same	Same	Same	Same	Different	Same	Same
ENSG00000086666	ZFAND6	0.170086	0.469026	0.944165	0.000715167	0.0917161	0.343379	0.138839	0.876374	0.94818	NA	NA	NA	Same	Same	Same	Different	Same	Same	Same	Same	Same	NA	NA	NA
ENSG00000086696	HSD17B2	NA	NA	NA	9.96376e-09	2.49836e-06	0.000398139	NA	NA	NA	NA	NA	NA	NA	NA	NA	Different	Different	Different	NA	NA	NA	NA	NA	NA
ENSG00000086717	PPEF1	NA	NA	NA	0.694211	0.935441	0.932037	NA	NA	NA	0.119599	0.287224	0.999112	NA	NA	NA	Same	Same	Same	NA	NA	NA	Same	Same	Same
ENSG00000086730	LAT2	6.17491e-10	5.63735e-06	0.000695049	NA	NA	NA	0.877722	0.964097	0.94818	0.995909	0.998174	0.999112	Different	Different	Different	NA	NA	NA	Same	Same	Same	Same	Same	Same
ENSG00000086758	HUWE1	0.0268839	0.369947	0.71643	0.833672	0.917182	0.932037	NA	NA	NA	0.995909	0.998174	0.999112	Different	Same	Same	Same	Same	Same	NA	NA	NA	Same	Same	Same
ENSG00000086827	ZW10	0.759775	0.943136	0.944165	0.906711	0.935441	0.932037	NA	NA	NA	NA	NA	NA	Same	Same	Same	Same	Same	Same	NA	NA	NA	NA	NA	NA
ENSG00000086991	NOX4	NA	NA	NA	0.949948	0.946064	0.932037	0.143165	0.317108	0.890722	NA	NA	NA	NA	NA	NA	Same	Same	Same	Same	Same	Same	NA	NA	NA
ENSG00000087008	ACOX3	0.00906993	0.110878	0.372721	NA	NA	NA	0.00232613	0.0837735	0.297537	0.995909	0.998174	0.999112	Different	Same	Same	NA	NA	NA	Different	Same	Same	Same	Same	Same
ENSG00000087074	PPP1R15A	6.86635e-05	0.00420028	0.0776124	NA	NA	NA	0.000150687	0.00570789	0.0931797	0.00404767	0.144883	0.999112	Different	Different	Same	NA	NA	NA	Different	Different	Same	Different	Same	Same
ENSG00000087076	HSD17B14	NA	NA	NA	0.000326107	0.0064058	0.0338915	0.369249	0.894398	0.94818	0.995909	0.998174	0.999112	NA	NA	NA	Different	Different	Different	Same	Same	Same	Same	Same	Same
ENSG00000087077	TRIP6	0.0226199	0.366119	0.811648	NA	NA	NA	0.0622652	0.489314	0.930588	NA	NA	NA	Different	Same	Same	NA	NA	NA	Same	Same	Same	NA	NA	NA
ENSG00000087085	ACHE	0.82374	0.895207	0.944165	NA	NA	NA	0.898704	0.964097	0.94818	0.000925195	0.0164971	0.204744	Same	Same	Same	NA	NA	NA	Same	Same	Same	Different	Different	Same
ENSG00000087086	FTL	NA	NA	NA	NA	NA	NA	NA	NA	NA	0.00249023	0.0517283	0.410009	NA	NA	NA	NA	NA	NA	NA	NA	NA	Different	Same	Same
ENSG00000087087	SRRT	0.940396	0.964084	0.951288	NA	NA	NA	0.935827	0.964097	0.949659	NA	NA	NA	Same	Same	Same	NA	NA	NA	Same	Same	Same	NA	NA	NA
ENSG00000087095	NLK	0.942667	0.958868	0.946571	0.210809	0.866063	0.932037	0.841191	0.964097	0.94818	NA	NA	NA	Same	Same	Same	Same	Same	Same	Same	Same	Same	NA	NA	NA
ENSG00000087116	ADAMTS2	8.70587e-12	7.21502e-08	5.3024e-05	4.55709e-09	3.72729e-06	0.000560319	NA	NA	NA	5.13436e-05	0.00585014	0.164719	Different	Different	Different	Different	Different	Different	NA	NA	NA	Different	Different	Same
ENSG00000087152	ATXN7L3	0.810401	0.89461	0.944165	0.158938	0.762738	0.932037	0.657846	0.893307	0.94818	0.995909	0.998174	0.999112	Same	Same	Same	Same	Same	Same	Same	Same	Same	Same	Same	Same
ENSG00000087157	PGS1	1.11804e-08	7.7563e-06	0.00036044	0.0538911	0.286988	0.932037	7.30522e-11	2.88999e-07	7.07224e-05	NA	NA	NA	Different	Different	Different	Same	Same	Same	Different	Different	Different	NA	NA	NA
ENSG00000087191	PSMC5	0.0668412	0.512793	0.691435	NA	NA	NA	0.611025	0.632176	0.87394	0.995909	0.998174	0.999112	Same	Same	Same	NA	NA	NA	Same	Same	Same	Same	Same	Same
ENSG00000087206	UIMC1	0.892066	0.958868	0.944165	0.88767	0.935441	0.932037	0.362825	0.964097	0.94818	NA	NA	NA	Same	Same	Same	Same	Same	Same	Same	Same	Same	NA	NA	NA
ENSG00000087245	MMP2	0.841899	0.958868	0.944165	0.526789	0.917182	0.932037	0.798683	0.964097	0.94818	0.995909	0.998174	0.999112	Same	Same	Same	Same	Same	Same	Same	Same	Same	Same	Same	Same
ENSG00000087250	MT3	0.64415	0.82687	0.944165	0.805074	0.811291	0.932037	0.625674	0.792294	0.94818	0.995909	0.998174	0.999112	Same	Same	Same	Same	Same	Same	Same	Same	Same	Same	Same	Same
ENSG00000087253	LPCAT2	2.5246e-05	0.0019475	0.0307715	0.00231565	0.0190536	0.118704	2.11698e-06	0.000370617	0.0125042	0.995909	0.998174	0.999112	Different	Different	Different	Different	Different	Same	Different	Different	Different	Same	Same	Same
ENSG00000087258	GNAO1	0.768149	0.90838	0.944165	0.924625	0.917182	0.932037	0.804637	0.952173	0.94818	0.00158004	0.0384305	0.319426	Same	Same	Same	Same	Same	Same	Same	Same	Same	Different	Different	Same
ENSG00000087266	SH3BP2	0.918293	0.873671	0.946571	0.909311	0.920423	0.932037	0.927558	0.919618	0.94818	0.995909	0.998174	0.999112	Same	Same	Same	Same	Same	Same	Same	Same	Same	Same	Same	Same
ENSG00000087269	NOP14	0.686697	0.945614	0.944165	0.821138	0.931708	0.932037	0.752454	0.964097	0.94818	0.398428	0.712993	0.942436	Same	Same	Same	Same	Same	Same	Same	Same	Same	Same	Same	Same
ENSG00000087274	ADD1	0.933631	0.958932	0.944165	0.776886	0.935441	0.932037	0.849402	0.964097	0.94818	NA	NA	NA	Same	Same	Same	Same	Same	Same	Same	Same	Same	NA	NA	NA
ENSG00000087301	TXNDC16	1.22202e-07	8.74419e-05	0.00264341	0.000287762	0.00501135	0.0376329	4.58002e-06	0.0011509	0.0124791	0.4023	0.998174	0.999112	Different	Different	Different	Different	Different	Different	Different	Different	Different	Same	Same	Same
ENSG00000087302	RTRAF	0.935358	0.964084	0.950285	NA	NA	NA	NA	NA	NA	0.000117841	0.00788563	0.169761	Same	Same	Same	NA	NA	NA	NA	NA	NA	Different	Different	Same
ENSG00000087303	NID2	0.425286	0.718752	0.944165	NA	NA	NA	0.776635	0.964097	0.94818	0.995909	0.998174	0.999112	Same	Same	Same	NA	NA	NA	Same	Same	Same	Same	Same	Same
ENSG00000087338	GMCL1	0.733576	0.958868	0.944165	0.917783	0.942993	0.932037	0.297927	0.947895	0.94818	0.00321635	0.0787348	0.53984	Same	Same	Same	Same	Same	Same	Same	Same	Same	Different	Same	Same
ENSG00000087365	SF3B2	0.74825	0.958868	0.944165	NA	NA	NA	0.753387	0.964097	0.94818	NA	NA	NA	Same	Same	Same	NA	NA	NA	Same	Same	Same	NA	NA	NA
ENSG00000087460	GNAS	0.934765	0.958868	0.944165	0.668036	0.867125	0.932037	NA	NA	NA	0.995909	0.998174	0.999112	Same	Same	Same	Same	Same	Same	NA	NA	NA	Same	Same	Same
ENSG00000087470	DNM1L	0.895547	0.958353	0.944165	0.802368	0.935441	0.932037	0.850302	0.964097	0.94818	NA	NA	NA	Same	Same	Same	Same	Same	Same	Same	Same	Same	NA	NA	NA
ENSG00000087494	PTHLH	0.946637	0.964084	0.947273	0.313086	0.66724	0.932037	NA	NA	NA	NA	NA	NA	Same	Same	Same	Same	Same	Same	NA	NA	NA	NA	NA	NA
ENSG00000087495	PHACTR3	0.733448	0.943307	0.944165	0.931617	0.917301	0.932037	NA	NA	NA	NA	NA	NA	Same	Same	Same	Same	Same	Same	NA	NA	NA	NA	NA	NA
ENSG00000087502	ERGIC2	8.66103e-09	4.96273e-06	0.000341269	NA	NA	NA	0.288848	0.924644	0.94818	NA	NA	NA	Different	Different	Different	NA	NA	NA	Same	Same	Same	NA	NA	NA
ENSG00000087510	TFAP2C	0.745887	0.895457	0.944165	0.787489	0.917182	0.932037	0.657688	0.914574	0.94818	NA	NA	NA	Same	Same	Same	Same	Same	Same	Same	Same	Same	NA	NA	NA
ENSG00000087586	AURKA	0.955107	0.968987	0.951288	0.971232	0.954786	0.932712	0.930646	0.964097	0.949659	NA	NA	NA	Same	Same	Same	Same	Same	Same	Same	Same	Same	NA	NA	NA
ENSG00000087842	PIR	0.191776	0.903303	0.944165	0.799938	0.896191	0.932037	0.348806	0.962813	0.94818	0.995909	0.998174	0.999112	Same	Same	Same	Same	Same	Same	Same	Same	Same	Same	Same	Same
ENSG00000087903	RFX2	0.90579	0.958868	0.944165	0.938788	0.946064	0.932037	0.841191	0.964097	0.94818	0.995909	0.998174	0.999112	Same	Same	Same	Same	Same	Same	Same	Same	Same	Same	Same	Same
ENSG00000088035	ALG6	0.000553331	0.0263928	0.22223	NA	NA	NA	0.00113606	0.0265938	0.232142	NA	NA	NA	Different	Different	Same	NA	NA	NA	Different	Different	Same	NA	NA	NA
ENSG00000088038	CNOT3	0.19673	0.87743	0.944165	0.753446	0.935441	0.932037	NA	NA	NA	NA	NA	NA	Same	Same	Same	Same	Same	Same	NA	NA	NA	NA	NA	NA
ENSG00000088205	DDX18	0.889126	0.958868	0.944165	0.885713	0.935441	0.932037	0.881761	0.964097	0.94818	NA	NA	NA	Same	Same	Same	Same	Same	Same	Same	Same	Same	NA	NA	NA
ENSG00000088247	KHSRP	0.945054	0.965805	0.951288	0.963023	0.946064	0.932058	0.935827	0.964097	0.949659	NA	NA	NA	Same	Same	Same	Same	Same	Same	Same	Same	Same	NA	NA	NA
ENSG00000088256	GNA11	0.891463	0.958868	0.944165	NA	NA	NA	NA	NA	NA	0.00986146	0.170789	0.999112	Same	Same	Same	NA	NA	NA	NA	NA	NA	Different	Same	Same
ENSG00000088280	ASAP3	NA	NA	NA	0.425489	0.565232	0.932037	NA	NA	NA	NA	NA	NA	NA	NA	NA	Same	Same	Same	NA	NA	NA	NA	NA	NA
ENSG00000088305	DNMT3B	0.884161	0.958868	0.946899	0.929584	0.942993	0.932037	0.833127	0.964097	0.94818	0.995909	0.998174	0.999112	Same	Same	Same	Same	Same	Same	Same	Same	Same	Same	Same	Same
ENSG00000088320	REM1	NA	NA	NA	NA	NA	NA	0.306683	0.545734	0.94818	NA	NA	NA	NA	NA	NA	NA	NA	NA	Same	Same	Same	NA	NA	NA
ENSG00000088325	TPX2	0.941122	0.964084	0.951319	0.966033	0.948195	0.933123	0.935842	0.964097	0.949659	0.995909	0.998174	0.999112	Same	Same	Same	Same	Same	Same	Same	Same	Same	Same	Same	Same
ENSG00000088367	EPB41L1	0.91345	0.958868	0.944165	0.808762	0.926476	0.932037	NA	NA	NA	NA	NA	NA	Same	Same	Same	Same	Same	Same	NA	NA	NA	NA	NA	NA
ENSG00000088387	DOCK9	0.901165	0.958868	0.944165	0.803004	0.935441	0.932037	0.829629	0.964097	0.94818	0.404507	0.998174	0.999112	Same	Same	Same	Same	Same	Same	Same	Same	Same	Same	Same	Same
ENSG00000088448	ANKRD10	0.921567	0.92851	0.944165	0.677772	0.917182	0.932037	0.41651	0.916328	0.94818	NA	NA	NA	Same	Same	Same	Same	Same	Same	Same	Same	Same	NA	NA	NA
ENSG00000088451	TGDS	0.274594	0.68332	0.944165	NA	NA	NA	NA	NA	NA	NA	NA	NA	Same	Same	Same	NA	NA	NA	NA	NA	NA	NA	NA	NA
ENSG00000088538	DOCK3	0.926525	0.958954	0.944165	0.79995	0.935441	0.932037	0.857751	0.964097	0.94818	NA	NA	NA	Same	Same	Same	Same	Same	Same	Same	Same	Same	NA	NA	NA
ENSG00000088543	C3orf18	0.269396	0.719754	0.944165	0.900061	0.917182	0.932037	0.808341	0.916328	0.94818	0.995909	0.998174	0.999112	Same	Same	Same	Same	Same	Same	Same	Same	Same	Same	Same	Same
ENSG00000088682	COQ9	0.903244	0.95873	0.944165	0.877474	0.946064	0.932058	0.177569	0.708823	0.94818	0.995909	0.998174	0.999112	Same	Same	Same	Same	Same	Same	Same	Same	Same	Same	Same	Same
ENSG00000088727	KIF9	0.0288151	0.128467	0.578488	NA	NA	NA	0.00860505	0.0658592	0.352909	NA	NA	NA	Different	Same	Same	NA	NA	NA	Different	Same	Same	NA	NA	NA
ENSG00000088756	ARHGAP28	0.915957	0.959218	0.949306	0.934249	0.942993	0.932037	0.927726	0.964097	0.94818	0.995909	0.998174	0.999112	Same	Same	Same	Same	Same	Same	Same	Same	Same	Same	Same	Same
ENSG00000088808	PPP1R13B	0.819734	0.958868	0.944165	0.783324	0.935441	0.932037	0.755031	0.964097	0.94818	0.000243088	0.00780097	0.166816	Same	Same	Same	Same	Same	Same	Same	Same	Same	Different	Different	Same
ENSG00000088826	SMOX	NA	NA	NA	NA	NA	NA	0.386492	0.702862	0.94818	0.718781	0.998174	0.999112	NA	NA	NA	NA	NA	NA	Same	Same	Same	Same	Same	Same
ENSG00000088833	NSFL1C	9.09082e-09	1.12809e-05	0.000966831	6.90776e-08	3.40998e-05	0.00195477	1.1698e-10	3.76671e-07	7.02173e-05	5.13436e-05	0.00585014	0.164719	Different	Different	Different	Different	Different	Different	Different	Different	Different	Different	Different	Same
ENSG00000088836	SLC4A11	NA	NA	NA	6.91604e-05	0.00490114	0.0418967	0.00216897	0.0290715	0.203876	NA	NA	NA	NA	NA	NA	Different	Different	Different	Different	Different	Same	NA	NA	NA
ENSG00000088854	C20orf194	0.912087	0.958868	0.944165	0.751989	0.664947	0.932037	0.813359	0.892692	0.94818	0.000656042	0.0113526	0.170439	Same	Same	Same	Same	Same	Same	Same	Same	Same	Different	Different	Same
ENSG00000088881	EBF4	0.289141	0.873621	0.944165	0.45342	0.917182	0.932037	0.75254	0.90642	0.94818	0.995909	0.998174	0.999112	Same	Same	Same	Same	Same	Same	Same	Same	Same	Same	Same	Same
ENSG00000088882	CPXM1	0.0167111	0.290678	0.944165	0.819232	0.93347	0.932037	0.174051	0.28107	0.601142	0.995909	0.998174	0.999112	Different	Same	Same	Same	Same	Same	Same	Same	Same	Same	Same	Same
ENSG00000088888	MAVS	0.326565	0.325459	0.654103	9.7615e-10	1.00766e-06	0.000215647	3.20386e-06	0.000361895	0.00629625	0.995909	0.998174	0.999112	Same	Same	Same	Different	Different	Different	Different	Different	Different	Same	Same	Same
ENSG00000088899	LZTS3	0.637085	0.838379	0.944165	0.756667	0.917182	0.932037	0.444413	0.776413	0.94818	0.995909	0.998174	0.999112	Same	Same	Same	Same	Same	Same	Same	Same	Same	Same	Same	Same
ENSG00000088930	XRN2	0.879259	0.87743	0.944165	0.721034	0.917182	0.932037	0.669677	0.894398	0.94818	0.995909	0.998174	0.999112	Same	Same	Same	Same	Same	Same	Same	Same	Same	Same	Same	Same
ENSG00000088992	TESC	0.931598	0.958868	0.944165	0.645143	0.933844	0.932037	0.908876	0.964097	0.94818	0.995909	0.998174	0.999112	Same	Same	Same	Same	Same	Same	Same	Same	Same	Same	Same	Same
ENSG00000089006	SNX5	0.91345	0.960316	0.944165	0.413119	0.917301	0.932037	0.24302	0.964097	0.94818	0.995909	0.998174	0.999112	Same	Same	Same	Same	Same	Same	Same	Same	Same	Same	Same	Same
ENSG00000089022	MAPKAPK5	NA	NA	NA	0.184078	0.808814	0.932037	0.0408165	0.212545	0.357213	0.995909	0.998174	0.999112	NA	NA	NA	Same	Same	Same	Different	Same	Same	Same	Same	Same
ENSG00000089041	P2RX7	0.403352	0.645242	0.944165	0.808762	0.935441	0.932037	0.348787	0.529185	0.916025	0.995909	0.998174	0.999112	Same	Same	Same	Same	Same	Same	Same	Same	Same	Same	Same	Same
ENSG00000089048	ESF1	0.50848	0.477699	0.773997	0.533516	0.917182	0.932037	0.607459	0.908906	0.94818	0.0422776	0.303837	0.999112	Same	Same	Same	Same	Same	Same	Same	Same	Same	Different	Same	Same
ENSG00000089050	RBBP9	0.284485	0.744908	0.944165	NA	NA	NA	0.351929	0.733075	0.94818	0.995909	0.998174	0.999112	Same	Same	Same	NA	NA	NA	Same	Same	Same	Same	Same	Same
ENSG00000089057	SLC23A2	0.918502	0.958868	0.944165	0.802368	0.935441	0.932037	0.889249	0.964097	0.94818	0.303104	0.998174	0.999112	Same	Same	Same	Same	Same	Same	Same	Same	Same	Same	Same	Same
ENSG00000089063	TMEM230	0.170201	0.279074	0.607585	8.85462e-06	0.000916154	0.0142171	0.708908	0.525076	0.87195	0.995909	0.998174	0.999112	Same	Same	Same	Different	Different	Different	Same	Same	Same	Same	Same	Same
ENSG00000089094	KDM2B	0.752935	0.958868	0.944165	0.931617	0.935441	0.932037	0.765985	0.964097	0.94818	0.995909	0.998174	0.999112	Same	Same	Same	Same	Same	Same	Same	Same	Same	Same	Same	Same
ENSG00000089123	TASP1	0.869254	0.958868	0.944165	0.223005	0.54014	0.932037	0.647183	0.924323	0.94818	0.995909	0.998174	0.999112	Same	Same	Same	Same	Same	Same	Same	Same	Same	Same	Same	Same
ENSG00000089154	GCN1	0.626445	0.87743	0.944165	0.902124	0.935441	0.932037	0.882071	0.964097	0.94818	NA	NA	NA	Same	Same	Same	Same	Same	Same	Same	Same	Same	NA	NA	NA
ENSG00000089157	RPLP0	0.733141	0.890928	0.944165	0.802368	0.925496	0.932037	0.651451	0.916328	0.94818	0.995909	0.998174	0.999112	Same	Same	Same	Same	Same	Same	Same	Same	Same	Same	Same	Same
ENSG00000089159	PXN	0.207838	0.678545	0.944165	0.904294	0.935441	0.932037	0.862462	0.964097	0.94818	NA	NA	NA	Same	Same	Same	Same	Same	Same	Same	Same	Same	NA	NA	NA
ENSG00000089163	SIRT4	0.742749	0.692949	0.944165	0.0219859	0.354296	0.807395	0.873357	0.8703	0.94818	0.000212458	0.0262792	0.66375	Same	Same	Same	Different	Same	Same	Same	Same	Same	Different	Different	Same
ENSG00000089169	RPH3A	0.50885	0.72205	0.86721	0.802368	0.772034	0.932037	0.528211	0.683233	0.942802	0.995909	0.998174	0.999112	Same	Same	Same	Same	Same	Same	Same	Same	Same	Same	Same	Same
ENSG00000089195	TRMT6	0.819734	0.958868	0.944165	0.711471	0.922443	0.932037	0.646236	0.923662	0.94818	NA	NA	NA	Same	Same	Same	Same	Same	Same	Same	Same	Same	NA	NA	NA
ENSG00000089199	CHGB	0.921463	0.958868	0.944165	0.83854	0.919737	0.932037	0.891785	0.964097	0.94818	0.995909	0.998174	0.999112	Same	Same	Same	Same	Same	Same	Same	Same	Same	Same	Same	Same
ENSG00000089220	PEBP1	NA	NA	NA	0.795065	0.935441	0.932037	NA	NA	NA	0.995909	0.998174	0.999112	NA	NA	NA	Same	Same	Same	NA	NA	NA	Same	Same	Same
ENSG00000089234	BRAP	1.33436e-10	1.46762e-06	0.00033015	9.01302e-06	0.00054223	0.011692	NA	NA	NA	NA	NA	NA	Different	Different	Different	Different	Different	Different	NA	NA	NA	NA	NA	NA
ENSG00000089280	FUS	0.793031	0.958868	0.946571	0.803004	0.93347	0.932037	0.924515	0.964097	0.949659	NA	NA	NA	Same	Same	Same	Same	Same	Same	Same	Same	Same	NA	NA	NA
ENSG00000089289	IGBP1	7.92794e-09	1.4149e-05	0.00125071	NA	NA	NA	1.07678e-07	7.47869e-05	0.00388163	NA	NA	NA	Different	Different	Different	NA	NA	NA	Different	Different	Different	NA	NA	NA
ENSG00000089327	FXYD5	0.11962	0.360751	0.894307	0.0476103	0.254453	0.930925	0.0239815	0.131366	0.521171	0.000487333	0.0141666	0.192139	Same	Same	Same	Different	Same	Same	Different	Same	Same	Different	Different	Same
ENSG00000089335	ZNF302	NA	NA	NA	NA	NA	NA	NA	NA	NA	0.0519421	0.45481	0.999112	NA	NA	NA	NA	NA	NA	NA	NA	NA	Same	Same	Same
ENSG00000089351	GRAMD1A	0.26766	0.87743	0.944165	0.832438	0.917182	0.932037	0.319344	0.964097	0.94818	0.995909	0.998174	0.999112	Same	Same	Same	Same	Same	Same	Same	Same	Same	Same	Same	Same
ENSG00000089472	HEPH	0.433543	0.904931	0.944165	0.857952	0.922481	0.932037	0.316542	0.797768	0.890722	NA	NA	NA	Same	Same	Same	Same	Same	Same	Same	Same	Same	NA	NA	NA
ENSG00000089486	CDIP1	0.937615	0.960199	0.946571	0.805654	0.94457	0.932037	0.91756	0.964097	0.94818	0.995909	0.998174	0.999112	Same	Same	Same	Same	Same	Same	Same	Same	Same	Same	Same	Same
ENSG00000089558	KCNH4	0.0070875	0.0732034	0.330375	0.000294703	0.0093177	0.0968876	0.034215	0.255442	0.56375	NA	NA	NA	Different	Same	Same	Different	Different	Same	Different	Same	Same	NA	NA	NA
ENSG00000089597	GANAB	0.511343	0.824488	0.944165	NA	NA	NA	0.777117	0.890849	0.94818	0.995909	0.998174	0.999112	Same	Same	Same	NA	NA	NA	Same	Same	Same	Same	Same	Same
ENSG00000089639	GMIP	0.190663	0.929278	0.678186	0.802368	0.872042	0.932037	0.763851	0.964097	0.94818	0.995909	0.998174	0.999112	Same	Same	Same	Same	Same	Same	Same	Same	Same	Same	Same	Same
ENSG00000089682	RBM41	0.143253	0.567174	0.676503	0.83998	0.917182	0.932037	NA	NA	NA	NA	NA	NA	Same	Same	Same	Same	Same	Same	NA	NA	NA	NA	NA	NA
ENSG00000089685	BIRC5	0.937774	0.964084	0.951288	NA	NA	NA	0.924515	0.964097	0.949659	NA	NA	NA	Same	Same	Same	NA	NA	NA	Same	Same	Same	NA	NA	NA
ENSG00000089692	LAG3	NA	NA	NA	0.0791903	0.341131	0.932037	NA	NA	NA	NA	NA	NA	NA	NA	NA	Same	Same	Same	NA	NA	NA	NA	NA	NA
ENSG00000089693	MLF2	0.790543	0.895207	0.944165	0.599215	0.913785	0.932037	0.723374	0.926074	0.94818	0.995909	0.998174	0.999112	Same	Same	Same	Same	Same	Same	Same	Same	Same	Same	Same	Same
ENSG00000089737	DDX24	0.812752	0.924431	0.944165	0.805654	0.928084	0.932037	0.795769	0.964097	0.94818	0.995909	0.998174	0.999112	Same	Same	Same	Same	Same	Same	Same	Same	Same	Same	Same	Same
ENSG00000089775	ZBTB25	0.00254093	0.0468108	0.303227	0.0126812	0.150845	0.715174	0.0752951	0.938176	0.94818	0.995909	0.998174	0.999112	Different	Different	Same	Different	Same	Same	Same	Same	Same	Same	Same	Same
ENSG00000089818	NECAP1	0.775831	0.941703	0.944165	0.866506	0.935441	0.932037	0.719433	0.964097	0.94818	NA	NA	NA	Same	Same	Same	Same	Same	Same	Same	Same	Same	NA	NA	NA
ENSG00000089847	ANKRD24	0.731078	0.890928	0.944165	NA	NA	NA	NA	NA	NA	0.000487333	0.0182556	0.240274	Same	Same	Same	NA	NA	NA	NA	NA	NA	Different	Different	Same
ENSG00000089876	DHX32	0.852459	0.958868	0.944165	0.00170649	0.224835	0.932037	0.307951	0.543677	0.919707	NA	NA	NA	Same	Same	Same	Different	Same	Same	Same	Same	Same	NA	NA	NA
ENSG00000089902	RCOR1	0.208192	0.561604	0.944165	0.919377	0.93008	0.932037	0.308581	0.588227	0.94818	0.995909	0.998174	0.999112	Same	Same	Same	Same	Same	Same	Same	Same	Same	Same	Same	Same
ENSG00000089916	GPATCH2L	1.38683e-06	0.000145397	0.00517891	0.00126445	0.0142462	0.0996149	2.30359e-05	0.00277221	0.0312658	0.995909	0.998174	0.999112	Different	Different	Different	Different	Different	Same	Different	Different	Different	Same	Same	Same
ENSG00000090006	LTBP4	NA	NA	NA	0.132905	0.463533	0.932037	NA	NA	NA	0.0105084	0.119023	0.826777	NA	NA	NA	Same	Same	Same	NA	NA	NA	Different	Same	Same
ENSG00000090013	BLVRB	1.53973e-05	0.000877284	0.00954856	0.0186466	0.12953	0.336149	0.763453	0.964097	0.94818	0.995909	0.998174	0.999112	Different	Different	Different	Different	Same	Same	Same	Same	Same	Same	Same	Same
ENSG00000090020	SLC9A1	0.441054	0.788941	0.944165	0.668084	0.935349	0.932037	0.69384	0.964097	0.94818	NA	NA	NA	Same	Same	Same	Same	Same	Same	Same	Same	Same	NA	NA	NA
ENSG00000090054	SPTLC1	0.752935	0.680089	0.944165	0.00011667	0.00208715	0.0194528	0.00599496	0.102722	0.227341	NA	NA	NA	Same	Same	Same	Different	Different	Different	Different	Same	Same	NA	NA	NA
ENSG00000090060	PAPOLA	0.513858	0.879216	0.944165	0.626704	0.917182	0.932037	0.56332	0.889676	0.94818	0.0962487	0.998174	0.999112	Same	Same	Same	Same	Same	Same	Same	Same	Same	Same	Same	Same
ENSG00000090061	CCNK	0.931598	0.963496	0.951288	0.623037	0.917182	0.932037	0.745473	0.964097	0.94818	NA	NA	NA	Same	Same	Same	Same	Same	Same	Same	Same	Same	NA	NA	NA
ENSG00000090104	RGS1	NA	NA	NA	NA	NA	NA	NA	NA	NA	0.144959	0.983765	0.999112	NA	NA	NA	NA	NA	NA	NA	NA	NA	Same	Same	Same
ENSG00000090238	YPEL3	0.903263	0.95368	0.944165	0.88927	0.917182	0.932037	0.85106	0.964097	0.94818	0.0795005	0.610168	0.999112	Same	Same	Same	Same	Same	Same	Same	Same	Same	Same	Same	Same
ENSG00000090263	MRPS33	0.691404	0.946609	0.944165	NA	NA	NA	1.36118e-10	2.84515e-07	6.01032e-05	0.995909	0.998174	0.999112	Same	Same	Same	NA	NA	NA	Different	Different	Different	Same	Same	Same
ENSG00000090266	NDUFB2	0.368311	0.644487	0.944165	NA	NA	NA	0.289157	0.579473	0.94818	0.995909	0.998174	0.999112	Same	Same	Same	NA	NA	NA	Same	Same	Same	Same	Same	Same
ENSG00000090273	NUDC	0.000609954	0.0113453	0.0568712	0.122659	0.416056	0.859939	NA	NA	NA	NA	NA	NA	Different	Different	Same	Same	Same	Same	NA	NA	NA	NA	NA	NA
ENSG00000090372	STRN4	9.99159e-05	0.00729545	0.694028	0.0039213	0.0481915	0.932037	0.000252524	0.0190256	0.815827	0.140194	0.480449	0.999112	Different	Different	Same	Different	Different	Same	Different	Different	Same	Same	Same	Same
ENSG00000090447	TFAP4	0.919995	0.960097	0.951288	0.942465	0.946064	0.932037	0.886927	0.964097	0.94818	NA	NA	NA	Same	Same	Same	Same	Same	Same	Same	Same	Same	NA	NA	NA
ENSG00000090470	PDCD7	0.545793	0.958868	0.944165	NA	NA	NA	NA	NA	NA	NA	NA	NA	Same	Same	Same	NA	NA	NA	NA	NA	NA	NA	NA	NA
ENSG00000090487	SPG21	0.633505	0.719754	0.944165	NA	NA	NA	0.111539	0.528224	0.57927	0.0156368	0.107337	0.557044	Same	Same	Same	NA	NA	NA	Same	Same	Same	Different	Same	Same
ENSG00000090530	P3H2	0.690591	0.964084	0.944165	0.824161	0.671452	0.932037	NA	NA	NA	0.995909	0.998174	0.999112	Same	Same	Same	Same	Same	Same	NA	NA	NA	Same	Same	Same
ENSG00000090534	THPO	0.616284	0.870929	0.944165	0.438342	0.919737	0.932037	NA	NA	NA	0.00667839	0.128697	0.610258	Same	Same	Same	Same	Same	Same	NA	NA	NA	Different	Same	Same
ENSG00000090539	CHRD	0.221718	0.475172	0.944165	0.484367	0.917182	0.932037	0.12032	0.268008	0.68688	NA	NA	NA	Same	Same	Same	Same	Same	Same	Same	Same	Same	NA	NA	NA
ENSG00000090581	GNPTG	0.125213	0.325459	0.796559	NA	NA	NA	0.432968	0.774531	0.94818	0.453949	0.998174	0.999112	Same	Same	Same	NA	NA	NA	Same	Same	Same	Same	Same	Same
ENSG00000090621	PABPC4	NA	NA	NA	0.759164	0.919737	0.932037	NA	NA	NA	0.995909	0.998174	0.999112	NA	NA	NA	Same	Same	Same	NA	NA	NA	Same	Same	Same
ENSG00000090674	MCOLN1	0.826913	0.946609	0.944165	0.69861	0.927744	0.932037	0.849402	0.964097	0.94818	0.0652923	0.957313	0.999112	Same	Same	Same	Same	Same	Same	Same	Same	Same	Same	Same	Same
ENSG00000090686	USP48	0.0016643	0.0228266	0.112913	NA	NA	NA	0.0153391	0.249706	0.669386	0.995909	0.998174	0.999112	Different	Different	Same	NA	NA	NA	Different	Same	Same	Same	Same	Same
ENSG00000090776	EFNB1	0.749211	0.903943	0.944165	0.799353	0.917301	0.932037	0.711449	0.924644	0.94818	0.995909	0.998174	0.999112	Same	Same	Same	Same	Same	Same	Same	Same	Same	Same	Same	Same
ENSG00000090857	PDPR	NA	NA	NA	NA	NA	NA	0.39165	0.85558	0.94818	0.995909	0.998174	0.999112	NA	NA	NA	NA	NA	NA	Same	Same	Same	Same	Same	Same
ENSG00000090861	AARS	0.521202	0.900009	0.944165	0.799353	0.938386	0.932037	0.842954	0.964097	0.94818	0.995909	0.998174	0.999112	Same	Same	Same	Same	Same	Same	Same	Same	Same	Same	Same	Same
ENSG00000090905	TNRC6A	0.565632	0.912034	0.944165	0.129507	0.917182	0.932037	0.0670225	0.342134	0.577696	0.112335	0.293921	0.999112	Same	Same	Same	Same	Same	Same	Same	Same	Same	Same	Same	Same
ENSG00000090924	PLEKHG2	0.883983	0.87743	0.944165	0.751373	0.917182	0.932037	0.646475	0.790887	0.94818	0.995909	0.998174	0.999112	Same	Same	Same	Same	Same	Same	Same	Same	Same	Same	Same	Same
ENSG00000090932	DLL3	4.89128e-05	0.00238012	0.050214	0.000334983	0.00910954	0.144815	0.00875145	0.0294016	0.2376	NA	NA	NA	Different	Different	Same	Different	Different	Same	Different	Different	Same	NA	NA	NA
ENSG00000090971	NAT14	0.575839	0.809922	0.944165	NA	NA	NA	0.459792	0.692668	0.94818	0.00115021	0.0630024	0.594018	Same	Same	Same	NA	NA	NA	Same	Same	Same	Different	Same	Same
ENSG00000090975	PITPNM2	0.843148	0.913986	0.944165	0.620996	0.89036	0.932037	0.780795	0.898775	0.94818	NA	NA	NA	Same	Same	Same	Same	Same	Same	Same	Same	Same	NA	NA	NA
ENSG00000091073	DTX2	0.0681344	0.625119	0.944165	NA	NA	NA	0.329692	0.873082	0.94818	0.0594971	0.539062	0.999112	Same	Same	Same	NA	NA	NA	Same	Same	Same	Same	Same	Same
ENSG00000091127	PUS7	NA	NA	NA	0.906082	0.935441	0.932037	0.722212	0.964097	0.94818	0.995909	0.998174	0.999112	NA	NA	NA	Same	Same	Same	Same	Same	Same	Same	Same	Same
ENSG00000091129	NRCAM	0.861097	0.958868	0.944165	0.701909	0.935441	0.932037	0.750545	0.964097	0.94818	0.995909	0.998174	0.999112	Same	Same	Same	Same	Same	Same	Same	Same	Same	Same	Same	Same
ENSG00000091136	LAMB1	1.21575e-05	0.00613504	0.113523	0.162447	0.26544	0.689384	0.012536	0.206457	0.394022	0.0492564	0.141389	0.315925	Different	Different	Same	Same	Same	Same	Different	Same	Same	Different	Same	Same
ENSG00000091137	SLC26A4	0.213715	0.436152	0.691459	NA	NA	NA	NA	NA	NA	NA	NA	NA	Same	Same	Same	NA	NA	NA	NA	NA	NA	NA	NA	NA
ENSG00000091140	DLD	0.937615	0.958868	0.944165	0.620766	0.774948	0.932037	0.300882	0.489006	0.916582	NA	NA	NA	Same	Same	Same	Same	Same	Same	Same	Same	Same	NA	NA	NA
ENSG00000091157	WDR7	0.571981	0.7686	0.944165	0.772441	0.875281	0.932037	0.46183	0.636166	0.872972	NA	NA	NA	Same	Same	Same	Same	Same	Same	Same	Same	Same	NA	NA	NA
ENSG00000091164	TXNL1	1.95204e-09	1.49575e-06	0.000232795	NA	NA	NA	0.000299392	0.0403294	0.294598	NA	NA	NA	Different	Different	Different	NA	NA	NA	Different	Different	Same	NA	NA	NA
ENSG00000091317	CMTM6	2.3165e-06	0.000478307	0.00762595	0.0629854	0.268472	0.536951	0.232747	0.315087	0.727503	0.00142087	0.0272069	0.270923	Different	Different	Different	Same	Same	Same	Same	Same	Same	Different	Different	Same
ENSG00000091409	ITGA6	0.729603	0.924431	0.944165	NA	NA	NA	0.399915	0.528224	0.755535	NA	NA	NA	Same	Same	Same	NA	NA	NA	Same	Same	Same	NA	NA	NA
ENSG00000091428	RAPGEF4	0.645117	0.847196	0.944165	0.548416	0.655771	0.932037	0.359229	0.707706	0.94818	0.995909	0.998174	0.999112	Same	Same	Same	Same	Same	Same	Same	Same	Same	Same	Same	Same
ENSG00000091436	MAP3K20	0.577981	0.878003	0.944165	0.818183	0.917182	0.932037	0.342303	0.873082	0.94818	NA	NA	NA	Same	Same	Same	Same	Same	Same	Same	Same	Same	NA	NA	NA
ENSG00000091483	FH	0.637085	0.958868	0.944165	NA	NA	NA	0.291215	0.964097	0.94818	0.995909	0.998174	0.999112	Same	Same	Same	NA	NA	NA	Same	Same	Same	Same	Same	Same
ENSG00000091490	SEL1L3	0.017205	0.0878399	0.183296	NA	NA	NA	0.0017091	0.0211313	0.163163	NA	NA	NA	Different	Same	Same	NA	NA	NA	Different	Different	Same	NA	NA	NA
ENSG00000091513	TF	NA	NA	NA	0.802662	0.942993	0.932037	0.928203	0.964097	0.94818	0.995909	0.998174	0.999112	NA	NA	NA	Same	Same	Same	Same	Same	Same	Same	Same	Same
ENSG00000091527	CDV3	0.256381	0.923523	0.944165	0.308137	0.843668	0.932037	0.370811	0.9058	0.94818	NA	NA	NA	Same	Same	Same	Same	Same	Same	Same	Same	Same	NA	NA	NA
ENSG00000091536	MYO15A	NA	NA	NA	NA	NA	NA	NA	NA	NA	0.00225803	0.0270041	0.246956	NA	NA	NA	NA	NA	NA	NA	NA	NA	Different	Different	Same
ENSG00000091622	PITPNM3	0.295479	0.544969	0.937278	0.411103	0.465226	0.932037	0.302663	0.52018	0.944801	NA	NA	NA	Same	Same	Same	Same	Same	Same	Same	Same	Same	NA	NA	NA
ENSG00000091640	SPAG7	8.0876e-07	8.39799e-05	0.00244118	NA	NA	NA	0.000185337	0.0057523	0.0352324	0.995909	0.998174	0.999112	Different	Different	Different	NA	NA	NA	Different	Different	Different	Same	Same	Same
ENSG00000091651	ORC6	0.926525	0.961986	0.946571	0.944765	0.946064	0.932037	0.918599	0.964097	0.94818	NA	NA	NA	Same	Same	Same	Same	Same	Same	Same	Same	Same	NA	NA	NA
ENSG00000091656	ZFHX4	0.91345	0.958868	0.9488	0.931617	0.940539	0.932037	0.868811	0.964097	0.94818	0.54351	0.998174	0.999112	Same	Same	Same	Same	Same	Same	Same	Same	Same	Same	Same	Same
ENSG00000091732	ZC3HC1	0.931598	0.963744	0.951288	0.931617	0.944548	0.932037	0.454938	0.850905	0.94818	0.995909	0.998174	0.999112	Same	Same	Same	Same	Same	Same	Same	Same	Same	Same	Same	Same
ENSG00000091844	RGS17	0.00714364	0.0444475	0.126788	0.0127105	0.0788935	0.347353	0.00875096	0.0419468	0.175227	0.995909	0.998174	0.999112	Different	Different	Same	Different	Same	Same	Different	Different	Same	Same	Same	Same
ENSG00000092036	HAUS4	NA	NA	NA	NA	NA	NA	NA	NA	NA	0.00714412	0.129426	0.806637	NA	NA	NA	NA	NA	NA	NA	NA	NA	Different	Same	Same
ENSG00000092051	JPH4	0.729751	0.883386	0.944165	0.906711	0.917182	0.932037	0.757586	0.956294	0.94818	NA	NA	NA	Same	Same	Same	Same	Same	Same	Same	Same	Same	NA	NA	NA
ENSG00000092068	SLC7A8	0.0039881	0.0567664	0.327984	0.00131023	0.0124817	0.0805373	0.000471449	0.0128048	0.141795	0.105445	0.727508	0.999112	Different	Same	Same	Different	Different	Same	Different	Different	Same	Same	Same	Same
ENSG00000092140	G2E3	0.704158	0.864263	0.944165	0.872017	0.917301	0.932037	0.603611	0.880507	0.94818	0.995909	0.998174	0.999112	Same	Same	Same	Same	Same	Same	Same	Same	Same	Same	Same	Same
ENSG00000092199	HNRNPC	NA	NA	NA	NA	NA	NA	NA	NA	NA	0.995909	0.998174	0.999112	NA	NA	NA	NA	NA	NA	NA	NA	NA	Same	Same	Same
ENSG00000092201	SUPT16H	0.937615	0.964084	0.951288	NA	NA	NA	0.932235	0.964097	0.949659	0.995909	0.998174	0.999112	Same	Same	Same	NA	NA	NA	Same	Same	Same	Same	Same	Same
ENSG00000092208	GEMIN2	0.107977	0.420862	0.867559	0.900061	0.935441	0.932037	0.804637	0.964097	0.94818	NA	NA	NA	Same	Same	Same	Same	Same	Same	Same	Same	Same	NA	NA	NA
ENSG00000092330	TINF2	4.2052e-10	1.11479e-06	0.000343259	0.77847	0.933844	0.932037	1.80799e-09	2.54445e-06	0.000631314	0.0222327	0.24374	0.999112	Different	Different	Different	Same	Same	Same	Different	Different	Different	Different	Same	Same
ENSG00000092421	SEMA6A	0.007323	0.0777828	0.357956	NA	NA	NA	0.000220848	0.00352134	0.0464279	0.995909	0.998174	0.999112	Different	Same	Same	NA	NA	NA	Different	Different	Different	Same	Same	Same
ENSG00000092439	TRPM7	0.67667	0.936883	0.944165	0.419854	0.84521	0.932037	NA	NA	NA	5.13436e-05	0.00585014	0.164719	Same	Same	Same	Same	Same	Same	NA	NA	NA	Different	Different	Same
ENSG00000092445	TYRO3	0.718463	0.929278	0.944165	0.675777	0.919737	0.932037	NA	NA	NA	0.995909	0.998174	0.999112	Same	Same	Same	Same	Same	Same	NA	NA	NA	Same	Same	Same
ENSG00000092470	WDR76	0.753043	0.958868	0.944165	0.897799	0.935441	0.932037	0.284814	0.822447	0.94818	0.995909	0.998174	0.999112	Same	Same	Same	Same	Same	Same	Same	Same	Same	Same	Same	Same
ENSG00000092529	CAPN3	0.772907	0.958868	0.944165	0.000146898	0.00196987	0.0177142	3.35636e-08	1.53141e-05	0.000676226	0.850227	0.998174	0.999112	Same	Same	Same	Different	Different	Different	Different	Different	Different	Same	Same	Same
ENSG00000092531	SNAP23	0.92361	0.915625	0.944165	0.798122	0.935441	0.932037	0.882763	0.964097	0.94818	0.00138959	0.0532262	0.565976	Same	Same	Same	Same	Same	Same	Same	Same	Same	Different	Same	Same
ENSG00000092820	EZR	0.0253964	0.0981948	0.424856	0.001393	0.0286451	0.316105	NA	NA	NA	NA	NA	NA	Different	Same	Same	Different	Different	Same	NA	NA	NA	NA	NA	NA
ENSG00000092847	AGO1	0.768231	0.950047	0.944165	0.917951	0.937695	0.932037	NA	NA	NA	0.995909	0.998174	0.999112	Same	Same	Same	Same	Same	Same	NA	NA	NA	Same	Same	Same
ENSG00000092850	TEKT2	0.0155644	0.072147	0.230315	0.879488	0.922708	0.932037	3.02956e-05	0.00215353	0.0153407	0.995909	0.998174	0.999112	Different	Same	Same	Same	Same	Same	Different	Different	Different	Same	Same	Same
ENSG00000092853	CLSPN	0.934622	0.964084	0.947748	0.952959	0.946064	0.932037	NA	NA	NA	NA	NA	NA	Same	Same	Same	Same	Same	Same	NA	NA	NA	NA	NA	NA
ENSG00000092929	UNC13D	1.29233e-05	0.000814503	0.00922359	0.88519	0.946064	0.932037	NA	NA	NA	NA	NA	NA	Different	Different	Different	Same	Same	Same	NA	NA	NA	NA	NA	NA
ENSG00000092931	MFSD11	1.81005e-07	4.42742e-05	0.00211161	2.23153e-06	0.000357258	0.0110146	3.78667e-07	0.000119776	0.00551919	NA	NA	NA	Different	Different	Different	Different	Different	Different	Different	Different	Different	NA	NA	NA
ENSG00000092964	DPYSL2	0.464332	0.898914	0.944165	0.802368	0.935441	0.932037	0.617034	0.964097	0.94818	0.995909	0.998174	0.999112	Same	Same	Same	Same	Same	Same	Same	Same	Same	Same	Same	Same
ENSG00000092978	GPATCH2	0.447753	0.581663	0.944165	0.802237	0.935441	0.932037	0.0646669	0.25075	0.432819	0.0288627	0.648681	0.999112	Same	Same	Same	Same	Same	Same	Same	Same	Same	Different	Same	Same
ENSG00000093000	NUP50	NA	NA	NA	0.815189	0.935441	0.932037	NA	NA	NA	NA	NA	NA	NA	NA	NA	Same	Same	Same	NA	NA	NA	NA	NA	NA
ENSG00000093009	CDC45	0.935107	0.964084	0.951288	NA	NA	NA	0.916089	0.964097	0.949659	NA	NA	NA	Same	Same	Same	NA	NA	NA	Same	Same	Same	NA	NA	NA
ENSG00000093010	COMT	0.851076	0.923523	0.944165	NA	NA	NA	0.318935	0.964097	0.94818	0.995909	0.998174	0.999112	Same	Same	Same	NA	NA	NA	Same	Same	Same	Same	Same	Same
ENSG00000093144	ECHDC1	0.00185096	0.0243514	0.0950294	0.0106379	0.0472957	0.202891	3.88276e-10	6.08178e-07	0.000192797	NA	NA	NA	Different	Different	Same	Different	Different	Same	Different	Different	Different	NA	NA	NA
ENSG00000093217	XYLB	0.793831	0.77412	0.93381	NA	NA	NA	0.0575115	0.447173	0.787503	0.943449	0.998174	0.999112	Same	Same	Same	NA	NA	NA	Same	Same	Same	Same	Same	Same
ENSG00000094631	HDAC6	0.862023	0.898914	0.944165	0.892789	0.935441	0.932037	NA	NA	NA	NA	NA	NA	Same	Same	Same	Same	Same	Same	NA	NA	NA	NA	NA	NA
ENSG00000094804	CDC6	0.479828	0.870929	0.944165	0.69515	0.917301	0.932037	0.47256	0.892692	0.94818	0.995909	0.998174	0.999112	Same	Same	Same	Same	Same	Same	Same	Same	Same	Same	Same	Same
ENSG00000094880	CDC23	0.885519	0.958868	0.945518	0.317395	0.618522	0.932037	0.435194	0.836964	0.94818	0.000188908	0.00647131	0.164719	Same	Same	Same	Same	Same	Same	Same	Same	Same	Different	Different	Same
ENSG00000094914	AAAS	0.842664	0.958868	0.944165	0.92519	0.938386	0.932037	0.791363	0.964097	0.94818	NA	NA	NA	Same	Same	Same	Same	Same	Same	Same	Same	Same	NA	NA	NA
ENSG00000094916	CBX5	0.921463	0.959724	0.950412	0.905967	0.935441	0.932037	0.921489	0.964097	0.949659	0.995909	0.998174	0.999112	Same	Same	Same	Same	Same	Same	Same	Same	Same	Same	Same	Same
ENSG00000094975	SUCO	0.360536	0.742929	0.944165	0.0427122	0.917182	0.932037	0.00817779	0.107458	0.669327	0.995909	0.998174	0.999112	Same	Same	Same	Different	Same	Same	Different	Same	Same	Same	Same	Same
ENSG00000095002	MSH2	0.891463	0.958868	0.944165	0.952959	0.946064	0.932481	0.944815	0.964097	0.949687	NA	NA	NA	Same	Same	Same	Same	Same	Same	Same	Same	Same	NA	NA	NA
ENSG00000095015	MAP3K1	0.745887	0.943582	0.944165	0.347182	0.764342	0.932037	NA	NA	NA	0.995909	0.998174	0.999112	Same	Same	Same	Same	Same	Same	NA	NA	NA	Same	Same	Same
ENSG00000095203	EPB41L4B	0.600382	0.821105	0.944165	0.558751	0.935441	0.932037	NA	NA	NA	0.995909	0.998174	0.999112	Same	Same	Same	Same	Same	Same	NA	NA	NA	Same	Same	Same
ENSG00000095209	TMEM38B	0.00247634	0.0140193	0.0910202	NA	NA	NA	0.749018	0.964097	0.94818	NA	NA	NA	Different	Different	Same	NA	NA	NA	Same	Same	Same	NA	NA	NA
ENSG00000095261	PSMD5	0.00846725	0.111089	0.576898	0.103135	0.475837	0.932037	0.302817	0.680426	0.94818	NA	NA	NA	Different	Same	Same	Same	Same	Same	Same	Same	Same	NA	NA	NA
ENSG00000095303	PTGS1	0.0250028	0.0939562	0.310853	0.0585394	0.167744	0.606834	0.0669292	0.123717	0.443735	0.995909	0.998174	0.999112	Different	Same	Same	Same	Same	Same	Same	Same	Same	Same	Same	Same
ENSG00000095319	NUP188	0.876784	0.958868	0.9488	0.877073	0.935441	0.932037	0.875982	0.964097	0.94818	NA	NA	NA	Same	Same	Same	Same	Same	Same	Same	Same	Same	NA	NA	NA
ENSG00000095321	CRAT	0.282918	0.525948	0.937278	NA	NA	NA	0.884058	0.964097	0.94818	NA	NA	NA	Same	Same	Same	NA	NA	NA	Same	Same	Same	NA	NA	NA
ENSG00000095380	NANS	4.45297e-11	1.92562e-07	0.000120595	NA	NA	NA	3.31366e-06	0.000394047	0.00755443	NA	NA	NA	Different	Different	Different	NA	NA	NA	Different	Different	Different	NA	NA	NA
ENSG00000095383	TBC1D2	0.44608	0.701882	0.944165	NA	NA	NA	0.0565849	0.398583	0.869898	0.995909	0.998174	0.999112	Same	Same	Same	NA	NA	NA	Same	Same	Same	Same	Same	Same
ENSG00000095485	CWF19L1	0.801522	0.958868	0.944165	0.109661	0.47107	0.932037	0.0117344	0.0634423	0.294598	0.00880052	0.0694529	0.477712	Same	Same	Same	Same	Same	Same	Different	Same	Same	Different	Same	Same
ENSG00000095539	SEMA4G	0.93011	0.866711	0.948075	0.927628	0.917182	0.932037	0.53126	0.883222	0.94818	0.995909	0.998174	0.999112	Same	Same	Same	Same	Same	Same	Same	Same	Same	Same	Same	Same
ENSG00000095564	BTAF1	0.254343	0.754628	0.944165	0.53471	0.917182	0.932037	0.302817	0.734982	0.94818	0.0180231	0.287422	0.999112	Same	Same	Same	Same	Same	Same	Same	Same	Same	Different	Same	Same
ENSG00000095585	BLNK	0.93065	0.958868	0.944165	0.757581	0.935441	0.932037	0.632861	0.894398	0.94818	NA	NA	NA	Same	Same	Same	Same	Same	Same	Same	Same	Same	NA	NA	NA
ENSG00000095587	TLL2	NA	NA	NA	NA	NA	NA	1.16668e-06	0.000238791	0.00654903	NA	NA	NA	NA	NA	NA	NA	NA	NA	Different	Different	Different	NA	NA	NA
ENSG00000095596	CYP26A1	NA	NA	NA	2.04923e-06	0.000319512	0.00368976	6.27085e-08	4.9838e-06	0.000874206	NA	NA	NA	NA	NA	NA	Different	Different	Different	Different	Different	Different	NA	NA	NA
ENSG00000095637	SORBS1	0.752935	0.929527	0.944165	0.908916	0.935441	0.932037	0.672395	0.581137	0.94818	0.140194	0.229906	0.826777	Same	Same	Same	Same	Same	Same	Same	Same	Same	Same	Same	Same
ENSG00000095713	CRTAC1	0.333855	0.603801	0.944165	0.738392	0.922443	0.932037	0.308581	0.590724	0.94818	0.770049	0.998174	0.999112	Same	Same	Same	Same	Same	Same	Same	Same	Same	Same	Same	Same
ENSG00000095739	BAMBI	0.0653783	0.591877	0.79898	0.196786	0.83678	0.932037	0.188664	0.703891	0.94818	0.995909	0.998174	0.999112	Same	Same	Same	Same	Same	Same	Same	Same	Same	Same	Same	Same
ENSG00000095794	CREM	0.593285	0.937093	0.944165	0.866903	0.935441	0.932037	0.821642	0.727971	0.94818	0.995909	0.998174	0.999112	Same	Same	Same	Same	Same	Same	Same	Same	Same	Same	Same	Same
ENSG00000095906	NUBP2	0.0283802	0.0390278	0.944165	NA	NA	NA	0.000327842	0.000728079	0.258927	NA	NA	NA	Different	Different	Same	NA	NA	NA	Different	Different	Same	NA	NA	NA
ENSG00000095970	TREM2	0.899089	0.942213	0.944165	0.854992	0.917182	0.932037	0.874047	0.964097	0.94818	0.800481	0.998174	0.999112	Same	Same	Same	Same	Same	Same	Same	Same	Same	Same	Same	Same
ENSG00000096063	SRPK1	0.731181	0.946548	0.944165	0.480069	0.917182	0.932037	0.749018	0.95095	0.94818	NA	NA	NA	Same	Same	Same	Same	Same	Same	Same	Same	Same	NA	NA	NA
ENSG00000096070	BRPF3	0.680734	0.873671	0.944165	NA	NA	NA	0.0111461	0.0609622	0.220474	NA	NA	NA	Same	Same	Same	NA	NA	NA	Different	Same	Same	NA	NA	NA
ENSG00000096080	MRPS18A	0.791991	0.87743	0.944165	0.798122	0.917182	0.932037	0.6726	0.964097	0.94818	0.995909	0.998174	0.999112	Same	Same	Same	Same	Same	Same	Same	Same	Same	Same	Same	Same
ENSG00000096092	TMEM14A	0.119863	0.306996	0.760223	NA	NA	NA	NA	NA	NA	NA	NA	NA	Same	Same	Same	NA	NA	NA	NA	NA	NA	NA	NA	NA
ENSG00000096093	EFHC1	NA	NA	NA	3.26792e-09	3.12058e-06	0.000456974	0.384686	0.825543	0.94818	NA	NA	NA	NA	NA	NA	Different	Different	Different	Same	Same	Same	NA	NA	NA
ENSG00000096401	CDC5L	0.7626	0.958868	0.946571	0.854992	0.917182	0.932037	0.811042	0.964097	0.94818	0.612585	0.998174	0.999112	Same	Same	Same	Same	Same	Same	Same	Same	Same	Same	Same	Same
ENSG00000096696	DSP	0.15699	0.873671	0.944165	0.578326	0.917182	0.932037	0.633741	0.89895	0.94818	NA	NA	NA	Same	Same	Same	Same	Same	Same	Same	Same	Same	NA	NA	NA
ENSG00000096717	SIRT1	0.0958452	0.347386	0.944165	0.571722	0.779867	0.932037	NA	NA	NA	0.995909	0.998174	0.999112	Same	Same	Same	Same	Same	Same	NA	NA	NA	Same	Same	Same
ENSG00000096746	HNRNPH3	0.725408	0.855483	0.944165	0.68602	0.917182	0.932037	0.487756	0.813181	0.94818	0.995909	0.998174	0.999112	Same	Same	Same	Same	Same	Same	Same	Same	Same	Same	Same	Same
ENSG00000096872	IFT74	0.818487	0.873621	0.944165	0.879135	0.935441	0.932037	0.727919	0.914	0.94818	0.0218829	0.208304	0.999112	Same	Same	Same	Same	Same	Same	Same	Same	Same	Different	Same	Same
ENSG00000097007	ABL1	0.535448	0.880291	0.944165	0.6911	0.917182	0.932037	NA	NA	NA	0.995909	0.998174	0.999112	Same	Same	Same	Same	Same	Same	NA	NA	NA	Same	Same	Same
ENSG00000097021	ACOT7	0.783042	0.88858	0.944165	0.684413	0.917182	0.932037	0.619634	0.883222	0.94818	0.00250889	0.0414667	0.321806	Same	Same	Same	Same	Same	Same	Same	Same	Same	Different	Different	Same
ENSG00000097033	SH3GLB1	0.366206	0.917352	0.934823	0.148835	0.316605	0.899998	0.14686	0.818943	0.94818	0.995909	0.998174	0.999112	Same	Same	Same	Same	Same	Same	Same	Same	Same	Same	Same	Same
ENSG00000097046	CDC7	0.512318	0.802209	0.944165	0.904911	0.935441	0.932037	0.843157	0.964097	0.94818	0.995909	0.998174	0.999112	Same	Same	Same	Same	Same	Same	Same	Same	Same	Same	Same	Same
ENSG00000097096	SYDE2	0.182801	0.341066	0.553573	0.0457702	0.140393	0.492205	0.469387	0.891901	0.94818	NA	NA	NA	Same	Same	Same	Different	Same	Same	Same	Same	Same	NA	NA	NA
ENSG00000099139	PCSK5	NA	NA	NA	0.111163	0.49366	0.932037	9.21035e-09	2.56895e-06	0.000289493	0.995909	0.998174	0.999112	NA	NA	NA	Same	Same	Same	Different	Different	Different	Same	Same	Same
ENSG00000099219	ERMP1	0.823564	0.826868	0.944165	0.157057	0.334278	0.861869	0.136804	0.170489	0.512756	NA	NA	NA	Same	Same	Same	Same	Same	Same	Same	Same	Same	NA	NA	NA
ENSG00000099246	RAB18	NA	NA	NA	0.877612	0.931832	0.932037	0.659748	0.964097	0.94818	NA	NA	NA	NA	NA	NA	Same	Same	Same	Same	Same	Same	NA	NA	NA
ENSG00000099256	PRTFDC1	NA	NA	NA	0.450641	0.901846	0.932037	NA	NA	NA	NA	NA	NA	NA	NA	NA	Same	Same	Same	NA	NA	NA	NA	NA	NA
ENSG00000099260	PALMD	0.820055	0.918073	0.944165	0.779098	0.935441	0.932037	NA	NA	NA	0.995909	0.998174	0.999112	Same	Same	Same	Same	Same	Same	NA	NA	NA	Same	Same	Same
ENSG00000099282	TSPAN15	0.3007	0.290609	0.595362	0.297206	0.801066	0.932037	NA	NA	NA	0.995909	0.998174	0.999112	Same	Same	Same	Same	Same	Same	NA	NA	NA	Same	Same	Same
ENSG00000099284	H2AFY2	0.701061	0.87743	0.944165	0.805074	0.923143	0.932037	0.718399	0.927983	0.94818	0.995909	0.998174	0.999112	Same	Same	Same	Same	Same	Same	Same	Same	Same	Same	Same	Same
ENSG00000099308	MAST3	0.566577	0.796385	0.944165	NA	NA	NA	0.609156	0.893265	0.94818	0.995909	0.998174	0.999112	Same	Same	Same	NA	NA	NA	Same	Same	Same	Same	Same	Same
ENSG00000099326	MZF1	3.79749e-08	0.000107778	0.00859272	NA	NA	NA	4.94788e-08	0.000147258	0.01249	0.00253805	0.132315	0.999112	Different	Different	Different	NA	NA	NA	Different	Different	Different	Different	Same	Same
ENSG00000099330	OCEL1	0.125609	0.314001	0.677404	NA	NA	NA	0.101012	0.241204	0.593649	0.000873595	0.0234784	0.253213	Same	Same	Same	NA	NA	NA	Same	Same	Same	Different	Different	Same
ENSG00000099331	MYO9B	0.0208228	0.0571415	0.409808	0.00566551	0.0572872	0.33455	0.517562	0.891901	0.94818	0.995909	0.998174	0.999112	Different	Same	Same	Different	Same	Same	Same	Same	Same	Same	Same	Same
ENSG00000099338	CATSPERG	NA	NA	NA	4.76473e-05	0.00150624	0.035308	NA	NA	NA	0.995909	0.998174	0.999112	NA	NA	NA	Different	Different	Different	NA	NA	NA	Same	Same	Same
ENSG00000099341	PSMD8	5.43805e-09	4.54332e-06	0.000426276	3.25226e-07	0.000158869	0.0162054	1.45171e-11	7.20919e-08	3.4944e-05	0.0505593	0.303881	0.999112	Different	Different	Different	Different	Different	Different	Different	Different	Different	Same	Same	Same
ENSG00000099365	STX1B	0.93278	0.958868	0.944165	0.799938	0.935441	0.932037	0.893116	0.964097	0.94818	0.995909	0.998174	0.999112	Same	Same	Same	Same	Same	Same	Same	Same	Same	Same	Same	Same
ENSG00000099381	SETD1A	0.91345	0.958868	0.946571	0.959902	0.946064	0.932037	NA	NA	NA	0.995909	0.998174	0.999112	Same	Same	Same	Same	Same	Same	NA	NA	NA	Same	Same	Same
ENSG00000099385	BCL7C	0.00506464	0.0430967	0.944165	NA	NA	NA	0.00204055	0.0550003	0.94818	NA	NA	NA	Different	Different	Same	NA	NA	NA	Different	Same	Same	NA	NA	NA
ENSG00000099617	EFNA2	0.517806	0.604285	0.944165	NA	NA	NA	0.444036	0.638836	0.94818	0.995909	0.998174	0.999112	Same	Same	Same	NA	NA	NA	Same	Same	Same	Same	Same	Same
ENSG00000099624	ATP5F1D	0.919412	0.958868	0.944165	NA	NA	NA	0.909139	0.964097	0.94818	0.204076	0.998174	0.999112	Same	Same	Same	NA	NA	NA	Same	Same	Same	Same	Same	Same
ENSG00000099783	HNRNPM	0.943429	0.965805	0.951288	NA	NA	NA	NA	NA	NA	NA	NA	NA	Same	Same	Same	NA	NA	NA	NA	NA	NA	NA	NA	NA
ENSG00000099785	2002-03-01	0.767078	0.877892	0.944165	0.88579	0.919737	0.932037	0.739186	0.888056	0.94818	0.995909	0.998174	0.999112	Same	Same	Same	Same	Same	Same	Same	Same	Same	Same	Same	Same
ENSG00000099795	NDUFB7	0.00572276	0.0375901	0.163906	NA	NA	NA	0.816394	0.964097	0.94818	0.372545	0.998174	0.999112	Different	Different	Same	NA	NA	NA	Same	Same	Same	Same	Same	Same
ENSG00000099797	TECR	0.0355544	0.218154	0.680487	NA	NA	NA	0.00739105	0.0929695	0.435262	0.245536	0.998174	0.999112	Different	Same	Same	NA	NA	NA	Different	Same	Same	Same	Same	Same
ENSG00000099810	MTAP	0.63912	0.907698	0.944165	0.202509	0.358062	0.787574	0.724724	0.964097	0.94818	0.00832007	0.065291	0.470751	Same	Same	Same	Same	Same	Same	Same	Same	Same	Different	Same	Same
ENSG00000099814	CEP170B	0.796681	0.900009	0.944165	NA	NA	NA	0.754319	0.90642	0.94818	NA	NA	NA	Same	Same	Same	NA	NA	NA	Same	Same	Same	NA	NA	NA
ENSG00000099822	HCN2	0.834538	0.900009	0.944165	NA	NA	NA	0.814269	0.907157	0.94818	0.473742	0.998174	0.999112	Same	Same	Same	NA	NA	NA	Same	Same	Same	Same	Same	Same
ENSG00000099860	GADD45B	0.849923	0.958868	0.944165	NA	NA	NA	0.807755	0.964097	0.94818	0.995909	0.998174	0.999112	Same	Same	Same	NA	NA	NA	Same	Same	Same	Same	Same	Same
ENSG00000099864	PALM	0.36422	0.767042	0.944165	0.65863	0.89243	0.932037	0.273407	0.292667	0.929408	NA	NA	NA	Same	Same	Same	Same	Same	Same	Same	Same	Same	NA	NA	NA
ENSG00000099866	MADCAM1	NA	NA	NA	NA	NA	NA	4.89379e-10	1.32405e-06	0.000485708	NA	NA	NA	NA	NA	NA	NA	NA	NA	Different	Different	Different	NA	NA	NA
ENSG00000099889	ARVCF	0.0236628	0.194762	0.944165	0.0698234	0.665385	0.932037	0.0463658	0.19463	0.94818	0.995909	0.998174	0.999112	Different	Same	Same	Same	Same	Same	Different	Same	Same	Same	Same	Same
ENSG00000099901	RANBP1	0.774982	0.958868	0.944165	0.841412	0.935441	0.932037	0.738551	0.964097	0.94818	0.19196	0.998174	0.999112	Same	Same	Same	Same	Same	Same	Same	Same	Same	Same	Same	Same
ENSG00000099910	KLHL22	0.909884	0.958868	0.944165	NA	NA	NA	NA	NA	NA	0.000694196	0.0202884	0.270923	Same	Same	Same	NA	NA	NA	NA	NA	NA	Different	Different	Same
ENSG00000099940	SNAP29	0.000151092	0.00560803	0.0530179	NA	NA	NA	0.00573776	0.0621498	0.338095	NA	NA	NA	Different	Different	Same	NA	NA	NA	Different	Same	Same	NA	NA	NA
ENSG00000099942	CRKL	0.924882	0.958954	0.950991	0.897197	0.935441	0.932037	0.77161	0.964097	0.94818	0.108812	0.223651	0.801202	Same	Same	Same	Same	Same	Same	Same	Same	Same	Same	Same	Same
ENSG00000099949	LZTR1	0.0158839	0.140085	0.532024	0.522121	0.571081	0.932037	0.110728	0.271696	0.794332	0.995909	0.998174	0.999112	Different	Same	Same	Same	Same	Same	Same	Same	Same	Same	Same	Same
ENSG00000099953	MMP11	0.79704	0.958868	0.944165	0.824975	0.917182	0.932037	NA	NA	NA	0.995909	0.998174	0.999112	Same	Same	Same	Same	Same	Same	NA	NA	NA	Same	Same	Same
ENSG00000099954	CECR2	0.417249	0.86686	0.944165	0.575864	0.917182	0.932037	0.504038	0.870963	0.94818	0.244204	0.998174	0.999112	Same	Same	Same	Same	Same	Same	Same	Same	Same	Same	Same	Same
ENSG00000099956	SMARCB1	0.841899	0.87743	0.944165	0.830797	0.917182	0.932037	NA	NA	NA	NA	NA	NA	Same	Same	Same	Same	Same	Same	NA	NA	NA	NA	NA	NA
ENSG00000099957	P2RX6	NA	NA	NA	0.894207	0.94441	0.932037	0.0398074	0.197422	0.665788	0.995909	0.998174	0.999112	NA	NA	NA	Same	Same	Same	Different	Same	Same	Same	Same	Same
ENSG00000099958	DERL3	NA	NA	NA	0.814506	0.917182	0.932037	NA	NA	NA	0.995909	0.998174	0.999112	NA	NA	NA	Same	Same	Same	NA	NA	NA	Same	Same	Same
ENSG00000099960	SLC7A4	0.0769545	0.234085	0.659779	0.0773468	0.21604	0.694195	0.0947693	0.254112	0.746937	0.278327	0.998174	0.999112	Same	Same	Same	Same	Same	Same	Same	Same	Same	Same	Same	Same
ENSG00000099995	SF3A1	0.780329	0.958868	0.944165	0.888459	0.935441	0.932037	0.784301	0.964097	0.94818	NA	NA	NA	Same	Same	Same	Same	Same	Same	Same	Same	Same	NA	NA	NA
ENSG00000099998	GGT5	NA	NA	NA	0.80926	0.927116	0.932037	NA	NA	NA	NA	NA	NA	NA	NA	NA	Same	Same	Same	NA	NA	NA	NA	NA	NA
ENSG00000099999	RNF215	0.00711022	0.0423146	0.237388	NA	NA	NA	0.000500319	0.0095986	0.069217	NA	NA	NA	Different	Different	Same	NA	NA	NA	Different	Different	Same	NA	NA	NA
ENSG00000100003	SEC14L2	0.935051	0.958868	0.945585	0.815189	0.946064	0.932037	0.923045	0.964097	0.94818	0.995909	0.998174	0.999112	Same	Same	Same	Same	Same	Same	Same	Same	Same	Same	Same	Same
ENSG00000100014	SPECC1L	0.612787	0.724205	0.817805	0.846058	0.930445	0.932037	0.695598	0.757747	0.94818	0.995909	0.998174	0.999112	Same	Same	Same	Same	Same	Same	Same	Same	Same	Same	Same	Same
ENSG00000100023	PPIL2	0.765756	0.890545	0.944165	9.47787e-08	6.70621e-05	0.00579714	3.51832e-07	3.22679e-05	0.00269846	0.995909	0.998174	0.999112	Same	Same	Same	Different	Different	Different	Different	Different	Different	Same	Same	Same
ENSG00000100027	YPEL1	0.0234806	0.267934	0.22223	0.242298	0.79198	0.932037	0.00945469	0.0659368	0.152182	NA	NA	NA	Different	Same	Same	Same	Same	Same	Different	Same	Same	NA	NA	NA
ENSG00000100028	SNRPD3	0.381278	0.860774	0.944165	0.799353	0.924634	0.932037	0.415434	0.870963	0.94818	NA	NA	NA	Same	Same	Same	Same	Same	Same	Same	Same	Same	NA	NA	NA
ENSG00000100030	MAPK1	0.935868	0.958868	0.944165	0.760771	0.769756	0.932037	0.92735	0.964097	0.94818	NA	NA	NA	Same	Same	Same	Same	Same	Same	Same	Same	Same	NA	NA	NA
ENSG00000100036	SLC35E4	0.908518	0.958085	0.944165	0.41665	0.917182	0.932037	0.868811	0.964097	0.94818	NA	NA	NA	Same	Same	Same	Same	Same	Same	Same	Same	Same	NA	NA	NA
ENSG00000100038	TOP3B	0.00188168	0.0317033	0.170806	0.915194	0.935441	0.932037	0.851456	0.964097	0.94818	NA	NA	NA	Different	Different	Same	Same	Same	Same	Same	Same	Same	NA	NA	NA
ENSG00000100055	CYTH4	0.820055	0.935145	0.944165	0.233789	0.81721	0.932037	0.805739	0.964097	0.94818	NA	NA	NA	Same	Same	Same	Same	Same	Same	Same	Same	Same	NA	NA	NA
ENSG00000100056	ESS2	0.132482	0.674925	0.716265	0.00208348	0.019009	0.107457	0.000134815	0.00211707	0.0235312	NA	NA	NA	Same	Same	Same	Different	Different	Same	Different	Different	Different	NA	NA	NA
ENSG00000100060	MFNG	0.417707	0.87743	0.944165	NA	NA	NA	0.408622	0.880437	0.94818	0.995909	0.998174	0.999112	Same	Same	Same	NA	NA	NA	Same	Same	Same	Same	Same	Same
ENSG00000100065	CARD10	2.44817e-08	1.58857e-05	0.00157738	4.38574e-07	7.72095e-05	0.00488933	0.00138792	0.00935922	0.127205	0.995909	0.998174	0.999112	Different	Different	Different	Different	Different	Different	Different	Different	Same	Same	Same	Same
ENSG00000100075	SLC25A1	4.98766e-05	0.00165063	0.0255845	0.676219	0.925496	0.932037	0.0259702	0.111001	0.438759	NA	NA	NA	Different	Different	Different	Same	Same	Same	Different	Same	Same	NA	NA	NA
ENSG00000100077	GRK3	0.849915	0.958868	0.944165	0.373973	0.652552	0.932037	NA	NA	NA	NA	NA	NA	Same	Same	Same	Same	Same	Same	NA	NA	NA	NA	NA	NA
ENSG00000100078	PLA2G3	3.19843e-11	9.84459e-08	6.3672e-05	0.455232	0.623932	0.927708	2.62626e-07	0.000121339	0.00485424	NA	NA	NA	Different	Different	Different	Same	Same	Same	Different	Different	Different	NA	NA	NA
ENSG00000100092	SH3BP1	0.000509988	0.00973515	0.0849234	0.000671067	0.0162032	0.150708	0.84579	0.964097	0.94818	0.995909	0.998174	0.999112	Different	Different	Same	Different	Different	Same	Same	Same	Same	Same	Same	Same
ENSG00000100095	SEZ6L	0.749662	0.908256	0.944165	0.905967	0.935441	0.932037	0.76283	0.964097	0.94818	0.0318074	0.189468	0.999112	Same	Same	Same	Same	Same	Same	Same	Same	Same	Different	Same	Same
ENSG00000100097	LGALS1	6.74345e-09	4.89511e-06	0.000350814	NA	NA	NA	5.79135e-08	1.78882e-05	0.000946439	0.146343	0.998174	0.999112	Different	Different	Different	NA	NA	NA	Different	Different	Different	Same	Same	Same
ENSG00000100099	HPS4	0.000152512	0.775379	0.944165	NA	NA	NA	NA	NA	NA	NA	NA	NA	Different	Same	Same	NA	NA	NA	NA	NA	NA	NA	NA	NA
ENSG00000100100	PIK3IP1	0.893014	0.958868	0.944165	0.881487	0.917182	0.932037	0.856965	0.964097	0.94818	0.995909	0.998174	0.999112	Same	Same	Same	Same	Same	Same	Same	Same	Same	Same	Same	Same
ENSG00000100104	SRRD	NA	NA	NA	6.83338e-06	0.000348318	0.00755424	0.00251642	0.0264663	0.10392	0.995909	0.998174	0.999112	NA	NA	NA	Different	Different	Different	Different	Different	Same	Same	Same	Same
ENSG00000100105	PATZ1	0.346405	0.618639	0.944165	0.584829	0.872042	0.932037	0.451573	0.683233	0.94818	0.995909	0.998174	0.999112	Same	Same	Same	Same	Same	Same	Same	Same	Same	Same	Same	Same
ENSG00000100106	TRIOBP	0.651079	0.938769	0.944165	0.903291	0.935441	0.932037	NA	NA	NA	0.995909	0.998174	0.999112	Same	Same	Same	Same	Same	Same	NA	NA	NA	Same	Same	Same
ENSG00000100116	GCAT	0.0031449	0.0201882	0.120733	0.259995	0.487635	0.932037	NA	NA	NA	0.995909	0.998174	0.999112	Different	Different	Same	Same	Same	Same	NA	NA	NA	Same	Same	Same
ENSG00000100122	CRYBB1	0.294792	0.542939	0.773997	NA	NA	NA	0.754319	0.928057	0.94818	NA	NA	NA	Same	Same	Same	NA	NA	NA	Same	Same	Same	NA	NA	NA
ENSG00000100129	EIF3L	0.16096	0.249796	0.746498	0.866506	0.917301	0.932037	0.128428	0.253454	0.749721	0.995909	0.998174	0.999112	Same	Same	Same	Same	Same	Same	Same	Same	Same	Same	Same	Same
ENSG00000100139	MICALL1	4.32562e-06	0.000546719	0.00833668	0.00486955	0.351215	0.913842	0.0375349	0.0917581	0.318698	0.995909	0.998174	0.999112	Different	Different	Different	Different	Same	Same	Different	Same	Same	Same	Same	Same
ENSG00000100142	POLR2F	4.57071e-13	9.48609e-09	1.53088e-05	NA	NA	NA	1.16733e-09	1.72146e-06	0.000214375	0.000731129	0.0223931	0.262751	Different	Different	Different	NA	NA	NA	Different	Different	Different	Different	Different	Same
ENSG00000100146	SOX10	0.789741	0.881043	0.944165	0.816219	0.917182	0.932037	0.703278	0.842511	0.94818	0.526159	0.998174	0.999112	Same	Same	Same	Same	Same	Same	Same	Same	Same	Same	Same	Same
ENSG00000100147	CCDC134	0.775684	0.958868	0.944165	NA	NA	NA	0.138839	0.364187	0.870045	NA	NA	NA	Same	Same	Same	NA	NA	NA	Same	Same	Same	NA	NA	NA
ENSG00000100151	PICK1	0.227061	0.695014	0.944165	0.303863	0.824824	0.932037	0.17477	0.624511	0.94818	5.13436e-05	0.00585014	0.164719	Same	Same	Same	Same	Same	Same	Same	Same	Same	Different	Different	Same
ENSG00000100154	TTC28	0.682322	0.577682	0.944165	0.68993	0.921853	0.932037	0.64173	0.776697	0.94818	0.995909	0.998174	0.999112	Same	Same	Same	Same	Same	Same	Same	Same	Same	Same	Same	Same
ENSG00000100162	CENPM	0.947973	0.96654	0.951288	0.966257	0.948206	0.932712	0.924592	0.964097	0.949659	0.00477483	0.0918777	0.999112	Same	Same	Same	Same	Same	Same	Same	Same	Same	Different	Same	Same
ENSG00000100167	2003-09-01	0.899903	0.958868	0.944165	0.443482	0.917182	0.932037	0.527932	0.964097	0.94818	0.995909	0.998174	0.999112	Same	Same	Same	Same	Same	Same	Same	Same	Same	Same	Same	Same
ENSG00000100201	DDX17	0.891463	0.887653	0.944165	0.473052	0.864036	0.932037	0.73216	0.964097	0.94818	0.995909	0.998174	0.999112	Same	Same	Same	Same	Same	Same	Same	Same	Same	Same	Same	Same
ENSG00000100206	DMC1	NA	NA	NA	0.950193	0.946064	0.932037	2.32553e-12	6.25302e-08	5.23147e-05	NA	NA	NA	NA	NA	NA	Same	Same	Same	Different	Different	Different	NA	NA	NA
ENSG00000100207	TCF20	NA	NA	NA	0.764859	0.917182	0.932037	0.0866173	0.506361	0.94818	0.995909	0.998174	0.999112	NA	NA	NA	Same	Same	Same	Same	Same	Same	Same	Same	Same
ENSG00000100211	CBY1	NA	NA	NA	0.000121699	0.00191871	0.322478	0.0880292	0.743605	0.929408	NA	NA	NA	NA	NA	NA	Different	Different	Same	Same	Same	Same	NA	NA	NA
ENSG00000100218	RSPH14	NA	NA	NA	0.0889684	0.549682	0.932037	NA	NA	NA	NA	NA	NA	NA	NA	NA	Same	Same	Same	NA	NA	NA	NA	NA	NA
ENSG00000100220	RTCB	0.753394	0.707529	0.916901	0.144009	0.917182	0.932037	0.782812	0.867969	0.94818	0.591189	0.998174	0.999112	Same	Same	Same	Same	Same	Same	Same	Same	Same	Same	Same	Same
ENSG00000100221	JOSD1	0.0652022	0.214875	0.653671	0.533249	0.647844	0.932037	0.857747	0.964097	0.94818	0.995909	0.998174	0.999112	Same	Same	Same	Same	Same	Same	Same	Same	Same	Same	Same	Same
ENSG00000100225	FBXO7	0.127501	0.209504	0.43542	0.00076284	0.0150816	0.129906	1.74566e-06	0.000328364	0.0126322	0.995909	0.998174	0.999112	Same	Same	Same	Different	Different	Same	Different	Different	Different	Same	Same	Same
ENSG00000100226	GTPBP1	0.769865	0.958868	0.944165	0.881487	0.92604	0.932037	0.826644	0.892692	0.94818	0.995909	0.998174	0.999112	Same	Same	Same	Same	Same	Same	Same	Same	Same	Same	Same	Same
ENSG00000100227	POLDIP3	0.295613	0.719754	0.944165	0.549009	0.88459	0.932037	0.647183	0.830043	0.94818	NA	NA	NA	Same	Same	Same	Same	Same	Same	Same	Same	Same	NA	NA	NA
ENSG00000100246	DNAL4	NA	NA	NA	NA	NA	NA	1.80973e-08	0.000124389	0.00776763	0.995909	0.998174	0.999112	NA	NA	NA	NA	NA	NA	Different	Different	Different	Same	Same	Same
ENSG00000100263	RHBDD3	NA	NA	NA	NA	NA	NA	1.38308e-07	1.59877e-05	0.00337807	0.00303007	0.109523	0.999112	NA	NA	NA	NA	NA	NA	Different	Different	Different	Different	Same	Same
ENSG00000100271	TTLL1	0.221372	0.76743	0.944165	0.178814	0.700201	0.738223	0.712897	0.888056	0.94818	0.995909	0.998174	0.999112	Same	Same	Same	Same	Same	Same	Same	Same	Same	Same	Same	Same
ENSG00000100276	RASL10A	0.89185	0.950047	0.944165	0.688609	0.872042	0.932037	0.855909	0.964097	0.94818	0.995909	0.998174	0.999112	Same	Same	Same	Same	Same	Same	Same	Same	Same	Same	Same	Same
ENSG00000100281	HMGXB4	0.85453	0.87743	0.944165	0.808762	0.917182	0.932037	0.676316	0.886319	0.94818	0.995909	0.998174	0.999112	Same	Same	Same	Same	Same	Same	Same	Same	Same	Same	Same	Same
ENSG00000100284	TOM1	NA	NA	NA	0.799938	0.935441	0.932037	0.869434	0.964097	0.94818	0.995909	0.998174	0.999112	NA	NA	NA	Same	Same	Same	Same	Same	Same	Same	Same	Same
ENSG00000100285	NEFH	0.832748	0.958868	0.944165	NA	NA	NA	0.780097	0.964097	0.94818	0.995909	0.998174	0.999112	Same	Same	Same	NA	NA	NA	Same	Same	Same	Same	Same	Same
ENSG00000100294	MCAT	1.82652e-08	1.01856e-05	0.000512395	1.42957e-06	0.00108389	0.0319156	1.36893e-08	1.50836e-05	0.00137665	0.995909	0.998174	0.999112	Different	Different	Different	Different	Different	Different	Different	Different	Different	Same	Same	Same
ENSG00000100296	THOC5	0.00216861	0.0383635	0.289645	0.676219	0.917182	0.932037	0.303423	0.774531	0.94818	NA	NA	NA	Different	Different	Same	Same	Same	Same	Same	Same	Same	NA	NA	NA
ENSG00000100297	MCM5	0.949668	0.967517	0.951319	0.954123	0.946064	0.932058	0.944262	0.966294	0.950632	0.995909	0.998174	0.999112	Same	Same	Same	Same	Same	Same	Same	Same	Same	Same	Same	Same
ENSG00000100300	TSPO	2.00801e-09	4.69921e-06	0.00085801	NA	NA	NA	NA	NA	NA	0.995909	0.998174	0.999112	Different	Different	Different	NA	NA	NA	NA	NA	NA	Same	Same	Same
ENSG00000100302	RASD2	0.791692	0.89056	0.944165	0.783324	0.935441	0.932037	0.727995	0.907157	0.94818	0.770049	0.998174	0.999112	Same	Same	Same	Same	Same	Same	Same	Same	Same	Same	Same	Same
ENSG00000100307	CBX7	0.88273	0.937696	0.944165	0.802965	0.942912	0.932037	0.886074	0.964097	0.94818	0.995909	0.998174	0.999112	Same	Same	Same	Same	Same	Same	Same	Same	Same	Same	Same	Same
ENSG00000100311	PDGFB	0.780581	0.8862	0.944165	0.56203	0.752115	0.932037	0.698639	0.887574	0.94818	0.995909	0.998174	0.999112	Same	Same	Same	Same	Same	Same	Same	Same	Same	Same	Same	Same
ENSG00000100314	CABP7	2.42643e-05	0.00803903	0.0809687	0.167165	0.41999	0.738223	NA	NA	NA	NA	NA	NA	Different	Different	Same	Same	Same	Same	NA	NA	NA	NA	NA	NA
ENSG00000100316	RPL3	0.781906	0.958868	0.944165	NA	NA	NA	0.74204	0.964097	0.94818	NA	NA	NA	Same	Same	Same	NA	NA	NA	Same	Same	Same	NA	NA	NA
ENSG00000100320	RBFOX2	0.82374	0.618706	0.944165	0.802368	0.935441	0.932037	0.274725	0.964097	0.94818	0.995909	0.998174	0.999112	Same	Same	Same	Same	Same	Same	Same	Same	Same	Same	Same	Same
ENSG00000100321	SYNGR1	0.770514	0.877892	0.944165	0.881708	0.917182	0.932037	0.732077	0.872733	0.94818	0.995909	0.998174	0.999112	Same	Same	Same	Same	Same	Same	Same	Same	Same	Same	Same	Same
ENSG00000100325	ASCC2	0.755817	0.937692	0.944165	NA	NA	NA	0.362365	0.610222	0.94818	NA	NA	NA	Same	Same	Same	NA	NA	NA	Same	Same	Same	NA	NA	NA
ENSG00000100330	MTMR3	0.00358973	0.0225863	0.172896	0.929573	0.923143	0.932037	0.590903	0.914574	0.94818	0.995909	0.998174	0.999112	Different	Different	Same	Same	Same	Same	Same	Same	Same	Same	Same	Same
ENSG00000100335	MIEF1	0.232243	0.82561	0.944165	0.609879	0.917182	0.932037	0.558226	0.924644	0.94818	NA	NA	NA	Same	Same	Same	Same	Same	Same	Same	Same	Same	NA	NA	NA
ENSG00000100344	PNPLA3	7.67151e-11	1.729e-07	7.9669e-05	7.08262e-05	0.00340502	0.0823507	1.39695e-07	3.22679e-05	0.00187272	0.995909	0.998174	0.999112	Different	Different	Different	Different	Different	Same	Different	Different	Different	Same	Same	Same
ENSG00000100345	MYH9	0.272657	0.658301	0.944165	0.821138	0.923143	0.932037	NA	NA	NA	NA	NA	NA	Same	Same	Same	Same	Same	Same	NA	NA	NA	NA	NA	NA
ENSG00000100346	CACNA1I	0.897067	0.943276	0.944165	NA	NA	NA	NA	NA	NA	NA	NA	NA	Same	Same	Same	NA	NA	NA	NA	NA	NA	NA	NA	NA
ENSG00000100348	TXN2	0.0453233	0.0842642	0.278366	NA	NA	NA	0.000761828	0.0196282	0.0765578	0.995909	0.998174	0.999112	Different	Same	Same	NA	NA	NA	Different	Different	Same	Same	Same	Same
ENSG00000100350	FOXRED2	1.00155e-06	0.000243529	0.0125626	NA	NA	NA	4.82794e-10	2.57419e-06	0.000676226	NA	NA	NA	Different	Different	Different	NA	NA	NA	Different	Different	Different	NA	NA	NA
ENSG00000100353	EIF3D	0.423145	0.82077	0.944165	0.546782	0.917182	0.932037	0.392231	0.825493	0.94818	NA	NA	NA	Same	Same	Same	Same	Same	Same	Same	Same	Same	NA	NA	NA
ENSG00000100354	TNRC6B	NA	NA	NA	0.799938	0.92131	0.932037	0.0772309	0.793756	0.94818	NA	NA	NA	NA	NA	NA	Same	Same	Same	Same	Same	Same	NA	NA	NA
ENSG00000100359	SGSM3	NA	NA	NA	0.425719	0.649681	0.932037	0.499734	0.718861	0.926535	0.995909	0.998174	0.999112	NA	NA	NA	Same	Same	Same	Same	Same	Same	Same	Same	Same
ENSG00000100362	PVALB	0.932311	0.96357	0.946571	0.901049	0.946064	0.932037	0.902351	0.964097	0.94818	0.995909	0.998174	0.999112	Same	Same	Same	Same	Same	Same	Same	Same	Same	Same	Same	Same
ENSG00000100364	KIAA0930	0.46551	0.882836	0.944165	0.663408	0.917182	0.932037	NA	NA	NA	0.772746	0.998174	0.999112	Same	Same	Same	Same	Same	Same	NA	NA	NA	Same	Same	Same
ENSG00000100365	NCF4	0.000241346	0.00613957	0.0347117	0.751616	0.935441	0.932037	NA	NA	NA	NA	NA	NA	Different	Different	Different	Same	Same	Same	NA	NA	NA	NA	NA	NA
ENSG00000100372	SLC25A17	0.0237646	0.129052	0.423042	NA	NA	NA	NA	NA	NA	0.135741	0.504735	0.999112	Different	Same	Same	NA	NA	NA	NA	NA	NA	Same	Same	Same
ENSG00000100379	KCTD17	0.296557	0.547954	0.944165	NA	NA	NA	0.0820573	0.266321	0.788183	0.995909	0.998174	0.999112	Same	Same	Same	NA	NA	NA	Same	Same	Same	Same	Same	Same
ENSG00000100380	ST13	0.142544	0.87743	0.944165	NA	NA	NA	0.36543	0.964097	0.94818	0.229969	0.367407	0.999112	Same	Same	Same	NA	NA	NA	Same	Same	Same	Same	Same	Same
ENSG00000100393	EP300	0.877755	0.904932	0.944165	0.830818	0.917182	0.932037	NA	NA	NA	0.995909	0.998174	0.999112	Same	Same	Same	Same	Same	Same	NA	NA	NA	Same	Same	Same
ENSG00000100399	CHADL	0.577437	0.783323	0.892706	0.868412	0.917182	0.932037	0.60984	0.784849	0.94818	0.128088	0.962487	0.999112	Same	Same	Same	Same	Same	Same	Same	Same	Same	Same	Same	Same
ENSG00000100401	RANGAP1	0.272581	0.367396	0.656364	0.0528047	0.354296	0.628851	0.0952096	0.348727	0.560231	0.00180669	0.0620972	0.545116	Same	Same	Same	Same	Same	Same	Same	Same	Same	Different	Same	Same
ENSG00000100410	PHF5A	0.909884	0.958868	0.944165	0.931617	0.94441	0.932037	0.884132	0.964097	0.94818	0.872285	0.998174	0.999112	Same	Same	Same	Same	Same	Same	Same	Same	Same	Same	Same	Same
ENSG00000100412	ACO2	0.803046	0.895389	0.944165	0.872896	0.917182	0.932037	0.616824	0.862788	0.94818	0.995909	0.998174	0.999112	Same	Same	Same	Same	Same	Same	Same	Same	Same	Same	Same	Same
ENSG00000100413	POLR3H	NA	NA	NA	0.00126366	0.0100188	0.67508	5.39472e-12	4.28362e-08	2.72992e-05	0.215882	0.51975	0.999112	NA	NA	NA	Different	Different	Same	Different	Different	Different	Same	Same	Same
ENSG00000100416	TRMU	NA	NA	NA	0.0146991	0.170755	0.819273	0.00242171	0.33404	0.76428	0.00346347	0.0999331	0.999112	NA	NA	NA	Different	Same	Same	Different	Same	Same	Different	Same	Same
ENSG00000100417	PMM1	0.895547	0.937696	0.944165	0.868412	0.918561	0.932037	0.882763	0.964097	0.94818	0.995909	0.998174	0.999112	Same	Same	Same	Same	Same	Same	Same	Same	Same	Same	Same	Same
ENSG00000100418	DESI1	0.912087	0.958868	0.944165	0.867273	0.917182	0.932037	0.598596	0.952173	0.94818	NA	NA	NA	Same	Same	Same	Same	Same	Same	Same	Same	Same	NA	NA	NA
ENSG00000100422	CERK	4.11388e-09	3.3194e-06	0.000339862	0.00631184	0.0839089	0.291206	NA	NA	NA	0.000118336	0.00780055	0.166816	Different	Different	Different	Different	Same	Same	NA	NA	NA	Different	Different	Same
ENSG00000100425	BRD1	0.912731	0.937093	0.944165	0.813773	0.917182	0.932037	0.821377	0.907157	0.94818	0.995909	0.998174	0.999112	Same	Same	Same	Same	Same	Same	Same	Same	Same	Same	Same	Same
ENSG00000100426	ZBED4	0.453881	0.674689	0.944165	0.536049	0.84202	0.932037	0.318003	0.636166	0.94818	0.995909	0.998174	0.999112	Same	Same	Same	Same	Same	Same	Same	Same	Same	Same	Same	Same
ENSG00000100427	MLC1	0.922965	0.958868	0.944165	0.809614	0.870702	0.932037	0.881761	0.964097	0.94818	NA	NA	NA	Same	Same	Same	Same	Same	Same	Same	Same	Same	NA	NA	NA
ENSG00000100429	HDAC10	0.780761	0.645397	0.944165	2.19041e-05	0.00136289	0.0239524	0.757586	0.964097	0.94818	NA	NA	NA	Same	Same	Same	Different	Different	Different	Same	Same	Same	NA	NA	NA
ENSG00000100433	KCNK10	0.0660735	0.357755	0.944165	0.175858	0.614726	0.932037	0.00833718	0.0478656	0.294647	0.995909	0.998174	0.999112	Same	Same	Same	Same	Same	Same	Different	Different	Same	Same	Same	Same
ENSG00000100441	KHNYN	0.642879	0.908934	0.944165	0.931617	0.94457	0.932037	0.670692	0.946225	0.94818	NA	NA	NA	Same	Same	Same	Same	Same	Same	Same	Same	Same	NA	NA	NA
ENSG00000100461	RBM23	NA	NA	NA	0.0141603	0.149278	0.694639	NA	NA	NA	NA	NA	NA	NA	NA	NA	Different	Same	Same	NA	NA	NA	NA	NA	NA
ENSG00000100462	PRMT5	0.798513	0.958868	0.944165	0.897799	0.935441	0.932037	0.785757	0.964097	0.94818	0.995909	0.998174	0.999112	Same	Same	Same	Same	Same	Same	Same	Same	Same	Same	Same	Same
ENSG00000100473	COCH	7.2097e-10	9.14154e-07	0.000201531	2.55428e-06	0.000163812	0.00527838	7.26366e-09	3.72208e-06	0.000527472	NA	NA	NA	Different	Different	Different	Different	Different	Different	Different	Different	Different	NA	NA	NA
ENSG00000100478	AP4S1	0.856606	0.958868	0.944165	0.804464	0.874511	0.932037	0.846943	0.964097	0.94818	NA	NA	NA	Same	Same	Same	Same	Same	Same	Same	Same	Same	NA	NA	NA
ENSG00000100479	POLE2	0.952244	0.968901	0.951288	0.958928	0.946064	0.932037	0.94083	0.96576	0.949687	NA	NA	NA	Same	Same	Same	Same	Same	Same	Same	Same	Same	NA	NA	NA
ENSG00000100485	SOS2	NA	NA	NA	NA	NA	NA	0.000753597	0.0244172	0.0986705	0.995909	0.998174	0.999112	NA	NA	NA	NA	NA	NA	Different	Different	Same	Same	Same	Same
ENSG00000100490	CDKL1	0.312739	0.584141	0.944165	0.175431	0.351467	0.832388	0.0495695	0.195709	0.434532	0.995909	0.998174	0.999112	Same	Same	Same	Same	Same	Same	Different	Same	Same	Same	Same	Same
ENSG00000100503	NIN	1.42053e-05	0.000778278	0.0151382	NA	NA	NA	NA	NA	NA	NA	NA	NA	Different	Different	Different	NA	NA	NA	NA	NA	NA	NA	NA	NA
ENSG00000100505	TRIM9	0.923527	0.958868	0.944165	0.771009	0.935441	0.932037	0.890192	0.964097	0.94818	NA	NA	NA	Same	Same	Same	Same	Same	Same	Same	Same	Same	NA	NA	NA
ENSG00000100526	CDKN3	0.740073	0.937798	0.944165	0.0852394	0.872042	0.932037	0.647851	0.964097	0.94818	NA	NA	NA	Same	Same	Same	Same	Same	Same	Same	Same	Same	NA	NA	NA
ENSG00000100532	CGRRF1	0.377901	0.291036	0.624039	0.934249	0.94457	0.932037	0.468018	0.600059	0.94818	0.995909	0.998174	0.999112	Same	Same	Same	Same	Same	Same	Same	Same	Same	Same	Same	Same
ENSG00000100554	ATP6V1D	0.757787	0.877892	0.944165	0.906941	0.917182	0.932037	0.725294	0.894595	0.94818	0.995909	0.998174	0.999112	Same	Same	Same	Same	Same	Same	Same	Same	Same	Same	Same	Same
ENSG00000100564	PIGH	6.61293e-09	3.50627e-06	0.000503869	0.830797	0.935441	0.932037	0.12961	0.434892	0.928306	0.995909	0.998174	0.999112	Different	Different	Different	Same	Same	Same	Same	Same	Same	Same	Same	Same
ENSG00000100567	PSMA3	0.14617	0.778198	0.937133	0.673466	0.935441	0.932037	0.0123932	0.338221	0.874941	0.995909	0.998174	0.999112	Same	Same	Same	Same	Same	Same	Different	Same	Same	Same	Same	Same
ENSG00000100568	VTI1B	0.328093	0.596591	0.944165	0.681203	0.806682	0.932037	NA	NA	NA	NA	NA	NA	Same	Same	Same	Same	Same	Same	NA	NA	NA	NA	NA	NA
ENSG00000100577	GSTZ1	3.0933e-05	0.0019475	0.0326094	0.134638	0.687678	0.932037	9.0521e-07	0.000223677	0.00670866	0.432299	0.998174	0.999112	Different	Different	Different	Same	Same	Same	Different	Different	Different	Same	Same	Same
ENSG00000100578	KIAA0586	0.79513	0.87743	0.944165	0.00227508	0.0967834	0.570929	0.492233	0.86525	0.94818	0.995909	0.998174	0.999112	Same	Same	Same	Different	Same	Same	Same	Same	Same	Same	Same	Same
ENSG00000100583	SAMD15	2.13216e-07	4.69807e-05	0.00246603	0.208949	0.556657	0.932037	NA	NA	NA	NA	NA	NA	Different	Different	Different	Same	Same	Same	NA	NA	NA	NA	NA	NA
ENSG00000100591	AHSA1	0.00103667	0.0181282	0.0897877	NA	NA	NA	0.00643867	0.101906	0.403613	0.995909	0.998174	0.999112	Different	Different	Same	NA	NA	NA	Different	Same	Same	Same	Same	Same
ENSG00000100592	DAAM1	0.0188846	0.236456	0.254027	0.722952	0.898089	0.932037	0.0410548	0.468252	0.353119	0.995909	0.998174	0.999112	Different	Same	Same	Same	Same	Same	Different	Same	Same	Same	Same	Same
ENSG00000100600	LGMN	0.31873	0.595892	0.944165	0.67183	0.935441	0.932037	0.178307	0.491072	0.94818	0.995909	0.998174	0.999112	Same	Same	Same	Same	Same	Same	Same	Same	Same	Same	Same	Same
ENSG00000100601	ALKBH1	0.706181	0.900009	0.944165	0.854992	0.917182	0.932037	0.630914	0.901487	0.94818	0.995909	0.998174	0.999112	Same	Same	Same	Same	Same	Same	Same	Same	Same	Same	Same	Same
ENSG00000100603	SNW1	0.612963	0.908272	0.944165	0.931617	0.94441	0.932037	0.849402	0.964097	0.94818	NA	NA	NA	Same	Same	Same	Same	Same	Same	Same	Same	Same	NA	NA	NA
ENSG00000100604	CHGA	0.924882	0.958868	0.944165	0.802965	0.935441	0.932037	NA	NA	NA	0.995909	0.998174	0.999112	Same	Same	Same	Same	Same	Same	NA	NA	NA	Same	Same	Same
ENSG00000100605	ITPK1	0.499914	0.873671	0.944165	0.86592	0.917301	0.932037	0.780097	0.924644	0.94818	NA	NA	NA	Same	Same	Same	Same	Same	Same	Same	Same	Same	NA	NA	NA
ENSG00000100612	DHRS7	NA	NA	NA	0.888459	0.917182	0.932037	NA	NA	NA	0.395362	0.99382	0.999112	NA	NA	NA	Same	Same	Same	NA	NA	NA	Same	Same	Same
ENSG00000100625	SIX4	0.935882	0.958868	0.944165	0.931742	0.935441	0.932037	0.917473	0.964097	0.94818	0.856932	0.998174	0.999112	Same	Same	Same	Same	Same	Same	Same	Same	Same	Same	Same	Same
ENSG00000100628	ASB2	NA	NA	NA	NA	NA	NA	NA	NA	NA	0.995909	0.998174	0.999112	NA	NA	NA	NA	NA	NA	NA	NA	NA	Same	Same	Same
ENSG00000100629	CEP128	0.924882	0.961842	0.951288	0.931617	0.94457	0.932037	NA	NA	NA	0.995909	0.998174	0.999112	Same	Same	Same	Same	Same	Same	NA	NA	NA	Same	Same	Same
ENSG00000100632	ERH	NA	NA	NA	NA	NA	NA	0.85241	0.964097	0.94818	NA	NA	NA	NA	NA	NA	NA	NA	NA	Same	Same	Same	NA	NA	NA
ENSG00000100644	HIF1A	0.324073	0.776648	0.944165	0.000187733	0.630022	0.932037	0.661443	0.905979	0.94818	0.570822	0.998174	0.999112	Same	Same	Same	Different	Same	Same	Same	Same	Same	Same	Same	Same
ENSG00000100664	EIF5	8.15024e-08	2.71811e-05	0.000932778	0.00121178	0.027344	0.197272	0.000132074	0.00798757	0.0716269	NA	NA	NA	Different	Different	Different	Different	Different	Same	Different	Different	Same	NA	NA	NA
ENSG00000100678	SLC8A3	0.845639	0.958868	0.944165	0.881487	0.935441	0.932037	0.714738	0.964097	0.94818	NA	NA	NA	Same	Same	Same	Same	Same	Same	Same	Same	Same	NA	NA	NA
ENSG00000100697	DICER1	0.535272	0.87743	0.944165	0.819232	0.917182	0.932037	0.479536	0.88129	0.94818	NA	NA	NA	Same	Same	Same	Same	Same	Same	Same	Same	Same	NA	NA	NA
ENSG00000100711	ZFYVE21	8.4359e-05	0.00197389	0.0184099	5.77927e-09	3.02948e-06	0.000431616	0.549642	0.953102	0.94818	0.995909	0.998174	0.999112	Different	Different	Different	Different	Different	Different	Same	Same	Same	Same	Same	Same
ENSG00000100714	MTHFD1	0.922965	0.937692	0.944165	0.753446	0.919115	0.932037	NA	NA	NA	0.995909	0.998174	0.999112	Same	Same	Same	Same	Same	Same	NA	NA	NA	Same	Same	Same
ENSG00000100722	ZC3H14	0.756517	0.958868	0.944165	NA	NA	NA	0.930646	0.964097	0.949659	0.0738424	0.588616	0.999112	Same	Same	Same	NA	NA	NA	Same	Same	Same	Same	Same	Same
ENSG00000100726	TELO2	2.98909e-05	0.00163205	0.0513825	NA	NA	NA	0.00530532	0.146843	0.94818	NA	NA	NA	Different	Different	Same	NA	NA	NA	Different	Same	Same	NA	NA	NA
ENSG00000100731	PCNX1	1.83155e-06	0.00045961	0.00970984	0.228494	0.494997	0.787574	0.000313248	0.0194583	0.11981	0.995909	0.998174	0.999112	Different	Different	Different	Same	Same	Same	Different	Different	Same	Same	Same	Same
ENSG00000100744	GSKIP	0.931585	0.958868	0.944165	0.808762	0.926308	0.932037	0.121679	0.474027	0.669327	0.995909	0.998174	0.999112	Same	Same	Same	Same	Same	Same	Same	Same	Same	Same	Same	Same
ENSG00000100749	VRK1	0.771388	0.943136	0.944165	0.744336	0.919679	0.932037	0.715821	0.929234	0.94818	7.21952e-05	0.006301	0.164719	Same	Same	Same	Same	Same	Same	Same	Same	Same	Different	Different	Same
ENSG00000100796	PPP4R3A	0.436974	0.873671	0.944165	0.609625	0.917182	0.932037	0.491741	0.861656	0.94818	0.995909	0.998174	0.999112	Same	Same	Same	Same	Same	Same	Same	Same	Same	Same	Same	Same
ENSG00000100802	C14orf93	0.188737	0.430168	0.944165	0.304897	0.818112	0.932037	0.48759	0.612255	0.94818	NA	NA	NA	Same	Same	Same	Same	Same	Same	Same	Same	Same	NA	NA	NA
ENSG00000100811	YY1	0.020455	0.274454	0.813631	0.71273	0.868033	0.932037	0.0197204	0.235327	0.789828	0.861323	0.998174	0.999112	Different	Same	Same	Same	Same	Same	Different	Same	Same	Same	Same	Same
ENSG00000100813	ACIN1	0.874717	0.87743	0.944165	0.749132	0.917301	0.932037	0.672784	0.892692	0.94818	NA	NA	NA	Same	Same	Same	Same	Same	Same	Same	Same	Same	NA	NA	NA
ENSG00000100814	CCNB1IP1	NA	NA	NA	0.000722524	0.0256157	0.135758	NA	NA	NA	0.533667	0.998174	0.999112	NA	NA	NA	Different	Different	Same	NA	NA	NA	Same	Same	Same
ENSG00000100815	TRIP11	NA	NA	NA	NA	NA	NA	0.0725726	0.495518	0.94818	0.0450559	0.544816	0.999112	NA	NA	NA	NA	NA	NA	Same	Same	Same	Different	Same	Same
ENSG00000100823	APEX1	0.577812	0.896456	0.944165	0.779577	0.919737	0.932037	0.551337	0.908906	0.94818	NA	NA	NA	Same	Same	Same	Same	Same	Same	Same	Same	Same	NA	NA	NA
ENSG00000100842	EFS	0.835154	0.958868	0.944165	0.928724	0.938386	0.932037	0.6381	0.910303	0.94818	0.872285	0.998174	0.999112	Same	Same	Same	Same	Same	Same	Same	Same	Same	Same	Same	Same
ENSG00000100865	CINP	0.633863	0.897769	0.944165	NA	NA	NA	0.843056	0.964097	0.94818	0.114533	0.717371	0.999112	Same	Same	Same	NA	NA	NA	Same	Same	Same	Same	Same	Same
ENSG00000100883	SRP54	NA	NA	NA	0.0128338	0.917182	0.932037	0.0282515	0.639736	0.94818	NA	NA	NA	NA	NA	NA	Different	Same	Same	Different	Same	Same	NA	NA	NA
ENSG00000100884	CPNE6	0.819519	0.894421	0.944165	0.872495	0.917182	0.932037	0.807588	0.905979	0.94818	0.995909	0.998174	0.999112	Same	Same	Same	Same	Same	Same	Same	Same	Same	Same	Same	Same
ENSG00000100888	CHD8	0.0727095	0.590523	0.944165	0.934249	0.935441	0.932037	0.440322	0.964097	0.94818	0.995909	0.998174	0.999112	Same	Same	Same	Same	Same	Same	Same	Same	Same	Same	Same	Same
ENSG00000100889	PCK2	0.142707	0.747506	0.839992	0.314566	0.917182	0.932037	0.0169405	0.179671	0.311339	0.0442161	0.790088	0.999112	Same	Same	Same	Same	Same	Same	Different	Same	Same	Different	Same	Same
ENSG00000100897	DCAF11	0.183452	0.412141	0.722398	0.805587	0.939687	0.932037	0.295912	0.564202	0.94818	0.995909	0.998174	0.999112	Same	Same	Same	Same	Same	Same	Same	Same	Same	Same	Same	Same
ENSG00000100906	NFKBIA	0.853148	0.909405	0.944165	0.3676	0.917301	0.932037	NA	NA	NA	0.995909	0.998174	0.999112	Same	Same	Same	Same	Same	Same	NA	NA	NA	Same	Same	Same
ENSG00000100916	BRMS1L	0.0843857	0.248098	0.689678	0.000339168	0.0129542	0.139438	NA	NA	NA	NA	NA	NA	Same	Same	Same	Different	Different	Same	NA	NA	NA	NA	NA	NA
ENSG00000100918	REC8	NA	NA	NA	7.65194e-10	4.97335e-07	0.000215647	NA	NA	NA	NA	NA	NA	NA	NA	NA	Different	Different	Different	NA	NA	NA	NA	NA	NA
ENSG00000100938	GMPR2	0.000216266	0.00390467	0.0321819	0.665287	0.824172	0.932037	0.506502	0.86764	0.94818	0.995909	0.998174	0.999112	Different	Different	Different	Same	Same	Same	Same	Same	Same	Same	Same	Same
ENSG00000100941	PNN	0.77343	0.95873	0.944165	0.918373	0.938495	0.932037	0.842609	0.964097	0.94818	0.995909	0.998174	0.999112	Same	Same	Same	Same	Same	Same	Same	Same	Same	Same	Same	Same
ENSG00000100949	RABGGTA	0.858103	0.943238	0.944165	NA	NA	NA	NA	NA	NA	0.00733427	0.141242	0.999112	Same	Same	Same	NA	NA	NA	NA	NA	NA	Different	Same	Same
ENSG00000100968	NFATC4	0.66089	0.937093	0.944165	0.906711	0.939687	0.932037	0.829629	0.964097	0.94818	NA	NA	NA	Same	Same	Same	Same	Same	Same	Same	Same	Same	NA	NA	NA
ENSG00000100982	PCIF1	0.922456	0.867198	0.944165	0.517048	0.903758	0.932037	0.661513	0.894398	0.94818	0.995909	0.998174	0.999112	Same	Same	Same	Same	Same	Same	Same	Same	Same	Same	Same	Same
ENSG00000100994	PYGB	0.924882	0.958868	0.944165	0.834953	0.935441	0.932037	0.616307	0.783645	0.94818	0.208964	0.998174	0.999112	Same	Same	Same	Same	Same	Same	Same	Same	Same	Same	Same	Same
ENSG00000100997	ABHD12	0.866888	0.936069	0.944165	0.721746	0.929064	0.932037	0.580875	0.883408	0.94818	0.995909	0.998174	0.999112	Same	Same	Same	Same	Same	Same	Same	Same	Same	Same	Same	Same
ENSG00000101003	GINS1	0.942678	0.965805	0.951319	0.966257	0.950277	0.932153	0.939712	0.964097	0.95088	0.0114154	0.129648	0.706867	Same	Same	Same	Same	Same	Same	Same	Same	Same	Different	Same	Same
ENSG00000101004	NINL	0.381278	0.477856	0.909219	0.668036	0.919737	0.932037	0.102858	0.36309	0.906011	0.995909	0.998174	0.999112	Same	Same	Same	Same	Same	Same	Same	Same	Same	Same	Same	Same
ENSG00000101017	CD40	NA	NA	NA	5.49031e-06	0.000744715	0.0198709	0.000565591	0.0171438	0.0948524	0.995909	0.998174	0.999112	NA	NA	NA	Different	Different	Different	Different	Different	Same	Same	Same	Same
ENSG00000101019	UQCC1	0.101128	0.49833	0.811619	0.753032	0.893374	0.932037	0.227743	0.797768	0.94818	0.995909	0.998174	0.999112	Same	Same	Same	Same	Same	Same	Same	Same	Same	Same	Same	Same
ENSG00000101040	ZMYND8	NA	NA	NA	0.87201	0.917182	0.932037	3.14636e-05	0.0684099	0.304413	0.995909	0.998174	0.999112	NA	NA	NA	Same	Same	Same	Different	Same	Same	Same	Same	Same
ENSG00000101049	SGK2	0.0109795	0.518547	0.884572	NA	NA	NA	0.157976	0.516985	0.940242	0.995909	0.998174	0.999112	Different	Same	Same	NA	NA	NA	Same	Same	Same	Same	Same	Same
ENSG00000101052	IFT52	0.00197259	0.0386986	0.269653	NA	NA	NA	0.37054	0.796684	0.94818	0.995909	0.998174	0.999112	Different	Different	Same	NA	NA	NA	Same	Same	Same	Same	Same	Same
ENSG00000101057	MYBL2	0.924882	0.960316	0.949306	0.942855	0.946064	0.932037	0.895672	0.964097	0.949659	0.995909	0.998174	0.999112	Same	Same	Same	Same	Same	Same	Same	Same	Same	Same	Same	Same
ENSG00000101079	NDRG3	0.731028	0.873671	0.944165	0.899034	0.917182	0.932037	0.657298	0.809519	0.94818	NA	NA	NA	Same	Same	Same	Same	Same	Same	Same	Same	Same	NA	NA	NA
ENSG00000101098	RIMS4	0.935358	0.958868	0.944165	0.669159	0.926308	0.932037	0.890251	0.964097	0.94818	0.00153875	0.0348276	0.345605	Same	Same	Same	Same	Same	Same	Same	Same	Same	Different	Different	Same
ENSG00000101104	PABPC1L	NA	NA	NA	NA	NA	NA	NA	NA	NA	0.000212584	0.00919936	0.170439	NA	NA	NA	NA	NA	NA	NA	NA	NA	Different	Different	Same
ENSG00000101109	STK4	0.772637	0.958868	0.944165	0.901555	0.935441	0.932037	0.82265	0.964097	0.94818	0.940939	0.998174	0.999112	Same	Same	Same	Same	Same	Same	Same	Same	Same	Same	Same	Same
ENSG00000101115	SALL4	0.768696	0.87743	0.944165	0.580428	0.776432	0.932037	0.72825	0.887993	0.94818	NA	NA	NA	Same	Same	Same	Same	Same	Same	Same	Same	Same	NA	NA	NA
ENSG00000101126	ADNP	NA	NA	NA	0.888459	0.935441	0.932037	0.289674	0.900729	0.94818	0.995909	0.998174	0.999112	NA	NA	NA	Same	Same	Same	Same	Same	Same	Same	Same	Same
ENSG00000101134	DOK5	0.782582	0.958868	0.944165	0.803004	0.935441	0.932037	0.65696	0.964097	0.94818	0.995909	0.998174	0.999112	Same	Same	Same	Same	Same	Same	Same	Same	Same	Same	Same	Same
ENSG00000101138	CSTF1	0.843148	0.958868	0.944165	0.937112	0.944629	0.932037	0.868489	0.964097	0.94818	0.0108686	0.253959	0.999112	Same	Same	Same	Same	Same	Same	Same	Same	Same	Different	Same	Same
ENSG00000101144	BMP7	0.0764024	0.169638	0.464738	0.945219	0.935441	0.932037	NA	NA	NA	0.995909	0.998174	0.999112	Same	Same	Same	Same	Same	Same	NA	NA	NA	Same	Same	Same
ENSG00000101146	RAE1	0.802339	0.877805	0.944165	0.768101	0.917182	0.932037	0.459673	0.863481	0.94818	NA	NA	NA	Same	Same	Same	Same	Same	Same	Same	Same	Same	NA	NA	NA
ENSG00000101152	DNAJC5	0.922965	0.958868	0.944165	0.809614	0.930512	0.932037	0.849402	0.964097	0.94818	NA	NA	NA	Same	Same	Same	Same	Same	Same	Same	Same	Same	NA	NA	NA
ENSG00000101158	NELFCD	0.290297	0.797482	0.944165	0.803004	0.917182	0.932037	0.62955	0.892692	0.94818	NA	NA	NA	Same	Same	Same	Same	Same	Same	Same	Same	Same	NA	NA	NA
ENSG00000101160	CTSZ	1.27315e-05	0.00110604	0.00924735	0.792815	0.917182	0.932037	0.00428323	0.0306573	0.125215	0.995909	0.998174	0.999112	Different	Different	Different	Same	Same	Same	Different	Different	Same	Same	Same	Same
ENSG00000101161	PRPF6	2.82723e-05	0.00139663	0.0443651	0.000269842	0.008503	0.149218	NA	NA	NA	NA	NA	NA	Different	Different	Different	Different	Different	Same	NA	NA	NA	NA	NA	NA
ENSG00000101166	PRELID3B	0.00845874	0.0971296	0.506798	NA	NA	NA	0.289674	0.675867	0.94818	NA	NA	NA	Different	Same	Same	NA	NA	NA	Same	Same	Same	NA	NA	NA
ENSG00000101180	HRH3	0.931598	0.958868	0.944165	NA	NA	NA	NA	NA	NA	0.995909	0.998174	0.999112	Same	Same	Same	NA	NA	NA	NA	NA	NA	Same	Same	Same
ENSG00000101187	SLCO4A1	NA	NA	NA	NA	NA	NA	NA	NA	NA	0.0396001	0.300275	0.999112	NA	NA	NA	NA	NA	NA	NA	NA	NA	Different	Same	Same
ENSG00000101188	NTSR1	0.881948	0.958868	0.944165	0.841798	0.917182	0.932037	0.683506	0.964097	0.94818	0.995909	0.998174	0.999112	Same	Same	Same	Same	Same	Same	Same	Same	Same	Same	Same	Same
ENSG00000101189	MRGBP	0.270623	0.706028	0.944165	NA	NA	NA	NA	NA	NA	NA	NA	NA	Same	Same	Same	NA	NA	NA	NA	NA	NA	NA	NA	NA
ENSG00000101190	TCFL5	0.000116076	0.00557676	0.371152	NA	NA	NA	NA	NA	NA	0.000271876	0.0124697	0.188101	Different	Different	Same	NA	NA	NA	NA	NA	NA	Different	Different	Same
ENSG00000101191	DIDO1	0.860132	0.931861	0.944165	0.189647	0.463961	0.932037	0.119081	0.23685	0.755621	0.995909	0.998174	0.999112	Same	Same	Same	Same	Same	Same	Same	Same	Same	Same	Same	Same
ENSG00000101193	GID8	0.279515	0.71357	0.944165	NA	NA	NA	0.809284	0.964097	0.94818	0.995909	0.998174	0.999112	Same	Same	Same	NA	NA	NA	Same	Same	Same	Same	Same	Same
ENSG00000101203	COL20A1	0.694978	0.873671	0.944165	NA	NA	NA	0.159661	0.318499	0.676366	0.105572	0.266865	0.376762	Same	Same	Same	NA	NA	NA	Same	Same	Same	Same	Same	Same
ENSG00000101204	CHRNA4	0.00576547	0.0636025	0.29658	0.0229813	0.172694	0.537848	0.0373599	0.254112	0.714865	NA	NA	NA	Different	Same	Same	Different	Same	Same	Different	Same	Same	NA	NA	NA
ENSG00000101210	EEF1A2	0.847341	0.958868	0.944165	NA	NA	NA	0.726736	0.964097	0.94818	NA	NA	NA	Same	Same	Same	NA	NA	NA	Same	Same	Same	NA	NA	NA
ENSG00000101216	GMEB2	0.00220661	0.0826973	0.944165	0.0561579	0.543697	0.932037	0.00540492	0.170968	0.94818	NA	NA	NA	Different	Same	Same	Same	Same	Same	Different	Same	Same	NA	NA	NA
ENSG00000101222	SPEF1	1.75267e-12	3.10838e-08	3.03056e-05	1.78305e-10	5.43352e-07	0.000264698	1.63896e-07	6.62528e-05	0.00460049	0.995909	0.998174	0.999112	Different	Different	Different	Different	Different	Different	Different	Different	Different	Same	Same	Same
ENSG00000101236	RNF24	0.931598	0.87743	0.947273	0.316443	0.917182	0.932037	NA	NA	NA	0.995909	0.998174	0.999112	Same	Same	Same	Same	Same	Same	NA	NA	NA	Same	Same	Same
ENSG00000101246	ARFRP1	2.50213e-11	9.62367e-08	5.5622e-05	NA	NA	NA	NA	NA	NA	0.995909	0.998174	0.999112	Different	Different	Different	NA	NA	NA	NA	NA	NA	Same	Same	Same
ENSG00000101265	RASSF2	0.107329	0.411113	0.463264	0.266991	0.909757	0.932037	0.0273048	0.383633	0.462278	0.995909	0.998174	0.999112	Same	Same	Same	Same	Same	Same	Different	Same	Same	Same	Same	Same
ENSG00000101276	SLC52A3	NA	NA	NA	NA	NA	NA	0.740284	0.890849	0.94818	NA	NA	NA	NA	NA	NA	NA	NA	NA	Same	Same	Same	NA	NA	NA
ENSG00000101290	CDS2	0.797043	0.89461	0.944165	0.877474	0.919737	0.932037	0.712933	0.908811	0.94818	0.995909	0.998174	0.999112	Same	Same	Same	Same	Same	Same	Same	Same	Same	Same	Same	Same
ENSG00000101292	PROKR2	0.680734	0.851338	0.944165	0.882571	0.935441	0.932037	0.662919	0.964097	0.94818	0.995909	0.998174	0.999112	Same	Same	Same	Same	Same	Same	Same	Same	Same	Same	Same	Same
ENSG00000101298	SNPH	0.90253	0.943307	0.944165	0.909683	0.919737	0.932037	0.883089	0.964097	0.94818	0.995909	0.998174	0.999112	Same	Same	Same	Same	Same	Same	Same	Same	Same	Same	Same	Same
ENSG00000101335	MYL9	0.00039149	0.00645075	0.0435761	0.901118	0.935441	0.932037	0.0249644	0.155408	0.370702	0.995909	0.998174	0.999112	Different	Different	Different	Same	Same	Same	Different	Same	Same	Same	Same	Same
ENSG00000101336	HCK	NA	NA	NA	0.874474	0.946064	0.932037	0.265299	0.559601	0.94818	0.995909	0.998174	0.999112	NA	NA	NA	Same	Same	Same	Same	Same	Same	Same	Same	Same
ENSG00000101343	CRNKL1	0.0910363	0.338646	0.944165	0.223637	0.544563	0.932037	NA	NA	NA	NA	NA	NA	Same	Same	Same	Same	Same	Same	NA	NA	NA	NA	NA	NA
ENSG00000101346	POFUT1	0.877755	0.958868	0.947098	NA	NA	NA	0.802861	0.964097	0.94818	0.995909	0.998174	0.999112	Same	Same	Same	NA	NA	NA	Same	Same	Same	Same	Same	Same
ENSG00000101347	SAMHD1	1.55006e-12	2.38356e-08	2.82057e-05	5.7794e-11	3.2563e-07	0.000233128	5.69263e-12	5.72913e-08	4.28813e-05	NA	NA	NA	Different	Different	Different	Different	Different	Different	Different	Different	Different	NA	NA	NA
ENSG00000101349	PAK5	0.721497	0.958868	0.944165	0.894207	0.935441	0.932037	0.517993	0.964097	0.94818	0.995909	0.998174	0.999112	Same	Same	Same	Same	Same	Same	Same	Same	Same	Same	Same	Same
ENSG00000101350	KIF3B	0.679535	0.888071	0.944165	NA	NA	NA	0.644747	0.75072	0.94818	0.317518	0.796564	0.999112	Same	Same	Same	NA	NA	NA	Same	Same	Same	Same	Same	Same
ENSG00000101353	MROH8	NA	NA	NA	NA	NA	NA	0.738963	0.914574	0.94818	0.239913	0.998174	0.999112	NA	NA	NA	NA	NA	NA	Same	Same	Same	Same	Same	Same
ENSG00000101361	NOP56	0.886382	0.958868	0.944165	0.894052	0.935441	0.932037	0.851172	0.964097	0.94818	0.001699	0.0423822	0.363886	Same	Same	Same	Same	Same	Same	Same	Same	Same	Different	Different	Same
ENSG00000101363	MANBAL	0.17093	0.391628	0.936708	NA	NA	NA	0.501183	0.839488	0.94818	0.995909	0.998174	0.999112	Same	Same	Same	NA	NA	NA	Same	Same	Same	Same	Same	Same
ENSG00000101365	IDH3B	0.937641	0.958868	0.945585	0.799353	0.937609	0.932037	0.935827	0.964097	0.94818	0.995909	0.998174	0.999112	Same	Same	Same	Same	Same	Same	Same	Same	Same	Same	Same	Same
ENSG00000101367	MAPRE1	0.912731	0.924514	0.944165	0.840863	0.917182	0.932037	0.827119	0.964097	0.94818	0.995909	0.998174	0.999112	Same	Same	Same	Same	Same	Same	Same	Same	Same	Same	Same	Same
ENSG00000101384	JAG1	0.816548	0.958868	0.944165	0.88519	0.935441	0.932037	0.799682	0.964097	0.94818	NA	NA	NA	Same	Same	Same	Same	Same	Same	Same	Same	Same	NA	NA	NA
ENSG00000101400	SNTA1	0.312739	0.58399	0.944165	0.798688	0.937826	0.932037	0.473363	0.8141	0.94818	0.995909	0.998174	0.999112	Same	Same	Same	Same	Same	Same	Same	Same	Same	Same	Same	Same
ENSG00000101407	TTI1	0.202754	0.525557	0.937278	0.919314	0.942285	0.932037	0.411749	0.87381	0.94818	0.000423905	0.0164415	0.232643	Same	Same	Same	Same	Same	Same	Same	Same	Same	Different	Different	Same
ENSG00000101412	E2F1	0.452272	0.90838	0.944165	0.87566	0.935441	0.932037	0.501183	0.964097	0.94818	0.995909	0.998174	0.999112	Same	Same	Same	Same	Same	Same	Same	Same	Same	Same	Same	Same
ENSG00000101413	RPRD1B	0.775831	0.958868	0.944165	0.757581	0.925496	0.932037	0.927295	0.964097	0.949659	NA	NA	NA	Same	Same	Same	Same	Same	Same	Same	Same	Same	NA	NA	NA
ENSG00000101421	CHMP4B	0.87783	0.934242	0.944165	0.805654	0.901846	0.932037	NA	NA	NA	0.995909	0.998174	0.999112	Same	Same	Same	Same	Same	Same	NA	NA	NA	Same	Same	Same
ENSG00000101438	SLC32A1	0.863512	0.952087	0.944165	0.87201	0.922585	0.932037	0.583959	0.958843	0.94818	0.995909	0.998174	0.999112	Same	Same	Same	Same	Same	Same	Same	Same	Same	Same	Same	Same
ENSG00000101439	CST3	0.789567	0.898789	0.944165	0.753446	0.935441	0.932037	0.725002	0.929255	0.94818	0.995909	0.998174	0.999112	Same	Same	Same	Same	Same	Same	Same	Same	Same	Same	Same	Same
ENSG00000101442	ACTR5	0.748376	0.905392	0.944165	0.798122	0.924582	0.932037	0.74204	0.862431	0.94818	NA	NA	NA	Same	Same	Same	Same	Same	Same	Same	Same	Same	NA	NA	NA
ENSG00000101443	WFDC2	7.20674e-07	0.000201382	0.00430284	0.822103	0.917182	0.932037	3.29919e-05	0.00113404	0.00551919	0.181794	0.658978	0.999112	Different	Different	Different	Same	Same	Same	Different	Different	Different	Same	Same	Same
ENSG00000101444	AHCY	NA	NA	NA	0.736066	0.911632	0.932037	0.713079	0.819763	0.94818	NA	NA	NA	NA	NA	NA	Same	Same	Same	Same	Same	Same	NA	NA	NA
ENSG00000101445	PPP1R16B	0.623846	0.814946	0.944165	0.855268	0.929864	0.932037	0.633867	0.861656	0.94818	NA	NA	NA	Same	Same	Same	Same	Same	Same	Same	Same	Same	NA	NA	NA
ENSG00000101447	FAM83D	0.947447	0.965993	0.951288	0.963983	0.948526	0.932037	0.906974	0.964097	0.94818	NA	NA	NA	Same	Same	Same	Same	Same	Same	Same	Same	Same	NA	NA	NA
ENSG00000101452	DHX35	0.153899	0.402271	0.939608	0.028504	0.116714	0.465524	0.141825	0.456175	0.946741	0.00212212	0.0340268	0.274546	Same	Same	Same	Different	Same	Same	Same	Same	Same	Different	Different	Same
ENSG00000101460	MAP1LC3A	0.935313	0.958868	0.944165	NA	NA	NA	0.849402	0.964097	0.94818	0.00194158	0.0252321	0.170439	Same	Same	Same	NA	NA	NA	Same	Same	Same	Different	Different	Same
ENSG00000101463	SYNDIG1	0.919669	0.958868	0.944165	0.770841	0.917182	0.932037	0.878441	0.964097	0.94818	0.995909	0.998174	0.999112	Same	Same	Same	Same	Same	Same	Same	Same	Same	Same	Same	Same
ENSG00000101470	TNNC2	NA	NA	NA	NA	NA	NA	0.92368	0.964097	0.94818	0.995909	0.998174	0.999112	NA	NA	NA	NA	NA	NA	Same	Same	Same	Same	Same	Same
ENSG00000101473	ACOT8	NA	NA	NA	0.473403	0.902487	0.932037	0.634909	0.861656	0.94818	0.995909	0.998174	0.999112	NA	NA	NA	Same	Same	Same	Same	Same	Same	Same	Same	Same
ENSG00000101474	APMAP	0.933631	0.958868	0.944165	0.824969	0.917301	0.932037	0.00357434	0.0201825	0.134986	0.995909	0.998174	0.999112	Same	Same	Same	Same	Same	Same	Different	Different	Same	Same	Same	Same
ENSG00000101489	CELF4	0.644306	0.937093	0.944165	0.820066	0.930445	0.932037	0.624812	0.964097	0.94818	NA	NA	NA	Same	Same	Same	Same	Same	Same	Same	Same	Same	NA	NA	NA
ENSG00000101493	ZNF516	0.931598	0.96357	0.947273	0.111425	0.399865	0.932037	0.908876	0.964097	0.94818	NA	NA	NA	Same	Same	Same	Same	Same	Same	Same	Same	Same	NA	NA	NA
ENSG00000101544	ADNP2	0.141374	0.525948	0.944165	0.722567	0.917182	0.932037	NA	NA	NA	NA	NA	NA	Same	Same	Same	Same	Same	Same	NA	NA	NA	NA	NA	NA
ENSG00000101546	RBFA	5.97532e-09	2.27146e-06	0.000364116	NA	NA	NA	NA	NA	NA	0.995909	0.998174	0.999112	Different	Different	Different	NA	NA	NA	NA	NA	NA	Same	Same	Same
ENSG00000101557	USP14	0.902183	0.87743	0.944165	0.758614	0.917182	0.932037	0.197868	0.652222	0.94818	NA	NA	NA	Same	Same	Same	Same	Same	Same	Same	Same	Same	NA	NA	NA
ENSG00000101558	VAPA	NA	NA	NA	0.802368	0.935441	0.932037	NA	NA	NA	NA	NA	NA	NA	NA	NA	Same	Same	Same	NA	NA	NA	NA	NA	NA
ENSG00000101574	METTL4	0.782248	0.95873	0.944165	0.799353	0.925496	0.932037	0.695252	0.927727	0.94818	0.133353	0.880216	0.999112	Same	Same	Same	Same	Same	Same	Same	Same	Same	Same	Same	Same
ENSG00000101596	SMCHD1	0.54333	0.876402	0.944165	0.794637	0.917182	0.932037	0.567357	0.885713	0.94818	NA	NA	NA	Same	Same	Same	Same	Same	Same	Same	Same	Same	NA	NA	NA
ENSG00000101605	MYOM1	NA	NA	NA	0.943307	0.946064	0.932037	NA	NA	NA	NA	NA	NA	NA	NA	NA	Same	Same	Same	NA	NA	NA	NA	NA	NA
ENSG00000101608	MYL12A	0.648663	0.633029	0.837008	NA	NA	NA	0.838518	0.964097	0.94818	NA	NA	NA	Same	Same	Same	NA	NA	NA	Same	Same	Same	NA	NA	NA
ENSG00000101624	CEP76	0.749287	0.953793	0.944165	1.4186e-10	2.41193e-07	0.000129936	0.930726	0.964097	0.949659	NA	NA	NA	Same	Same	Same	Different	Different	Different	Same	Same	Same	NA	NA	NA
ENSG00000101638	ST8SIA5	0.733386	0.876402	0.944165	0.888459	0.917182	0.932037	0.632392	0.888572	0.94818	0.995909	0.998174	0.999112	Same	Same	Same	Same	Same	Same	Same	Same	Same	Same	Same	Same
ENSG00000101639	CEP192	0.919669	0.959724	0.947273	0.945922	0.946064	0.932037	NA	NA	NA	NA	NA	NA	Same	Same	Same	Same	Same	Same	NA	NA	NA	NA	NA	NA
ENSG00000101670	LIPG	0.553477	0.775821	0.944165	0.455787	0.810375	0.932037	0.408622	0.872548	0.94818	NA	NA	NA	Same	Same	Same	Same	Same	Same	Same	Same	Same	NA	NA	NA
ENSG00000101680	LAMA1	0.921463	0.960253	0.951288	0.917812	0.937826	0.932037	0.93071	0.964097	0.948579	NA	NA	NA	Same	Same	Same	Same	Same	Same	Same	Same	Same	NA	NA	NA
ENSG00000101745	ANKRD12	0.303514	0.880607	0.944165	0.901049	0.919737	0.932037	NA	NA	NA	0.995909	0.998174	0.999112	Same	Same	Same	Same	Same	Same	NA	NA	NA	Same	Same	Same
ENSG00000101746	NOL4	0.919669	0.948485	0.944165	0.792262	0.935441	0.932037	0.835172	0.951324	0.94818	0.418176	0.998174	0.999112	Same	Same	Same	Same	Same	Same	Same	Same	Same	Same	Same	Same
ENSG00000101751	POLI	NA	NA	NA	NA	NA	NA	0.238783	0.645015	0.94818	0.176748	0.998174	0.999112	NA	NA	NA	NA	NA	NA	Same	Same	Same	Same	Same	Same
ENSG00000101752	MIB1	5.7816e-05	0.00263805	0.0391805	0.802368	0.925496	0.932037	0.0290714	0.210093	0.58122	NA	NA	NA	Different	Different	Different	Same	Same	Same	Different	Same	Same	NA	NA	NA
ENSG00000101773	RBBP8	0.935347	0.964084	0.947273	0.949268	0.946064	0.932037	0.915071	0.964097	0.948579	0.995909	0.998174	0.999112	Same	Same	Same	Same	Same	Same	Same	Same	Same	Same	Same	Same
ENSG00000101782	RIOK3	NA	NA	NA	NA	NA	NA	NA	NA	NA	0.489632	0.998174	0.999112	NA	NA	NA	NA	NA	NA	NA	NA	NA	Same	Same	Same
ENSG00000101811	CSTF2	1.36707e-13	5.65426e-09	1.4907e-05	0.780475	0.917182	0.932037	NA	NA	NA	0.995909	0.998174	0.999112	Different	Different	Different	Same	Same	Same	NA	NA	NA	Same	Same	Same
ENSG00000101825	MXRA5	NA	NA	NA	NA	NA	NA	NA	NA	NA	0.995909	0.998174	0.999112	NA	NA	NA	NA	NA	NA	NA	NA	NA	Same	Same	Same
ENSG00000101844	ATG4A	NA	NA	NA	0.808762	0.928084	0.932037	0.203593	0.502415	0.94818	0.995909	0.998174	0.999112	NA	NA	NA	Same	Same	Same	Same	Same	Same	Same	Same	Same
ENSG00000101846	STS	NA	NA	NA	NA	NA	NA	0.678259	0.907194	0.94818	NA	NA	NA	NA	NA	NA	NA	NA	NA	Same	Same	Same	NA	NA	NA
ENSG00000101850	GPR143	NA	NA	NA	NA	NA	NA	NA	NA	NA	0.995909	0.998174	0.999112	NA	NA	NA	NA	NA	NA	NA	NA	NA	Same	Same	Same
ENSG00000101856	PGRMC1	NA	NA	NA	NA	NA	NA	0.143666	0.872801	0.94818	NA	NA	NA	NA	NA	NA	NA	NA	NA	Same	Same	Same	NA	NA	NA
ENSG00000101868	POLA1	0.937615	0.964084	0.951288	0.952959	0.946064	0.932481	0.935827	0.964097	0.949687	0.995909	0.998174	0.999112	Same	Same	Same	Same	Same	Same	Same	Same	Same	Same	Same	Same
ENSG00000101871	MID1	0.642879	0.902107	0.944165	NA	NA	NA	0.585696	0.897893	0.94818	0.995909	0.998174	0.999112	Same	Same	Same	NA	NA	NA	Same	Same	Same	Same	Same	Same
ENSG00000101882	NKAP	0.00455457	0.0418257	0.167274	NA	NA	NA	NA	NA	NA	0.995909	0.998174	0.999112	Different	Different	Same	NA	NA	NA	NA	NA	NA	Same	Same	Same
ENSG00000101901	ALG13	NA	NA	NA	0.00877019	0.121555	0.341826	NA	NA	NA	NA	NA	NA	NA	NA	NA	Different	Same	Same	NA	NA	NA	NA	NA	NA
ENSG00000101911	PRPS2	0.670796	0.648009	0.884572	NA	NA	NA	NA	NA	NA	9.34225e-05	0.00606324	0.164719	Same	Same	Same	NA	NA	NA	NA	NA	NA	Different	Different	Same
ENSG00000101928	MOSPD1	0.00068967	0.0215036	0.121646	NA	NA	NA	NA	NA	NA	NA	NA	NA	Different	Different	Same	NA	NA	NA	NA	NA	NA	NA	NA	NA
ENSG00000101935	AMMECR1	0.899903	0.958868	0.944165	0.939221	0.946064	0.932037	0.863526	0.964097	0.94818	0.995909	0.998174	0.999112	Same	Same	Same	Same	Same	Same	Same	Same	Same	Same	Same	Same
ENSG00000101938	CHRDL1	0.000371275	0.0118107	0.13346	0.798688	0.873777	0.932037	0.620997	0.900729	0.94818	0.34822	0.998174	0.999112	Different	Different	Same	Same	Same	Same	Same	Same	Same	Same	Same	Same
ENSG00000101945	SUV39H1	0.0403658	0.489046	0.706594	0.888459	0.917182	0.932037	0.0265705	0.367476	0.664375	0.995909	0.998174	0.999112	Different	Same	Same	Same	Same	Same	Different	Same	Same	Same	Same	Same
ENSG00000101958	GLRA2	0.821869	0.958868	0.944165	0.619496	0.917182	0.932037	0.714738	0.964097	0.94818	0.995909	0.998174	0.999112	Same	Same	Same	Same	Same	Same	Same	Same	Same	Same	Same	Same
ENSG00000101972	STAG2	0.222934	0.72205	0.944165	0.032677	0.781708	0.932037	0.457807	0.814775	0.94818	NA	NA	NA	Same	Same	Same	Different	Same	Same	Same	Same	Same	NA	NA	NA
ENSG00000101974	ATP11C	0.924882	0.943136	0.944165	0.799353	0.917182	0.932037	0.786969	0.964097	0.94818	0.995909	0.998174	0.999112	Same	Same	Same	Same	Same	Same	Same	Same	Same	Same	Same	Same
ENSG00000101977	MCF2	0.258055	0.508112	0.944165	0.854495	0.93456	0.932037	0.880084	0.956937	0.94818	0.995909	0.998174	0.999112	Same	Same	Same	Same	Same	Same	Same	Same	Same	Same	Same	Same
ENSG00000101986	ABCD1	1.43951e-07	1.20261e-05	0.00326945	0.000309967	0.027344	0.222235	NA	NA	NA	NA	NA	NA	Different	Different	Different	Different	Different	Same	NA	NA	NA	NA	NA	NA
ENSG00000102003	SYP	0.92886	0.958868	0.944165	0.872896	0.93008	0.932037	NA	NA	NA	0.995909	0.998174	0.999112	Same	Same	Same	Same	Same	Same	NA	NA	NA	Same	Same	Same
ENSG00000102007	PLP2	NA	NA	NA	0.0952669	0.206026	0.8523	2.59365e-10	7.8771e-07	0.000311803	NA	NA	NA	NA	NA	NA	Same	Same	Same	Different	Different	Different	NA	NA	NA
ENSG00000102030	NAA10	2.81574e-12	2.58585e-08	1.94703e-05	NA	NA	NA	NA	NA	NA	0.000188908	0.00780097	0.166816	Different	Different	Different	NA	NA	NA	NA	NA	NA	Different	Different	Same
ENSG00000102032	RENBP	2.73958e-07	7.07514e-05	0.00166344	0.87566	0.919737	0.932037	NA	NA	NA	0.0714822	0.556672	0.999112	Different	Different	Different	Same	Same	Same	NA	NA	NA	Same	Same	Same
ENSG00000102034	ELF4	0.376754	0.585313	0.944165	0.240449	0.864036	0.932037	0.828306	0.91486	0.94818	NA	NA	NA	Same	Same	Same	Same	Same	Same	Same	Same	Same	NA	NA	NA
ENSG00000102038	SMARCA1	6.10623e-07	0.000137364	0.00644849	0.410506	0.736029	0.891953	2.75994e-06	0.00030522	0.0105904	0.2031	0.998174	0.999112	Different	Different	Different	Same	Same	Same	Different	Different	Different	Same	Same	Same
ENSG00000102053	ZC3H12B	0.886006	0.958868	0.944165	0.355459	0.917182	0.932037	0.346182	0.762938	0.94818	NA	NA	NA	Same	Same	Same	Same	Same	Same	Same	Same	Same	NA	NA	NA
ENSG00000102054	RBBP7	0.579097	0.959724	0.944165	0.397134	0.53112	0.842732	0.455445	0.964097	0.94818	0.995909	0.998174	0.999112	Same	Same	Same	Same	Same	Same	Same	Same	Same	Same	Same	Same
ENSG00000102078	SLC25A14	0.69717	0.870929	0.944165	0.802368	0.917182	0.932037	0.645701	0.825543	0.94818	0.995909	0.998174	0.999112	Same	Same	Same	Same	Same	Same	Same	Same	Same	Same	Same	Same
ENSG00000102096	PIM2	0.899968	0.95873	0.944165	NA	NA	NA	0.560732	0.880578	0.94818	0.995909	0.998174	0.999112	Same	Same	Same	NA	NA	NA	Same	Same	Same	Same	Same	Same
ENSG00000102098	SCML2	0.759074	0.755934	0.827678	0.802965	0.928084	0.932037	0.718413	0.93904	0.94818	0.995909	0.998174	0.999112	Same	Same	Same	Same	Same	Same	Same	Same	Same	Same	Same	Same
ENSG00000102100	SLC35A2	0.588052	0.815364	0.944165	NA	NA	NA	0.547395	0.852494	0.94818	0.995909	0.998174	0.999112	Same	Same	Same	NA	NA	NA	Same	Same	Same	Same	Same	Same
ENSG00000102109	PCSK1N	0.924882	0.958868	0.944165	0.760447	0.935441	0.932037	NA	NA	NA	0.000490919	0.0326445	0.388677	Same	Same	Same	Same	Same	Same	NA	NA	NA	Different	Different	Same
ENSG00000102144	PGK1	NA	NA	NA	NA	NA	NA	NA	NA	NA	0.995909	0.998174	0.999112	NA	NA	NA	NA	NA	NA	NA	NA	NA	Same	Same	Same
ENSG00000102158	MAGT1	0.899089	0.883344	0.944165	NA	NA	NA	NA	NA	NA	0.0637797	0.169184	0.908921	Same	Same	Same	NA	NA	NA	NA	NA	NA	Same	Same	Same
ENSG00000102172	SMS	NA	NA	NA	NA	NA	NA	0.405827	0.934171	0.94818	NA	NA	NA	NA	NA	NA	NA	NA	NA	Same	Same	Same	NA	NA	NA
ENSG00000102178	UBL4A	0.690591	0.873671	0.944165	0.85334	0.922871	0.932037	NA	NA	NA	0.995909	0.998174	0.999112	Same	Same	Same	Same	Same	Same	NA	NA	NA	Same	Same	Same
ENSG00000102181	CD99L2	0.169496	0.457885	0.625745	0.837897	0.872042	0.932037	NA	NA	NA	NA	NA	NA	Same	Same	Same	Same	Same	Same	NA	NA	NA	NA	NA	NA
ENSG00000102195	GPR50	0.794677	0.958868	0.944165	0.860654	0.935441	0.932037	0.758214	0.964097	0.94818	NA	NA	NA	Same	Same	Same	Same	Same	Same	Same	Same	Same	NA	NA	NA
ENSG00000102218	RP2	0.253322	0.746073	0.944165	0.676224	0.917182	0.932037	0.501297	0.871298	0.94818	0.995909	0.998174	0.999112	Same	Same	Same	Same	Same	Same	Same	Same	Same	Same	Same	Same
ENSG00000102221	JADE3	0.893413	0.923309	0.944165	0.712892	0.917182	0.932037	0.788293	0.901487	0.94818	0.995909	0.998174	0.999112	Same	Same	Same	Same	Same	Same	Same	Same	Same	Same	Same	Same
ENSG00000102225	CDK16	0.793831	0.885949	0.944165	0.338889	0.852153	0.932037	0.627621	0.836964	0.94818	NA	NA	NA	Same	Same	Same	Same	Same	Same	Same	Same	Same	NA	NA	NA
ENSG00000102226	USP11	0.775831	0.883344	0.944165	0.295694	0.873777	0.932037	0.21507	0.786011	0.94818	0.995909	0.998174	0.999112	Same	Same	Same	Same	Same	Same	Same	Same	Same	Same	Same	Same
ENSG00000102230	PCYT1B	0.848337	0.958868	0.944165	0.698681	0.927649	0.932037	0.711585	0.964097	0.94818	0.995909	0.998174	0.999112	Same	Same	Same	Same	Same	Same	Same	Same	Same	Same	Same	Same
ENSG00000102241	HTATSF1	0.527882	0.750589	0.944165	0.803004	0.917182	0.932037	0.740209	0.916328	0.94818	NA	NA	NA	Same	Same	Same	Same	Same	Same	Same	Same	Same	NA	NA	NA
ENSG00000102271	KLHL4	0.500765	0.743223	0.944165	0.407387	0.917182	0.932037	0.868141	0.964097	0.94818	0.995909	0.998174	0.999112	Same	Same	Same	Same	Same	Same	Same	Same	Same	Same	Same	Same
ENSG00000102302	FGD1	0.742457	0.880607	0.944165	0.824334	0.917182	0.932037	NA	NA	NA	0.995909	0.998174	0.999112	Same	Same	Same	Same	Same	Same	NA	NA	NA	Same	Same	Same
ENSG00000102312	PORCN	0.735428	0.949611	0.944165	0.627266	0.933197	0.932037	0.883202	0.964097	0.94818	NA	NA	NA	Same	Same	Same	Same	Same	Same	Same	Same	Same	NA	NA	NA
ENSG00000102316	MAGED2	0.461537	0.879216	0.944165	0.0460025	0.285354	0.714154	0.399886	0.827635	0.94818	0.995909	0.998174	0.999112	Same	Same	Same	Different	Same	Same	Same	Same	Same	Same	Same	Same
ENSG00000102317	RBM3	0.302567	0.4791	0.944165	NA	NA	NA	0.482226	0.692668	0.94818	NA	NA	NA	Same	Same	Same	NA	NA	NA	Same	Same	Same	NA	NA	NA
ENSG00000102349	KLF8	0.888744	0.900009	0.944165	0.914815	0.917182	0.932037	0.202797	0.86764	0.94818	0.995909	0.998174	0.999112	Same	Same	Same	Same	Same	Same	Same	Same	Same	Same	Same	Same
ENSG00000102383	ZDHHC15	4.2303e-06	0.000668317	0.0271266	NA	NA	NA	1.98035e-05	0.0017856	0.0469273	0.401166	0.998174	0.999112	Different	Different	Different	NA	NA	NA	Different	Different	Different	Same	Same	Same
ENSG00000102384	CENPI	0.942022	0.965545	0.951735	0.919665	0.943093	0.932037	0.928146	0.964097	0.949687	NA	NA	NA	Same	Same	Same	Same	Same	Same	Same	Same	Same	NA	NA	NA
ENSG00000102385	DRP2	0.343986	0.727565	0.836347	0.0702955	0.41579	0.826465	0.64173	0.809105	0.94818	0.995909	0.998174	0.999112	Same	Same	Same	Same	Same	Same	Same	Same	Same	Same	Same	Same
ENSG00000102387	TAF7L	NA	NA	NA	NA	NA	NA	NA	NA	NA	0.995909	0.998174	0.999112	NA	NA	NA	NA	NA	NA	NA	NA	NA	Same	Same	Same
ENSG00000102390	PBDC1	0.566173	0.881194	0.944165	0.703538	0.917182	0.932037	0.549933	0.905428	0.94818	0.263341	0.998174	0.999112	Same	Same	Same	Same	Same	Same	Same	Same	Same	Same	Same	Same
ENSG00000102393	GLA	3.33675e-07	9.4847e-05	0.00282886	0.106457	0.511128	0.932037	1.49715e-11	9.01323e-08	4.24192e-05	5.13436e-05	0.00585014	0.164719	Different	Different	Different	Same	Same	Same	Different	Different	Different	Different	Different	Same
ENSG00000102401	ARMCX3	0.423145	0.64751	0.919616	0.808762	0.857252	0.932037	0.670891	0.894398	0.94818	NA	NA	NA	Same	Same	Same	Same	Same	Same	Same	Same	Same	NA	NA	NA
ENSG00000102409	BEX4	NA	NA	NA	0.11275	0.623932	0.932037	NA	NA	NA	0.995909	0.998174	0.999112	NA	NA	NA	Same	Same	Same	NA	NA	NA	Same	Same	Same
ENSG00000102452	NALCN	0.916132	0.958868	0.944165	0.407268	0.917182	0.932037	0.882323	0.964097	0.94818	NA	NA	NA	Same	Same	Same	Same	Same	Same	Same	Same	Same	NA	NA	NA
ENSG00000102466	FGF14	0.895948	0.958868	0.944165	0.707379	0.614726	0.932037	0.711556	0.964097	0.94818	0.00425983	0.0478513	0.275984	Same	Same	Same	Same	Same	Same	Same	Same	Same	Different	Different	Same
ENSG00000102468	HTR2A	0.714511	0.873671	0.944165	0.857183	0.885978	0.932037	0.594189	0.776413	0.94818	NA	NA	NA	Same	Same	Same	Same	Same	Same	Same	Same	Same	NA	NA	NA
ENSG00000102471	NDFIP2	0.82374	0.90882	0.944165	0.753032	0.934902	0.932037	0.65298	0.900729	0.94818	NA	NA	NA	Same	Same	Same	Same	Same	Same	Same	Same	Same	NA	NA	NA
ENSG00000102524	TNFSF13B	NA	NA	NA	0.809614	0.94441	0.932037	NA	NA	NA	NA	NA	NA	NA	NA	NA	Same	Same	Same	NA	NA	NA	NA	NA	NA
ENSG00000102531	FNDC3A	0.752935	0.915858	0.944165	NA	NA	NA	0.00738349	0.123205	0.46288	0.00325679	0.0999331	0.999112	Same	Same	Same	NA	NA	NA	Different	Same	Same	Different	Same	Same
ENSG00000102543	CDADC1	0.922965	0.958868	0.944165	NA	NA	NA	0.745054	0.934171	0.94818	NA	NA	NA	Same	Same	Same	NA	NA	NA	Same	Same	Same	NA	NA	NA
ENSG00000102547	CAB39L	6.60584e-07	0.000165645	0.00738683	NA	NA	NA	2.01528e-07	9.88392e-05	0.005118	0.995909	0.998174	0.999112	Different	Different	Different	NA	NA	NA	Different	Different	Different	Same	Same	Same
ENSG00000102572	STK24	0.318583	0.275207	0.680193	0.000256027	0.0103133	0.128012	0.868811	0.668755	0.94818	0.995909	0.998174	0.999112	Same	Same	Same	Different	Different	Same	Same	Same	Same	Same	Same	Same
ENSG00000102580	DNAJC3	0.897762	0.958868	0.944165	0.250359	0.51873	0.932037	0.359303	0.880985	0.94818	NA	NA	NA	Same	Same	Same	Same	Same	Same	Same	Same	Same	NA	NA	NA
ENSG00000102699	PARP4	2.71226e-06	0.000491963	0.00762595	3.26481e-12	6.06069e-08	8.55614e-05	3.92339e-05	0.00252563	0.0261189	0.0135993	0.133861	0.789123	Different	Different	Different	Different	Different	Different	Different	Different	Different	Different	Same	Same
ENSG00000102710	SUPT20H	0.77664	0.958868	0.944165	0.817465	0.917182	0.932037	NA	NA	NA	0.995909	0.998174	0.999112	Same	Same	Same	Same	Same	Same	NA	NA	NA	Same	Same	Same
ENSG00000102743	SLC25A15	0.00103915	0.013918	0.103716	1.16819e-08	1.02966e-05	0.000811129	0.00272345	0.0268727	0.187049	0.995909	0.998174	0.999112	Different	Different	Same	Different	Different	Different	Different	Different	Same	Same	Same	Same
ENSG00000102753	KPNA3	0.00133472	0.229093	0.860907	0.907731	0.935441	0.932037	0.0714364	0.425554	0.94818	0.995909	0.998174	0.999112	Different	Same	Same	Same	Same	Same	Same	Same	Same	Same	Same	Same
ENSG00000102760	RGCC	0.866876	0.930929	0.944165	0.57701	0.927744	0.932037	0.241374	0.52849	0.94818	0.995909	0.998174	0.999112	Same	Same	Same	Same	Same	Same	Same	Same	Same	Same	Same	Same
ENSG00000102763	VWA8	1.37053e-08	4.42152e-05	0.0015271	5.76934e-08	0.000187601	0.00553847	NA	NA	NA	NA	NA	NA	Different	Different	Different	Different	Different	Different	NA	NA	NA	NA	NA	NA
ENSG00000102786	INTS6	0.124682	0.287627	0.706594	NA	NA	NA	0.798312	0.964097	0.94818	NA	NA	NA	Same	Same	Same	NA	NA	NA	Same	Same	Same	NA	NA	NA
ENSG00000102802	MEDAG	0.921463	0.958868	0.944165	0.824101	0.946064	0.932037	0.900576	0.964097	0.94818	NA	NA	NA	Same	Same	Same	Same	Same	Same	Same	Same	Same	NA	NA	NA
ENSG00000102804	TSC22D1	0.00456826	0.043528	0.26738	0.188546	0.749526	0.932037	0.0182936	0.1583	0.575794	NA	NA	NA	Different	Different	Same	Same	Same	Same	Different	Same	Same	NA	NA	NA
ENSG00000102870	ZNF629	0.105404	0.230057	0.46784	0.454304	0.771539	0.932037	0.0869993	0.195709	0.465645	0.995909	0.998174	0.999112	Same	Same	Same	Same	Same	Same	Same	Same	Same	Same	Same	Same
ENSG00000102871	TRADD	NA	NA	NA	NA	NA	NA	0.173289	0.703891	0.94818	NA	NA	NA	NA	NA	NA	NA	NA	NA	Same	Same	Same	NA	NA	NA
ENSG00000102878	HSF4	0.154739	0.361379	0.819534	0.795065	0.790753	0.932037	0.387457	0.575144	0.916025	0.995909	0.998174	0.999112	Same	Same	Same	Same	Same	Same	Same	Same	Same	Same	Same	Same
ENSG00000102879	CORO1A	0.915957	0.958868	0.944165	0.312889	0.779961	0.932037	0.748793	0.964097	0.94818	0.0482871	0.255638	0.999112	Same	Same	Same	Same	Same	Same	Same	Same	Same	Different	Same	Same
ENSG00000102882	MAPK3	0.162206	0.371254	0.749193	0.736112	0.917301	0.932037	NA	NA	NA	0.995909	0.998174	0.999112	Same	Same	Same	Same	Same	Same	NA	NA	NA	Same	Same	Same
ENSG00000102886	GDPD3	NA	NA	NA	0.236457	0.62927	0.932037	NA	NA	NA	NA	NA	NA	NA	NA	NA	Same	Same	Same	NA	NA	NA	NA	NA	NA
ENSG00000102893	PHKB	2.0382e-09	4.68706e-06	0.00118446	NA	NA	NA	2.08559e-12	5.27325e-08	5.65389e-05	5.13436e-05	0.00585014	0.164719	Different	Different	Different	NA	NA	NA	Different	Different	Different	Different	Different	Same
ENSG00000102897	LYRM1	0.933631	0.958868	0.944165	0.811679	0.919737	0.932037	0.31666	0.623068	0.94818	NA	NA	NA	Same	Same	Same	Same	Same	Same	Same	Same	Same	NA	NA	NA
ENSG00000102900	NUP93	0.17234	0.564091	0.944165	0.758614	0.917182	0.932037	0.239611	0.658672	0.94818	0.995909	0.998174	0.999112	Same	Same	Same	Same	Same	Same	Same	Same	Same	Same	Same	Same
ENSG00000102904	TSNAXIP1	NA	NA	NA	NA	NA	NA	NA	NA	NA	0.00241275	0.0470523	0.357721	NA	NA	NA	NA	NA	NA	NA	NA	NA	Different	Different	Same
ENSG00000102921	N4BP1	0.000194005	0.00829748	0.131851	NA	NA	NA	0.0138675	0.106117	0.336141	0.995909	0.998174	0.999112	Different	Different	Same	NA	NA	NA	Different	Same	Same	Same	Same	Same
ENSG00000102934	PLLP	0.918642	0.958868	0.944165	0.799938	0.943719	0.932037	0.855909	0.964097	0.94818	0.995909	0.998174	0.999112	Same	Same	Same	Same	Same	Same	Same	Same	Same	Same	Same	Same
ENSG00000102935	ZNF423	0.911719	0.958868	0.947273	0.919314	0.935441	0.932037	0.84176	0.964097	0.94818	NA	NA	NA	Same	Same	Same	Same	Same	Same	Same	Same	Same	NA	NA	NA
ENSG00000102967	DHODH	0.814481	0.958868	0.944165	0.637493	0.904933	0.932037	0.131994	0.387216	0.874941	0.995909	0.998174	0.999112	Same	Same	Same	Same	Same	Same	Same	Same	Same	Same	Same	Same
ENSG00000102974	CTCF	0.430437	0.767837	0.944165	0.59225	0.873777	0.932037	0.493419	0.784849	0.94818	0.995909	0.998174	0.999112	Same	Same	Same	Same	Same	Same	Same	Same	Same	Same	Same	Same
ENSG00000102977	ACD	0.0435316	0.401637	0.385608	1.24189e-05	0.000605302	0.0256072	1.48519e-08	0.000176875	0.00272043	0.0638832	0.943457	0.999112	Different	Same	Same	Different	Different	Different	Different	Different	Different	Same	Same	Same
ENSG00000102978	POLR2C	0.119728	0.333638	0.532521	0.0150229	0.0830931	0.291206	0.000390507	0.00836698	0.0575238	0.995909	0.998174	0.999112	Same	Same	Same	Different	Same	Same	Different	Different	Same	Same	Same	Same
ENSG00000102981	PARD6A	0.800841	0.890928	0.944165	0.809614	0.917182	0.932037	0.768203	0.90642	0.94818	0.995909	0.998174	0.999112	Same	Same	Same	Same	Same	Same	Same	Same	Same	Same	Same	Same
ENSG00000102984	ZNF821	0.411795	0.958868	0.902934	0.84181	0.927116	0.932037	0.367988	0.868317	0.583463	NA	NA	NA	Same	Same	Same	Same	Same	Same	Same	Same	Same	NA	NA	NA
ENSG00000102996	MMP15	0.0382583	0.261247	0.944165	0.347115	0.45217	0.932037	0.261921	0.87651	0.776362	0.995909	0.998174	0.999112	Different	Same	Same	Same	Same	Same	Same	Same	Same	Same	Same	Same
ENSG00000103005	USB1	0.055742	0.735955	0.944165	NA	NA	NA	0.0565849	0.894398	0.94818	0.000140641	0.00788563	0.166816	Same	Same	Same	NA	NA	NA	Same	Same	Same	Different	Different	Same
ENSG00000103018	CYB5B	0.511397	0.87743	0.944165	NA	NA	NA	0.0480704	0.64354	0.94818	NA	NA	NA	Same	Same	Same	NA	NA	NA	Different	Same	Same	NA	NA	NA
ENSG00000103021	CCDC113	0.0464588	0.174467	0.649035	0.50663	0.919737	0.932037	NA	NA	NA	NA	NA	NA	Different	Same	Same	Same	Same	Same	NA	NA	NA	NA	NA	NA
ENSG00000103034	NDRG4	0.915957	0.958868	0.944165	0.88754	0.925496	0.932037	0.889066	0.964097	0.94818	NA	NA	NA	Same	Same	Same	Same	Same	Same	Same	Same	Same	NA	NA	NA
ENSG00000103035	PSMD7	0.00037035	0.00542647	0.0443651	0.757581	0.925496	0.932037	0.031852	0.756133	0.94818	0.995909	0.998174	0.999112	Different	Different	Different	Same	Same	Same	Different	Same	Same	Same	Same	Same
ENSG00000103037	SETD6	NA	NA	NA	0.832599	0.935441	0.932037	6.54205e-07	0.000378775	0.0242627	0.995909	0.998174	0.999112	NA	NA	NA	Same	Same	Same	Different	Different	Different	Same	Same	Same
ENSG00000103044	HAS3	0.0676516	0.650927	0.357328	0.822465	0.917182	0.932037	NA	NA	NA	NA	NA	NA	Same	Same	Same	Same	Same	Same	NA	NA	NA	NA	NA	NA
ENSG00000103047	TANGO6	0.00640061	0.259863	0.776403	NA	NA	NA	0.0524515	0.600853	0.94818	NA	NA	NA	Different	Same	Same	NA	NA	NA	Same	Same	Same	NA	NA	NA
ENSG00000103051	COG4	4.06769e-09	4.89511e-06	0.000895241	0.0209347	0.183492	0.768838	NA	NA	NA	0.00366471	0.072118	0.456423	Different	Different	Different	Different	Same	Same	NA	NA	NA	Different	Same	Same
ENSG00000103056	SMPD3	0.873791	0.937093	0.944165	0.833588	0.919737	0.932037	0.703952	0.964097	0.94818	0.995909	0.998174	0.999112	Same	Same	Same	Same	Same	Same	Same	Same	Same	Same	Same	Same
ENSG00000103061	SLC7A6OS	0.478929	0.857924	0.944165	NA	NA	NA	2.41916e-06	0.000517507	0.012184	NA	NA	NA	Same	Same	Same	NA	NA	NA	Different	Different	Different	NA	NA	NA
ENSG00000103064	SLC7A6	0.0237646	0.120062	0.388094	0.0153464	0.106234	0.554181	0.024666	0.186636	0.395855	NA	NA	NA	Different	Same	Same	Different	Same	Same	Different	Same	Same	NA	NA	NA
ENSG00000103066	PLA2G15	0.912731	0.956397	0.944165	0.00102082	0.0169904	0.932037	NA	NA	NA	0.0707081	0.302615	0.401428	Same	Same	Same	Different	Different	Same	NA	NA	NA	Same	Same	Same
ENSG00000103067	ESRP2	NA	NA	NA	0.736066	0.923956	0.932037	0.625417	0.964097	0.94818	NA	NA	NA	NA	NA	NA	Same	Same	Same	Same	Same	Same	NA	NA	NA
ENSG00000103089	FA2H	0.943429	0.958954	0.946571	NA	NA	NA	0.936201	0.964097	0.94818	0.995909	0.998174	0.999112	Same	Same	Same	NA	NA	NA	Same	Same	Same	Same	Same	Same
ENSG00000103091	WDR59	9.79581e-10	1.11326e-06	0.000206451	5.09825e-08	1.41505e-05	0.000953027	7.19808e-08	3.2776e-05	0.00193272	0.000444536	0.00961756	0.166966	Different	Different	Different	Different	Different	Different	Different	Different	Different	Different	Different	Same
ENSG00000103121	CMC2	8.63377e-06	0.000457331	0.00732627	4.49321e-05	0.00121711	0.0187955	1.75707e-05	0.000820638	0.0114634	0.995909	0.998174	0.999112	Different	Different	Different	Different	Different	Different	Different	Different	Different	Same	Same	Same
ENSG00000103126	AXIN1	0.0309422	0.185712	0.861827	0.0648084	0.52681	0.932037	NA	NA	NA	0.995909	0.998174	0.999112	Different	Same	Same	Same	Same	Same	NA	NA	NA	Same	Same	Same
ENSG00000103145	HCFC1R1	0.856115	0.924431	0.944165	0.885713	0.917182	0.932037	0.815099	0.914574	0.94818	0.000117555	0.00788287	0.169761	Same	Same	Same	Same	Same	Same	Same	Same	Same	Different	Different	Same
ENSG00000103152	MPG	4.86454e-09	4.57575e-06	0.000815619	2.71657e-06	5.65811e-05	0.00062218	2.71628e-08	5.69056e-06	0.000136075	0.465023	0.998174	0.999112	Different	Different	Different	Different	Different	Different	Different	Different	Different	Same	Same	Same
ENSG00000103154	NECAB2	0.887615	0.958868	0.944165	NA	NA	NA	NA	NA	NA	0.995909	0.998174	0.999112	Same	Same	Same	NA	NA	NA	NA	NA	NA	Same	Same	Same
ENSG00000103160	HSDL1	0.547303	0.87743	0.944165	0.781039	0.917301	0.932037	0.665289	0.89895	0.94818	0.995909	0.998174	0.999112	Same	Same	Same	Same	Same	Same	Same	Same	Same	Same	Same	Same
ENSG00000103168	TAF1C	0.719624	0.724205	0.944165	0.0804117	0.422929	0.932037	0.0596158	0.223821	0.625447	NA	NA	NA	Same	Same	Same	Same	Same	Same	Same	Same	Same	NA	NA	NA
ENSG00000103174	NAGPA	0.0573658	0.10233	0.357168	0.790485	0.935441	0.932037	0.932674	0.964097	0.94818	0.995909	0.998174	0.999112	Same	Same	Same	Same	Same	Same	Same	Same	Same	Same	Same	Same
ENSG00000103175	WFDC1	0.0118713	0.0923868	0.242501	NA	NA	NA	0.125588	0.138403	0.400982	0.995909	0.998174	0.999112	Different	Same	Same	NA	NA	NA	Same	Same	Same	Same	Same	Same
ENSG00000103184	SEC14L5	0.932311	0.964084	0.946571	0.402502	0.917182	0.932037	0.908876	0.965387	0.94818	0.995909	0.998174	0.999112	Same	Same	Same	Same	Same	Same	Same	Same	Same	Same	Same	Same
ENSG00000103187	COTL1	0.875564	0.958868	0.944165	0.890533	0.935441	0.932037	0.782568	0.964097	0.94818	0.995909	0.998174	0.999112	Same	Same	Same	Same	Same	Same	Same	Same	Same	Same	Same	Same
ENSG00000103194	USP10	0.555719	0.87743	0.944165	0.736518	0.917182	0.932037	0.568218	0.888572	0.94818	0.995909	0.998174	0.999112	Same	Same	Same	Same	Same	Same	Same	Same	Same	Same	Same	Same
ENSG00000103197	TSC2	NA	NA	NA	NA	NA	NA	8.47217e-08	2.2947e-05	0.00126332	NA	NA	NA	NA	NA	NA	NA	NA	NA	Different	Different	Different	NA	NA	NA
ENSG00000103202	NME4	0.576067	0.937202	0.944165	0.729839	0.917301	0.932037	NA	NA	NA	0.995909	0.998174	0.999112	Same	Same	Same	Same	Same	Same	NA	NA	NA	Same	Same	Same
ENSG00000103227	LMF1	0.937615	0.958868	0.944165	0.881708	0.945537	0.932037	0.927958	0.964097	0.94818	NA	NA	NA	Same	Same	Same	Same	Same	Same	Same	Same	Same	NA	NA	NA
ENSG00000103248	MTHFSD	2.94611e-09	1.72984e-05	0.00146759	NA	NA	NA	0.0640008	0.531719	0.94818	NA	NA	NA	Different	Different	Different	NA	NA	NA	Same	Same	Same	NA	NA	NA
ENSG00000103253	HAGHL	0.610311	0.821105	0.944165	NA	NA	NA	0.12493	0.561489	0.835881	0.0227578	0.281027	0.999112	Same	Same	Same	NA	NA	NA	Same	Same	Same	Different	Same	Same
ENSG00000103257	SLC7A5	0.00611981	0.0117628	0.164891	0.871861	0.925496	0.932037	0.0499692	0.373133	0.459862	0.907606	0.998174	0.999112	Different	Different	Same	Same	Same	Same	Different	Same	Same	Same	Same	Same
ENSG00000103266	STUB1	0.816946	0.958868	0.944165	NA	NA	NA	0.561447	0.939724	0.94818	0.921425	0.998174	0.999112	Same	Same	Same	NA	NA	NA	Same	Same	Same	Same	Same	Same
ENSG00000103269	RHBDL1	NA	NA	NA	NA	NA	NA	0.139783	0.285388	0.669386	0.0702588	0.539062	0.999112	NA	NA	NA	NA	NA	NA	Same	Same	Same	Same	Same	Same
ENSG00000103275	UBE2I	0.54333	0.664189	0.944165	0.824994	0.930445	0.932037	NA	NA	NA	NA	NA	NA	Same	Same	Same	Same	Same	Same	NA	NA	NA	NA	NA	NA
ENSG00000103316	CRYM	0.235364	0.492234	0.934637	0.0488048	0.197148	0.726373	NA	NA	NA	0.995909	0.998174	0.999112	Same	Same	Same	Different	Same	Same	NA	NA	NA	Same	Same	Same
ENSG00000103326	CAPN15	NA	NA	NA	0.0407601	0.36571	0.932037	NA	NA	NA	NA	NA	NA	NA	NA	NA	Different	Same	Same	NA	NA	NA	NA	NA	NA
ENSG00000103342	GSPT1	0.00466649	0.0679822	0.447439	0.866289	0.917813	0.932037	NA	NA	NA	0.623106	0.998174	0.999112	Different	Same	Same	Same	Same	Same	NA	NA	NA	Same	Same	Same
ENSG00000103343	ZNF174	0.376667	0.862668	0.944165	0.77237	0.935441	0.932037	NA	NA	NA	9.04804e-05	0.00637848	0.16609	Same	Same	Same	Same	Same	Same	NA	NA	NA	Different	Different	Same
ENSG00000103353	UBFD1	0.366028	0.831114	0.944165	0.049827	0.267727	0.8523	0.508443	0.875246	0.94818	NA	NA	NA	Same	Same	Same	Different	Same	Same	Same	Same	Same	NA	NA	NA
ENSG00000103365	GGA2	0.426898	0.873671	0.944165	0.800185	0.925496	0.932037	NA	NA	NA	NA	NA	NA	Same	Same	Same	Same	Same	Same	NA	NA	NA	NA	NA	NA
ENSG00000103381	CPPED1	0.364865	0.830416	0.944165	NA	NA	NA	0.623094	0.894345	0.94818	0.995909	0.998174	0.999112	Same	Same	Same	NA	NA	NA	Same	Same	Same	Same	Same	Same
ENSG00000103415	HMOX2	0.911435	0.958868	0.944165	0.850573	0.919737	0.932037	0.868141	0.964097	0.94818	0.995909	0.998174	0.999112	Same	Same	Same	Same	Same	Same	Same	Same	Same	Same	Same	Same
ENSG00000103423	DNAJA3	0.717576	0.952387	0.944165	NA	NA	NA	0.576279	0.575317	0.94818	NA	NA	NA	Same	Same	Same	NA	NA	NA	Same	Same	Same	NA	NA	NA
ENSG00000103429	BFAR	NA	NA	NA	NA	NA	NA	6.66143e-11	2.304e-07	6.8028e-05	0.867936	0.998174	0.999112	NA	NA	NA	NA	NA	NA	Different	Different	Different	Same	Same	Same
ENSG00000103449	SALL1	0.91345	0.960199	0.949306	0.177652	0.935441	0.932037	0.722583	0.964097	0.94818	0.147408	0.998174	0.999112	Same	Same	Same	Same	Same	Same	Same	Same	Same	Same	Same	Same
ENSG00000103460	TOX3	0.745887	0.779177	0.944165	0.852945	0.917182	0.932037	0.851029	0.956247	0.94818	0.995909	0.998174	0.999112	Same	Same	Same	Same	Same	Same	Same	Same	Same	Same	Same	Same
ENSG00000103479	RBL2	8.30689e-05	0.00302795	0.0287503	0.00327191	0.0233626	0.145793	0.000309457	0.00791158	0.0538917	NA	NA	NA	Different	Different	Different	Different	Different	Same	Different	Different	Same	NA	NA	NA
ENSG00000103490	PYCARD	NA	NA	NA	0.923547	0.935441	0.932037	NA	NA	NA	0.995909	0.998174	0.999112	NA	NA	NA	Same	Same	Same	NA	NA	NA	Same	Same	Same
ENSG00000103494	RPGRIP1L	1.10984e-07	3.01162e-05	0.000958278	0.787065	0.923143	0.932037	4.0081e-11	7.14074e-08	5.72827e-05	NA	NA	NA	Different	Different	Different	Same	Same	Same	Different	Different	Different	NA	NA	NA
ENSG00000103495	MAZ	0.0673808	0.143347	0.944165	NA	NA	NA	NA	NA	NA	0.594615	0.998174	0.999112	Same	Same	Same	NA	NA	NA	NA	NA	NA	Same	Same	Same
ENSG00000103496	STX4	0.752589	0.883344	0.944165	0.684413	0.935441	0.932037	0.591445	0.918758	0.94818	0.995909	0.998174	0.999112	Same	Same	Same	Same	Same	Same	Same	Same	Same	Same	Same	Same
ENSG00000103502	CDIPT	0.744842	0.87743	0.944165	0.872495	0.917182	0.932037	0.728527	0.894398	0.94818	0.995909	0.998174	0.999112	Same	Same	Same	Same	Same	Same	Same	Same	Same	Same	Same	Same
ENSG00000103528	SYT17	0.455135	0.752042	0.944165	0.377996	0.917182	0.932037	0.730314	0.964097	0.94818	0.177345	0.79348	0.999112	Same	Same	Same	Same	Same	Same	Same	Same	Same	Same	Same	Same
ENSG00000103544	VPS35L	7.32349e-12	1.10091e-07	0.00010125	NA	NA	NA	1.8888e-11	2.46581e-07	0.000173759	NA	NA	NA	Different	Different	Different	NA	NA	NA	Different	Different	Different	NA	NA	NA
ENSG00000103549	RNF40	0.05433	0.407992	0.944165	0.111591	0.799714	0.932037	0.0762437	0.612567	0.94818	NA	NA	NA	Same	Same	Same	Same	Same	Same	Same	Same	Same	NA	NA	NA
ENSG00000103550	KNOP1	0.899282	0.958868	0.944956	0.802368	0.928279	0.932037	NA	NA	NA	0.995909	0.998174	0.999112	Same	Same	Same	Same	Same	Same	NA	NA	NA	Same	Same	Same
ENSG00000103569	AQP9	NA	NA	NA	0.294402	0.817133	0.932037	NA	NA	NA	NA	NA	NA	NA	NA	NA	Same	Same	Same	NA	NA	NA	NA	NA	NA
ENSG00000103591	AAGAB	0.464332	0.378197	0.640007	0.00209658	0.039509	0.323879	0.710889	0.964097	0.94818	0.995909	0.998174	0.999112	Same	Same	Same	Different	Different	Same	Same	Same	Same	Same	Same	Same
ENSG00000103647	CORO2B	0.479828	0.880256	0.944165	0.848976	0.925496	0.932037	0.545187	0.931867	0.94818	0.995909	0.998174	0.999112	Same	Same	Same	Same	Same	Same	Same	Same	Same	Same	Same	Same
ENSG00000103653	CSK	0.644306	0.910695	0.944165	0.753446	0.926476	0.932037	0.575312	0.89895	0.94818	0.995909	0.998174	0.999112	Same	Same	Same	Same	Same	Same	Same	Same	Same	Same	Same	Same
ENSG00000103671	TRIP4	NA	NA	NA	0.319433	0.787949	0.932037	2.58807e-05	0.00249021	0.0573561	NA	NA	NA	NA	NA	NA	Same	Same	Same	Different	Different	Same	NA	NA	NA
ENSG00000103723	AP3B2	0.789567	0.87743	0.944165	0.932143	0.919737	0.932037	0.785797	0.964097	0.94818	0.00910395	0.0863653	0.671907	Same	Same	Same	Same	Same	Same	Same	Same	Same	Different	Same	Same
ENSG00000103740	ACSBG1	0.752935	0.87743	0.944165	0.882273	0.917182	0.932037	0.742248	0.883222	0.94818	0.995909	0.998174	0.999112	Same	Same	Same	Same	Same	Same	Same	Same	Same	Same	Same	Same
ENSG00000103742	IGDCC4	1.99586e-07	6.43107e-05	0.00256965	0.000928676	0.0169321	0.139624	2.91189e-11	1.62993e-07	5.95286e-05	0.995909	0.998174	0.999112	Different	Different	Different	Different	Different	Same	Different	Different	Different	Same	Same	Same
ENSG00000103811	CTSH	0.0557959	0.196761	0.718728	0.909311	0.946064	0.932037	0.758613	0.964097	0.94818	0.995909	0.998174	0.999112	Same	Same	Same	Same	Same	Same	Same	Same	Same	Same	Same	Same
ENSG00000103852	TTC23	0.925631	0.961437	0.946571	0.107567	0.269309	0.747337	0.73267	0.964097	0.94818	NA	NA	NA	Same	Same	Same	Same	Same	Same	Same	Same	Same	NA	NA	NA
ENSG00000103855	CD276	0.780761	0.824712	0.944165	0.808762	0.925496	0.932037	0.725002	0.92499	0.94818	0.995909	0.998174	0.999112	Same	Same	Same	Same	Same	Same	Same	Same	Same	Same	Same	Same
ENSG00000103876	FAH	1.8672e-05	0.00139663	0.0264665	0.00251798	0.0268697	0.146532	0.0136042	0.0353944	0.152371	0.354296	0.938828	0.999112	Different	Different	Different	Different	Different	Same	Different	Different	Same	Same	Same	Same
ENSG00000103932	RPAP1	0.79881	0.958868	0.944165	NA	NA	NA	0.735619	0.964097	0.94818	NA	NA	NA	Same	Same	Same	NA	NA	NA	Same	Same	Same	NA	NA	NA
ENSG00000103966	EHD4	0.2658	0.880291	0.944165	0.0100328	0.0972048	0.42254	0.105147	0.0913181	0.409807	0.000117555	0.00665045	0.164719	Same	Same	Same	Different	Same	Same	Same	Same	Same	Different	Different	Same
ENSG00000103994	ZNF106	0.143559	0.90432	0.944165	0.0226946	0.647844	0.932037	NA	NA	NA	NA	NA	NA	Same	Same	Same	Different	Same	Same	NA	NA	NA	NA	NA	NA
ENSG00000103995	CEP152	0.948514	0.966518	0.951288	0.872291	0.935441	0.932037	NA	NA	NA	NA	NA	NA	Same	Same	Same	Same	Same	Same	NA	NA	NA	NA	NA	NA
ENSG00000104047	DTWD1	0.0216471	0.480796	0.631975	0.00327191	0.0429187	0.159693	NA	NA	NA	NA	NA	NA	Different	Same	Same	Different	Different	Same	NA	NA	NA	NA	NA	NA
ENSG00000104059	FAM189A1	0.933631	0.958868	0.944165	0.662702	0.930512	0.932037	0.898999	0.964097	0.94818	NA	NA	NA	Same	Same	Same	Same	Same	Same	Same	Same	Same	NA	NA	NA
ENSG00000104064	GABPB1	0.831795	0.958868	0.946571	0.641202	0.790753	0.932037	NA	NA	NA	0.995909	0.998174	0.999112	Same	Same	Same	Same	Same	Same	NA	NA	NA	Same	Same	Same
ENSG00000104067	TJP1	0.697743	0.958868	0.944165	0.0733263	0.176074	0.591875	0.634639	0.524158	0.940242	0.00478196	0.0716977	0.458625	Same	Same	Same	Same	Same	Same	Same	Same	Same	Different	Same	Same
ENSG00000104081	BMF	0.937615	0.964084	0.950991	0.216956	0.570458	0.932037	0.0629431	0.165083	0.559006	NA	NA	NA	Same	Same	Same	Same	Same	Same	Same	Same	Same	NA	NA	NA
ENSG00000104112	SCG3	0.888744	0.958868	0.944165	0.85758	0.935441	0.932037	0.708551	0.964097	0.94818	0.995909	0.998174	0.999112	Same	Same	Same	Same	Same	Same	Same	Same	Same	Same	Same	Same
ENSG00000104133	SPG11	0.531412	0.870929	0.944165	NA	NA	NA	7.40881e-08	3.22679e-05	0.00264146	0.0454219	0.625495	0.999112	Same	Same	Same	NA	NA	NA	Different	Different	Different	Different	Same	Same
ENSG00000104140	RHOV	0.883002	0.87743	0.944165	0.268915	0.695598	0.932037	0.858284	0.836964	0.94818	0.995909	0.998174	0.999112	Same	Same	Same	Same	Same	Same	Same	Same	Same	Same	Same	Same
ENSG00000104142	VPS18	0.732293	0.873671	0.944165	0.784427	0.935441	0.932037	NA	NA	NA	0.198414	0.998174	0.999112	Same	Same	Same	Same	Same	Same	NA	NA	NA	Same	Same	Same
ENSG00000104147	OIP5	0.937615	0.964084	0.950991	0.954123	0.946064	0.932037	NA	NA	NA	NA	NA	NA	Same	Same	Same	Same	Same	Same	NA	NA	NA	NA	NA	NA
ENSG00000104154	SLC30A4	0.571985	0.822281	0.884572	0.886198	0.917182	0.932037	0.721878	0.964097	0.94818	NA	NA	NA	Same	Same	Same	Same	Same	Same	Same	Same	Same	NA	NA	NA
ENSG00000104177	MYEF2	NA	NA	NA	0.872017	0.927649	0.932037	0.587744	0.964097	0.94818	0.995909	0.998174	0.999112	NA	NA	NA	Same	Same	Same	Same	Same	Same	Same	Same	Same
ENSG00000104213	PDGFRL	3.21977e-11	1.49854e-07	0.000167664	0.00458214	0.0562592	0.353991	NA	NA	NA	0.995909	0.998174	0.999112	Different	Different	Different	Different	Same	Same	NA	NA	NA	Same	Same	Same
ENSG00000104218	CSPP1	0.171983	0.395858	0.944165	NA	NA	NA	0.463453	0.964097	0.94818	NA	NA	NA	Same	Same	Same	NA	NA	NA	Same	Same	Same	NA	NA	NA
ENSG00000104219	ZDHHC2	0.000486202	0.00978607	0.068892	0.00463838	0.0391877	0.198374	0.000364231	0.0121959	0.105309	0.995909	0.998174	0.999112	Different	Different	Same	Different	Different	Same	Different	Different	Same	Same	Same	Same
ENSG00000104221	BRF2	0.217161	0.690818	0.944165	NA	NA	NA	0.000590229	0.0175045	0.132904	0.995909	0.998174	0.999112	Same	Same	Same	NA	NA	NA	Different	Different	Same	Same	Same	Same
ENSG00000104231	ZFAND1	0.371637	0.953793	0.944165	NA	NA	NA	0.896987	0.964097	0.94818	NA	NA	NA	Same	Same	Same	NA	NA	NA	Same	Same	Same	NA	NA	NA
ENSG00000104267	CA2	0.919412	0.873671	0.944165	0.873147	0.917182	0.932037	0.481448	0.916328	0.94818	0.995909	0.998174	0.999112	Same	Same	Same	Same	Same	Same	Same	Same	Same	Same	Same	Same
ENSG00000104290	FZD3	0.343819	0.799939	0.944165	0.548416	0.917182	0.932037	0.334975	0.783645	0.94818	NA	NA	NA	Same	Same	Same	Same	Same	Same	Same	Same	Same	NA	NA	NA
ENSG00000104299	INTS9	0.769418	0.958868	0.944165	0.866289	0.935441	0.932037	0.798683	0.964097	0.94818	NA	NA	NA	Same	Same	Same	Same	Same	Same	Same	Same	Same	NA	NA	NA
ENSG00000104312	RIPK2	0.295613	0.555949	0.77165	NA	NA	NA	0.0275154	0.0997526	0.374448	0.995909	0.998174	0.999112	Same	Same	Same	NA	NA	NA	Different	Same	Same	Same	Same	Same
ENSG00000104313	EYA1	0.706053	0.958868	0.944165	0.802368	0.938981	0.932037	0.382122	0.964097	0.94818	NA	NA	NA	Same	Same	Same	Same	Same	Same	Same	Same	Same	NA	NA	NA
ENSG00000104320	NBN	0.888574	0.958868	0.944165	0.804751	0.935441	0.932037	0.572313	0.964097	0.94818	NA	NA	NA	Same	Same	Same	Same	Same	Same	Same	Same	Same	NA	NA	NA
ENSG00000104324	CPQ	0.789567	0.958868	0.944165	0.576017	0.926308	0.932037	0.72439	0.964097	0.94818	NA	NA	NA	Same	Same	Same	Same	Same	Same	Same	Same	Same	NA	NA	NA
ENSG00000104325	DECR1	0.788	0.659611	0.89237	NA	NA	NA	0.709597	0.964097	0.94818	0.995909	0.998174	0.999112	Same	Same	Same	NA	NA	NA	Same	Same	Same	Same	Same	Same
ENSG00000104327	CALB1	0.387916	0.652094	0.944165	0.569765	0.856495	0.932037	0.25609	0.566342	0.94818	NA	NA	NA	Same	Same	Same	Same	Same	Same	Same	Same	Same	NA	NA	NA
ENSG00000104332	SFRP1	0.858942	0.958868	0.946571	0.409889	0.935441	0.932037	0.799114	0.964097	0.94818	NA	NA	NA	Same	Same	Same	Same	Same	Same	Same	Same	Same	NA	NA	NA
ENSG00000104341	LAPTM4B	0.00792065	0.0180045	0.121285	0.0106379	0.185885	0.596541	0.106629	0.864678	0.94818	NA	NA	NA	Different	Different	Same	Different	Same	Same	Same	Same	Same	NA	NA	NA
ENSG00000104356	POP1	0.360401	0.818145	0.944165	0.702985	0.917182	0.932037	0.48675	0.836964	0.94818	0.995909	0.998174	0.999112	Same	Same	Same	Same	Same	Same	Same	Same	Same	Same	Same	Same
ENSG00000104361	NIPAL2	0.0797667	0.243393	0.724787	0.42344	0.721146	0.932037	0.264372	0.575526	0.94818	NA	NA	NA	Same	Same	Same	Same	Same	Same	Same	Same	Same	NA	NA	NA
ENSG00000104365	IKBKB	0.00395066	0.0435521	0.17875	1.11336e-08	4.23635e-06	0.00055265	0.0197483	0.709054	0.94818	NA	NA	NA	Different	Different	Same	Different	Different	Different	Different	Same	Same	NA	NA	NA
ENSG00000104375	STK3	0.867742	0.87743	0.944165	0.888459	0.928279	0.932037	0.839837	0.961169	0.94818	0.740441	0.998174	0.999112	Same	Same	Same	Same	Same	Same	Same	Same	Same	Same	Same	Same
ENSG00000104388	RAB2A	0.900182	0.958868	0.944165	NA	NA	NA	0.754503	0.964097	0.94818	NA	NA	NA	Same	Same	Same	NA	NA	NA	Same	Same	Same	NA	NA	NA
ENSG00000104408	EIF3E	0.513612	0.87743	0.944165	0.552634	0.917182	0.932037	NA	NA	NA	0.995909	0.998174	0.999112	Same	Same	Same	Same	Same	Same	NA	NA	NA	Same	Same	Same
ENSG00000104412	EMC2	0.588052	0.822232	0.944165	0.814506	0.917182	0.932037	0.242612	0.814932	0.94818	0.995909	0.998174	0.999112	Same	Same	Same	Same	Same	Same	Same	Same	Same	Same	Same	Same
ENSG00000104413	ESRP1	0.759775	0.904932	0.944165	0.804751	0.944629	0.932037	NA	NA	NA	NA	NA	NA	Same	Same	Same	Same	Same	Same	NA	NA	NA	NA	NA	NA
ENSG00000104419	NDRG1	0.722248	0.893321	0.944165	0.846995	0.935441	0.932037	0.728106	0.924323	0.94818	0.184971	0.998174	0.999112	Same	Same	Same	Same	Same	Same	Same	Same	Same	Same	Same	Same
ENSG00000104427	ZC2HC1A	0.053518	0.0998363	0.703997	0.08475	0.12593	0.703544	0.175151	0.249706	0.94818	0.995909	0.998174	0.999112	Same	Same	Same	Same	Same	Same	Same	Same	Same	Same	Same	Same
ENSG00000104435	STMN2	0.918502	0.958868	0.944165	0.837782	0.930125	0.932037	0.806457	0.964097	0.94818	NA	NA	NA	Same	Same	Same	Same	Same	Same	Same	Same	Same	NA	NA	NA
ENSG00000104447	TRPS1	0.00573581	0.0656219	0.198154	NA	NA	NA	NA	NA	NA	NA	NA	NA	Different	Same	Same	NA	NA	NA	NA	NA	NA	NA	NA	NA
ENSG00000104450	SPAG1	NA	NA	NA	0.675777	0.919737	0.932037	0.716532	0.920652	0.94818	NA	NA	NA	NA	NA	NA	Same	Same	Same	Same	Same	Same	NA	NA	NA
ENSG00000104472	CHRAC1	0.770514	0.807066	0.944165	NA	NA	NA	0.720415	0.76274	0.94818	NA	NA	NA	Same	Same	Same	NA	NA	NA	Same	Same	Same	NA	NA	NA
ENSG00000104490	NCALD	0.452378	0.707529	0.944165	0.795065	0.765687	0.932037	0.439514	0.686916	0.94818	0.995909	0.998174	0.999112	Same	Same	Same	Same	Same	Same	Same	Same	Same	Same	Same	Same
ENSG00000104517	UBR5	0.903958	0.958868	0.944165	0.898789	0.920423	0.932037	0.420053	0.927983	0.94818	0.995909	0.998174	0.999112	Same	Same	Same	Same	Same	Same	Same	Same	Same	Same	Same	Same
ENSG00000104524	PYCR3	3.43363e-09	2.96617e-06	0.000330744	NA	NA	NA	NA	NA	NA	NA	NA	NA	Different	Different	Different	NA	NA	NA	NA	NA	NA	NA	NA	NA
ENSG00000104529	EEF1D	0.414035	0.937093	0.944165	NA	NA	NA	0.51153	0.964097	0.94818	NA	NA	NA	Same	Same	Same	NA	NA	NA	Same	Same	Same	NA	NA	NA
ENSG00000104549	SQLE	0.251847	0.87743	0.944165	2.45311e-05	0.00100053	0.0145866	0.0308714	0.0712819	0.454575	0.995909	0.998174	0.999112	Same	Same	Same	Different	Different	Different	Different	Same	Same	Same	Same	Same
ENSG00000104611	SH2D4A	NA	NA	NA	2.07608e-05	0.00201516	0.0142745	0.767029	0.95485	0.94818	NA	NA	NA	NA	NA	NA	Different	Different	Different	Same	Same	Same	NA	NA	NA
ENSG00000104613	INTS10	0.418829	0.87743	0.944165	6.12825e-12	6.06069e-08	8.55614e-05	NA	NA	NA	0.995909	0.998174	0.999112	Same	Same	Same	Different	Different	Different	NA	NA	NA	Same	Same	Same
ENSG00000104626	ERI1	0.889178	0.958868	0.950991	0.876932	0.935441	0.932037	0.883453	0.964097	0.94818	0.995909	0.998174	0.999112	Same	Same	Same	Same	Same	Same	Same	Same	Same	Same	Same	Same
ENSG00000104635	SLC39A14	0.00177105	0.0192951	0.125461	0.0041486	0.0511669	0.31529	0.430031	0.946159	0.94818	NA	NA	NA	Different	Different	Same	Different	Same	Same	Same	Same	Same	NA	NA	NA
ENSG00000104643	MTMR9	0.885519	0.861056	0.944165	0.882632	0.911632	0.932037	0.858506	0.862431	0.94818	NA	NA	NA	Same	Same	Same	Same	Same	Same	Same	Same	Same	NA	NA	NA
ENSG00000104660	LEPROTL1	NA	NA	NA	0.496169	0.917301	0.932037	NA	NA	NA	0.995909	0.998174	0.999112	NA	NA	NA	Same	Same	Same	NA	NA	NA	Same	Same	Same
ENSG00000104671	DCTN6	0.892066	0.958868	0.944165	0.799938	0.935441	0.932037	0.501515	0.914574	0.94818	NA	NA	NA	Same	Same	Same	Same	Same	Same	Same	Same	Same	NA	NA	NA
ENSG00000104695	PPP2CB	NA	NA	NA	0.86953	0.928279	0.932037	0.441361	0.695293	0.94818	NA	NA	NA	NA	NA	NA	Same	Same	Same	Same	Same	Same	NA	NA	NA
ENSG00000104722	NEFM	0.548831	0.773856	0.944165	0.783508	0.917182	0.932037	0.589136	0.85338	0.94818	NA	NA	NA	Same	Same	Same	Same	Same	Same	Same	Same	Same	NA	NA	NA
ENSG00000104728	ARHGEF10	0.000206331	0.00487912	0.0326094	0.000417173	0.00793543	0.0616447	0.0160281	0.0290739	0.192236	NA	NA	NA	Different	Different	Different	Different	Different	Same	Different	Different	Same	NA	NA	NA
ENSG00000104738	MCM4	0.942022	0.965545	0.951288	0.962962	0.946064	0.932481	0.944262	0.965559	0.949687	0.995909	0.998174	0.999112	Same	Same	Same	Same	Same	Same	Same	Same	Same	Same	Same	Same
ENSG00000104756	KCTD9	0.529444	0.918675	0.944165	0.000441695	0.0121191	0.0836222	0.0475925	0.410154	0.657642	0.745139	0.998174	0.999112	Same	Same	Same	Different	Different	Same	Different	Same	Same	Same	Same	Same
ENSG00000104763	ASAH1	0.0255675	0.129456	0.565942	0.583192	0.598196	0.932037	0.797902	0.924323	0.94818	0.367359	0.998174	0.999112	Different	Same	Same	Same	Same	Same	Same	Same	Same	Same	Same	Same
ENSG00000104805	NUCB1	NA	NA	NA	0.94156	0.94457	0.932037	0.768203	0.964097	0.94818	0.145979	0.998174	0.999112	NA	NA	NA	Same	Same	Same	Same	Same	Same	Same	Same	Same
ENSG00000104808	DHDH	NA	NA	NA	0.519748	0.917182	0.932037	0.000145639	0.00488643	0.159247	0.995909	0.998174	0.999112	NA	NA	NA	Same	Same	Same	Different	Different	Same	Same	Same	Same
ENSG00000104812	GYS1	0.826592	0.958868	0.944165	0.452137	0.524027	0.832388	0.52461	0.671055	0.94818	NA	NA	NA	Same	Same	Same	Same	Same	Same	Same	Same	Same	NA	NA	NA
ENSG00000104823	ECH1	0.424912	0.702875	0.944165	0.00388918	0.0213987	0.116808	0.0529325	0.328863	0.664375	0.995909	0.998174	0.999112	Same	Same	Same	Different	Different	Same	Same	Same	Same	Same	Same	Same
ENSG00000104824	HNRNPL	0.779133	0.958868	0.944165	0.926324	0.941446	0.932037	NA	NA	NA	NA	NA	NA	Same	Same	Same	Same	Same	Same	NA	NA	NA	NA	NA	NA
ENSG00000104825	NFKBIB	NA	NA	NA	NA	NA	NA	0.28098	0.449083	0.718888	0.995909	0.998174	0.999112	NA	NA	NA	NA	NA	NA	Same	Same	Same	Same	Same	Same
ENSG00000104833	TUBB4A	0.931598	0.958868	0.944165	0.797405	0.935441	0.932037	0.882592	0.964097	0.94818	NA	NA	NA	Same	Same	Same	Same	Same	Same	Same	Same	Same	NA	NA	NA
ENSG00000104853	CLPTM1	0.774279	0.881231	0.944165	0.890533	0.917182	0.932037	0.777925	0.945831	0.94818	0.839615	0.998174	0.999112	Same	Same	Same	Same	Same	Same	Same	Same	Same	Same	Same	Same
ENSG00000104856	RELB	0.818487	0.905392	0.944165	NA	NA	NA	0.566525	0.868582	0.94818	0.00700683	0.230406	0.883058	Same	Same	Same	NA	NA	NA	Same	Same	Same	Different	Same	Same
ENSG00000104863	LIN7B	0.703629	0.858042	0.944165	NA	NA	NA	0.795022	0.895721	0.94818	0.052627	0.458934	0.999112	Same	Same	Same	NA	NA	NA	Same	Same	Same	Same	Same	Same
ENSG00000104881	PPP1R13L	0.246498	0.535982	0.688899	0.729839	0.823986	0.932037	0.118356	0.257181	0.463969	NA	NA	NA	Same	Same	Same	Same	Same	Same	Same	Same	Same	NA	NA	NA
ENSG00000104883	PEX11G	8.66295e-08	2.09966e-05	0.0015489	NA	NA	NA	6.52525e-06	0.00291316	0.0657443	0.0809044	0.984557	0.999112	Different	Different	Different	NA	NA	NA	Different	Different	Same	Same	Same	Same
ENSG00000104884	ERCC2	0.000998251	0.0641094	0.412421	0.129609	0.52105	0.932037	0.0526214	0.506361	0.94818	NA	NA	NA	Different	Same	Same	Same	Same	Same	Same	Same	Same	NA	NA	NA
ENSG00000104885	DOT1L	NA	NA	NA	NA	NA	NA	0.722583	0.931114	0.94818	0.995909	0.998174	0.999112	NA	NA	NA	NA	NA	NA	Same	Same	Same	Same	Same	Same
ENSG00000104888	SLC17A7	0.895524	0.941247	0.944165	0.556556	0.927744	0.932037	0.898238	0.964097	0.94818	0.995909	0.998174	0.999112	Same	Same	Same	Same	Same	Same	Same	Same	Same	Same	Same	Same
ENSG00000104889	RNASEH2A	0.834735	0.958868	0.944165	NA	NA	NA	0.198545	0.262019	0.625447	NA	NA	NA	Same	Same	Same	NA	NA	NA	Same	Same	Same	NA	NA	NA
ENSG00000104894	CD37	NA	NA	NA	0.804866	0.919737	0.932037	0.572313	0.842405	0.94818	0.995909	0.998174	0.999112	NA	NA	NA	Same	Same	Same	Same	Same	Same	Same	Same	Same
ENSG00000104897	SF3A2	0.0172015	0.242982	0.944165	NA	NA	NA	0.0230125	0.318079	0.94818	NA	NA	NA	Different	Same	Same	NA	NA	NA	Different	Same	Same	NA	NA	NA
ENSG00000104904	OAZ1	7.10345e-08	2.58476e-05	0.000898167	NA	NA	NA	3.12925e-06	0.000345082	0.00559337	0.995909	0.998174	0.999112	Different	Different	Different	NA	NA	NA	Different	Different	Different	Same	Same	Same
ENSG00000104946	TBC1D17	0.388371	0.828791	0.944165	NA	NA	NA	0.327628	0.876964	0.94818	0.0143235	0.258349	0.999112	Same	Same	Same	NA	NA	NA	Same	Same	Same	Different	Same	Same
ENSG00000104953	TLE6	1.91804e-09	4.09224e-07	0.000155205	NA	NA	NA	NA	NA	NA	NA	NA	NA	Different	Different	Different	NA	NA	NA	NA	NA	NA	NA	NA	NA
ENSG00000104960	PTOV1	0.00275129	0.0242359	0.944165	NA	NA	NA	0.00436179	0.0226683	0.94818	NA	NA	NA	Different	Different	Same	NA	NA	NA	Different	Different	Same	NA	NA	NA
ENSG00000104964	AES	0.931598	0.958868	0.944165	NA	NA	NA	NA	NA	NA	0.0064626	0.172751	0.999112	Same	Same	Same	NA	NA	NA	NA	NA	NA	Different	Same	Same
ENSG00000104967	NOVA2	NA	NA	NA	0.896763	0.917182	0.932037	0.878076	0.964097	0.94818	0.995909	0.998174	0.999112	NA	NA	NA	Same	Same	Same	Same	Same	Same	Same	Same	Same
ENSG00000104973	MED25	0.463738	0.311978	0.944165	NA	NA	NA	0.0401367	0.2287	0.94818	NA	NA	NA	Same	Same	Same	NA	NA	NA	Different	Same	Same	NA	NA	NA
ENSG00000104979	C19orf53	0.0100755	0.101407	0.233536	NA	NA	NA	NA	NA	NA	0.995909	0.998174	0.999112	Different	Same	Same	NA	NA	NA	NA	NA	NA	Same	Same	Same
ENSG00000104998	IL27RA	NA	NA	NA	NA	NA	NA	NA	NA	NA	0.606997	0.998174	0.999112	NA	NA	NA	NA	NA	NA	NA	NA	NA	Same	Same	Same
ENSG00000105011	ASF1B	0.935968	0.964084	0.95109	0.963023	0.946064	0.932712	0.936201	0.964097	0.949659	5.55669e-05	0.00585014	0.164719	Same	Same	Same	Same	Same	Same	Same	Same	Same	Different	Different	Same
ENSG00000105048	TNNT1	0.783345	0.911846	0.944165	NA	NA	NA	0.185108	0.724547	0.94818	0.995909	0.998174	0.999112	Same	Same	Same	NA	NA	NA	Same	Same	Same	Same	Same	Same
ENSG00000105063	PPP6R1	0.845492	0.958868	0.944165	0.00299678	0.0577349	0.187374	0.807727	0.964097	0.94818	0.995909	0.998174	0.999112	Same	Same	Same	Different	Same	Same	Same	Same	Same	Same	Same	Same
ENSG00000105072	C19orf44	0.215754	0.523584	0.656364	0.810975	0.933113	0.932037	0.691912	0.836964	0.94818	0.995909	0.998174	0.999112	Same	Same	Same	Same	Same	Same	Same	Same	Same	Same	Same	Same
ENSG00000105088	OLFM2	0.800841	0.889923	0.944165	0.93107	0.917301	0.932037	0.822092	0.940715	0.94818	0.908022	0.998174	0.999112	Same	Same	Same	Same	Same	Same	Same	Same	Same	Same	Same	Same
ENSG00000105122	RASAL3	NA	NA	NA	0.802662	0.942993	0.932037	NA	NA	NA	NA	NA	NA	NA	NA	NA	Same	Same	Same	NA	NA	NA	NA	NA	NA
ENSG00000105127	AKAP8	0.0897996	0.264733	0.817805	NA	NA	NA	0.673534	0.924644	0.94818	NA	NA	NA	Same	Same	Same	NA	NA	NA	Same	Same	Same	NA	NA	NA
ENSG00000105131	EPHX3	NA	NA	NA	0.000315013	0.00870431	0.104268	NA	NA	NA	NA	NA	NA	NA	NA	NA	Different	Different	Same	NA	NA	NA	NA	NA	NA
ENSG00000105137	SYDE1	0.406329	0.876402	0.944165	0.802368	0.928279	0.932037	0.329692	0.61333	0.848579	NA	NA	NA	Same	Same	Same	Same	Same	Same	Same	Same	Same	NA	NA	NA
ENSG00000105143	SLC1A6	0.412003	0.736194	0.944165	0.369674	0.917182	0.932037	0.813359	0.907157	0.94818	0.618523	0.998174	0.999112	Same	Same	Same	Same	Same	Same	Same	Same	Same	Same	Same	Same
ENSG00000105171	POP4	3.72384e-09	2.6585e-06	0.000220757	0.0906954	0.202844	0.65588	9.9982e-09	4.82344e-06	0.00037434	0.995909	0.998174	0.999112	Different	Different	Different	Same	Same	Same	Different	Different	Different	Same	Same	Same
ENSG00000105173	CCNE1	0.721827	0.96357	0.944165	0.932653	0.942912	0.932037	0.589855	0.964097	0.94818	0.995909	0.998174	0.999112	Same	Same	Same	Same	Same	Same	Same	Same	Same	Same	Same	Same
ENSG00000105176	URI1	0.144979	0.840032	0.944165	0.856076	0.935441	0.932037	0.439669	0.964097	0.94818	NA	NA	NA	Same	Same	Same	Same	Same	Same	Same	Same	Same	NA	NA	NA
ENSG00000105193	RPS16	0.46758	0.807953	0.944165	0.802368	0.919679	0.932037	0.427807	0.86764	0.94818	NA	NA	NA	Same	Same	Same	Same	Same	Same	Same	Same	Same	NA	NA	NA
ENSG00000105202	FBL	0.54333	0.87743	0.944165	0.752579	0.919737	0.932037	0.452184	0.892692	0.94818	0.995909	0.998174	0.999112	Same	Same	Same	Same	Same	Same	Same	Same	Same	Same	Same	Same
ENSG00000105219	CNTD2	NA	NA	NA	NA	NA	NA	NA	NA	NA	0.0196287	0.473986	0.999112	NA	NA	NA	NA	NA	NA	NA	NA	NA	Different	Same	Same
ENSG00000105220	GPI	0.91345	0.958868	0.944165	0.802368	0.935441	0.932037	0.537855	0.958843	0.94818	0.995909	0.998174	0.999112	Same	Same	Same	Same	Same	Same	Same	Same	Same	Same	Same	Same
ENSG00000105221	AKT2	NA	NA	NA	0.817465	0.927744	0.932037	NA	NA	NA	NA	NA	NA	NA	NA	NA	Same	Same	Same	NA	NA	NA	NA	NA	NA
ENSG00000105223	PLD3	0.630676	0.833343	0.944165	0.675777	0.917182	0.932037	0.176688	0.414143	0.913497	0.995909	0.998174	0.999112	Same	Same	Same	Same	Same	Same	Same	Same	Same	Same	Same	Same
ENSG00000105229	PIAS4	0.169195	0.755736	0.944165	NA	NA	NA	0.317031	0.894398	0.94818	NA	NA	NA	Same	Same	Same	NA	NA	NA	Same	Same	Same	NA	NA	NA
ENSG00000105245	NUMBL	0.881198	0.958868	0.944165	0.00552048	0.050707	0.222044	0.711585	0.964097	0.94818	0.0467366	0.238243	0.948664	Same	Same	Same	Different	Same	Same	Same	Same	Same	Different	Same	Same
ENSG00000105246	EBI3	0.000127042	0.00930815	0.0757479	NA	NA	NA	0.473142	0.811344	0.94818	NA	NA	NA	Different	Different	Same	NA	NA	NA	Same	Same	Same	NA	NA	NA
ENSG00000105254	TBCB	0.00671394	0.0888739	0.184014	0.207342	0.386592	0.932037	NA	NA	NA	NA	NA	NA	Different	Same	Same	Same	Same	Same	NA	NA	NA	NA	NA	NA
ENSG00000105258	POLR2I	3.92466e-12	2.49925e-08	2.48235e-05	NA	NA	NA	NA	NA	NA	5.38315e-05	0.00585014	0.164719	Different	Different	Different	NA	NA	NA	NA	NA	NA	Different	Different	Same
ENSG00000105270	CLIP3	0.911271	0.958868	0.944165	0.753032	0.935441	0.932037	NA	NA	NA	NA	NA	NA	Same	Same	Same	Same	Same	Same	NA	NA	NA	NA	NA	NA
ENSG00000105278	ZFR2	0.637085	0.873671	0.933497	NA	NA	NA	0.408622	0.847183	0.94818	NA	NA	NA	Same	Same	Same	NA	NA	NA	Same	Same	Same	NA	NA	NA
ENSG00000105281	SLC1A5	0.924882	0.961135	0.946571	0.897197	0.935441	0.932037	0.613137	0.914	0.94818	NA	NA	NA	Same	Same	Same	Same	Same	Same	Same	Same	Same	NA	NA	NA
ENSG00000105287	PRKD2	0.785361	0.958868	0.946571	0.536049	0.84404	0.932037	0.238783	0.67037	0.94818	0.58685	0.998174	0.999112	Same	Same	Same	Same	Same	Same	Same	Same	Same	Same	Same	Same
ENSG00000105289	TJP3	2.18444e-07	0.00013668	0.00930944	NA	NA	NA	NA	NA	NA	NA	NA	NA	Different	Different	Different	NA	NA	NA	NA	NA	NA	NA	NA	NA
ENSG00000105290	APLP1	0.900712	0.958868	0.944165	0.802368	0.935441	0.932037	0.736778	0.964097	0.94818	0.00550162	0.121687	0.712479	Same	Same	Same	Same	Same	Same	Same	Same	Same	Different	Same	Same
ENSG00000105298	CACTIN	0.000405932	0.00481625	0.944165	NA	NA	NA	0.000201678	0.00381487	0.94818	NA	NA	NA	Different	Different	Same	NA	NA	NA	Different	Different	Same	NA	NA	NA
ENSG00000105323	HNRNPUL1	0.743005	0.903303	0.944165	0.803004	0.925496	0.932037	0.721415	0.924644	0.94818	0.995909	0.998174	0.999112	Same	Same	Same	Same	Same	Same	Same	Same	Same	Same	Same	Same
ENSG00000105325	FZR1	0.0706837	0.26401	0.944165	NA	NA	NA	0.0125193	0.0356713	0.94818	0.995909	0.998174	0.999112	Same	Same	Same	NA	NA	NA	Different	Different	Same	Same	Same	Same
ENSG00000105339	DENND3	0.660332	0.846529	0.898887	NA	NA	NA	0.271911	0.724903	0.896816	NA	NA	NA	Same	Same	Same	NA	NA	NA	Same	Same	Same	NA	NA	NA
ENSG00000105355	PLIN3	0.401452	0.87743	0.944165	NA	NA	NA	0.461231	0.891901	0.94818	0.00832412	0.283457	0.999112	Same	Same	Same	NA	NA	NA	Same	Same	Same	Different	Same	Same
ENSG00000105357	MYH14	0.861616	0.958868	0.944165	NA	NA	NA	0.711449	0.964097	0.94818	0.867513	0.998174	0.999112	Same	Same	Same	NA	NA	NA	Same	Same	Same	Same	Same	Same
ENSG00000105372	RPS19	0.290866	0.734973	0.944165	NA	NA	NA	NA	NA	NA	NA	NA	NA	Same	Same	Same	NA	NA	NA	NA	NA	NA	NA	NA	NA
ENSG00000105373	NOP53	0.0565228	0.523627	0.944165	NA	NA	NA	0.0983753	0.664519	0.94818	NA	NA	NA	Same	Same	Same	NA	NA	NA	Same	Same	Same	NA	NA	NA
ENSG00000105376	ICAM5	0.843148	0.923943	0.944165	0.0616486	0.447754	0.932037	0.752605	0.947815	0.94818	NA	NA	NA	Same	Same	Same	Same	Same	Same	Same	Same	Same	NA	NA	NA
ENSG00000105401	CDC37	4.76838e-06	0.00038397	0.00601335	0.0551618	0.253885	0.612248	0.000145038	0.0054723	0.0336935	0.0122875	0.112582	0.929696	Different	Different	Different	Same	Same	Same	Different	Different	Different	Different	Same	Same
ENSG00000105402	NAPA	0.908518	0.95873	0.944165	0.803004	0.811485	0.932037	0.83383	0.964097	0.94818	0.995909	0.998174	0.999112	Same	Same	Same	Same	Same	Same	Same	Same	Same	Same	Same	Same
ENSG00000105404	RABAC1	0.840286	0.90838	0.944165	0.894207	0.917182	0.932037	0.792344	0.940154	0.94818	0.000247285	0.0175888	0.277897	Same	Same	Same	Same	Same	Same	Same	Same	Same	Different	Different	Same
ENSG00000105409	ATP1A3	0.880787	0.958868	0.944165	0.808762	0.935441	0.932037	0.745473	0.964097	0.94818	NA	NA	NA	Same	Same	Same	Same	Same	Same	Same	Same	Same	NA	NA	NA
ENSG00000105419	MEIS3	0.0011303	0.0181311	0.106369	0.000864913	0.0100188	0.072118	0.000170529	0.00347307	0.0417469	NA	NA	NA	Different	Different	Same	Different	Different	Same	Different	Different	Different	NA	NA	NA
ENSG00000105438	KDELR1	0.0189496	0.637654	0.944165	0.681322	0.917182	0.932037	0.258204	0.753913	0.94818	0.0195158	0.298764	0.999112	Different	Same	Same	Same	Same	Same	Same	Same	Same	Different	Same	Same
ENSG00000105443	CYTH2	0.618765	0.958868	0.944165	0.896763	0.935441	0.932037	0.124416	0.707342	0.94818	0.995909	0.998174	0.999112	Same	Same	Same	Same	Same	Same	Same	Same	Same	Same	Same	Same
ENSG00000105447	GRWD1	0.786536	0.880184	0.944165	0.802368	0.917182	0.932037	0.726669	0.895721	0.94818	NA	NA	NA	Same	Same	Same	Same	Same	Same	Same	Same	Same	NA	NA	NA
ENSG00000105467	SYNGR4	NA	NA	NA	NA	NA	NA	NA	NA	NA	0.995909	0.998174	0.999112	NA	NA	NA	NA	NA	NA	NA	NA	NA	Same	Same	Same
ENSG00000105479	CCDC114	NA	NA	NA	0.425267	0.917182	0.932037	0.285641	0.894398	0.94818	NA	NA	NA	NA	NA	NA	Same	Same	Same	Same	Same	Same	NA	NA	NA
ENSG00000105483	CARD8	NA	NA	NA	NA	NA	NA	NA	NA	NA	0.995909	0.998174	0.999112	NA	NA	NA	NA	NA	NA	NA	NA	NA	Same	Same	Same
ENSG00000105486	LIG1	0.945054	0.965884	0.951319	0.965744	0.948206	0.933123	NA	NA	NA	0.995909	0.998174	0.999112	Same	Same	Same	Same	Same	Same	NA	NA	NA	Same	Same	Same
ENSG00000105499	PLA2G4C	4.98811e-14	3.69211e-09	1.34861e-05	NA	NA	NA	NA	NA	NA	0.995909	0.998174	0.999112	Different	Different	Different	NA	NA	NA	NA	NA	NA	Same	Same	Same
ENSG00000105514	RAB3D	0.858103	0.937093	0.944165	0.149846	0.277329	0.932037	0.39165	0.962112	0.94818	0.867513	0.998174	0.999112	Same	Same	Same	Same	Same	Same	Same	Same	Same	Same	Same	Same
ENSG00000105516	DBP	0.935313	0.958868	0.945585	NA	NA	NA	0.940888	0.964097	0.94818	0.995909	0.998174	0.999112	Same	Same	Same	NA	NA	NA	Same	Same	Same	Same	Same	Same
ENSG00000105518	TMEM205	0.752935	0.882836	0.944165	NA	NA	NA	0.501183	0.83482	0.94818	NA	NA	NA	Same	Same	Same	NA	NA	NA	Same	Same	Same	NA	NA	NA
ENSG00000105520	PLPPR2	0.752589	0.900009	0.944165	0.905933	0.917182	0.932037	0.849911	0.920777	0.94818	0.305604	0.674402	0.999112	Same	Same	Same	Same	Same	Same	Same	Same	Same	Same	Same	Same
ENSG00000105556	MIER2	0.0150635	0.0567295	0.475861	0.000833521	0.0283116	0.932037	0.00186016	0.0520866	0.94818	NA	NA	NA	Different	Same	Same	Different	Different	Same	Different	Same	Same	NA	NA	NA
ENSG00000105605	CACNG7	NA	NA	NA	0.904294	0.917182	0.932037	NA	NA	NA	0.000101842	0.00792425	0.170439	NA	NA	NA	Same	Same	Same	NA	NA	NA	Different	Different	Same
ENSG00000105612	DNASE2	0.00126449	0.013185	0.0587189	2.59052e-05	0.000990431	0.0138828	0.370869	0.328902	0.749286	0.995909	0.998174	0.999112	Different	Different	Same	Different	Different	Different	Same	Same	Same	Same	Same	Same
ENSG00000105613	MAST1	0.933612	0.95873	0.944165	0.909683	0.917182	0.932037	0.885289	0.94008	0.94818	0.995909	0.998174	0.999112	Same	Same	Same	Same	Same	Same	Same	Same	Same	Same	Same	Same
ENSG00000105617	LENG1	2.56635e-11	9.27281e-08	5.3024e-05	5.48594e-10	1.27354e-06	0.000370105	NA	NA	NA	0.135955	0.967464	0.999112	Different	Different	Different	Different	Different	Different	NA	NA	NA	Same	Same	Same
ENSG00000105619	TFPT	NA	NA	NA	NA	NA	NA	NA	NA	NA	0.366265	0.998174	0.999112	NA	NA	NA	NA	NA	NA	NA	NA	NA	Same	Same	Same
ENSG00000105639	JAK3	0.0111911	0.110878	0.458429	NA	NA	NA	NA	NA	NA	NA	NA	NA	Different	Same	Same	NA	NA	NA	NA	NA	NA	NA	NA	NA
ENSG00000105640	RPL18A	0.303319	0.489366	0.867585	0.498957	0.817133	0.932037	NA	NA	NA	NA	NA	NA	Same	Same	Same	Same	Same	Same	NA	NA	NA	NA	NA	NA
ENSG00000105642	KCNN1	NA	NA	NA	NA	NA	NA	0.0314736	0.186713	0.694518	NA	NA	NA	NA	NA	NA	NA	NA	NA	Different	Same	Same	NA	NA	NA
ENSG00000105643	ARRDC2	0.515008	0.753287	0.944165	NA	NA	NA	0.0768565	0.228449	0.68365	0.995909	0.998174	0.999112	Same	Same	Same	NA	NA	NA	Same	Same	Same	Same	Same	Same
ENSG00000105649	RAB3A	0.918502	0.958932	0.944165	NA	NA	NA	0.792344	0.964097	0.94818	NA	NA	NA	Same	Same	Same	NA	NA	NA	Same	Same	Same	NA	NA	NA
ENSG00000105650	PDE4C	NA	NA	NA	NA	NA	NA	0.872064	0.964097	0.94818	0.995909	0.998174	0.999112	NA	NA	NA	NA	NA	NA	Same	Same	Same	Same	Same	Same
ENSG00000105655	ISYNA1	0.802339	0.958868	0.94436	NA	NA	NA	NA	NA	NA	0.995909	0.998174	0.999112	Same	Same	Same	NA	NA	NA	NA	NA	NA	Same	Same	Same
ENSG00000105662	CRTC1	0.818487	0.958868	0.944165	0.0822985	0.917182	0.932037	0.73267	0.964097	0.94818	NA	NA	NA	Same	Same	Same	Same	Same	Same	Same	Same	Same	NA	NA	NA
ENSG00000105671	DDX49	3.95922e-06	0.000560389	0.00247731	NA	NA	NA	0.000118008	0.00792913	0.0339154	0.0812369	0.539062	0.999112	Different	Different	Different	NA	NA	NA	Different	Different	Different	Same	Same	Same
ENSG00000105676	ARMC6	4.72832e-05	0.00183272	0.233979	NA	NA	NA	0.000549783	0.0191969	0.404467	NA	NA	NA	Different	Different	Same	NA	NA	NA	Different	Different	Same	NA	NA	NA
ENSG00000105695	MAG	0.944416	0.960914	0.947098	NA	NA	NA	0.89298	0.964097	0.94818	0.995909	0.998174	0.999112	Same	Same	Same	NA	NA	NA	Same	Same	Same	Same	Same	Same
ENSG00000105696	TMEM59L	0.901927	0.945021	0.944165	NA	NA	NA	0.904827	0.964097	0.94818	0.995909	0.998174	0.999112	Same	Same	Same	NA	NA	NA	Same	Same	Same	Same	Same	Same
ENSG00000105699	LSR	0.0737545	0.135846	0.375841	0.043406	0.149734	0.487031	0.48813	0.814775	0.93103	NA	NA	NA	Same	Same	Same	Different	Same	Same	Same	Same	Same	NA	NA	NA
ENSG00000105700	KXD1	0.752589	0.669672	0.944165	NA	NA	NA	0.0127023	0.129911	0.270056	0.995909	0.998174	0.999112	Same	Same	Same	NA	NA	NA	Different	Same	Same	Same	Same	Same
ENSG00000105701	FKBP8	0.542086	0.777261	0.944165	NA	NA	NA	NA	NA	NA	0.160046	0.998174	0.999112	Same	Same	Same	NA	NA	NA	NA	NA	NA	Same	Same	Same
ENSG00000105707	HPN	NA	NA	NA	0.297988	0.720907	0.932037	0.384389	0.964097	0.94818	0.995909	0.998174	0.999112	NA	NA	NA	Same	Same	Same	Same	Same	Same	Same	Same	Same
ENSG00000105708	ZNF14	NA	NA	NA	NA	NA	NA	NA	NA	NA	0.995909	0.998174	0.999112	NA	NA	NA	NA	NA	NA	NA	NA	NA	Same	Same	Same
ENSG00000105711	SCN1B	0.877755	0.94121	0.944165	0.826416	0.946064	0.932037	0.898418	0.964097	0.94818	0.995909	0.998174	0.999112	Same	Same	Same	Same	Same	Same	Same	Same	Same	Same	Same	Same
ENSG00000105717	PBX4	NA	NA	NA	NA	NA	NA	1.0466e-07	5.9063e-05	0.00495745	NA	NA	NA	NA	NA	NA	NA	NA	NA	Different	Different	Different	NA	NA	NA
ENSG00000105726	ATP13A1	0.00220694	0.0271446	0.852494	0.037037	0.0498495	0.812268	0.00160074	0.00792913	0.511778	0.995909	0.998174	0.999112	Different	Different	Same	Different	Different	Same	Different	Different	Same	Same	Same	Same
ENSG00000105732	ZNF574	0.147539	0.380231	0.83355	NA	NA	NA	NA	NA	NA	0.995909	0.998174	0.999112	Same	Same	Same	NA	NA	NA	NA	NA	NA	Same	Same	Same
ENSG00000105737	GRIK5	0.669488	0.58328	0.879617	0.810975	0.926476	0.932037	0.654844	0.807447	0.94818	0.995909	0.998174	0.999112	Same	Same	Same	Same	Same	Same	Same	Same	Same	Same	Same	Same
ENSG00000105738	SIPA1L3	3.19834e-08	2.41826e-06	0.000303647	3.72462e-07	4.58555e-05	0.00246092	NA	NA	NA	0.995909	0.998174	0.999112	Different	Different	Different	Different	Different	Different	NA	NA	NA	Same	Same	Same
ENSG00000105750	ZNF85	NA	NA	NA	NA	NA	NA	NA	NA	NA	0.995909	0.998174	0.999112	NA	NA	NA	NA	NA	NA	NA	NA	NA	Same	Same	Same
ENSG00000105767	CADM4	0.866888	0.829485	0.944165	0.901118	0.917182	0.932037	0.888328	0.919086	0.94818	NA	NA	NA	Same	Same	Same	Same	Same	Same	Same	Same	Same	NA	NA	NA
ENSG00000105784	RUNDC3B	0.919232	0.891368	0.944165	0.908732	0.917301	0.932037	0.903148	0.908445	0.94818	0.995909	0.998174	0.999112	Same	Same	Same	Same	Same	Same	Same	Same	Same	Same	Same	Same
ENSG00000105792	CFAP69	6.79701e-09	5.65546e-06	0.000847271	NA	NA	NA	3.26886e-08	2.05987e-05	0.0018953	NA	NA	NA	Different	Different	Different	NA	NA	NA	Different	Different	Different	NA	NA	NA
ENSG00000105810	CDK6	0.742929	0.937093	0.944165	0.949905	0.946064	0.932058	0.877474	0.964097	0.94818	0.00395778	0.0491512	0.456423	Same	Same	Same	Same	Same	Same	Same	Same	Same	Different	Different	Same
ENSG00000105819	PMPCB	0.00226919	0.145154	0.36359	0.0697146	0.930512	0.932037	0.190587	0.740741	0.811321	0.995909	0.998174	0.999112	Different	Same	Same	Same	Same	Same	Same	Same	Same	Same	Same	Same
ENSG00000105821	DNAJC2	0.509083	0.645523	0.944165	NA	NA	NA	0.616824	0.825844	0.94818	NA	NA	NA	Same	Same	Same	NA	NA	NA	Same	Same	Same	NA	NA	NA
ENSG00000105829	BET1	0.41544	0.947403	0.944165	NA	NA	NA	0.289207	0.2287	0.669327	0.180029	0.915521	0.999112	Same	Same	Same	NA	NA	NA	Same	Same	Same	Same	Same	Same
ENSG00000105855	ITGB8	8.01762e-07	0.000415088	0.0126832	NA	NA	NA	2.33049e-05	0.00158915	0.0285944	NA	NA	NA	Different	Different	Different	NA	NA	NA	Different	Different	Different	NA	NA	NA
ENSG00000105856	HBP1	0.497063	0.755736	0.944165	0.0956504	0.917182	0.932037	0.291532	0.873082	0.94818	5.13436e-05	0.00585014	0.164719	Same	Same	Same	Same	Same	Same	Same	Same	Same	Different	Different	Same
ENSG00000105865	DUS4L	0.0478497	0.336463	0.940151	0.216119	0.664947	0.932037	0.0781634	0.365753	0.94818	NA	NA	NA	Different	Same	Same	Same	Same	Same	Same	Same	Same	NA	NA	NA
ENSG00000105866	SP4	0.210652	0.741418	0.944165	0.918373	0.935441	0.932037	0.239611	0.89785	0.94818	0.995909	0.998174	0.999112	Same	Same	Same	Same	Same	Same	Same	Same	Same	Same	Same	Same
ENSG00000105879	CBLL1	0.0348799	0.498037	0.650462	0.795967	0.934902	0.932037	0.0561318	0.888572	0.94818	0.995909	0.998174	0.999112	Different	Same	Same	Same	Same	Same	Same	Same	Same	Same	Same	Same
ENSG00000105880	DLX5	0.000126646	0.00276428	0.0655125	0.103294	0.402863	0.932037	0.000623491	0.0135111	0.148918	0.995909	0.998174	0.999112	Different	Different	Same	Same	Same	Same	Different	Different	Same	Same	Same	Same
ENSG00000105894	PTN	0.770514	0.958868	0.944165	0.704306	0.840376	0.932037	0.307923	0.378126	0.841172	0.598957	0.998174	0.999112	Same	Same	Same	Same	Same	Same	Same	Same	Same	Same	Same	Same
ENSG00000105928	GSDME	0.127158	0.728565	0.794403	NA	NA	NA	0.363728	0.890849	0.94818	0.995909	0.998174	0.999112	Same	Same	Same	NA	NA	NA	Same	Same	Same	Same	Same	Same
ENSG00000105948	TTC26	0.937615	0.964084	0.951288	0.821138	0.934902	0.932037	0.919472	0.964097	0.94818	NA	NA	NA	Same	Same	Same	Same	Same	Same	Same	Same	Same	NA	NA	NA
ENSG00000105953	OGDH	0.527298	0.908256	0.944165	0.905511	0.935441	0.932037	0.446205	0.924644	0.94818	0.995909	0.998174	0.999112	Same	Same	Same	Same	Same	Same	Same	Same	Same	Same	Same	Same
ENSG00000105963	ADAP1	0.61004	0.808814	0.931217	NA	NA	NA	NA	NA	NA	0.995909	0.998174	0.999112	Same	Same	Same	NA	NA	NA	NA	NA	NA	Same	Same	Same
ENSG00000105968	H2AFV	0.924882	0.959724	0.946571	0.954123	0.946064	0.932037	NA	NA	NA	0.995909	0.998174	0.999112	Same	Same	Same	Same	Same	Same	NA	NA	NA	Same	Same	Same
ENSG00000105971	CAV2	0.713834	0.860774	0.944165	0.830414	0.922871	0.932037	NA	NA	NA	0.0406162	0.221836	0.905293	Same	Same	Same	Same	Same	Same	NA	NA	NA	Different	Same	Same
ENSG00000105976	MET	0.000142423	0.00659637	0.0951284	0.0213037	0.141468	0.61997	NA	NA	NA	NA	NA	NA	Different	Different	Same	Different	Same	Same	NA	NA	NA	NA	NA	NA
ENSG00000105982	RNF32	0.793982	0.945614	0.944165	0.354268	0.904933	0.932037	0.685393	0.964097	0.94818	NA	NA	NA	Same	Same	Same	Same	Same	Same	Same	Same	Same	NA	NA	NA
ENSG00000105989	WNT2	0.822651	0.958868	0.944165	0.0941609	0.856495	0.932037	NA	NA	NA	NA	NA	NA	Same	Same	Same	Same	Same	Same	NA	NA	NA	NA	NA	NA
ENSG00000105993	DNAJB6	NA	NA	NA	NA	NA	NA	0.0731604	0.718613	0.855621	0.995909	0.998174	0.999112	NA	NA	NA	NA	NA	NA	Same	Same	Same	Same	Same	Same
ENSG00000106003	LFNG	0.394564	0.885253	0.944165	0.861329	0.917182	0.932037	0.378478	0.91182	0.94818	0.526114	0.998174	0.999112	Same	Same	Same	Same	Same	Same	Same	Same	Same	Same	Same	Same
ENSG00000106009	BRAT1	NA	NA	NA	NA	NA	NA	NA	NA	NA	0.872285	0.998174	0.999112	NA	NA	NA	NA	NA	NA	NA	NA	NA	Same	Same	Same
ENSG00000106012	IQCE	0.918346	0.910693	0.944165	NA	NA	NA	NA	NA	NA	0.995909	0.998174	0.999112	Same	Same	Same	NA	NA	NA	NA	NA	NA	Same	Same	Same
ENSG00000106018	VIPR2	0.017205	0.196677	0.333003	NA	NA	NA	0.380544	0.911822	0.94818	NA	NA	NA	Different	Same	Same	NA	NA	NA	Same	Same	Same	NA	NA	NA
ENSG00000106025	TSPAN12	0.129745	0.83747	0.944165	NA	NA	NA	NA	NA	NA	NA	NA	NA	Same	Same	Same	NA	NA	NA	NA	NA	NA	NA	NA	NA
ENSG00000106028	SSBP1	0.00910172	0.0537047	0.233534	NA	NA	NA	0.319706	0.796844	0.894129	0.995909	0.998174	0.999112	Different	Same	Same	NA	NA	NA	Same	Same	Same	Same	Same	Same
ENSG00000106034	CPED1	0.0979626	0.208545	0.631975	0.799353	0.94441	0.932037	0.703565	0.964097	0.94818	NA	NA	NA	Same	Same	Same	Same	Same	Same	Same	Same	Same	NA	NA	NA
ENSG00000106049	HIBADH	0.283457	0.958868	0.944165	0.252119	0.716323	0.907652	0.0182494	0.072173	0.213695	0.995909	0.998174	0.999112	Same	Same	Same	Same	Same	Same	Different	Same	Same	Same	Same	Same
ENSG00000106052	TAX1BP1	0.913506	0.958868	0.944165	0.85334	0.917182	0.932037	0.759238	0.93904	0.94818	NA	NA	NA	Same	Same	Same	Same	Same	Same	Same	Same	Same	NA	NA	NA
ENSG00000106069	CHN2	0.64415	0.877805	0.944165	0.841798	0.927649	0.932037	0.751491	0.929234	0.94818	NA	NA	NA	Same	Same	Same	Same	Same	Same	Same	Same	Same	NA	NA	NA
ENSG00000106070	GRB10	0.32705	0.400293	0.699451	0.888459	0.917182	0.932037	0.695598	0.964097	0.94818	0.995909	0.998174	0.999112	Same	Same	Same	Same	Same	Same	Same	Same	Same	Same	Same	Same
ENSG00000106077	ABHD11	0.000467113	0.0123285	0.139539	NA	NA	NA	0.000551378	0.0140002	0.153413	0.00781299	0.103806	0.999112	Different	Different	Same	NA	NA	NA	Different	Different	Same	Different	Same	Same
ENSG00000106078	COBL	0.38424	0.618632	0.912288	0.233353	0.508259	0.859939	0.476746	0.748537	0.94818	0.995909	0.998174	0.999112	Same	Same	Same	Same	Same	Same	Same	Same	Same	Same	Same	Same
ENSG00000106080	FKBP14	0.156307	0.585007	0.90208	0.67301	0.921494	0.932037	NA	NA	NA	NA	NA	NA	Same	Same	Same	Same	Same	Same	NA	NA	NA	NA	NA	NA
ENSG00000106086	PLEKHA8	0.530828	0.891534	0.944165	0.811679	0.917182	0.932037	0.670332	0.894398	0.94818	0.995909	0.998174	0.999112	Same	Same	Same	Same	Same	Same	Same	Same	Same	Same	Same	Same
ENSG00000106089	STX1A	0.918971	0.958868	0.944165	0.134175	0.829398	0.932037	0.878441	0.964097	0.94818	0.995909	0.998174	0.999112	Same	Same	Same	Same	Same	Same	Same	Same	Same	Same	Same	Same
ENSG00000106100	NOD1	1.69247e-10	3.81036e-07	9.39217e-05	NA	NA	NA	4.48695e-10	9.54435e-07	0.000144659	0.995909	0.998174	0.999112	Different	Different	Different	NA	NA	NA	Different	Different	Different	Same	Same	Same
ENSG00000106113	CRHR2	NA	NA	NA	0.732243	0.821781	0.932037	0.0746643	0.340828	0.841233	0.00165934	0.0314328	0.31126	NA	NA	NA	Same	Same	Same	Same	Same	Same	Different	Different	Same
ENSG00000106123	EPHB6	0.937615	0.958868	0.944165	0.86953	0.928279	0.932037	0.906766	0.964097	0.94818	NA	NA	NA	Same	Same	Same	Same	Same	Same	Same	Same	Same	NA	NA	NA
ENSG00000106144	CASP2	0.539602	0.689313	0.944165	0.336086	0.79198	0.932037	0.766569	0.890577	0.94818	0.995909	0.998174	0.999112	Same	Same	Same	Same	Same	Same	Same	Same	Same	Same	Same	Same
ENSG00000106236	NPTX2	0.794652	0.900009	0.944165	0.0992596	0.649138	0.932037	0.73669	0.940715	0.94818	0.995909	0.998174	0.999112	Same	Same	Same	Same	Same	Same	Same	Same	Same	Same	Same	Same
[truncated: 7,852 more rows]

## Sheet: Cerebellum
Table S5B. Comparison of cerebellum temporal trajectories between human genes and their orthologs in mouse, rat, rabbit, and rhesus macaque using three k2.variance.fix thresholds: 0.5 (k_0.5), 0.7 (k_0.7; same values as in Table S4) and 1 (k_1), Related to STAR Methods. The Benjamini-Hochberg adjusted P-values are provided; trajectories are called different when the adjusted-P ≤ 0.05. ‘MH’ refers…
Human_ID	Gene_symbol	Prob_MH_k_0.5	Prob_MH_k_0.7	Prob_MH_k_1	Prob_RabH_k_0.5	Prob_RabH_k_0.7	Prob_RabH_k_1	Prob_RH_k_0.5	Prob_RH_k_0.7	Prob_RH_k_1	Call_MH_k_0.5	Call_MH_k_0.7	Call_MH_k_1	Call_RabH_k_0.5	Call_RabH_k_0.7	Call_RabH_k_1	Call_RH_k_0.5	Call_RH_k_0.7	Call_RH_k_1
ENSG00000000003	TSPAN6	0.986748	0.998057	0.999615	0.754673	0.998674	0.999524	0.997098	0.998223	0.999618	Same	Same	Same	Same	Same	Same	Same	Same	Same
ENSG00000000419	DPM1	NA	NA	NA	NA	NA	NA	0.785918	0.77939	0.999618	NA	NA	NA	NA	NA	NA	Same	Same	Same
ENSG00000000460	C1orf112	0.0732851	0.278854	0.999615	0.0803943	0.66906	0.999524	NA	NA	NA	Same	Same	Same	Same	Same	Same	NA	NA	NA
ENSG00000000938	FGR	NA	NA	NA	NA	NA	NA	0.997098	0.998223	0.999618	NA	NA	NA	NA	NA	NA	Same	Same	Same
ENSG00000001036	FUCA2	0.0217118	0.0635526	0.274199	NA	NA	NA	0.0433972	0.328819	0.513155	Different	Same	Same	NA	NA	NA	Different	Same	Same
ENSG00000001167	NFYA	0.986748	0.998057	0.999615	0.107112	0.669383	0.999524	0.997098	0.998223	0.999618	Same	Same	Same	Same	Same	Same	Same	Same	Same
ENSG00000001460	STPG1	NA	NA	NA	NA	NA	NA	0.00279558	0.035219	0.217901	NA	NA	NA	NA	NA	NA	Different	Different	Same
ENSG00000001461	NIPAL3	0.986748	0.998057	0.999615	0.906545	0.998674	0.999524	0.997098	0.998223	0.999618	Same	Same	Same	Same	Same	Same	Same	Same	Same
ENSG00000001497	LAS1L	4.05217e-09	4.69523e-06	0.000871553	6.17412e-07	6.44788e-05	0.00191618	NA	NA	NA	Different	Different	Different	Different	Different	Different	NA	NA	NA
ENSG00000001617	SEMA3F	0.986748	0.998057	0.999615	0.985094	0.998674	0.999524	0.997098	0.998223	0.999618	Same	Same	Same	Same	Same	Same	Same	Same	Same
ENSG00000001629	ANKIB1	NA	NA	NA	0.00255855	0.0367276	0.0872919	0.161421	0.263667	0.8887	NA	NA	NA	Different	Different	Same	Same	Same	Same
ENSG00000001631	KRIT1	0.986748	0.788813	0.999615	0.494934	0.998674	0.999524	NA	NA	NA	Same	Same	Same	Same	Same	Same	NA	NA	NA
ENSG00000002587	HS3ST1	0.986748	0.998057	0.999615	0.985094	0.998674	0.999524	0.997098	0.998223	0.999618	Same	Same	Same	Same	Same	Same	Same	Same	Same
ENSG00000002822	MAD1L1	NA	NA	NA	0.348053	0.998674	0.999524	0.429277	0.998223	0.999618	NA	NA	NA	Same	Same	Same	Same	Same	Same
ENSG00000002834	LASP1	0.986748	0.998057	0.999615	0.985094	0.998674	0.999524	0.997098	0.998223	0.999618	Same	Same	Same	Same	Same	Same	Same	Same	Same
ENSG00000003056	M6PR	0.986748	0.998057	0.999615	0.021745	0.173824	0.694138	NA	NA	NA	Same	Same	Same	Different	Same	Same	NA	NA	NA
ENSG00000003096	KLHL13	0.986748	0.998057	0.999615	0.565156	0.998674	0.999524	0.627464	0.998223	0.999618	Same	Same	Same	Same	Same	Same	Same	Same	Same
ENSG00000003147	ICA1	0.0124525	0.10384	0.999615	0.256448	0.998674	0.999524	0.0646672	0.779942	0.999618	Different	Same	Same	Same	Same	Same	Same	Same	Same
ENSG00000003393	ALS2	0.986748	0.998057	0.999615	0.985094	0.998674	0.999524	0.997098	0.998223	0.999618	Same	Same	Same	Same	Same	Same	Same	Same	Same
ENSG00000003402	CFLAR	0.986748	0.998057	0.999615	0.985094	0.998674	0.999524	0.997098	0.998223	0.999618	Same	Same	Same	Same	Same	Same	Same	Same	Same
ENSG00000003436	TFPI	0.553934	0.998057	0.999615	0.352019	0.998674	0.999524	NA	NA	NA	Same	Same	Same	Same	Same	Same	NA	NA	NA
ENSG00000003989	SLC7A2	0.986748	0.998057	0.999615	0.985094	0.998674	0.999524	0.997098	0.998223	0.999618	Same	Same	Same	Same	Same	Same	Same	Same	Same
ENSG00000004059	ARF5	NA	NA	NA	0.979658	0.998674	0.999524	NA	NA	NA	NA	NA	NA	Same	Same	Same	NA	NA	NA
ENSG00000004139	SARM1	0.986748	0.998057	0.999615	0.985094	0.998674	0.999524	0.997098	0.998223	0.999618	Same	Same	Same	Same	Same	Same	Same	Same	Same
ENSG00000004399	PLXND1	NA	NA	NA	0.264611	0.607647	0.999524	NA	NA	NA	NA	NA	NA	Same	Same	Same	NA	NA	NA
ENSG00000004455	AK2	2.60722e-10	6.41911e-07	0.000270521	NA	NA	NA	NA	NA	NA	Different	Different	Different	NA	NA	NA	NA	NA	NA
ENSG00000004468	CD38	0.00156985	0.0294918	0.288478	0.0160127	0.075041	0.899829	0.00560915	0.0844426	0.694903	Different	Different	Same	Different	Same	Same	Different	Same	Same
ENSG00000004478	FKBP4	2.64239e-05	0.0015667	0.0215454	0.985094	0.998674	0.999524	0.997098	0.998223	0.999618	Different	Different	Different	Same	Same	Same	Same	Same	Same
ENSG00000004487	KDM1A	0.986748	0.998057	0.999615	0.876597	0.998674	0.999524	0.997098	0.998223	0.999618	Same	Same	Same	Same	Same	Same	Same	Same	Same
ENSG00000004660	CAMKK1	0.986748	0.998057	0.999615	0.985094	0.998674	0.999524	0.997098	0.998223	0.999618	Same	Same	Same	Same	Same	Same	Same	Same	Same
ENSG00000004700	RECQL	0.0143104	0.100097	0.750186	3.01279e-08	2.34014e-05	0.00264858	NA	NA	NA	Different	Same	Same	Different	Different	Different	NA	NA	NA
ENSG00000004776	HSPB6	0.986748	0.998057	0.999615	0.985094	0.998674	0.999524	0.997098	0.998223	0.999618	Same	Same	Same	Same	Same	Same	Same	Same	Same
ENSG00000004777	ARHGAP33	0.986748	0.998057	0.999615	0.985094	0.998674	0.999524	0.997098	0.998223	0.999618	Same	Same	Same	Same	Same	Same	Same	Same	Same
ENSG00000004838	ZMYND10	0.23614	0.890232	0.999615	0.227159	0.17975	0.999524	NA	NA	NA	Same	Same	Same	Same	Same	Same	NA	NA	NA
ENSG00000004864	SLC25A13	1.88851e-06	0.000325349	0.0191805	NA	NA	NA	NA	NA	NA	Different	Different	Different	NA	NA	NA	NA	NA	NA
ENSG00000004897	CDC27	0.124213	0.867055	0.999615	0.171702	0.998674	0.999524	0.252618	0.998223	0.999618	Same	Same	Same	Same	Same	Same	Same	Same	Same
ENSG00000004939	SLC4A1	0.981355	0.998057	0.999615	0.481473	0.998674	0.999524	0.997098	0.998223	0.999618	Same	Same	Same	Same	Same	Same	Same	Same	Same
ENSG00000004961	HCCS	0.986748	0.998057	0.999615	2.47802e-07	1.15377e-05	0.00137955	NA	NA	NA	Same	Same	Same	Different	Different	Different	NA	NA	NA
ENSG00000005001	PRSS22	0.223926	0.757197	0.999615	NA	NA	NA	NA	NA	NA	Same	Same	Same	NA	NA	NA	NA	NA	NA
ENSG00000005007	UPF1	0.000427903	0.0253338	0.142945	NA	NA	NA	0.00193091	0.0228639	0.093711	Different	Different	Same	NA	NA	NA	Different	Different	Same
ENSG00000005059	MCUB	NA	NA	NA	0.39293	0.746363	0.999524	0.997098	0.998223	0.999618	NA	NA	NA	Same	Same	Same	Same	Same	Same
ENSG00000005100	DHX33	0.24125	0.998057	0.999615	NA	NA	NA	0.000441551	0.0198115	0.320042	Same	Same	Same	NA	NA	NA	Different	Different	Same
ENSG00000005108	THSD7A	0.986748	0.998057	0.999615	0.985094	0.998674	0.999524	0.997098	0.998223	0.999618	Same	Same	Same	Same	Same	Same	Same	Same	Same
ENSG00000005156	LIG3	0.986748	0.998057	0.999615	NA	NA	NA	0.135507	0.400796	0.999618	Same	Same	Same	NA	NA	NA	Same	Same	Same
ENSG00000005175	RPAP3	0.0378261	0.710082	0.999615	0.0783317	0.998674	0.999524	NA	NA	NA	Different	Same	Same	Same	Same	Same	NA	NA	NA
ENSG00000005194	CIAPIN1	0.986748	0.998057	0.999615	0.333186	0.998674	0.999524	0.690962	0.998223	0.999618	Same	Same	Same	Same	Same	Same	Same	Same	Same
ENSG00000005238	FAM214B	0.986748	0.998057	0.999615	0.896399	0.998674	0.999524	0.997098	0.998223	0.999618	Same	Same	Same	Same	Same	Same	Same	Same	Same
ENSG00000005249	PRKAR2B	0.986748	0.998057	0.999615	0.985094	0.998674	0.999524	0.997098	0.998223	0.999618	Same	Same	Same	Same	Same	Same	Same	Same	Same
ENSG00000005339	CREBBP	0.252222	0.649058	0.999615	NA	NA	NA	0.185302	0.973248	0.999618	Same	Same	Same	NA	NA	NA	Same	Same	Same
ENSG00000005379	TSPOAP1	0.0131949	0.0389732	0.219999	0.627944	0.998674	0.999524	NA	NA	NA	Different	Different	Same	Same	Same	Same	NA	NA	NA
ENSG00000005436	GCFC2	0.986748	0.998057	0.999615	NA	NA	NA	NA	NA	NA	Same	Same	Same	NA	NA	NA	NA	NA	NA
ENSG00000005469	CROT	0.986748	0.998057	0.999615	0.985094	0.998674	0.999524	0.997098	0.998223	0.999618	Same	Same	Same	Same	Same	Same	Same	Same	Same
ENSG00000005513	SOX8	4.30353e-05	0.00157578	0.0276723	NA	NA	NA	0.000358999	0.013712	0.0578396	Different	Different	Different	NA	NA	NA	Different	Different	Same
ENSG00000005812	FBXL3	0.433885	0.998057	0.999615	0.418608	0.998674	0.999524	NA	NA	NA	Same	Same	Same	Same	Same	Same	NA	NA	NA
ENSG00000005882	PDK2	0.986748	0.998057	0.999615	0.985094	0.998674	0.999524	0.997098	0.998223	0.999618	Same	Same	Same	Same	Same	Same	Same	Same	Same
ENSG00000005884	ITGA3	0.473489	0.998057	0.999615	0.728746	0.998674	0.999524	0.694561	0.998223	0.999618	Same	Same	Same	Same	Same	Same	Same	Same	Same
ENSG00000005893	LAMP2	0.986748	0.998057	0.999615	0.913001	0.998674	0.999524	0.997098	0.998223	0.999618	Same	Same	Same	Same	Same	Same	Same	Same	Same
ENSG00000005961	ITGA2B	NA	NA	NA	0.558034	0.998674	0.999524	NA	NA	NA	NA	NA	NA	Same	Same	Same	NA	NA	NA
ENSG00000006015	REX1BD	NA	NA	NA	NA	NA	NA	0.0089967	0.145162	0.956205	NA	NA	NA	NA	NA	NA	Different	Same	Same
ENSG00000006016	CRLF1	0.000829658	0.00766112	0.0559406	NA	NA	NA	1.17965e-06	0.000242577	0.00786737	Different	Different	Same	NA	NA	NA	Different	Different	Different
ENSG00000006025	OSBPL7	0.986748	0.998057	0.999615	0.100305	0.998674	0.999524	0.818104	0.998223	0.999618	Same	Same	Same	Same	Same	Same	Same	Same	Same
ENSG00000006042	TMEM98	0.00058024	0.00654572	0.0373099	0.365057	0.998674	0.999524	4.70233e-06	9.69514e-05	0.00235973	Different	Different	Different	Same	Same	Same	Different	Different	Different
ENSG00000006047	YBX2	0.631232	0.998057	0.999615	0.689643	0.998674	0.999524	0.483277	0.998223	0.999618	Same	Same	Same	Same	Same	Same	Same	Same	Same
ENSG00000006062	MAP3K14	4.5758e-09	3.28522e-06	0.000505494	NA	NA	NA	NA	NA	NA	Different	Different	Different	NA	NA	NA	NA	NA	NA
ENSG00000006071	ABCC8	0.986748	0.998057	0.999615	0.985094	0.998674	0.999524	0.997098	0.998223	0.999618	Same	Same	Same	Same	Same	Same	Same	Same	Same
ENSG00000006116	CACNG3	0.492711	0.38768	0.58934	NA	NA	NA	0.916528	0.891862	0.999618	Same	Same	Same	NA	NA	NA	Same	Same	Same
ENSG00000006125	AP2B1	0.534655	0.998057	0.999615	0.00357473	0.0284285	0.177604	NA	NA	NA	Same	Same	Same	Different	Different	Same	NA	NA	NA
ENSG00000006128	TAC1	0.000954784	0.0237109	0.183858	0.920058	0.998674	0.999524	0.997098	0.998223	0.999618	Different	Different	Same	Same	Same	Same	Same	Same	Same
ENSG00000006194	ZNF263	6.94451e-09	3.41104e-06	0.00050499	NA	NA	NA	1.34338e-07	5.96184e-05	0.0021495	Different	Different	Different	NA	NA	NA	Different	Different	Different
ENSG00000006210	CX3CL1	0.024381	0.181406	0.197863	NA	NA	NA	0.454172	0.998223	0.999618	Different	Same	Same	NA	NA	NA	Same	Same	Same
ENSG00000006282	SPATA20	NA	NA	NA	0.239001	0.998674	0.999524	0.101417	0.432301	0.999618	NA	NA	NA	Same	Same	Same	Same	Same	Same
ENSG00000006283	CACNA1G	NA	NA	NA	0.691213	0.998674	0.999524	NA	NA	NA	NA	NA	NA	Same	Same	Same	NA	NA	NA
ENSG00000006451	RALA	0.906045	0.998057	0.999615	NA	NA	NA	0.997098	0.998223	0.999618	Same	Same	Same	NA	NA	NA	Same	Same	Same
ENSG00000006468	ETV1	0.986748	0.998057	0.999615	0.985094	0.998674	0.999524	0.997098	0.998223	0.999618	Same	Same	Same	Same	Same	Same	Same	Same	Same
ENSG00000006576	PHTF2	0.835569	0.998057	0.999615	NA	NA	NA	0.425449	0.998223	0.999618	Same	Same	Same	NA	NA	NA	Same	Same	Same
ENSG00000006607	FARP2	0.752314	0.998057	0.999615	0.985094	0.998674	0.999524	0.997098	0.998223	0.999618	Same	Same	Same	Same	Same	Same	Same	Same	Same
ENSG00000006634	DBF4	0.986748	0.998057	0.999615	NA	NA	NA	0.320792	0.998223	0.999618	Same	Same	Same	NA	NA	NA	Same	Same	Same
ENSG00000006704	GTF2IRD1	0.986748	0.998057	0.999615	0.985094	0.998674	0.999524	NA	NA	NA	Same	Same	Same	Same	Same	Same	NA	NA	NA
ENSG00000006715	VPS41	1.50161e-10	6.41911e-07	0.000270521	1.68881e-07	2.82214e-05	0.00217427	3.54909e-10	1.43587e-06	0.000545144	Different	Different	Different	Different	Different	Different	Different	Different	Different
ENSG00000006740	ARHGAP44	0.986748	0.998057	0.999615	0.985094	0.998674	0.999524	0.997098	0.998223	0.999618	Same	Same	Same	Same	Same	Same	Same	Same	Same
ENSG00000006744	ELAC2	NA	NA	NA	0.0829134	0.998674	0.999524	NA	NA	NA	NA	NA	NA	Same	Same	Same	NA	NA	NA
ENSG00000007001	UPP2	0.542898	0.998057	0.999615	NA	NA	NA	NA	NA	NA	Same	Same	Same	NA	NA	NA	NA	NA	NA
ENSG00000007047	MARK4	0.957865	0.998057	0.999615	0.827206	0.998674	0.999524	0.922505	0.998223	0.999618	Same	Same	Same	Same	Same	Same	Same	Same	Same
ENSG00000007062	PROM1	0.0257313	0.0656629	0.341826	0.145291	0.791069	0.999524	0.997098	0.998223	0.999618	Different	Same	Same	Same	Same	Same	Same	Same	Same
ENSG00000007174	DNAH9	0.871827	0.998057	0.999615	NA	NA	NA	NA	NA	NA	Same	Same	Same	NA	NA	NA	NA	NA	NA
ENSG00000007202	KIAA0100	9.8677e-08	3.76275e-05	0.00288949	2.04412e-07	0.000134752	0.00773933	3.55989e-08	7.29383e-05	0.00351407	Different	Different	Different	Different	Different	Different	Different	Different	Different
ENSG00000007237	GAS7	0.986748	0.998057	0.999615	0.985094	0.998674	0.999524	0.997098	0.998223	0.999618	Same	Same	Same	Same	Same	Same	Same	Same	Same
ENSG00000007264	MATK	0.00942828	0.0758694	0.340429	NA	NA	NA	0.010138	0.109902	0.153095	Different	Same	Same	NA	NA	NA	Different	Same	Same
ENSG00000007372	PAX6	0.366033	0.960159	0.999615	0.501552	0.998674	0.999524	NA	NA	NA	Same	Same	Same	Same	Same	Same	NA	NA	NA
ENSG00000007516	BAIAP3	5.07498e-07	7.51667e-05	0.00376591	NA	NA	NA	0.00225371	0.0308623	0.0874642	Different	Different	Different	NA	NA	NA	Different	Different	Same
ENSG00000007545	CRAMP1	6.3756e-08	1.78433e-05	0.000770831	0.737132	0.998674	0.999524	1.01145e-05	0.000306047	0.0101747	Different	Different	Different	Same	Same	Same	Different	Different	Different
ENSG00000007866	TEAD3	0.986748	0.998057	0.999615	0.61233	0.998674	0.999524	0.677762	0.998223	0.999618	Same	Same	Same	Same	Same	Same	Same	Same	Same
ENSG00000007923	DNAJC11	3.10155e-05	0.00175642	0.0450174	0.00123669	0.00652746	0.121165	9.10383e-06	0.00118665	0.0371994	Different	Different	Different	Different	Different	Same	Different	Different	Different
ENSG00000007944	MYLIP	0.986748	0.998057	0.999615	0.852861	0.998674	0.999524	0.997098	0.998223	0.999618	Same	Same	Same	Same	Same	Same	Same	Same	Same
ENSG00000007968	E2F2	0.986748	0.998057	0.999615	0.17434	0.73748	0.999524	NA	NA	NA	Same	Same	Same	Same	Same	Same	NA	NA	NA
ENSG00000008056	SYN1	0.769303	0.998057	0.999615	0.335686	0.998674	0.999524	0.224154	0.492981	0.999618	Same	Same	Same	Same	Same	Same	Same	Same	Same
ENSG00000008196	TFAP2B	0.538709	0.998057	0.999615	0.779311	0.998674	0.999524	0.535297	0.998223	0.999618	Same	Same	Same	Same	Same	Same	Same	Same	Same
ENSG00000008226	DLEC1	NA	NA	NA	0.854951	0.998674	0.999524	NA	NA	NA	NA	NA	NA	Same	Same	Same	NA	NA	NA
ENSG00000008256	CYTH3	0.000183632	0.00209698	0.0266331	NA	NA	NA	0.997098	0.998223	0.999618	Different	Different	Different	NA	NA	NA	Same	Same	Same
ENSG00000008277	ADAM22	0.986748	0.998057	0.999615	0.985094	0.998674	0.999524	0.997098	0.998223	0.999618	Same	Same	Same	Same	Same	Same	Same	Same	Same
ENSG00000008283	CYB561	0.0122852	0.149845	0.618089	0.697719	0.770399	0.999524	0.00189685	0.0362079	0.323569	Different	Same	Same	Same	Same	Same	Different	Different	Same
ENSG00000008294	SPAG9	2.39601e-08	4.02743e-06	0.000429287	NA	NA	NA	NA	NA	NA	Different	Different	Different	NA	NA	NA	NA	NA	NA
ENSG00000008311	AASS	1.48988e-10	6.41911e-07	0.000270521	NA	NA	NA	2.94431e-10	1.43587e-06	0.000545144	Different	Different	Different	NA	NA	NA	Different	Different	Different
ENSG00000008382	MPND	0.271597	0.816882	0.999615	NA	NA	NA	0.000755538	0.00428248	0.101035	Same	Same	Same	NA	NA	NA	Different	Different	Same
ENSG00000008405	CRY1	0.986748	0.998057	0.999615	0.985094	0.998674	0.999524	NA	NA	NA	Same	Same	Same	Same	Same	Same	NA	NA	NA
ENSG00000008441	NFIX	0.476815	0.998057	0.999615	0.756823	0.998674	0.999524	0.680942	0.998223	0.999618	Same	Same	Same	Same	Same	Same	Same	Same	Same
ENSG00000008513	ST3GAL1	0.8123	0.998057	0.999615	0.670963	0.998674	0.999524	0.383886	0.998223	0.999618	Same	Same	Same	Same	Same	Same	Same	Same	Same
ENSG00000008516	MMP25	0.986748	0.998057	0.999615	NA	NA	NA	NA	NA	NA	Same	Same	Same	NA	NA	NA	NA	NA	NA
ENSG00000008710	PKD1	0.986748	0.998057	0.999615	0.976536	0.998674	0.999524	0.997098	0.998223	0.999618	Same	Same	Same	Same	Same	Same	Same	Same	Same
ENSG00000008735	MAPK8IP2	0.986748	0.998057	0.999615	0.44096	0.998674	0.999524	0.997098	0.998223	0.999618	Same	Same	Same	Same	Same	Same	Same	Same	Same
ENSG00000008853	RHOBTB2	NA	NA	NA	0.985094	0.998674	0.999524	0.997098	0.998223	0.999618	NA	NA	NA	Same	Same	Same	Same	Same	Same
ENSG00000008952	SEC62	0.986748	0.998057	0.999615	0.676021	0.998674	0.999524	0.429537	0.998223	0.999618	Same	Same	Same	Same	Same	Same	Same	Same	Same
ENSG00000008988	RPS20	0.986748	0.998057	0.999615	NA	NA	NA	NA	NA	NA	Same	Same	Same	NA	NA	NA	NA	NA	NA
ENSG00000009307	CSDE1	0.188692	0.998057	0.999615	0.770508	0.998674	0.999524	NA	NA	NA	Same	Same	Same	Same	Same	Same	NA	NA	NA
ENSG00000009335	UBE3C	NA	NA	NA	0.366328	0.998674	0.999524	4.55323e-06	0.00342605	0.0383843	NA	NA	NA	Same	Same	Same	Different	Different	Different
ENSG00000009694	TENM1	0.986748	0.998057	0.999615	0.82261	0.998674	0.999524	NA	NA	NA	Same	Same	Same	Same	Same	Same	NA	NA	NA
ENSG00000009780	FAM76A	0.822187	0.998057	0.999615	0.847941	0.998674	0.999524	0.74128	0.998223	0.999618	Same	Same	Same	Same	Same	Same	Same	Same	Same
ENSG00000009844	VTA1	0.478929	0.998057	0.999615	0.631314	0.998674	0.999524	0.674237	0.998223	0.999618	Same	Same	Same	Same	Same	Same	Same	Same	Same
ENSG00000009950	MLXIPL	NA	NA	NA	0.671159	0.998674	0.999524	NA	NA	NA	NA	NA	NA	Same	Same	Same	NA	NA	NA
ENSG00000009954	BAZ1B	0.0144797	0.314529	0.458127	0.305626	0.64675	0.999524	0.0141283	0.0840728	0.560347	Different	Same	Same	Same	Same	Same	Different	Same	Same
ENSG00000010072	SPRTN	0.00509422	0.0598248	0.326818	NA	NA	NA	0.00137627	0.0312701	0.129406	Different	Same	Same	NA	NA	NA	Different	Different	Same
ENSG00000010165	METTL13	3.50198e-09	3.91218e-06	0.000597389	NA	NA	NA	NA	NA	NA	Different	Different	Different	NA	NA	NA	NA	NA	NA
ENSG00000010244	ZNF207	0.00136094	0.0256716	0.108487	0.000205784	0.0103236	0.114109	9.38319e-05	0.00533283	0.0428025	Different	Different	Same	Different	Different	Same	Different	Different	Different
ENSG00000010270	STARD3NL	NA	NA	NA	0.985094	0.998674	0.999524	NA	NA	NA	NA	NA	NA	Same	Same	Same	NA	NA	NA
ENSG00000010278	CD9	0.986748	0.998057	0.999615	0.612933	0.998674	0.999524	0.997098	0.998223	0.999618	Same	Same	Same	Same	Same	Same	Same	Same	Same
ENSG00000010282	HHATL	0.986748	0.998057	0.999615	0.985094	0.998674	0.999524	0.997098	0.998223	0.999618	Same	Same	Same	Same	Same	Same	Same	Same	Same
ENSG00000010292	NCAPD2	0.986748	0.998057	0.999615	0.17804	0.820143	0.999524	NA	NA	NA	Same	Same	Same	Same	Same	Same	NA	NA	NA
ENSG00000010295	IFFO1	0.986748	0.998057	0.999615	0.985094	0.998674	0.999524	0.997098	0.998223	0.999618	Same	Same	Same	Same	Same	Same	Same	Same	Same
ENSG00000010310	GIPR	0.000329655	0.0383634	0.305995	0.000891694	0.0482585	0.363158	0.000382876	0.0426969	0.388073	Different	Different	Same	Different	Different	Same	Different	Different	Same
ENSG00000010318	PHF7	3.77288e-08	1.16344e-05	0.000608597	2.87007e-06	0.000247085	0.0056332	0.808683	0.998223	0.999618	Different	Different	Different	Different	Different	Different	Same	Same	Same
ENSG00000010319	SEMA3G	NA	NA	NA	NA	NA	NA	0.997098	0.998223	0.999618	NA	NA	NA	NA	NA	NA	Same	Same	Same
ENSG00000010322	NISCH	1.50161e-10	6.59224e-07	0.000270521	NA	NA	NA	1.44435e-09	2.18406e-06	0.000545144	Different	Different	Different	NA	NA	NA	Different	Different	Different
ENSG00000010379	SLC6A13	0.084744	0.339957	0.892389	NA	NA	NA	NA	NA	NA	Same	Same	Same	NA	NA	NA	NA	NA	NA
ENSG00000010626	LRRC23	NA	NA	NA	4.92928e-09	6.36525e-06	0.00122603	NA	NA	NA	NA	NA	NA	Different	Different	Different	NA	NA	NA
ENSG00000010803	SCMH1	0.986748	0.998057	0.999615	NA	NA	NA	0.330658	0.852381	0.999618	Same	Same	Same	NA	NA	NA	Same	Same	Same
ENSG00000010810	FYN	0.429871	0.798402	0.802783	0.572744	0.854076	0.999524	0.901739	0.998223	0.999618	Same	Same	Same	Same	Same	Same	Same	Same	Same
ENSG00000010818	HIVEP2	0.962423	0.998057	0.999615	0.82485	0.998674	0.999524	0.997098	0.998223	0.999618	Same	Same	Same	Same	Same	Same	Same	Same	Same
ENSG00000011007	ELOA	0.986748	0.998057	0.999615	NA	NA	NA	0.000500116	0.0124757	0.103398	Same	Same	Same	NA	NA	NA	Different	Different	Same
ENSG00000011028	MRC2	0.986748	0.998057	0.999615	0.827298	0.998674	0.999524	NA	NA	NA	Same	Same	Same	Same	Same	Same	NA	NA	NA
ENSG00000011083	SLC6A7	0.0093551	0.0416347	0.35392	0.0127843	0.0463174	0.270149	0.00414419	0.0287247	0.110674	Different	Different	Same	Different	Different	Same	Different	Different	Same
ENSG00000011105	TSPAN9	0.986748	0.998057	0.999615	NA	NA	NA	NA	NA	NA	Same	Same	Same	NA	NA	NA	NA	NA	NA
ENSG00000011114	BTBD7	0.986748	0.998057	0.999615	0.273538	0.998674	0.999524	0.997098	0.998223	0.999618	Same	Same	Same	Same	Same	Same	Same	Same	Same
ENSG00000011143	MKS1	0.708895	0.998057	0.999615	NA	NA	NA	0.536304	0.998223	0.999618	Same	Same	Same	NA	NA	NA	Same	Same	Same
ENSG00000011258	MBTD1	0.700971	0.998057	0.999615	0.537499	0.806745	0.999524	0.785918	0.998223	0.999618	Same	Same	Same	Same	Same	Same	Same	Same	Same
ENSG00000011260	UTP18	1.82391e-09	3.25245e-06	0.000578446	NA	NA	NA	0.85544	0.998223	0.999618	Different	Different	Different	NA	NA	NA	Same	Same	Same
ENSG00000011295	TTC19	0.847561	0.998057	0.999615	0.51097	0.998674	0.999524	0.608706	0.998223	0.999618	Same	Same	Same	Same	Same	Same	Same	Same	Same
ENSG00000011304	PTBP1	0.21448	0.998057	0.999615	NA	NA	NA	NA	NA	NA	Same	Same	Same	NA	NA	NA	NA	NA	NA
ENSG00000011332	DPF1	0.986748	0.998057	0.999615	0.985094	0.998674	0.999524	0.997098	0.998223	0.999618	Same	Same	Same	Same	Same	Same	Same	Same	Same
ENSG00000011347	SYT7	0.945456	0.998057	0.999615	0.827566	0.998674	0.999524	0.842037	0.998223	0.999618	Same	Same	Same	Same	Same	Same	Same	Same	Same
ENSG00000011376	LARS2	NA	NA	NA	3.82927e-06	0.000265129	0.008265	0.997098	0.998223	0.999618	NA	NA	NA	Different	Different	Different	Same	Same	Same
ENSG00000011405	PIK3C2A	0.885043	0.998057	0.999615	0.669266	0.998674	0.999524	0.557257	0.998223	0.999618	Same	Same	Same	Same	Same	Same	Same	Same	Same
ENSG00000011426	ANLN	0.520101	0.289509	0.999615	NA	NA	NA	NA	NA	NA	Same	Same	Same	NA	NA	NA	NA	NA	NA
ENSG00000011451	WIZ	0.986748	0.998057	0.999615	0.985094	0.998674	0.999524	0.997098	0.998223	0.999618	Same	Same	Same	Same	Same	Same	Same	Same	Same
ENSG00000011454	RABGAP1	0.986748	0.998057	0.999615	NA	NA	NA	0.997098	0.998223	0.999618	Same	Same	Same	NA	NA	NA	Same	Same	Same
ENSG00000011523	CEP68	9.54267e-08	2.64347e-05	0.00174601	NA	NA	NA	8.28008e-07	7.68448e-05	0.00418909	Different	Different	Different	NA	NA	NA	Different	Different	Different
ENSG00000011600	TYROBP	0.986748	0.998057	0.999615	0.410399	0.998674	0.999524	0.855827	0.998223	0.999618	Same	Same	Same	Same	Same	Same	Same	Same	Same
ENSG00000011638	TMEM159	0.986748	0.998057	0.999615	NA	NA	NA	0.997098	0.998223	0.999618	Same	Same	Same	NA	NA	NA	Same	Same	Same
ENSG00000011677	GABRA3	0.168968	0.340358	0.999615	0.88896	0.998674	0.999524	NA	NA	NA	Same	Same	Same	Same	Same	Same	NA	NA	NA
ENSG00000012048	BRCA1	0.986748	0.998057	0.999615	0.202212	0.878002	0.999524	0.224466	0.998223	0.999618	Same	Same	Same	Same	Same	Same	Same	Same	Same
ENSG00000012232	EXTL3	0.00281799	0.0582015	0.51395	0.985094	0.998674	0.999524	0.957474	0.998223	0.999618	Different	Same	Same	Same	Same	Same	Same	Same	Same
ENSG00000012660	ELOVL5	2.82199e-05	0.00187991	0.0288479	0.000131755	0.00518182	0.0628938	0.000101181	0.00411263	0.0447	Different	Different	Different	Different	Different	Same	Different	Different	Different
ENSG00000012779	ALOX5	0.986748	0.998057	0.999615	3.47717e-08	2.21438e-05	0.00271967	NA	NA	NA	Same	Same	Same	Different	Different	Different	NA	NA	NA
ENSG00000012822	CALCOCO1	0.236983	0.822256	0.999615	0.985094	0.998674	0.999524	NA	NA	NA	Same	Same	Same	Same	Same	Same	NA	NA	NA
ENSG00000012963	UBR7	0.986748	0.998057	0.999615	NA	NA	NA	0.986691	0.998223	0.999618	Same	Same	Same	NA	NA	NA	Same	Same	Same
ENSG00000013016	EHD3	0.986748	0.998057	0.999615	0.985094	0.998674	0.999524	0.0781879	0.251502	0.999618	Same	Same	Same	Same	Same	Same	Same	Same	Same
ENSG00000013288	MAN2B2	3.74244e-09	1.78242e-06	0.000322406	6.80049e-07	0.0002269	0.00736615	NA	NA	NA	Different	Different	Different	Different	Different	Different	NA	NA	NA
ENSG00000013293	SLC7A14	0.986748	0.998057	0.999615	0.478723	0.998674	0.999524	0.675091	0.998223	0.999618	Same	Same	Same	Same	Same	Same	Same	Same	Same
ENSG00000013297	CLDN11	0.986748	0.998057	0.999615	0.985094	0.998674	0.999524	0.997098	0.998223	0.999618	Same	Same	Same	Same	Same	Same	Same	Same	Same
ENSG00000013364	MVP	0.986748	0.998057	0.999615	0.985094	0.998674	0.999524	0.997098	0.998223	0.999618	Same	Same	Same	Same	Same	Same	Same	Same	Same
ENSG00000013374	NUB1	0.318302	0.998057	0.999615	0.426022	0.998674	0.999524	0.317977	0.998223	0.999618	Same	Same	Same	Same	Same	Same	Same	Same	Same
ENSG00000013392	RWDD2A	0.931897	0.998057	0.999615	NA	NA	NA	0.00183506	0.0632021	0.0565407	Same	Same	Same	NA	NA	NA	Different	Same	Same
ENSG00000013503	POLR3B	NA	NA	NA	0.985094	0.998674	0.999524	NA	NA	NA	NA	NA	NA	Same	Same	Same	NA	NA	NA
ENSG00000013523	ANGEL1	0.00123863	0.998057	0.999615	NA	NA	NA	0.00542991	0.998223	0.999618	Different	Same	Same	NA	NA	NA	Different	Same	Same
ENSG00000013561	RNF14	0.0616108	0.636727	0.999615	0.240961	0.998674	0.999524	0.165735	0.998223	0.999618	Same	Same	Same	Same	Same	Same	Same	Same	Same
ENSG00000013563	DNASE1L1	0.986748	0.998057	0.999615	0.922089	0.998674	0.999524	NA	NA	NA	Same	Same	Same	Same	Same	Same	NA	NA	NA
ENSG00000013619	MAMLD1	1.15883e-06	0.00019426	0.00693193	2.88623e-05	0.000910635	0.0253719	NA	NA	NA	Different	Different	Different	Different	Different	Different	NA	NA	NA
ENSG00000013810	TACC3	0.986748	0.998057	0.999615	NA	NA	NA	0.266285	0.998223	0.999618	Same	Same	Same	NA	NA	NA	Same	Same	Same
ENSG00000014123	UFL1	0.146731	0.181921	0.867871	0.121092	0.580486	0.999524	0.997098	0.998223	0.933052	Same	Same	Same	Same	Same	Same	Same	Same	Same
ENSG00000014138	POLA2	0.000792844	0.0341841	0.296418	0.000273754	0.00612591	0.415074	NA	NA	NA	Different	Different	Same	Different	Different	Same	NA	NA	NA
ENSG00000014216	CAPN1	0.188743	0.31769	0.999615	0.00506904	0.436965	0.999524	0.0731397	0.496761	0.999618	Same	Same	Same	Different	Same	Same	Same	Same	Same
ENSG00000014641	MDH1	0.986748	0.998057	0.999615	0.985094	0.998674	0.999524	0.997098	0.998223	0.999618	Same	Same	Same	Same	Same	Same	Same	Same	Same
ENSG00000014919	COX15	0.986748	0.998057	0.999615	NA	NA	NA	5.07779e-09	3.95008e-06	0.000602977	Same	Same	Same	NA	NA	NA	Different	Different	Different
ENSG00000015133	CCDC88C	0.986748	0.998057	0.999615	NA	NA	NA	0.997098	0.998223	0.999618	Same	Same	Same	NA	NA	NA	Same	Same	Same
ENSG00000015285	WAS	NA	NA	NA	0.647443	0.998674	0.999524	NA	NA	NA	NA	NA	NA	Same	Same	Same	NA	NA	NA
ENSG00000015475	BID	0.00674595	0.0557744	0.077986	0.00241385	0.0164654	0.121165	0.0240105	0.135199	0.304965	Different	Same	Same	Different	Different	Same	Different	Same	Same
ENSG00000015532	XYLT2	0.986748	0.998057	0.999615	0.985094	0.998674	0.999524	0.997098	0.998223	0.999618	Same	Same	Same	Same	Same	Same	Same	Same	Same
ENSG00000015592	STMN4	0.805833	0.909626	0.999615	0.930523	0.998674	0.999524	NA	NA	NA	Same	Same	Same	Same	Same	Same	NA	NA	NA
ENSG00000015676	NUDCD3	NA	NA	NA	0.0675132	0.731877	0.999524	NA	NA	NA	NA	NA	NA	Same	Same	Same	NA	NA	NA
ENSG00000016391	CHDH	0.986748	0.998057	0.999615	0.00247904	0.0101809	0.126397	0.418687	0.942589	0.999618	Same	Same	Same	Different	Different	Same	Same	Same	Same
ENSG00000016864	GLT8D1	0.986748	0.998057	0.999615	0.985094	0.998674	0.999524	0.968469	0.998223	0.999618	Same	Same	Same	Same	Same	Same	Same	Same	Same
ENSG00000017427	IGF1	0.893995	0.998057	0.999615	0.445178	0.998674	0.999524	0.737978	0.978781	0.999618	Same	Same	Same	Same	Same	Same	Same	Same	Same
ENSG00000017797	RALBP1	0.986748	0.998057	0.999615	0.0373244	0.450434	0.999524	NA	NA	NA	Same	Same	Same	Different	Same	Same	NA	NA	NA
ENSG00000018189	RUFY3	0.986748	0.998057	0.999615	0.89765	0.998674	0.999524	0.997098	0.998223	0.999618	Same	Same	Same	Same	Same	Same	Same	Same	Same
ENSG00000018236	CNTN1	0.945456	0.783125	0.999615	0.732074	0.81799	0.999524	0.722919	0.973304	0.999618	Same	Same	Same	Same	Same	Same	Same	Same	Same
ENSG00000018510	AGPS	NA	NA	NA	0.173086	0.678296	0.999524	NA	NA	NA	NA	NA	NA	Same	Same	Same	NA	NA	NA
ENSG00000018610	CXorf56	0.986748	0.998057	0.999615	0.927724	0.998674	0.999524	0.729799	0.998223	0.999618	Same	Same	Same	Same	Same	Same	Same	Same	Same
ENSG00000018625	ATP1A2	0.164187	0.75385	0.999615	0.278037	0.998674	0.999524	0.321074	0.998223	0.999618	Same	Same	Same	Same	Same	Same	Same	Same	Same
ENSG00000018699	TTC27	0.986748	0.998057	0.999615	0.919602	0.998674	0.999524	0.997098	0.998223	0.999618	Same	Same	Same	Same	Same	Same	Same	Same	Same
ENSG00000018869	ZNF582	NA	NA	NA	1.06752e-06	0.00036378	0.0166261	NA	NA	NA	NA	NA	NA	Different	Different	Different	NA	NA	NA
ENSG00000019144	PHLDB1	0.986748	0.998057	0.999615	0.126431	0.66746	0.999524	0.997098	0.998223	0.999618	Same	Same	Same	Same	Same	Same	Same	Same	Same
ENSG00000019505	SYT13	1.93375e-06	0.000223622	0.00708021	NA	NA	NA	NA	NA	NA	Different	Different	Different	NA	NA	NA	NA	NA	NA
ENSG00000019549	SNAI2	NA	NA	NA	1.14401e-05	0.000306688	0.0109877	NA	NA	NA	NA	NA	NA	Different	Different	Different	NA	NA	NA
ENSG00000019582	CD74	0.986748	0.998057	0.999615	0.607927	0.998674	0.999524	0.997098	0.998223	0.999618	Same	Same	Same	Same	Same	Same	Same	Same	Same
ENSG00000019995	ZRANB1	NA	NA	NA	0.985094	0.998674	0.999524	0.766661	0.998223	0.999618	NA	NA	NA	Same	Same	Same	Same	Same	Same
ENSG00000020129	NCDN	0.986748	0.998057	0.999615	0.985094	0.998674	0.999524	0.997098	0.998223	0.999618	Same	Same	Same	Same	Same	Same	Same	Same	Same
ENSG00000020256	ZFP64	0.986748	0.998057	0.999615	0.985094	0.998674	0.999524	0.997098	0.998223	0.999618	Same	Same	Same	Same	Same	Same	Same	Same	Same
ENSG00000020426	MNAT1	0.000285851	0.00207749	0.0127112	NA	NA	NA	0.00443238	0.0532522	0.259211	Different	Different	Different	NA	NA	NA	Different	Same	Same
ENSG00000020577	SAMD4A	0.986748	0.998057	0.999615	0.903848	0.998674	0.999524	0.997098	0.998223	0.999618	Same	Same	Same	Same	Same	Same	Same	Same	Same
ENSG00000020922	MRE11	0.727724	0.976366	0.999615	NA	NA	NA	0.00349377	0.112714	0.31653	Same	Same	Same	NA	NA	NA	Different	Same	Same
ENSG00000021300	PLEKHB1	0.986748	0.998057	0.999615	0.985094	0.998674	0.999524	0.997098	0.998223	0.999618	Same	Same	Same	Same	Same	Same	Same	Same	Same
ENSG00000021355	SERPINB1	NA	NA	NA	9.57696e-06	0.001417	0.0735368	NA	NA	NA	NA	NA	NA	Different	Different	Same	NA	NA	NA
ENSG00000021574	SPAST	0.986748	0.998057	0.999615	0.985094	0.998674	0.999524	0.997098	0.998223	0.999618	Same	Same	Same	Same	Same	Same	Same	Same	Same
ENSG00000021645	NRXN3	0.986748	0.998057	0.999615	NA	NA	NA	0.997098	0.998223	0.999618	Same	Same	Same	NA	NA	NA	Same	Same	Same
ENSG00000021762	OSBPL5	0.966256	0.998057	0.999615	NA	NA	NA	0.84639	0.998223	0.999618	Same	Same	Same	NA	NA	NA	Same	Same	Same
ENSG00000021776	AQR	0.9339	0.998057	0.999615	0.985094	0.998674	0.999524	0.997098	0.998223	0.999618	Same	Same	Same	Same	Same	Same	Same	Same	Same
ENSG00000021826	CPS1	NA	NA	NA	0.00359296	0.0861385	0.280248	NA	NA	NA	NA	NA	NA	Different	Same	Same	NA	NA	NA
ENSG00000022267	FHL1	0.986748	0.998057	0.999615	0.0588574	0.378355	0.369094	0.487296	0.998223	0.999618	Same	Same	Same	Same	Same	Same	Same	Same	Same
ENSG00000022355	GABRA1	0.986748	0.998057	0.999615	0.985094	0.998674	0.999524	0.997098	0.998223	0.999618	Same	Same	Same	Same	Same	Same	Same	Same	Same
ENSG00000022840	RNF10	0.0511664	0.246633	0.962063	0.0175762	0.414459	0.999524	0.0461035	0.345851	0.999618	Same	Same	Same	Different	Same	Same	Different	Same	Same
ENSG00000023041	ZDHHC6	0.986748	0.998057	0.999615	NA	NA	NA	0.997098	0.998223	0.999618	Same	Same	Same	NA	NA	NA	Same	Same	Same
ENSG00000023171	GRAMD1B	0.986748	0.998057	0.999615	0.985094	0.998674	0.999524	NA	NA	NA	Same	Same	Same	Same	Same	Same	NA	NA	NA
ENSG00000023191	RNH1	0.986748	0.998057	0.999615	NA	NA	NA	0.997098	0.998223	0.999618	Same	Same	Same	NA	NA	NA	Same	Same	Same
ENSG00000023330	ALAS1	0.986748	0.998057	0.999615	NA	NA	NA	NA	NA	NA	Same	Same	Same	NA	NA	NA	NA	NA	NA
ENSG00000023572	GLRX2	0.986748	0.998057	0.999615	8.40912e-07	3.95121e-05	0.00230745	0.330268	0.998223	0.999618	Same	Same	Same	Different	Different	Different	Same	Same	Same
ENSG00000023608	SNAPC1	NA	NA	NA	1.71139e-07	5.19343e-05	0.00256677	4.61992e-08	7.39194e-05	0.00616922	NA	NA	NA	Different	Different	Different	Different	Different	Different
ENSG00000023697	DERA	0.00491945	0.180215	0.904471	NA	NA	NA	NA	NA	NA	Different	Same	Same	NA	NA	NA	NA	NA	NA
ENSG00000023734	STRAP	NA	NA	NA	4.02895e-05	0.00134891	0.00870895	NA	NA	NA	NA	NA	NA	Different	Different	Different	NA	NA	NA
ENSG00000023909	GCLM	0.986748	0.998057	0.999615	NA	NA	NA	0.997098	0.998223	0.999618	Same	Same	Same	NA	NA	NA	Same	Same	Same
ENSG00000024862	CCDC28A	0.986748	0.998057	0.999615	0.903039	0.998674	0.999524	NA	NA	NA	Same	Same	Same	Same	Same	Same	NA	NA	NA
ENSG00000025039	RRAGD	NA	NA	NA	0.336759	0.998674	0.999524	NA	NA	NA	NA	NA	NA	Same	Same	Same	NA	NA	NA
ENSG00000025156	HSF2	0.986748	0.998057	0.999615	0.985094	0.998674	0.999524	0.997098	0.998223	0.999618	Same	Same	Same	Same	Same	Same	Same	Same	Same
ENSG00000025708	TYMP	NA	NA	NA	0.985094	0.998674	0.999524	NA	NA	NA	NA	NA	NA	Same	Same	Same	NA	NA	NA
ENSG00000025772	TOMM34	7.19253e-05	0.00426356	0.0794575	0.0180618	0.591459	0.999524	0.000286485	0.0193686	0.182848	Different	Different	Same	Different	Same	Same	Different	Different	Same
ENSG00000025796	SEC63	0.0711233	0.309419	0.999615	0.985094	0.998674	0.999524	0.000322753	0.00770503	0.0579981	Same	Same	Same	Same	Same	Same	Different	Different	Same
ENSG00000025800	KPNA6	9.14431e-07	0.000230692	0.0266331	NA	NA	NA	6.28896e-06	0.00301094	0.0256545	Different	Different	Different	NA	NA	NA	Different	Different	Different
ENSG00000026025	VIM	0.986748	0.998057	0.999615	0.985094	0.998674	0.999524	0.997098	0.998223	0.999618	Same	Same	Same	Same	Same	Same	Same	Same	Same
ENSG00000026508	CD44	0.526252	0.998057	0.999615	0.775092	0.487063	0.999524	NA	NA	NA	Same	Same	Same	Same	Same	Same	NA	NA	NA
ENSG00000026652	AGPAT4	8.73279e-10	1.61653e-06	0.000360188	3.70649e-08	2.51888e-05	0.00307336	1.47545e-10	1.43587e-06	0.000545144	Different	Different	Different	Different	Different	Different	Different	Different	Different
ENSG00000027001	MIPEP	6.10338e-07	4.42106e-05	0.00142398	NA	NA	NA	2.38909e-08	1.25413e-05	0.000842635	Different	Different	Different	NA	NA	NA	Different	Different	Different
ENSG00000027644	INSRR	7.87753e-06	0.00144452	0.0343598	NA	NA	NA	NA	NA	NA	Different	Different	Different	NA	NA	NA	NA	NA	NA
ENSG00000028203	VEZT	0.986748	0.998057	0.999615	0.985094	0.998674	0.999524	0.997098	0.998223	0.999618	Same	Same	Same	Same	Same	Same	Same	Same	Same
ENSG00000028528	SNX1	0.728254	0.998057	0.999615	0.985094	0.998674	0.999524	0.710798	0.998223	0.999618	Same	Same	Same	Same	Same	Same	Same	Same	Same
ENSG00000029153	ARNTL2	0.00369804	0.104309	0.491247	0.623216	0.932039	0.999524	NA	NA	NA	Different	Same	Same	Same	Same	Same	NA	NA	NA
ENSG00000029363	BCLAF1	0.307138	0.998057	0.999615	NA	NA	NA	NA	NA	NA	Same	Same	Same	NA	NA	NA	NA	NA	NA
ENSG00000029364	SLC39A9	3.8957e-09	3.37381e-06	0.00053223	0.0883903	0.655774	0.999524	NA	NA	NA	Different	Different	Different	Same	Same	Same	NA	NA	NA
ENSG00000029534	ANK1	0.986748	0.998057	0.999615	0.985094	0.998674	0.999524	0.997098	0.998223	0.999618	Same	Same	Same	Same	Same	Same	Same	Same	Same
ENSG00000029639	TFB1M	NA	NA	NA	0.00222664	0.0604861	0.505117	NA	NA	NA	NA	NA	NA	Different	Same	Same	NA	NA	NA
ENSG00000030066	NUP160	0.986748	0.998057	0.999615	0.548125	0.998674	0.999524	0.997098	0.998223	0.999618	Same	Same	Same	Same	Same	Same	Same	Same	Same
ENSG00000030419	IKZF2	0.986748	0.998057	0.999615	0.985094	0.998674	0.999524	0.997098	0.998223	0.999618	Same	Same	Same	Same	Same	Same	Same	Same	Same
ENSG00000032742	IFT88	0.329423	0.998057	0.999615	NA	NA	NA	0.519145	0.998223	0.999618	Same	Same	Same	NA	NA	NA	Same	Same	Same
ENSG00000033050	ABCF2	0.986748	0.998057	0.999615	0.63265	0.998674	0.999524	0.985853	0.998223	0.999618	Same	Same	Same	Same	Same	Same	Same	Same	Same
ENSG00000033122	LRRC7	0.986748	0.998057	0.999615	NA	NA	NA	0.688174	0.998223	0.999618	Same	Same	Same	NA	NA	NA	Same	Same	Same
ENSG00000033178	UBA6	NA	NA	NA	0.812853	0.998674	0.999524	NA	NA	NA	NA	NA	NA	Same	Same	Same	NA	NA	NA
ENSG00000033627	ATP6V0A1	0.92026	0.998057	0.999615	0.879458	0.998674	0.999524	0.70647	0.998223	0.999618	Same	Same	Same	Same	Same	Same	Same	Same	Same
ENSG00000033800	PIAS1	0.00113756	0.0374504	0.146332	NA	NA	NA	0.057971	0.599538	0.999618	Different	Different	Same	NA	NA	NA	Same	Same	Same
ENSG00000033867	SLC4A7	0.986748	0.998057	0.999615	0.919607	0.998674	0.999524	0.997098	0.998223	0.999618	Same	Same	Same	Same	Same	Same	Same	Same	Same
ENSG00000034053	APBA2	2.81748e-05	0.000537314	0.0121442	NA	NA	NA	4.20662e-06	0.00056767	0.0153369	Different	Different	Different	NA	NA	NA	Different	Different	Different
ENSG00000034239	EFCAB1	0.477705	0.947624	0.999615	NA	NA	NA	0.000319285	0.0164635	0.0955066	Same	Same	Same	NA	NA	NA	Different	Different	Same
ENSG00000034510	TMSB10	0.986748	0.998057	0.999615	0.985094	0.998674	0.999524	NA	NA	NA	Same	Same	Same	Same	Same	Same	NA	NA	NA
ENSG00000034533	ASTE1	0.986748	0.998057	0.999615	0.468293	0.998674	0.999524	0.997098	0.998223	0.999618	Same	Same	Same	Same	Same	Same	Same	Same	Same
ENSG00000034713	GABARAPL2	0.986748	0.998057	0.999615	0.985094	0.998674	0.999524	NA	NA	NA	Same	Same	Same	Same	Same	Same	NA	NA	NA
ENSG00000035499	DEPDC1B	NA	NA	NA	0.1791	0.777265	0.999524	0.131728	0.998223	0.999618	NA	NA	NA	Same	Same	Same	Same	Same	Same
ENSG00000035664	DAPK2	NA	NA	NA	NA	NA	NA	0.547018	0.998223	0.999618	NA	NA	NA	NA	NA	NA	Same	Same	Same
ENSG00000035681	NSMAF	0.986748	0.998057	0.999615	0.985094	0.998674	0.999524	0.044357	0.998223	0.999618	Same	Same	Same	Same	Same	Same	Different	Same	Same
ENSG00000035687	ADSS	4.56462e-07	0.000123635	0.00858936	NA	NA	NA	9.73067e-07	0.000158994	0.00718905	Different	Different	Different	NA	NA	NA	Different	Different	Different
ENSG00000035862	TIMP2	0.00620946	0.033007	0.359117	NA	NA	NA	0.293215	0.998223	0.80759	Different	Different	Same	NA	NA	NA	Same	Same	Same
ENSG00000035928	RFC1	NA	NA	NA	NA	NA	NA	4.61714e-09	5.53958e-06	0.000754448	NA	NA	NA	NA	NA	NA	Different	Different	Different
ENSG00000036448	MYOM2	NA	NA	NA	NA	NA	NA	0.997098	0.998223	0.999618	NA	NA	NA	NA	NA	NA	Same	Same	Same
ENSG00000036530	CYP46A1	0.0114955	0.0852658	0.578727	0.537005	0.553738	0.999524	0.200547	0.2451	0.710942	Different	Same	Same	Same	Same	Same	Same	Same	Same
ENSG00000036549	AC118549.1	0.986748	0.998057	0.999615	0.962506	0.998674	0.999524	0.997098	0.998223	0.999618	Same	Same	Same	Same	Same	Same	Same	Same	Same
ENSG00000036672	USP2	0.986748	0.998057	0.999615	0.985094	0.998674	0.999524	0.997131	0.998223	0.999618	Same	Same	Same	Same	Same	Same	Same	Same	Same
ENSG00000037042	TUBG2	0.0719894	0.134586	0.951743	NA	NA	NA	NA	NA	NA	Same	Same	Same	NA	NA	NA	NA	NA	NA
ENSG00000037241	RPL26L1	NA	NA	NA	0.940256	0.998674	0.999524	NA	NA	NA	NA	NA	NA	Same	Same	Same	NA	NA	NA
ENSG00000037280	FLT4	0.986748	0.998057	0.999615	0.962506	0.998674	0.999524	0.997098	0.998223	0.999618	Same	Same	Same	Same	Same	Same	Same	Same	Same
ENSG00000037749	MFAP3	0.986748	0.998057	0.999615	0.645694	0.998674	0.999524	0.997098	0.998223	0.999618	Same	Same	Same	Same	Same	Same	Same	Same	Same
ENSG00000037757	MRI1	NA	NA	NA	0.0346213	0.0558316	0.153558	NA	NA	NA	NA	NA	NA	Different	Same	Same	NA	NA	NA
ENSG00000037897	METTL1	0.419958	0.489727	0.999615	NA	NA	NA	0.132272	0.528124	0.999618	Same	Same	Same	NA	NA	NA	Same	Same	Same
ENSG00000038002	AGA	0.32752	0.918846	0.999615	NA	NA	NA	NA	NA	NA	Same	Same	Same	NA	NA	NA	NA	NA	NA
ENSG00000038274	MAT2B	0.741205	0.998057	0.999615	0.63239	0.998674	0.999524	0.341766	0.998223	0.999618	Same	Same	Same	Same	Same	Same	Same	Same	Same
ENSG00000038295	TLL1	0.986748	0.998057	0.999615	NA	NA	NA	NA	NA	NA	Same	Same	Same	NA	NA	NA	NA	NA	NA
ENSG00000038382	TRIO	0.836003	0.998057	0.999615	NA	NA	NA	0.997098	0.998223	0.999618	Same	Same	Same	NA	NA	NA	Same	Same	Same
ENSG00000038427	VCAN	0.986748	0.998057	0.999615	0.269741	0.927115	0.999524	0.561871	0.998223	0.999618	Same	Same	Same	Same	Same	Same	Same	Same	Same
ENSG00000039123	MTREX	0.00203018	0.0180296	0.0727844	0.985094	0.998674	0.999524	NA	NA	NA	Different	Different	Same	Same	Same	Same	NA	NA	NA
ENSG00000039560	RAI14	0.986748	0.998057	0.999615	0.442477	0.998674	0.999524	0.662798	0.998223	0.999618	Same	Same	Same	Same	Same	Same	Same	Same	Same
ENSG00000040199	PHLPP2	0.135796	0.998057	0.999615	0.190044	0.998674	0.999524	0.0668039	0.865275	0.999618	Same	Same	Same	Same	Same	Same	Same	Same	Same
ENSG00000040275	SPDL1	0.986748	0.998057	0.999615	0.782521	0.998674	0.999524	0.24772	0.998223	0.999618	Same	Same	Same	Same	Same	Same	Same	Same	Same
ENSG00000040341	STAU2	0.0781067	0.177858	0.275878	0.919602	0.998674	0.999524	0.593144	0.684187	0.999618	Same	Same	Same	Same	Same	Same	Same	Same	Same
ENSG00000040487	PQLC2	0.986748	0.998057	0.999615	0.0113423	0.118095	0.999524	0.997098	0.998223	0.999618	Same	Same	Same	Different	Same	Same	Same	Same	Same
ENSG00000040531	CTNS	0.000444797	0.0106597	0.101916	NA	NA	NA	NA	NA	NA	Different	Different	Same	NA	NA	NA	NA	NA	NA
ENSG00000040608	RTN4R	NA	NA	NA	NA	NA	NA	0.997098	0.998223	0.999618	NA	NA	NA	NA	NA	NA	Same	Same	Same
ENSG00000040633	PHF23	0.986748	0.998057	0.999615	0.585865	0.998674	0.999524	0.724443	0.998223	0.999618	Same	Same	Same	Same	Same	Same	Same	Same	Same
ENSG00000040731	CDH10	0.0156152	0.0755453	0.56897	1.15919e-09	2.48679e-06	0.00101871	1.64236e-05	0.0016243	0.0204639	Different	Same	Same	Different	Different	Different	Different	Different	Different
ENSG00000040933	INPP4A	0.375478	0.998057	0.999615	0.972222	0.998674	0.999524	0.583522	0.998223	0.999618	Same	Same	Same	Same	Same	Same	Same	Same	Same
ENSG00000041353	RAB27B	2.21895e-07	5.73309e-05	0.00249592	0.826008	0.998674	0.999524	0.000375256	0.0096349	0.0470078	Different	Different	Different	Same	Same	Same	Different	Different	Different
ENSG00000041357	PSMA4	NA	NA	NA	0.0638276	0.506793	0.999524	0.997098	0.998223	0.999618	NA	NA	NA	Same	Same	Same	Same	Same	Same
ENSG00000041515	MYO16	0.986748	0.998057	0.999615	NA	NA	NA	0.997098	0.998223	0.999618	Same	Same	Same	NA	NA	NA	Same	Same	Same
ENSG00000041802	LSG1	0.986748	0.998057	0.999615	4.06461e-06	0.000668475	0.0353306	0.644029	0.998223	0.999618	Same	Same	Same	Different	Different	Different	Same	Same	Same
ENSG00000041880	PARP3	0.986748	0.998057	0.999615	NA	NA	NA	0.997098	0.998223	0.999618	Same	Same	Same	NA	NA	NA	Same	Same	Same
ENSG00000041982	TNC	0.51716	0.998057	0.999615	0.0018111	0.0131922	0.147655	NA	NA	NA	Same	Same	Same	Different	Different	Same	NA	NA	NA
ENSG00000042088	TDP1	0.986748	0.998057	0.999615	0.0371398	0.391472	0.999524	0.997098	0.998223	0.999618	Same	Same	Same	Different	Same	Same	Same	Same	Same
ENSG00000042286	AIFM2	0.114373	0.100201	0.582272	NA	NA	NA	NA	NA	NA	Same	Same	Same	NA	NA	NA	NA	NA	NA
ENSG00000042317	SPATA7	0.229357	0.998057	0.999615	0.291227	0.998674	0.999524	NA	NA	NA	Same	Same	Same	Same	Same	Same	NA	NA	NA
ENSG00000042429	MED17	0.829437	0.831247	0.695502	0.107112	0.216392	0.54504	8.80212e-06	0.000862561	0.00984507	Same	Same	Same	Same	Same	Same	Different	Different	Different
ENSG00000042445	RETSAT	0.986748	0.998057	0.999615	NA	NA	NA	0.997098	0.998223	0.999618	Same	Same	Same	NA	NA	NA	Same	Same	Same
ENSG00000042493	CAPG	NA	NA	NA	0.774727	0.998674	0.999524	NA	NA	NA	NA	NA	NA	Same	Same	Same	NA	NA	NA
ENSG00000043143	JADE2	0.986748	0.998057	0.999615	0.941157	0.998674	0.999524	0.997098	0.998223	0.999618	Same	Same	Same	Same	Same	Same	Same	Same	Same
ENSG00000043355	ZIC2	0.258568	0.998057	0.999615	0.460065	0.998674	0.999524	NA	NA	NA	Same	Same	Same	Same	Same	Same	NA	NA	NA
ENSG00000044090	CUL7	0.000291947	0.0141062	0.186195	0.81551	0.922132	0.999524	NA	NA	NA	Different	Different	Same	Same	Same	Same	NA	NA	NA
ENSG00000044115	CTNNA1	0.000676184	0.00866712	0.104415	NA	NA	NA	NA	NA	NA	Different	Different	Same	NA	NA	NA	NA	NA	NA
ENSG00000044446	PHKA2	0.503895	0.998057	0.999615	0.673001	0.998674	0.999524	0.0480138	0.601145	0.999618	Same	Same	Same	Same	Same	Same	Different	Same	Same
ENSG00000044524	EPHA3	0.986748	0.998057	0.999615	0.985094	0.998674	0.999524	0.997098	0.998223	0.999618	Same	Same	Same	Same	Same	Same	Same	Same	Same
ENSG00000044574	HSPA5	6.54882e-05	0.00279935	0.0381437	NA	NA	NA	NA	NA	NA	Different	Different	Different	NA	NA	NA	NA	NA	NA
ENSG00000046653	GPM6B	0.0274546	0.184597	0.999615	NA	NA	NA	0.0257507	0.583761	0.999618	Different	Same	Same	NA	NA	NA	Different	Same	Same
ENSG00000046889	PREX2	0.000599952	0.0263402	0.19771	0.000532706	0.0143615	0.245164	9.30441e-05	0.00407819	0.08402	Different	Different	Same	Different	Different	Same	Different	Different	Same
ENSG00000047230	CTPS2	1.28113e-06	0.000424123	0.0275175	NA	NA	NA	0.919615	0.998223	0.999618	Different	Different	Different	NA	NA	NA	Same	Same	Same
ENSG00000047315	POLR2B	0.63973	0.998057	0.999615	0.720017	0.998674	0.999524	0.0681761	0.438627	0.999618	Same	Same	Same	Same	Same	Same	Same	Same	Same
ENSG00000047346	FAM214A	0.355558	0.998057	0.999615	0.962506	0.998674	0.999524	NA	NA	NA	Same	Same	Same	Same	Same	Same	NA	NA	NA
ENSG00000047365	ARAP2	0.238003	0.918846	0.999615	0.446854	0.998674	0.999524	NA	NA	NA	Same	Same	Same	Same	Same	Same	NA	NA	NA
ENSG00000047410	TPR	0.986748	0.998057	0.999615	0.985094	0.998674	0.999524	0.997098	0.998223	0.999618	Same	Same	Same	Same	Same	Same	Same	Same	Same
ENSG00000047578	KIAA0556	0.986748	0.998057	0.999615	NA	NA	NA	0.997098	0.998223	0.999618	Same	Same	Same	NA	NA	NA	Same	Same	Same
ENSG00000047597	XK	0.986748	0.998057	0.999615	NA	NA	NA	NA	NA	NA	Same	Same	Same	NA	NA	NA	NA	NA	NA
ENSG00000047617	ANO2	NA	NA	NA	0.0310373	0.120146	0.309289	NA	NA	NA	NA	NA	NA	Different	Same	Same	NA	NA	NA
ENSG00000047644	WWC3	NA	NA	NA	NA	NA	NA	0.997098	0.998223	0.999618	NA	NA	NA	NA	NA	NA	Same	Same	Same
ENSG00000047648	ARHGAP6	NA	NA	NA	NA	NA	NA	0.117853	0.128674	0.999618	NA	NA	NA	NA	NA	NA	Same	Same	Same
ENSG00000047662	FAM184B	0.344911	0.236547	0.999615	0.723351	0.998674	0.999524	0.957292	0.998223	0.999618	Same	Same	Same	Same	Same	Same	Same	Same	Same
ENSG00000048028	USP28	0.510092	0.998057	0.999615	0.985094	0.998674	0.999524	0.177481	0.998223	0.999618	Same	Same	Same	Same	Same	Same	Same	Same	Same
ENSG00000048140	TSPAN17	0.267434	0.302223	0.467442	4.26759e-05	0.00197448	0.192122	0.410307	0.43362	0.999618	Same	Same	Same	Different	Different	Same	Same	Same	Same
ENSG00000048342	CC2D2A	3.77545e-09	5.77506e-06	0.000840496	0.676012	0.998674	0.999524	NA	NA	NA	Different	Different	Different	Same	Same	Same	NA	NA	NA
ENSG00000048471	SNX29	0.986748	0.998057	0.999615	0.688434	0.998674	0.999524	0.997098	0.998223	0.999618	Same	Same	Same	Same	Same	Same	Same	Same	Same
ENSG00000048540	LMO3	0.986748	0.998057	0.999615	0.957369	0.998674	0.999524	0.997098	0.998223	0.999618	Same	Same	Same	Same	Same	Same	Same	Same	Same
ENSG00000048544	MRPS10	0.00606359	0.0461525	0.999615	NA	NA	NA	0.00263918	0.998223	0.999618	Different	Different	Same	NA	NA	NA	Different	Same	Same
ENSG00000048649	RSF1	0.986748	0.998057	0.999615	0.805533	0.998674	0.999524	0.997098	0.998223	0.999618	Same	Same	Same	Same	Same	Same	Same	Same	Same
ENSG00000048740	CELF2	0.24072	0.800113	0.999615	0.053054	0.243923	0.999524	0.244266	0.729351	0.999618	Same	Same	Same	Same	Same	Same	Same	Same	Same
[truncated: 8,117 more rows]

## Sheet: Heart
Table S5C. Comparison of heart temporal trajectories between human genes and their orthologs in mouse, rat, rabbit, and rhesus macaque using three k2.variance.fix thresholds: 0.5 (k_0.5), 0.7 (k_0.7; same values as in Table S5) and 1 (k_1), Related to STAR Methods. The Benjamini-Hochberg adjusted P-values are provided; trajectories are called different when the adjusted-P ≤ 0.05. ‘MH’ refers to m…
[truncated: 6,628 more rows]

[truncated: 3 more sheets: Kidney, Liver, Testis]
